# Supplementary material for: Thr4 phosphorylation on RNA Pol II occurs at early transcription regulating 3′-end processing
Source: Sci Adv. 2024 Sep 6;10(36):eadq0350. doi: 10.1126/sciadv.adq0350 (PMC11378909; doi:10.1126/sciadv.adq0350)
Supplement: Supplementary file 2 — Tables S1 to S5 [file sciadv.adq0350_tables_s1_to_s5.zip]

Archive with 5 entries (5 files):
- adq0350_Table S1.xlsx
- adq0350_Table S2.xlsx
- adq0350_Table S3.xlsx
- adq0350_Table S4.xlsx
- adq0350_Table S5.xlsx
