# Supplementary material for: Thr4 phosphorylation on RNA Pol II occurs at early transcription regulating 3′-end processing
Source: Sci Adv. 2024 Sep 6;10(36):eadq0350. doi: 10.1126/sciadv.adq0350 (PMC11378909; doi:10.1126/sciadv.adq0350)
Supplement: Supplementary file 2 — Tables S1 to S5 [file sciadv.adq0350_tables_s1_to_s5.zip › adq0350_Table S1.xlsx]

## Sheet: Thr4peaks_1rep
Chromosome	start	end	width	strand	name	score	FoldChange	pVal	qVal
chr1	17202	17527	326	*	Thr4_Ssu72_1___peak_1	22	3.50395	4.18085	2.26192
chr1	713434	714599	1166	*	Thr4_Ssu72_1___peak_2	17	3.14575	3.59292	1.79803
chr1	753360	758820	5461	*	Thr4_Ssu72_1___peak_3	18	3.15834	3.71139	1.89124
chr1	777015	779342	2328	*	Thr4_Ssu72_1___peak_4	13	2.90453	3.11336	1.39754
chr1	790419	791837	1419	*	Thr4_Ssu72_1___peak_5	17	3.16386	3.58226	1.77062
chr1	793779	794398	620	*	Thr4_Ssu72_1___peak_6	14	2.94272	3.17185	1.43359
chr1	805335	805707	373	*	Thr4_Ssu72_1___peak_7	31	3.66568	5.20729	3.17016
chr1	811117	811813	697	*	Thr4_Ssu72_1___peak_8	19	3.30295	3.80686	1.94836
chr1	838195	841059	2865	*	Thr4_Ssu72_1___peak_9	24	3.30406	4.38032	2.46171
chr1	843230	843645	416	*	Thr4_Ssu72_1___peak_10	23	3.25426	4.19632	2.3059
chr1	845340	892857	47518	*	Thr4_Ssu72_1___peak_11	203	8.44177	22.9001	20.3238
chr1	895263	921455	26193	*	Thr4_Ssu72_1___peak_12	33	3.68677	5.3684	3.34574
chr1	925212	951185	25974	*	Thr4_Ssu72_1___peak_13	93	5.94439	11.6736	9.30776
chr1	953679	1011576	57898	*	Thr4_Ssu72_1___peak_14	46	4.35148	6.7283	4.61661
chr1	1014578	1029311	14734	*	Thr4_Ssu72_1___peak_15	117	6.95346	14.3137	11.7839
chr1	1032161	1034482	2322	*	Thr4_Ssu72_1___peak_16	41	4.39087	6.32234	4.18069
chr1	1035789	1040237	4449	*	Thr4_Ssu72_1___peak_17	18	3.15364	3.63415	1.84315
chr1	1042021	1042625	605	*	Thr4_Ssu72_1___peak_18	12	2.7109	2.91585	1.26062
chr1	1045124	1048213	3090	*	Thr4_Ssu72_1___peak_19	20	3.10397	3.82708	2.00149
chr1	1049887	1052366	2480	*	Thr4_Ssu72_1___peak_20	17	3.01006	3.51271	1.7289
chr1	1054328	1054927	600	*	Thr4_Ssu72_1___peak_21	15	2.94122	3.33456	1.59794
chr1	1056407	1058339	1933	*	Thr4_Ssu72_1___peak_22	16	2.85118	3.34653	1.60853
chr1	1060124	1061662	1539	*	Thr4_Ssu72_1___peak_23	18	3.05574	3.6565	1.85688
chr1	1063047	1068306	5260	*	Thr4_Ssu72_1___peak_24	14	2.83884	3.21131	1.4867
chr1	1071848	1072397	550	*	Thr4_Ssu72_1___peak_25	30	3.7303	5.11602	3.09052
chr1	1076275	1081111	4837	*	Thr4_Ssu72_1___peak_26	23	3.45519	4.29612	2.39286
chr1	1083447	1087156	3710	*	Thr4_Ssu72_1___peak_27	13	2.70923	3.0339	1.35635
chr1	1092089	1095133	3045	*	Thr4_Ssu72_1___peak_28	22	3.27397	4.08759	2.21322
chr1	1098064	1107718	9655	*	Thr4_Ssu72_1___peak_29	17	2.98971	3.53497	1.75311
chr1	1109185	1111591	2407	*	Thr4_Ssu72_1___peak_30	12	2.7177	2.89292	1.25207
chr1	1113084	1119281	6198	*	Thr4_Ssu72_1___peak_31	24	3.53579	4.38456	2.45734
chr1	1131885	1134149	2265	*	Thr4_Ssu72_1___peak_32	14	2.80241	3.1341	1.43556
chr1	1135708	1136432	725	*	Thr4_Ssu72_1___peak_33	15	2.78654	3.30022	1.56405
chr1	1138187	1142510	4324	*	Thr4_Ssu72_1___peak_34	16	2.86233	3.34597	1.60983
chr1	1144022	1210919	66898	*	Thr4_Ssu72_1___peak_35	57	4.8104	8.00569	5.78175
chr1	1213000	1223549	10550	*	Thr4_Ssu72_1___peak_36	23	3.38477	4.25587	2.35716
chr1	1226140	1257757	31618	*	Thr4_Ssu72_1___peak_37	184	8.77061	21.1545	18.4272
chr1	1259592	1283602	24011	*	Thr4_Ssu72_1___peak_38	215	9.01553	24.2188	21.552
chr1	1286855	1297110	10256	*	Thr4_Ssu72_1___peak_39	34	3.86189	5.47293	3.43154
chr1	1298575	1300288	1714	*	Thr4_Ssu72_1___peak_40	20	3.2591	3.88119	2.03997
chr1	1303235	1313897	10663	*	Thr4_Ssu72_1___peak_41	123	6.80829	14.8338	12.3902
chr1	1315560	1316999	1440	*	Thr4_Ssu72_1___peak_42	38	4.15922	5.99023	3.87591
chr1	1318436	1323816	5381	*	Thr4_Ssu72_1___peak_43	53	4.77226	7.50732	5.33541
chr1	1325238	1328941	3704	*	Thr4_Ssu72_1___peak_44	25	3.44208	4.4124	2.52295
chr1	1330726	1331075	350	*	Thr4_Ssu72_1___peak_45	24	3.39151	4.4108	2.48057
chr1	1334055	1344843	10789	*	Thr4_Ssu72_1___peak_46	179	8.12967	20.5517	17.9153
chr1	1346182	1347790	1609	*	Thr4_Ssu72_1___peak_47	59	5.36445	8.21806	5.9045
chr1	1353177	1358579	5403	*	Thr4_Ssu72_1___peak_48	15	2.81371	3.24557	1.52628
chr1	1360446	1362883	2438	*	Thr4_Ssu72_1___peak_49	16	3.00892	3.44092	1.68451
chr1	1365588	1367154	1567	*	Thr4_Ssu72_1___peak_50	23	3.34518	4.22797	2.35016
chr1	1372275	1379298	7024	*	Thr4_Ssu72_1___peak_51	25	3.39307	4.51465	2.59478
chr1	1386959	1387862	904	*	Thr4_Ssu72_1___peak_52	29	3.82453	4.99094	2.97274
chr1	1389934	1392697	2764	*	Thr4_Ssu72_1___peak_53	17	3.14673	3.53494	1.73261
chr1	1395683	1398415	2733	*	Thr4_Ssu72_1___peak_54	16	3.02981	3.43234	1.66799
chr1	1412015	1427265	15251	*	Thr4_Ssu72_1___peak_55	39	4.2573	6.01863	3.93127
chr1	1429142	1443420	14279	*	Thr4_Ssu72_1___peak_56	44	4.56007	6.54411	4.40901
chr1	1445991	1448169	2179	*	Thr4_Ssu72_1___peak_57	62	5.01802	8.48185	6.24521
chr1	1450286	1507341	57056	*	Thr4_Ssu72_1___peak_58	129	7.33994	15.4572	12.9184
chr1	1509562	1511209	1648	*	Thr4_Ssu72_1___peak_59	17	3.13756	3.5571	1.75554
chr1	1512665	1513058	394	*	Thr4_Ssu72_1___peak_60	24	3.45569	4.40643	2.46874
chr1	1521713	1522790	1078	*	Thr4_Ssu72_1___peak_61	12	2.78114	2.9026	1.24916
chr1	1524816	1525309	494	*	Thr4_Ssu72_1___peak_62	14	2.9422	3.17061	1.43234
chr1	1529646	1530078	433	*	Thr4_Ssu72_1___peak_63	35	4.141	5.60899	3.52712
chr1	1532403	1534313	1911	*	Thr4_Ssu72_1___peak_64	20	3.23386	3.88783	2.03765
chr1	1535724	1536143	420	*	Thr4_Ssu72_1___peak_65	16	2.83653	3.36574	1.60471
chr1	1537773	1542147	4375	*	Thr4_Ssu72_1___peak_66	23	3.42937	4.25146	2.35678
chr1	1545473	1547557	2085	*	Thr4_Ssu72_1___peak_67	20	3.281	3.85235	2.02543
chr1	1551457	1567945	16489	*	Thr4_Ssu72_1___peak_68	60	5.08754	8.37225	6.07681
chr1	1569751	1575877	6127	*	Thr4_Ssu72_1___peak_69	47	4.73452	6.90138	4.74399
chr1	1583045	1583446	402	*	Thr4_Ssu72_1___peak_70	12	2.78052	2.90181	1.23314
chr1	1590486	1598305	7820	*	Thr4_Ssu72_1___peak_71	39	4.23677	6.00258	3.90551
chr1	1600255	1606706	6452	*	Thr4_Ssu72_1___peak_72	39	4.27627	6.08622	3.99454
chr1	1609014	1617259	8246	*	Thr4_Ssu72_1___peak_73	29	3.69429	4.90961	2.92573
chr1	1618709	1620519	1811	*	Thr4_Ssu72_1___peak_74	13	2.83216	3.06323	1.37943
chr1	1624281	1626113	1833	*	Thr4_Ssu72_1___peak_75	26	3.69497	4.60843	2.664
chr1	1629060	1629518	459	*	Thr4_Ssu72_1___peak_76	16	3.11441	3.48	1.68722
chr1	1632976	1633854	879	*	Thr4_Ssu72_1___peak_77	24	3.62357	4.38653	2.42678
chr1	1635218	1635888	671	*	Thr4_Ssu72_1___peak_78	17	3.1602	3.56008	1.75223
chr1	1637727	1638700	974	*	Thr4_Ssu72_1___peak_79	23	3.40589	4.28978	2.36271
chr1	1655390	1658549	3160	*	Thr4_Ssu72_1___peak_80	172	9.01776	19.7733	17.2969
chr1	1660495	1664448	3954	*	Thr4_Ssu72_1___peak_81	27	3.74554	4.74061	2.75745
chr1	1666594	1669739	3146	*	Thr4_Ssu72_1___peak_82	18	3.21286	3.69056	1.86651
chr1	1680226	1696905	16680	*	Thr4_Ssu72_1___peak_83	52	4.68448	7.46002	5.27279
chr1	1698634	1698959	326	*	Thr4_Ssu72_1___peak_84	16	3.09814	3.44071	1.64775
chr1	1700291	1701023	733	*	Thr4_Ssu72_1___peak_85	25	3.63862	4.47389	2.52823
chr1	1703033	1704346	1314	*	Thr4_Ssu72_1___peak_86	23	3.502	4.22596	2.33447
chr1	1705834	1706195	362	*	Thr4_Ssu72_1___peak_87	22	3.49834	4.15483	2.23258
chr1	1709363	1717315	7953	*	Thr4_Ssu72_1___peak_88	256	10.217	28.4427	25.6287
chr1	1718805	1732769	13965	*	Thr4_Ssu72_1___peak_89	22	3.32344	4.0987	2.23724
chr1	1734927	1737298	2372	*	Thr4_Ssu72_1___peak_90	16	3.08447	3.44487	1.67082
chr1	1739024	1739798	775	*	Thr4_Ssu72_1___peak_91	13	2.8836	3.09142	1.37798
chr1	1743871	1747742	3872	*	Thr4_Ssu72_1___peak_92	25	3.45564	4.44127	2.50824
chr1	1749694	1754080	4387	*	Thr4_Ssu72_1___peak_93	23	3.52364	4.27449	2.36025
chr1	1759406	1762490	3085	*	Thr4_Ssu72_1___peak_94	20	3.34106	3.91648	2.06392
chr1	1767701	1768078	378	*	Thr4_Ssu72_1___peak_95	18	3.2333	3.68647	1.85395
chr1	1772321	1774909	2589	*	Thr4_Ssu72_1___peak_96	16	3.00326	3.43337	1.67796
chr1	1781543	1784454	2912	*	Thr4_Ssu72_1___peak_97	22	3.4519	4.17452	2.27096
chr1	1786823	1788830	2008	*	Thr4_Ssu72_1___peak_98	23	3.55155	4.31784	2.39912
chr1	1790589	1791235	647	*	Thr4_Ssu72_1___peak_99	34	4.19913	5.52605	3.4277
chr1	1792637	1794662	2026	*	Thr4_Ssu72_1___peak_100	20	3.31947	3.89266	2.05554
chr1	1799589	1807930	8342	*	Thr4_Ssu72_1___peak_101	26	3.63449	4.64272	2.69953
chr1	1810756	1813574	2819	*	Thr4_Ssu72_1___peak_102	15	3.02955	3.3256	1.55948
chr1	1821219	1826859	5641	*	Thr4_Ssu72_1___peak_103	35	3.88674	5.48967	3.52076
chr1	1836862	1842838	5977	*	Thr4_Ssu72_1___peak_104	15	2.88244	3.34483	1.59633
chr1	1845789	1848047	2259	*	Thr4_Ssu72_1___peak_105	16	2.99095	3.45904	1.69461
chr1	1850871	1852080	1210	*	Thr4_Ssu72_1___peak_106	15	2.85641	3.20886	1.50222
chr1	1854301	1855459	1159	*	Thr4_Ssu72_1___peak_107	16	2.96183	3.37243	1.62313
chr1	1857776	1859534	1759	*	Thr4_Ssu72_1___peak_108	27	3.55126	4.72415	2.78546
chr1	1868026	1870947	2922	*	Thr4_Ssu72_1___peak_109	17	2.99909	3.55726	1.77953
chr1	1873389	1877536	4148	*	Thr4_Ssu72_1___peak_110	14	2.83828	3.16351	1.45911
chr1	1886724	1888200	1477	*	Thr4_Ssu72_1___peak_111	20	3.02688	3.8746	2.04104
chr1	1899062	1903982	4921	*	Thr4_Ssu72_1___peak_112	17	3.03846	3.48599	1.71379
chr1	1905502	1907409	1908	*	Thr4_Ssu72_1___peak_113	14	2.90692	3.20395	1.47982
chr1	1909702	1910290	589	*	Thr4_Ssu72_1___peak_114	13	2.75705	3.03318	1.35124
chr1	1911978	1914947	2970	*	Thr4_Ssu72_1___peak_115	19	3.19133	3.81129	1.98217
chr1	1917338	1918922	1585	*	Thr4_Ssu72_1___peak_116	15	2.90324	3.25901	1.52266
chr1	1954902	1956280	1379	*	Thr4_Ssu72_1___peak_117	13	2.73475	3.04521	1.3665
chr1	1959417	1961345	1929	*	Thr4_Ssu72_1___peak_118	17	3.05886	3.50134	1.71426
chr1	1962979	1968965	5987	*	Thr4_Ssu72_1___peak_119	18	3.1316	3.67813	1.86844
chr1	1976082	1978114	2033	*	Thr4_Ssu72_1___peak_120	20	3.20405	3.86784	2.02151
chr1	1984842	1985816	975	*	Thr4_Ssu72_1___peak_121	15	2.95262	3.34314	1.59713
chr1	1987284	1988999	1716	*	Thr4_Ssu72_1___peak_122	20	3.10493	3.85645	2.03391
chr1	1990617	1994565	3949	*	Thr4_Ssu72_1___peak_123	29	3.70737	4.87479	2.90521
chr1	1997918	2005924	8007	*	Thr4_Ssu72_1___peak_124	25	3.46603	4.48356	2.57097
chr1	2009255	2011757	2503	*	Thr4_Ssu72_1___peak_125	12	2.69512	2.91268	1.26244
chr1	2014166	2020190	6025	*	Thr4_Ssu72_1___peak_126	14	2.88097	3.18357	1.47998
chr1	2021703	2028674	6972	*	Thr4_Ssu72_1___peak_127	20	3.2412	3.9399	2.09719
chr1	2030318	2032336	2019	*	Thr4_Ssu72_1___peak_128	22	3.17831	4.10705	2.22735
chr1	2034579	2047440	12862	*	Thr4_Ssu72_1___peak_129	30	3.80533	4.99641	3.01059
chr1	2052276	2052901	626	*	Thr4_Ssu72_1___peak_130	14	2.97296	3.22313	1.47368
chr1	2056932	2060796	3865	*	Thr4_Ssu72_1___peak_131	22	3.37145	4.09792	2.21678
chr1	2064942	2067147	2206	*	Thr4_Ssu72_1___peak_132	21	3.10286	3.97381	2.13247
chr1	2070204	2071904	1701	*	Thr4_Ssu72_1___peak_133	13	2.81672	3.06778	1.37262
chr1	2074137	2076057	1921	*	Thr4_Ssu72_1___peak_134	17	2.96422	3.5236	1.73905
chr1	2081020	2082991	1972	*	Thr4_Ssu72_1___peak_135	21	3.23989	3.9642	2.1124
chr1	2084338	2086868	2531	*	Thr4_Ssu72_1___peak_136	22	3.21616	4.08308	2.20437
chr1	2089496	2089975	480	*	Thr4_Ssu72_1___peak_137	29	3.73198	4.94327	2.93481
chr1	2091637	2094591	2955	*	Thr4_Ssu72_1___peak_138	16	2.89531	3.37069	1.62685
chr1	2096114	2096906	793	*	Thr4_Ssu72_1___peak_139	15	2.82903	3.28834	1.56372
chr1	2098217	2101302	3086	*	Thr4_Ssu72_1___peak_140	19	3.14333	3.8221	1.99908
chr1	2103646	2126017	22372	*	Thr4_Ssu72_1___peak_141	82	5.7712	10.6649	8.29511
chr1	2129093	2130131	1039	*	Thr4_Ssu72_1___peak_142	25	3.46256	4.46871	2.51692
chr1	2131995	2141726	9732	*	Thr4_Ssu72_1___peak_143	16	2.95648	3.44421	1.67628
chr1	2145854	2146179	326	*	Thr4_Ssu72_1___peak_144	21	3.19632	4.00693	2.12926
chr1	2147501	2148233	733	*	Thr4_Ssu72_1___peak_145	12	2.74709	2.95531	1.28915
chr1	2154490	2156172	1683	*	Thr4_Ssu72_1___peak_146	30	3.88746	5.02412	3.03311
chr1	2160606	2162826	2221	*	Thr4_Ssu72_1___peak_147	12	2.59392	2.8372	1.20189
chr1	2164455	2175018	10564	*	Thr4_Ssu72_1___peak_148	24	3.37329	4.35918	2.44633
chr1	2177359	2196771	19413	*	Thr4_Ssu72_1___peak_149	27	3.5568	4.66616	2.72299
chr1	2199004	2212103	13100	*	Thr4_Ssu72_1___peak_150	30	3.70513	5.05934	3.06213
chr1	2214016	2273719	59704	*	Thr4_Ssu72_1___peak_151	55	4.52467	7.68394	5.5533
chr1	2275598	2293383	17786	*	Thr4_Ssu72_1___peak_152	35	4.04699	5.63948	3.57738
chr1	2302350	2318961	16612	*	Thr4_Ssu72_1___peak_153	58	4.9082	8.10283	5.86016
chr1	2321368	2323020	1653	*	Thr4_Ssu72_1___peak_154	18	3.10204	3.6293	1.82993
chr1	2324582	2344721	20140	*	Thr4_Ssu72_1___peak_155	154	7.85944	17.9413	15.4276
chr1	2346402	2351484	5083	*	Thr4_Ssu72_1___peak_156	25	3.46331	4.41265	2.51057
chr1	2357803	2363125	5323	*	Thr4_Ssu72_1___peak_157	21	3.23882	4.05977	2.18559
chr1	2371249	2372209	961	*	Thr4_Ssu72_1___peak_158	15	2.69853	3.24215	1.51149
chr1	2374498	2378966	4469	*	Thr4_Ssu72_1___peak_159	15	2.95035	3.33679	1.58654
chr1	2382486	2385238	2753	*	Thr4_Ssu72_1___peak_160	17	3.07968	3.60117	1.79444
chr1	2387174	2388114	941	*	Thr4_Ssu72_1___peak_161	13	2.80966	3.0646	1.35336
chr1	2390303	2394852	4550	*	Thr4_Ssu72_1___peak_162	15	2.94632	3.33269	1.58614
chr1	2397783	2400090	2308	*	Thr4_Ssu72_1___peak_163	33	3.84886	5.35212	3.32132
chr1	2401833	2406311	4479	*	Thr4_Ssu72_1___peak_164	17	3.05882	3.60072	1.7979
chr1	2410808	2411862	1055	*	Thr4_Ssu72_1___peak_165	23	3.27057	4.24858	2.34522
chr1	2413435	2414766	1332	*	Thr4_Ssu72_1___peak_166	17	2.92618	3.57131	1.77026
chr1	2420561	2453091	32531	*	Thr4_Ssu72_1___peak_167	117	6.43337	14.1206	11.7366
chr1	2454533	2455292	760	*	Thr4_Ssu72_1___peak_168	23	3.25451	4.19767	2.31722
chr1	2457074	2457652	579	*	Thr4_Ssu72_1___peak_169	17	2.99549	3.57065	1.77357
chr1	2459102	2464568	5467	*	Thr4_Ssu72_1___peak_170	16	2.92512	3.41731	1.65192
chr1	2466086	2472468	6383	*	Thr4_Ssu72_1___peak_171	15	2.90049	3.29938	1.5666
chr1	2475822	2476372	551	*	Thr4_Ssu72_1___peak_172	15	2.83294	3.28501	1.54796
chr1	2477797	2478160	364	*	Thr4_Ssu72_1___peak_173	13	2.75961	3.0185	1.35009
chr1	2485252	2491872	6621	*	Thr4_Ssu72_1___peak_174	18	3.07834	3.6238	1.83187
chr1	2493486	2495848	2363	*	Thr4_Ssu72_1___peak_175	19	3.09525	3.74246	1.93876
chr1	2501121	2502058	938	*	Thr4_Ssu72_1___peak_176	29	3.82796	5.00037	2.97858
chr1	2509049	2509452	404	*	Thr4_Ssu72_1___peak_177	24	3.59384	4.41687	2.49818
chr1	2512274	2513548	1275	*	Thr4_Ssu72_1___peak_178	13	2.80393	3.01486	1.34566
chr1	2516795	2520363	3569	*	Thr4_Ssu72_1___peak_179	19	3.06977	3.7564	1.93513
chr1	2521726	2524173	2448	*	Thr4_Ssu72_1___peak_180	27	3.5063	4.66042	2.72441
chr1	2533387	2535002	1616	*	Thr4_Ssu72_1___peak_181	25	3.39335	4.44308	2.50528
chr1	2537273	2538896	1624	*	Thr4_Ssu72_1___peak_182	15	2.91194	3.2267	1.50248
chr1	2543317	2544629	1313	*	Thr4_Ssu72_1___peak_183	16	3.00336	3.36037	1.62683
chr1	2559570	2560739	1170	*	Thr4_Ssu72_1___peak_184	29	3.72562	4.96608	2.97274
chr1	2563762	2565400	1639	*	Thr4_Ssu72_1___peak_185	19	3.22865	3.78139	1.94609
chr1	2566760	2577580	10821	*	Thr4_Ssu72_1___peak_186	25	3.42524	4.47167	2.55538
chr1	2584029	2587469	3441	*	Thr4_Ssu72_1___peak_187	24	2.62538	4.3825	2.48378
chr1	2615344	2616245	902	*	Thr4_Ssu72_1___peak_188	17	2.23311	3.56736	1.78022
chr1	2619006	2621576	2571	*	Thr4_Ssu72_1___peak_189	15	2.61836	3.34077	1.59982
chr1	2627762	2630284	2523	*	Thr4_Ssu72_1___peak_190	15	2.48687	3.34598	1.59726
chr1	2699402	2704267	4866	*	Thr4_Ssu72_1___peak_191	17	2.99215	3.46744	1.70834
chr1	2706214	2707369	1156	*	Thr4_Ssu72_1___peak_192	17	3.06969	3.49784	1.7308
chr1	2717086	2717411	326	*	Thr4_Ssu72_1___peak_193	15	2.89371	3.29591	1.55403
chr1	2719001	2726618	7618	*	Thr4_Ssu72_1___peak_194	13	2.77095	3.0359	1.35664
chr1	2729791	2730116	326	*	Thr4_Ssu72_1___peak_195	18	3.08734	3.60683	1.80494
chr1	2737058	2737390	333	*	Thr4_Ssu72_1___peak_196	44	4.32311	6.71455	4.48898
chr1	2742399	2743600	1202	*	Thr4_Ssu72_1___peak_197	16	3.06118	3.47345	1.69606
chr1	2747302	2747704	403	*	Thr4_Ssu72_1___peak_198	15	2.89524	3.30639	1.56315
chr1	2765625	2766232	608	*	Thr4_Ssu72_1___peak_199	26	3.67174	4.56966	2.6188
chr1	2771969	2773341	1373	*	Thr4_Ssu72_1___peak_200	14	2.89793	3.19162	1.47469
chr1	2776313	2778027	1715	*	Thr4_Ssu72_1___peak_201	18	3.14004	3.70527	1.88657
chr1	2779481	2787055	7575	*	Thr4_Ssu72_1___peak_202	22	3.38383	4.13758	2.26479
chr1	2790939	2797921	6983	*	Thr4_Ssu72_1___peak_203	21	3.36061	4.0687	2.19961
chr1	2799705	2800856	1152	*	Thr4_Ssu72_1___peak_204	19	3.039	3.74676	1.92375
chr1	2806555	2808226	1672	*	Thr4_Ssu72_1___peak_205	18	3.07244	3.63751	1.83915
chr1	2820128	2822781	2654	*	Thr4_Ssu72_1___peak_206	19	3.05826	3.79606	1.98297
chr1	2824790	2826175	1386	*	Thr4_Ssu72_1___peak_207	22	3.33618	4.14315	2.25701
chr1	2827818	2828148	331	*	Thr4_Ssu72_1___peak_208	35	4.12827	5.63512	3.5164
chr1	2833344	2834593	1250	*	Thr4_Ssu72_1___peak_209	14	2.81063	3.16544	1.45505
chr1	2836467	2837952	1486	*	Thr4_Ssu72_1___peak_210	20	3.20694	3.85323	2.01247
chr1	2839292	2839987	696	*	Thr4_Ssu72_1___peak_211	15	2.86379	3.25986	1.52345
chr1	2862478	2864939	2462	*	Thr4_Ssu72_1___peak_212	16	3.03762	3.38993	1.64166
chr1	2866799	2868169	1371	*	Thr4_Ssu72_1___peak_213	16	2.98552	3.35354	1.62602
chr1	2882861	2885916	3056	*	Thr4_Ssu72_1___peak_214	20	3.30417	3.93469	2.09544
chr1	2887540	2889868	2329	*	Thr4_Ssu72_1___peak_215	19	3.09885	3.71638	1.90428
chr1	2892001	2892326	326	*	Thr4_Ssu72_1___peak_216	22	3.46247	4.21625	2.29462
chr1	2894376	2895688	1313	*	Thr4_Ssu72_1___peak_217	20	3.20443	3.92454	2.07829
chr1	2899491	2899816	326	*	Thr4_Ssu72_1___peak_218	20	3.23372	3.95651	2.09069
chr1	2906816	2908571	1756	*	Thr4_Ssu72_1___peak_219	12	2.7312	2.88044	1.24825
chr1	2920332	2920657	326	*	Thr4_Ssu72_1___peak_220	15	2.84751	3.2619	1.52559
chr1	2928064	2931840	3777	*	Thr4_Ssu72_1___peak_221	17	3.00507	3.50247	1.72471
chr1	2945015	2948478	3464	*	Thr4_Ssu72_1___peak_222	16	3.00242	3.42893	1.66905
chr1	2953665	2955313	1649	*	Thr4_Ssu72_1___peak_223	27	3.64806	4.72015	2.7909
chr1	2978728	2980843	2116	*	Thr4_Ssu72_1___peak_224	22	3.31027	4.16032	2.2699
chr1	2983613	2988716	5104	*	Thr4_Ssu72_1___peak_225	19	3.08495	3.71138	1.90066
chr1	2990118	2991231	1114	*	Thr4_Ssu72_1___peak_226	21	3.28314	4.03314	2.17161
chr1	2992921	2995852	2932	*	Thr4_Ssu72_1___peak_227	19	3.16766	3.72577	1.92529
chr1	2997682	3002662	4981	*	Thr4_Ssu72_1___peak_228	24	3.4767	4.34072	2.45191
chr1	3010780	3016894	6115	*	Thr4_Ssu72_1___peak_229	20	3.16402	3.88616	2.04044
chr1	3018953	3019720	768	*	Thr4_Ssu72_1___peak_230	14	2.9185	3.20871	1.47927
chr1	3021247	3023575	2329	*	Thr4_Ssu72_1___peak_231	22	3.38191	4.09448	2.24153
chr1	3026863	3028360	1498	*	Thr4_Ssu72_1___peak_232	25	3.62113	4.49893	2.57889
chr1	3029980	3033973	3994	*	Thr4_Ssu72_1___peak_233	19	3.2229	3.78121	1.96788
chr1	3035413	3036650	1238	*	Thr4_Ssu72_1___peak_234	16	3.02072	3.42259	1.66348
chr1	3037977	3047672	9696	*	Thr4_Ssu72_1___peak_235	21	3.24824	3.95769	2.10147
chr1	3049613	3051742	2130	*	Thr4_Ssu72_1___peak_236	13	2.75282	2.99535	1.32336
chr1	3054006	3054575	570	*	Thr4_Ssu72_1___peak_237	18	3.17952	3.73211	1.89795
chr1	3055962	3056818	857	*	Thr4_Ssu72_1___peak_238	20	3.26715	3.93251	2.06915
chr1	3060861	3063490	2630	*	Thr4_Ssu72_1___peak_239	18	3.0507	3.62914	1.84414
chr1	3067824	3068446	623	*	Thr4_Ssu72_1___peak_240	17	3.00913	3.508	1.73542
chr1	3070653	3073430	2778	*	Thr4_Ssu72_1___peak_241	18	3.10893	3.68316	1.86131
chr1	3076912	3078354	1443	*	Thr4_Ssu72_1___peak_242	12	2.75265	2.86111	1.21515
chr1	3080720	3081460	741	*	Thr4_Ssu72_1___peak_243	13	2.78096	2.97789	1.30169
chr1	3082823	3083148	326	*	Thr4_Ssu72_1___peak_244	22	3.47027	4.12198	2.21641
chr1	3085042	3087796	2755	*	Thr4_Ssu72_1___peak_245	17	3.09726	3.50186	1.71697
chr1	3093968	3094602	635	*	Thr4_Ssu72_1___peak_246	16	2.98713	3.44717	1.67551
chr1	3099807	3101542	1736	*	Thr4_Ssu72_1___peak_247	16	2.88968	3.3473	1.60003
chr1	3104918	3105243	326	*	Thr4_Ssu72_1___peak_248	17	3.00264	3.59452	1.79911
chr1	3111332	3111823	492	*	Thr4_Ssu72_1___peak_249	29	3.82525	4.99635	2.9672
chr1	3113258	3115781	2524	*	Thr4_Ssu72_1___peak_250	22	3.3503	4.13443	2.2711
chr1	3117672	3118437	766	*	Thr4_Ssu72_1___peak_251	14	2.8978	3.17957	1.47102
chr1	3121602	3122556	955	*	Thr4_Ssu72_1___peak_252	13	2.79375	2.98235	1.32214
chr1	3124277	3126179	1903	*	Thr4_Ssu72_1___peak_253	27	3.65448	4.71756	2.73435
chr1	3127963	3129617	1655	*	Thr4_Ssu72_1___peak_254	19	3.12727	3.82842	1.98438
chr1	3132178	3132503	326	*	Thr4_Ssu72_1___peak_255	24	3.54096	4.43404	2.48714
chr1	3134198	3136577	2380	*	Thr4_Ssu72_1___peak_256	27	3.70472	4.72949	2.75699
chr1	3138135	3138740	606	*	Thr4_Ssu72_1___peak_257	14	2.91267	3.18422	1.47985
chr1	3146504	3152354	5851	*	Thr4_Ssu72_1___peak_258	17	3.06875	3.57789	1.78551
chr1	3153796	3155478	1683	*	Thr4_Ssu72_1___peak_259	20	3.10729	3.93044	2.08745
chr1	3157219	3157945	727	*	Thr4_Ssu72_1___peak_260	18	3.05182	3.61265	1.82462
chr1	3159695	3160072	378	*	Thr4_Ssu72_1___peak_261	13	2.71457	3.02354	1.34684
chr1	3163295	3164360	1066	*	Thr4_Ssu72_1___peak_262	24	3.38986	4.35888	2.42503
chr1	3167808	3168584	777	*	Thr4_Ssu72_1___peak_263	17	3.11031	3.48625	1.70169
chr1	3172078	3174788	2711	*	Thr4_Ssu72_1___peak_264	19	3.10862	3.77439	1.96686
chr1	3179311	3180213	903	*	Thr4_Ssu72_1___peak_265	28	3.76652	4.82086	2.83967
chr1	3184374	3184877	504	*	Thr4_Ssu72_1___peak_266	15	2.9132	3.25827	1.52303
chr1	3194840	3195915	1076	*	Thr4_Ssu72_1___peak_267	13	2.79971	3.06646	1.36893
chr1	3197669	3199837	2169	*	Thr4_Ssu72_1___peak_268	18	3.0417	3.60721	1.82242
chr1	3204956	3206633	1678	*	Thr4_Ssu72_1___peak_269	16	3.01619	3.4446	1.6659
chr1	3212149	3213769	1621	*	Thr4_Ssu72_1___peak_270	17	3.04075	3.57888	1.78689
chr1	3219744	3222151	2408	*	Thr4_Ssu72_1___peak_271	12	2.71927	2.91902	1.27129
chr1	3226158	3230752	4595	*	Thr4_Ssu72_1___peak_272	14	2.83594	3.20511	1.49702
chr1	3238361	3247578	9218	*	Thr4_Ssu72_1___peak_273	15	2.86163	3.2484	1.52479
chr1	3269661	3272885	3225	*	Thr4_Ssu72_1___peak_274	17	3.00359	3.48652	1.7257
chr1	3276777	3278905	2129	*	Thr4_Ssu72_1___peak_275	17	2.9578	3.51684	1.73029
chr1	3284667	3286304	1638	*	Thr4_Ssu72_1___peak_276	16	3.01703	3.35777	1.61249
chr1	3288225	3289689	1465	*	Thr4_Ssu72_1___peak_277	11	2.60945	2.80276	1.1759
chr1	3293794	3295119	1326	*	Thr4_Ssu72_1___peak_278	11	2.59306	2.78472	1.16763
chr1	3298380	3299604	1225	*	Thr4_Ssu72_1___peak_279	29	3.53117	4.89094	2.94383
chr1	3310236	3313201	2966	*	Thr4_Ssu72_1___peak_280	17	2.96459	3.49097	1.72442
chr1	3319815	3331443	11629	*	Thr4_Ssu72_1___peak_281	27	3.57471	4.67674	2.72508
chr1	3333641	3335359	1719	*	Thr4_Ssu72_1___peak_282	20	3.16527	3.88687	2.047
chr1	3337050	3340666	3617	*	Thr4_Ssu72_1___peak_283	15	2.83006	3.23659	1.52076
chr1	3342055	3356806	14752	*	Thr4_Ssu72_1___peak_284	20	3.13417	3.82204	2.01917
chr1	3369275	3370262	988	*	Thr4_Ssu72_1___peak_285	16	2.9322	3.4406	1.68657
chr1	3376531	3378264	1734	*	Thr4_Ssu72_1___peak_286	16	2.96917	3.38483	1.63028
chr1	3380543	3390212	9670	*	Thr4_Ssu72_1___peak_287	20	3.19559	3.90153	2.05599
chr1	3392484	3402791	10308	*	Thr4_Ssu72_1___peak_288	32	3.84132	5.27147	3.2777
chr1	3406503	3418667	12165	*	Thr4_Ssu72_1___peak_289	28	3.59089	4.78709	2.81066
chr1	3425539	3426851	1313	*	Thr4_Ssu72_1___peak_290	15	2.90986	3.24978	1.52041
chr1	3428890	3429246	357	*	Thr4_Ssu72_1___peak_291	14	2.86509	3.108	1.40998
chr1	3431033	3432526	1494	*	Thr4_Ssu72_1___peak_292	16	3.02914	3.4324	1.66261
chr1	3435613	3443945	8333	*	Thr4_Ssu72_1___peak_293	16	2.96414	3.40737	1.64866
chr1	3446052	3450265	4214	*	Thr4_Ssu72_1___peak_294	24	3.38397	4.33773	2.44877
chr1	3452044	3452496	453	*	Thr4_Ssu72_1___peak_295	21	3.31419	4.02847	2.15206
chr1	3454044	3456758	2715	*	Thr4_Ssu72_1___peak_296	17	3.01061	3.52357	1.75106
chr1	3459097	3460483	1387	*	Thr4_Ssu72_1___peak_297	15	2.87853	3.26733	1.54493
chr1	3463134	3463860	727	*	Thr4_Ssu72_1___peak_298	15	2.89601	3.2447	1.5036
chr1	3465277	3468066	2790	*	Thr4_Ssu72_1___peak_299	28	3.58386	4.78036	2.84187
chr1	3469639	3470855	1217	*	Thr4_Ssu72_1___peak_300	23	3.40915	4.28267	2.36786
chr1	3473961	3474331	371	*	Thr4_Ssu72_1___peak_301	15	2.93688	3.20547	1.50081
chr1	3479182	3480639	1458	*	Thr4_Ssu72_1___peak_302	20	3.19786	3.90687	2.05671
chr1	3482113	3483674	1562	*	Thr4_Ssu72_1___peak_303	13	2.76198	3.06315	1.37914
chr1	3490997	3496970	5974	*	Thr4_Ssu72_1___peak_304	16	2.97949	3.35476	1.61183
chr1	3498522	3498936	415	*	Thr4_Ssu72_1___peak_305	25	3.58084	4.55228	2.58598
chr1	3503862	3504188	327	*	Thr4_Ssu72_1___peak_306	22	3.45834	4.18505	2.28209
chr1	3506993	3507643	651	*	Thr4_Ssu72_1___peak_307	21	3.30532	3.9952	2.12481
chr1	3509470	3516684	7215	*	Thr4_Ssu72_1___peak_308	23	3.42514	4.25269	2.36643
chr1	3518389	3521362	2974	*	Thr4_Ssu72_1___peak_309	18	3.10996	3.59718	1.80901
chr1	3522919	3528133	5215	*	Thr4_Ssu72_1___peak_310	19	3.17882	3.82093	1.98806
chr1	3533433	3534789	1357	*	Thr4_Ssu72_1___peak_311	14	2.86301	3.19029	1.4787
chr1	3537150	3537873	724	*	Thr4_Ssu72_1___peak_312	15	2.95522	3.28413	1.54694
chr1	3541400	3557471	16072	*	Thr4_Ssu72_1___peak_313	48	4.58361	7.03326	4.85995
chr1	3559707	3562226	2520	*	Thr4_Ssu72_1___peak_314	28	3.7097	4.87303	2.88123
chr1	3566259	3567685	1427	*	Thr4_Ssu72_1___peak_315	18	3.00737	3.66558	1.86166
chr1	3571188	3572438	1251	*	Thr4_Ssu72_1___peak_316	17	3.04783	3.53989	1.75452
chr1	3574287	3576005	1719	*	Thr4_Ssu72_1___peak_317	21	3.29372	4.03166	2.15254
chr1	3579126	3581354	2229	*	Thr4_Ssu72_1___peak_318	23	3.29922	4.23764	2.35516
chr1	3585701	3589972	4272	*	Thr4_Ssu72_1___peak_319	16	3.00723	3.43019	1.67073
chr1	3591348	3595660	4313	*	Thr4_Ssu72_1___peak_320	19	3.13368	3.78499	1.96404
chr1	3597619	3599041	1423	*	Thr4_Ssu72_1___peak_321	23	3.40293	4.28839	2.36953
chr1	3600473	3610039	9567	*	Thr4_Ssu72_1___peak_322	27	3.5685	4.69043	2.73967
chr1	3611822	3659042	47221	*	Thr4_Ssu72_1___peak_323	107	6.44694	13.1383	10.7415
chr1	3661679	3663429	1751	*	Thr4_Ssu72_1___peak_324	17	3.015	3.56421	1.78517
chr1	3668035	3668809	775	*	Thr4_Ssu72_1___peak_325	22	3.44383	4.10276	2.22814
chr1	3670217	3672344	2128	*	Thr4_Ssu72_1___peak_326	23	3.35828	4.17873	2.30479
chr1	3678415	3680608	2194	*	Thr4_Ssu72_1___peak_327	25	3.48518	4.46961	2.52848
chr1	3683956	3684344	389	*	Thr4_Ssu72_1___peak_328	20	3.23036	3.89246	2.03361
chr1	3686519	3697761	11243	*	Thr4_Ssu72_1___peak_329	102	6.16866	12.7358	10.2468
chr1	3699503	3708020	8518	*	Thr4_Ssu72_1___peak_330	43	4.33557	6.4994	4.35504
chr1	3726251	3728371	2121	*	Thr4_Ssu72_1___peak_331	55	4.81829	7.74839	5.52253
chr1	3730606	3735093	4488	*	Thr4_Ssu72_1___peak_332	51	4.62698	7.35553	5.15305
chr1	3736958	3741401	4444	*	Thr4_Ssu72_1___peak_333	27	3.58411	4.73508	2.79824
chr1	3744067	3744869	803	*	Thr4_Ssu72_1___peak_334	22	3.151	4.1682	2.28248
chr1	3746772	3747739	968	*	Thr4_Ssu72_1___peak_335	16	2.97129	3.34705	1.60843
chr1	3752713	3759743	7031	*	Thr4_Ssu72_1___peak_336	21	3.27935	3.98667	2.13355
chr1	3763792	3764997	1206	*	Thr4_Ssu72_1___peak_337	14	2.92752	3.1554	1.44372
chr1	3773936	3774261	326	*	Thr4_Ssu72_1___peak_338	31	3.66019	5.18736	3.14418
chr1	3779508	3780859	1352	*	Thr4_Ssu72_1___peak_339	15	3.02533	3.33524	1.58383
chr1	3785102	3787404	2303	*	Thr4_Ssu72_1___peak_340	39	4.20725	5.94393	3.91619
chr1	3788984	3789606	623	*	Thr4_Ssu72_1___peak_341	22	3.39338	4.13595	2.25727
chr1	3793491	3793898	408	*	Thr4_Ssu72_1___peak_342	18	3.12124	3.64743	1.83411
chr1	3797001	3798111	1111	*	Thr4_Ssu72_1___peak_343	16	3.05724	3.42639	1.6617
chr1	3799532	3805477	5946	*	Thr4_Ssu72_1___peak_344	53	4.98671	7.56116	5.33394
chr1	3807092	3808531	1440	*	Thr4_Ssu72_1___peak_345	31	3.63767	5.1769	3.19039
chr1	3810733	3811712	980	*	Thr4_Ssu72_1___peak_346	25	3.4731	4.44911	2.5272
chr1	3816632	3821168	4537	*	Thr4_Ssu72_1___peak_347	20	3.16193	3.92666	2.07484
chr1	3822995	3823571	577	*	Thr4_Ssu72_1___peak_348	13	2.78297	3.0149	1.33513
chr1	3826948	3827764	817	*	Thr4_Ssu72_1___peak_349	18	3.12075	3.63765	1.81762
chr1	3829658	3831848	2191	*	Thr4_Ssu72_1___peak_350	15	2.89243	3.27555	1.53703
chr1	3836285	3838042	1758	*	Thr4_Ssu72_1___peak_351	18	3.2144	3.69082	1.87417
chr1	4002913	4004465	1553	*	Thr4_Ssu72_1___peak_352	21	3.29411	3.97586	2.12239
chr1	4014754	4015524	771	*	Thr4_Ssu72_1___peak_353	14	2.85358	3.14117	1.43238
chr1	4034667	4037549	2883	*	Thr4_Ssu72_1___peak_354	21	3.33343	4.01288	2.14828
chr1	4042042	4042746	705	*	Thr4_Ssu72_1___peak_355	18	3.16623	3.65249	1.83883
chr1	4045122	4046799	1678	*	Thr4_Ssu72_1___peak_356	21	3.37478	3.99751	2.12071
chr1	4052005	4053665	1661	*	Thr4_Ssu72_1___peak_357	13	2.83457	3.03455	1.3642
chr1	4068067	4069846	1780	*	Thr4_Ssu72_1___peak_358	14	2.93314	3.16694	1.44898
chr1	4079022	4079522	501	*	Thr4_Ssu72_1___peak_359	11	2.62101	2.7931	1.17787
chr1	4081077	4081783	707	*	Thr4_Ssu72_1___peak_360	14	2.87037	3.09066	1.40514
chr1	4120890	4123846	2957	*	Thr4_Ssu72_1___peak_361	21	3.35074	4.01338	2.16155
chr1	4181221	4182144	924	*	Thr4_Ssu72_1___peak_362	12	2.75126	2.86119	1.23115
chr1	4197942	4198874	933	*	Thr4_Ssu72_1___peak_363	11	2.70126	2.79905	1.1849
chr1	4278027	4278731	705	*	Thr4_Ssu72_1___peak_364	11	2.6146	2.73182	1.11988
chr1	4281867	4282922	1056	*	Thr4_Ssu72_1___peak_365	11	2.70183	2.8018	1.18536
chr1	4328349	4329561	1213	*	Thr4_Ssu72_1___peak_366	12	2.81789	2.96626	1.2904
chr1	4411053	4411588	536	*	Thr4_Ssu72_1___peak_367	11	2.66493	2.74408	1.1451
chr1	4421343	4421668	326	*	Thr4_Ssu72_1___peak_368	16	3.08384	3.41802	1.64189
chr1	4484716	4486095	1380	*	Thr4_Ssu72_1___peak_369	12	2.78862	2.95333	1.29776
chr1	4520546	4522072	1527	*	Thr4_Ssu72_1___peak_370	11	2.73093	2.82954	1.1892
chr1	4543612	4543937	326	*	Thr4_Ssu72_1___peak_371	17	3.14748	3.57917	1.7885
chr1	4674164	4675530	1367	*	Thr4_Ssu72_1___peak_372	14	2.92379	3.15795	1.43966
chr1	4677471	4677816	346	*	Thr4_Ssu72_1___peak_373	21	3.38032	4.05321	2.17774
chr1	4688474	4689275	802	*	Thr4_Ssu72_1___peak_374	16	3.09213	3.47236	1.68766
chr1	4692210	4693612	1403	*	Thr4_Ssu72_1___peak_375	12	2.72706	2.82622	1.20895
chr1	4712731	4714444	1714	*	Thr4_Ssu72_1___peak_376	13	2.87457	3.06767	1.37209
chr1	4725451	4726802	1352	*	Thr4_Ssu72_1___peak_377	15	2.95342	3.32008	1.58504
chr1	4744106	4745139	1034	*	Thr4_Ssu72_1___peak_378	13	2.84251	3.07453	1.37912
chr1	4752631	4754118	1488	*	Thr4_Ssu72_1___peak_379	14	2.84806	3.10823	1.40855
chr1	4758450	4758894	445	*	Thr4_Ssu72_1___peak_380	11	2.65295	2.72681	1.12729
chr1	4788737	4790397	1661	*	Thr4_Ssu72_1___peak_381	16	3.04166	3.39008	1.64715
chr1	4794046	4795391	1346	*	Thr4_Ssu72_1___peak_382	22	3.3507	4.11303	2.22881
chr1	4842270	4842711	442	*	Thr4_Ssu72_1___peak_383	37	4.36131	5.88256	3.75669
chr1	4995711	4996036	326	*	Thr4_Ssu72_1___peak_384	13	2.82055	3.02939	1.34761
chr1	5033721	5035166	1446	*	Thr4_Ssu72_1___peak_385	15	2.95911	3.21896	1.51056
chr1	5044922	5045439	518	*	Thr4_Ssu72_1___peak_386	16	2.97362	3.37172	1.62328
chr1	5063619	5064065	447	*	Thr4_Ssu72_1___peak_387	16	3.05446	3.37517	1.62276
chr1	5356764	5358497	1734	*	Thr4_Ssu72_1___peak_388	16	3.10489	3.45769	1.65938
chr1	5433034	5433359	326	*	Thr4_Ssu72_1___peak_389	24	3.53604	4.40094	2.48051
chr1	5447075	5448187	1113	*	Thr4_Ssu72_1___peak_390	15	3.0018	3.30721	1.58363
chr1	5486513	5487386	874	*	Thr4_Ssu72_1___peak_391	12	2.80089	2.94514	1.28843
chr1	5507238	5507854	617	*	Thr4_Ssu72_1___peak_392	15	2.98732	3.27157	1.54949
chr1	5568003	5569538	1536	*	Thr4_Ssu72_1___peak_393	25	3.59694	4.53458	2.58887
chr1	5573770	5574933	1164	*	Thr4_Ssu72_1___peak_394	30	3.88672	5.07047	3.03926
chr1	5585766	5586091	326	*	Thr4_Ssu72_1___peak_395	17	3.07915	3.53551	1.74452
chr1	5587638	5588205	568	*	Thr4_Ssu72_1___peak_396	13	2.8026	3.04676	1.36217
chr1	5657389	5657789	401	*	Thr4_Ssu72_1___peak_397	15	2.92868	3.25175	1.52566
chr1	5705674	5706567	894	*	Thr4_Ssu72_1___peak_398	12	2.71068	2.84486	1.21567
chr1	5727609	5728119	511	*	Thr4_Ssu72_1___peak_399	19	3.10178	3.79334	1.96554
chr1	5750992	5751340	349	*	Thr4_Ssu72_1___peak_400	14	2.86434	3.18528	1.47417
chr1	5772082	5773923	1842	*	Thr4_Ssu72_1___peak_401	13	2.84832	3.04831	1.36773
chr1	5788764	5789663	900	*	Thr4_Ssu72_1___peak_402	21	3.31767	4.04074	2.16207
chr1	5806970	5809512	2543	*	Thr4_Ssu72_1___peak_403	11	2.68017	2.76364	1.15948
chr1	5819024	5819559	536	*	Thr4_Ssu72_1___peak_404	11	2.69577	2.82587	1.1984
chr1	5834713	5836511	1799	*	Thr4_Ssu72_1___peak_405	13	2.83228	3.0252	1.35074
chr1	5840005	5841667	1663	*	Thr4_Ssu72_1___peak_406	14	2.93503	3.17134	1.45437
chr1	5858210	5858602	393	*	Thr4_Ssu72_1___peak_407	13	2.79185	3.09162	1.38323
chr1	5861720	5862528	809	*	Thr4_Ssu72_1___peak_408	14	2.76309	3.11734	1.41978
chr1	5882037	5883212	1176	*	Thr4_Ssu72_1___peak_409	14	2.8161	3.10721	1.41456
chr1	5890709	5891034	326	*	Thr4_Ssu72_1___peak_410	16	3.01049	3.46015	1.6815
chr1	5897062	5897607	546	*	Thr4_Ssu72_1___peak_411	17	3.07878	3.49302	1.71389
chr1	5900890	5902370	1481	*	Thr4_Ssu72_1___peak_412	15	2.94122	3.23237	1.50649
chr1	5906983	5920464	13482	*	Thr4_Ssu72_1___peak_413	40	4.28518	6.21691	4.08361
chr1	5924206	5931001	6796	*	Thr4_Ssu72_1___peak_414	19	3.20311	3.79872	1.98359
chr1	5932681	5937978	5298	*	Thr4_Ssu72_1___peak_415	23	3.40715	4.24016	2.35326
chr1	5940717	5941545	829	*	Thr4_Ssu72_1___peak_416	13	2.74462	3.01293	1.33461
chr1	5944152	5945828	1677	*	Thr4_Ssu72_1___peak_417	15	2.92057	3.34034	1.58918
chr1	5947183	5949845	2663	*	Thr4_Ssu72_1___peak_418	15	2.90216	3.26877	1.5295
chr1	5952067	5952934	868	*	Thr4_Ssu72_1___peak_419	15	2.9425	3.30856	1.57404
chr1	5955861	5956216	356	*	Thr4_Ssu72_1___peak_420	17	3.09569	3.57013	1.76735
chr1	5967094	5967843	750	*	Thr4_Ssu72_1___peak_421	17	3.06648	3.56798	1.77727
chr1	5969721	5970196	476	*	Thr4_Ssu72_1___peak_422	12	2.67326	2.86801	1.23217
chr1	5975874	5976973	1100	*	Thr4_Ssu72_1___peak_423	18	3.05335	3.71634	1.8938
chr1	5987457	5987828	372	*	Thr4_Ssu72_1___peak_424	15	2.97085	3.28785	1.54283
chr1	5994599	5995666	1068	*	Thr4_Ssu72_1___peak_425	26	3.58969	4.62914	2.67058
chr1	5998177	5998502	326	*	Thr4_Ssu72_1___peak_426	15	2.92681	3.27603	1.54847
chr1	6004545	6005470	926	*	Thr4_Ssu72_1___peak_427	14	2.90833	3.14196	1.45091
chr1	6007074	6013381	6308	*	Thr4_Ssu72_1___peak_428	29	3.69173	4.87833	2.94939
chr1	6018455	6019567	1113	*	Thr4_Ssu72_1___peak_429	21	3.27188	3.99334	2.12884
chr1	6021701	6023033	1333	*	Thr4_Ssu72_1___peak_430	13	2.87669	3.10093	1.39795
chr1	6031186	6032311	1126	*	Thr4_Ssu72_1___peak_431	12	2.63444	2.9186	1.27168
chr1	6033780	6036395	2616	*	Thr4_Ssu72_1___peak_432	21	3.2249	4.05223	2.18514
chr1	6039188	6041061	1874	*	Thr4_Ssu72_1___peak_433	11	2.4779	2.8089	1.18478
chr1	6051806	6053109	1304	*	Thr4_Ssu72_1___peak_434	14	2.79685	3.19045	1.48296
chr1	6056786	6064254	7469	*	Thr4_Ssu72_1___peak_435	16	2.92416	3.35728	1.60127
chr1	6066854	6074337	7484	*	Thr4_Ssu72_1___peak_436	22	3.40624	4.07411	2.20495
chr1	6079794	6080763	970	*	Thr4_Ssu72_1___peak_437	14	2.7949	3.16013	1.44836
chr1	6085442	6088917	3476	*	Thr4_Ssu72_1___peak_438	15	2.8796	3.27335	1.54304
chr1	6094784	6096221	1438	*	Thr4_Ssu72_1___peak_439	22	3.24143	4.14534	2.2772
chr1	6099915	6101364	1450	*	Thr4_Ssu72_1___peak_440	19	3.17598	3.7894	1.9545
chr1	6104930	6112172	7243	*	Thr4_Ssu72_1___peak_441	21	3.24275	4.0135	2.17489
chr1	6113847	6117852	4006	*	Thr4_Ssu72_1___peak_442	23	3.44003	4.22562	2.33518
chr1	6119746	6123011	3266	*	Thr4_Ssu72_1___peak_443	19	3.19627	3.82072	1.99329
chr1	6125093	6127091	1999	*	Thr4_Ssu72_1___peak_444	28	3.72292	4.81881	2.85288
chr1	6130900	6134615	3716	*	Thr4_Ssu72_1___peak_445	14	2.88598	3.19456	1.48127
chr1	6137776	6139817	2042	*	Thr4_Ssu72_1___peak_446	25	3.50834	4.46165	2.54
chr1	6142005	6143503	1499	*	Thr4_Ssu72_1___peak_447	20	3.30004	3.93616	2.07569
chr1	6145094	6145444	351	*	Thr4_Ssu72_1___peak_448	17	3.00979	3.51113	1.73891
chr1	6147090	6165423	18334	*	Thr4_Ssu72_1___peak_449	27	3.56728	4.71376	2.77704
chr1	6169626	6170206	581	*	Thr4_Ssu72_1___peak_450	20	3.14429	3.92675	2.06641
chr1	6172128	6175335	3208	*	Thr4_Ssu72_1___peak_451	13	2.83891	3.05685	1.37105
chr1	6178820	6181971	3152	*	Thr4_Ssu72_1___peak_452	16	3.02607	3.45692	1.67943
chr1	6184052	6186071	2020	*	Thr4_Ssu72_1___peak_453	14	2.85428	3.16558	1.46165
chr1	6187623	6192138	4516	*	Thr4_Ssu72_1___peak_454	17	3.01742	3.56333	1.77619
chr1	6201626	6204933	3308	*	Thr4_Ssu72_1___peak_455	20	3.27615	3.95001	2.09306
chr1	6206421	6209483	3063	*	Thr4_Ssu72_1___peak_456	17	3.03108	3.57478	1.78843
chr1	6210816	6211208	393	*	Thr4_Ssu72_1___peak_457	24	3.49906	4.39067	2.46724
chr1	6213318	6216100	2783	*	Thr4_Ssu72_1___peak_458	14	2.90392	3.20533	1.4922
chr1	6219226	6221190	1965	*	Thr4_Ssu72_1___peak_459	13	2.76138	2.97795	1.3173
chr1	6223222	6224343	1122	*	Thr4_Ssu72_1___peak_460	11	2.70266	2.82809	1.1957
chr1	6227951	6233889	5939	*	Thr4_Ssu72_1___peak_461	20	3.2227	3.88093	2.07632
chr1	6236582	6236907	326	*	Thr4_Ssu72_1___peak_462	13	2.77129	3.07855	1.38914
chr1	6238416	6246085	7670	*	Thr4_Ssu72_1___peak_463	81	5.84182	10.5914	8.19379
chr1	6247984	6249108	1125	*	Thr4_Ssu72_1___peak_464	12	2.79046	2.95366	1.28176
chr1	6254761	6257140	2380	*	Thr4_Ssu72_1___peak_465	18	3.23264	3.69744	1.87061
chr1	6259278	6259725	448	*	Thr4_Ssu72_1___peak_466	35	3.85107	5.66117	3.55653
chr1	6268792	6269472	681	*	Thr4_Ssu72_1___peak_467	29	3.78669	4.90428	2.9246
chr1	6271173	6273172	2000	*	Thr4_Ssu72_1___peak_468	24	3.57943	4.40953	2.48504
chr1	6277234	6289469	12236	*	Thr4_Ssu72_1___peak_469	61	5.18013	8.41311	6.1449
chr1	6295479	6298405	2927	*	Thr4_Ssu72_1___peak_470	22	3.2686	4.10092	2.23237
chr1	6302161	6304375	2215	*	Thr4_Ssu72_1___peak_471	18	3.06115	3.66271	1.8692
chr1	6305747	6314865	9119	*	Thr4_Ssu72_1___peak_472	50	4.52983	7.24049	5.02201
chr1	6317616	6333159	15544	*	Thr4_Ssu72_1___peak_473	46	4.23601	6.71284	4.62087
chr1	6334757	6346836	12080	*	Thr4_Ssu72_1___peak_474	21	3.22307	3.99568	2.13911
chr1	6348277	6348836	560	*	Thr4_Ssu72_1___peak_475	14	2.81879	3.13564	1.42553
chr1	6353997	6355046	1050	*	Thr4_Ssu72_1___peak_476	29	3.66185	4.99676	2.99149
chr1	6358742	6364127	5386	*	Thr4_Ssu72_1___peak_477	20	3.21046	3.91786	2.0733
chr1	6371406	6374066	2661	*	Thr4_Ssu72_1___peak_478	16	2.99291	3.40768	1.66518
chr1	6378336	6384152	5817	*	Thr4_Ssu72_1___peak_479	19	3.25255	3.84297	1.99993
chr1	6385748	6389994	4247	*	Thr4_Ssu72_1___peak_480	18	3.14806	3.61952	1.82805
chr1	6391523	6393916	2394	*	Thr4_Ssu72_1___peak_481	15	2.95612	3.32666	1.59314
chr1	6395227	6401028	5802	*	Thr4_Ssu72_1___peak_482	14	2.85922	3.17536	1.47162
chr1	6402827	6405321	2495	*	Thr4_Ssu72_1___peak_483	33	4.06874	5.38669	3.34698
chr1	6409089	6409832	744	*	Thr4_Ssu72_1___peak_484	13	2.77001	2.97593	1.30437
chr1	6411991	6412772	782	*	Thr4_Ssu72_1___peak_485	21	3.31775	4.02633	2.13981
chr1	6414863	6417037	2175	*	Thr4_Ssu72_1___peak_486	17	3.04065	3.50698	1.72446
chr1	6418355	6424740	6386	*	Thr4_Ssu72_1___peak_487	17	3.02596	3.50063	1.73172
chr1	6426430	6428347	1918	*	Thr4_Ssu72_1___peak_488	12	2.6683	2.87308	1.22403
chr1	6442240	6442565	326	*	Thr4_Ssu72_1___peak_489	23	3.46739	4.29122	2.36062
chr1	6451424	6453014	1591	*	Thr4_Ssu72_1___peak_490	16	2.97759	3.45217	1.68874
chr1	6455394	6456138	745	*	Thr4_Ssu72_1___peak_491	10	2.60539	2.6468	1.06513
chr1	6478763	6481145	2383	*	Thr4_Ssu72_1___peak_492	21	3.16852	3.99811	2.1348
chr1	6483233	6485055	1823	*	Thr4_Ssu72_1___peak_493	15	2.83595	3.29858	1.55665
chr1	6488062	6488767	706	*	Thr4_Ssu72_1___peak_494	29	3.69588	4.92102	2.9089
chr1	6493728	6495410	1683	*	Thr4_Ssu72_1___peak_495	14	2.85496	3.14369	1.44167
chr1	6500154	6500496	343	*	Thr4_Ssu72_1___peak_496	33	4.01957	5.40936	3.31962
chr1	6505320	6511729	6410	*	Thr4_Ssu72_1___peak_497	23	3.42283	4.29418	2.39985
chr1	6514434	6517240	2807	*	Thr4_Ssu72_1___peak_498	15	2.99735	3.34096	1.5908
chr1	6519895	6522877	2983	*	Thr4_Ssu72_1___peak_499	51	4.54852	7.35031	5.1686
chr1	6524247	6528638	4392	*	Thr4_Ssu72_1___peak_500	19	3.18856	3.8295	1.99049
chr1	6531121	6537762	6642	*	Thr4_Ssu72_1___peak_501	33	3.7599	5.35135	3.35971
chr1	6543789	6546379	2591	*	Thr4_Ssu72_1___peak_502	17	2.90665	3.52669	1.74424
chr1	6548905	6551076	2172	*	Thr4_Ssu72_1___peak_503	17	2.87907	3.56078	1.78349
chr1	6555170	6558735	3566	*	Thr4_Ssu72_1___peak_504	23	3.28844	4.24862	2.35294
chr1	6561989	6571969	9981	*	Thr4_Ssu72_1___peak_505	20	3.14225	3.9055	2.06303
chr1	6578487	6583797	5311	*	Thr4_Ssu72_1___peak_506	59	4.96081	8.17569	5.94652
chr1	6586493	6588456	1964	*	Thr4_Ssu72_1___peak_507	20	3.30379	3.92458	2.0901
chr1	6594160	6595667	1508	*	Thr4_Ssu72_1___peak_508	14	2.8316	3.09486	1.40026
chr1	6598433	6601329	2897	*	Thr4_Ssu72_1___peak_509	17	3.148	3.55825	1.76139
chr1	6609069	6610251	1183	*	Thr4_Ssu72_1___peak_510	15	2.95524	3.21905	1.50689
chr1	6622694	6624821	2128	*	Thr4_Ssu72_1___peak_511	12	2.76838	2.88887	1.23188
chr1	6628818	6630227	1410	*	Thr4_Ssu72_1___peak_512	11	2.62317	2.76147	1.15145
chr1	6634451	6635144	694	*	Thr4_Ssu72_1___peak_513	19	3.24414	3.8195	1.98382
chr1	6640119	6654765	14647	*	Thr4_Ssu72_1___peak_514	84	5.78753	10.8006	8.40308
chr1	6656526	6664223	7698	*	Thr4_Ssu72_1___peak_515	46	4.05905	6.76746	4.64836
chr1	6665938	6668632	2695	*	Thr4_Ssu72_1___peak_516	18	3.17896	3.63566	1.85047
chr1	6672473	6676174	3702	*	Thr4_Ssu72_1___peak_517	29	3.69014	4.8843	2.93523
chr1	6678381	6682985	4605	*	Thr4_Ssu72_1___peak_518	21	3.17201	3.9782	2.15182
chr1	6684358	6698767	14410	*	Thr4_Ssu72_1___peak_519	145	7.17087	17.0236	14.5119
chr1	6700074	6700556	483	*	Thr4_Ssu72_1___peak_520	13	2.70001	3.05356	1.37055
chr1	6703482	6705702	2221	*	Thr4_Ssu72_1___peak_521	24	3.46016	4.29582	2.40126
chr1	6707041	6709773	2733	*	Thr4_Ssu72_1___peak_522	27	3.65881	4.68131	2.7281
chr1	6711268	6713347	2080	*	Thr4_Ssu72_1___peak_523	19	3.05956	3.79993	1.98445
chr1	6717288	6719791	2504	*	Thr4_Ssu72_1___peak_524	24	3.53911	4.33678	2.43362
chr1	6728184	6728984	801	*	Thr4_Ssu72_1___peak_525	15	2.96225	3.21848	1.50149
chr1	6734581	6737085	2505	*	Thr4_Ssu72_1___peak_526	24	3.46392	4.41073	2.49771
chr1	6741492	6744458	2967	*	Thr4_Ssu72_1___peak_527	16	2.95869	3.40176	1.64927
chr1	6750633	6750958	326	*	Thr4_Ssu72_1___peak_528	18	3.19424	3.67987	1.8588
chr1	6752310	6754077	1768	*	Thr4_Ssu72_1___peak_529	22	3.44065	4.13063	2.2486
chr1	6785663	6786456	794	*	Thr4_Ssu72_1___peak_530	12	2.66826	2.88383	1.24346
chr1	6799209	6799534	326	*	Thr4_Ssu72_1___peak_531	13	2.82732	3.03545	1.35171
chr1	6870287	6870886	600	*	Thr4_Ssu72_1___peak_532	18	3.09882	3.59664	1.80523
chr1	6894435	6895130	696	*	Thr4_Ssu72_1___peak_533	12	2.81006	2.94495	1.25474
chr1	6902663	6902988	326	*	Thr4_Ssu72_1___peak_534	16	3.1282	3.4957	1.69483
chr1	6940575	6941762	1188	*	Thr4_Ssu72_1___peak_535	22	3.49811	4.16968	2.26144
chr1	6951970	6953186	1217	*	Thr4_Ssu72_1___peak_536	11	2.70203	2.78707	1.18269
chr1	6958305	6959643	1339	*	Thr4_Ssu72_1___peak_537	22	3.42231	4.10997	2.22977
chr1	6961759	6962142	384	*	Thr4_Ssu72_1___peak_538	23	3.51249	4.27505	2.38669
chr1	6964368	6968837	4470	*	Thr4_Ssu72_1___peak_539	55	4.86899	7.72005	5.52782
chr1	6970890	6976528	5639	*	Thr4_Ssu72_1___peak_540	28	3.6232	4.85327	2.88951
chr1	6996651	7004629	7979	*	Thr4_Ssu72_1___peak_541	17	3.0749	3.5398	1.75476
chr1	7012978	7014919	1942	*	Thr4_Ssu72_1___peak_542	22	3.26725	4.17294	2.28608
chr1	7017975	7019611	1637	*	Thr4_Ssu72_1___peak_543	11	2.5225	2.77184	1.16128
chr1	7023271	7024224	954	*	Thr4_Ssu72_1___peak_544	20	3.18939	3.92898	2.0803
chr1	7069582	7071728	2147	*	Thr4_Ssu72_1___peak_545	14	2.871	3.13332	1.43342
chr1	7073118	7074213	1096	*	Thr4_Ssu72_1___peak_546	10	2.60693	2.64903	1.06858
chr1	7080989	7082247	1259	*	Thr4_Ssu72_1___peak_547	16	2.96484	3.45137	1.68688
chr1	7104092	7105530	1439	*	Thr4_Ssu72_1___peak_548	14	2.80682	3.14535	1.44626
chr1	7111686	7113263	1578	*	Thr4_Ssu72_1___peak_549	13	2.77096	2.95235	1.30095
chr1	7129344	7130313	970	*	Thr4_Ssu72_1___peak_550	18	3.06306	3.67191	1.87435
chr1	7158337	7160862	2526	*	Thr4_Ssu72_1___peak_551	22	3.32953	4.15966	2.25973
chr1	7206464	7206812	349	*	Thr4_Ssu72_1___peak_552	17	2.93519	3.60456	1.79767
chr1	7214718	7215572	855	*	Thr4_Ssu72_1___peak_553	14	2.86132	3.10852	1.41721
chr1	7259007	7259529	523	*	Thr4_Ssu72_1___peak_554	12	2.65476	2.96044	1.29419
chr1	7288395	7289340	946	*	Thr4_Ssu72_1___peak_555	15	2.99058	3.32064	1.57849
chr1	7290649	7292848	2200	*	Thr4_Ssu72_1___peak_556	15	2.92417	3.2651	1.54699
chr1	7294596	7296318	1723	*	Thr4_Ssu72_1___peak_557	13	2.82007	3.071	1.38406
chr1	7467180	7468129	950	*	Thr4_Ssu72_1___peak_558	13	2.70401	2.99181	1.3055
chr1	7481971	7484158	2188	*	Thr4_Ssu72_1___peak_559	13	2.83466	3.07977	1.39396
chr1	7491600	7494393	2794	*	Thr4_Ssu72_1___peak_560	15	2.88132	3.26913	1.54148
chr1	7498131	7500308	2178	*	Thr4_Ssu72_1___peak_561	13	2.7208	3.02275	1.35327
chr1	7504563	7506774	2212	*	Thr4_Ssu72_1___peak_562	12	2.73811	2.95292	1.29501
chr1	7510513	7512057	1545	*	Thr4_Ssu72_1___peak_563	11	2.5728	2.77571	1.15287
chr1	7514002	7514753	752	*	Thr4_Ssu72_1___peak_564	11	2.61715	2.7891	1.17315
chr1	7518634	7521133	2500	*	Thr4_Ssu72_1___peak_565	13	2.74901	3.06365	1.36708
chr1	7532327	7537917	5591	*	Thr4_Ssu72_1___peak_566	18	3.04335	3.66189	1.86193
chr1	7542804	7544571	1768	*	Thr4_Ssu72_1___peak_567	24	3.46806	4.36323	2.45462
chr1	7552034	7554078	2045	*	Thr4_Ssu72_1___peak_568	13	2.82917	3.05678	1.36872
chr1	7565378	7569513	4136	*	Thr4_Ssu72_1___peak_569	16	2.92211	3.35448	1.61895
chr1	7578431	7579736	1306	*	Thr4_Ssu72_1___peak_570	14	2.83663	3.17923	1.47941
chr1	7587693	7588194	502	*	Thr4_Ssu72_1___peak_571	13	2.83996	3.07114	1.38651
chr1	7594539	7595587	1049	*	Thr4_Ssu72_1___peak_572	35	4.06554	5.60346	3.50899
chr1	7619738	7621615	1878	*	Thr4_Ssu72_1___peak_573	15	2.79534	3.33119	1.59368
chr1	7643769	7644506	738	*	Thr4_Ssu72_1___peak_574	13	2.70487	3.02	1.34011
chr1	7645887	7648803	2917	*	Thr4_Ssu72_1___peak_575	21	3.32969	4.00378	2.12721
chr1	7669753	7671036	1284	*	Thr4_Ssu72_1___peak_576	14	2.87953	3.09828	1.41019
chr1	7673487	7677349	3863	*	Thr4_Ssu72_1___peak_577	21	3.32933	3.94044	2.10836
chr1	7688931	7690340	1410	*	Thr4_Ssu72_1___peak_578	25	3.51523	4.46738	2.52867
chr1	7697324	7697743	420	*	Thr4_Ssu72_1___peak_579	13	2.76208	3.07653	1.37453
chr1	7702356	7702845	490	*	Thr4_Ssu72_1___peak_580	17	3.05992	3.58681	1.77901
chr1	7705626	7707034	1409	*	Thr4_Ssu72_1___peak_581	31	3.79216	5.23	3.19805
chr1	7723502	7725455	1954	*	Thr4_Ssu72_1___peak_582	17	3.03432	3.56531	1.79093
chr1	7726848	7729882	3035	*	Thr4_Ssu72_1___peak_583	22	3.33582	4.1737	2.29565
chr1	7738176	7740506	2331	*	Thr4_Ssu72_1___peak_584	13	2.62731	2.97165	1.30645
chr1	7743481	7744479	999	*	Thr4_Ssu72_1___peak_585	16	2.93916	3.43302	1.67374
chr1	7754603	7757555	2953	*	Thr4_Ssu72_1___peak_586	16	2.96719	3.4415	1.66318
chr1	7762060	7763025	966	*	Thr4_Ssu72_1___peak_587	16	2.99708	3.45526	1.68929
chr1	7764805	7765538	734	*	Thr4_Ssu72_1___peak_588	28	3.7989	4.80121	2.83401
chr1	7830199	7831898	1700	*	Thr4_Ssu72_1___peak_589	145	6.673	17.274	14.5969
chr1	7836965	7837307	343	*	Thr4_Ssu72_1___peak_590	13	2.83282	3.02584	1.35588
chr1	7841245	7846335	5091	*	Thr4_Ssu72_1___peak_591	38	4.0266	5.90069	3.86819
chr1	7928460	7929541	1082	*	Thr4_Ssu72_1___peak_592	14	2.84421	3.12741	1.43483
chr1	8002371	8002696	326	*	Thr4_Ssu72_1___peak_593	25	3.64855	4.46908	2.51597
chr1	8032076	8034900	2825	*	Thr4_Ssu72_1___peak_594	27	3.74885	4.70021	2.73001
chr1	8040033	8043831	3799	*	Thr4_Ssu72_1___peak_595	28	3.70984	4.83772	2.89541
chr1	8045885	8054848	8964	*	Thr4_Ssu72_1___peak_596	58	4.92493	7.99703	5.84789
chr1	8062162	8070484	8323	*	Thr4_Ssu72_1___peak_597	36	3.99547	5.63342	3.62604
chr1	8073536	8073861	326	*	Thr4_Ssu72_1___peak_598	24	3.48724	4.35491	2.42703
chr1	8085839	8087428	1590	*	Thr4_Ssu72_1___peak_599	23	3.13401	4.21177	2.33199
chr1	8135472	8135797	326	*	Thr4_Ssu72_1___peak_600	25	3.51814	4.45679	2.50098
chr1	8181766	8182524	759	*	Thr4_Ssu72_1___peak_601	16	3.03355	3.4183	1.65207
chr1	8213187	8214432	1246	*	Thr4_Ssu72_1___peak_602	12	2.84087	2.99757	1.29615
chr1	8230604	8231704	1101	*	Thr4_Ssu72_1___peak_603	12	2.76178	2.89194	1.24156
chr1	8256728	8258483	1756	*	Thr4_Ssu72_1___peak_604	11	2.68708	2.79835	1.16368
chr1	8260576	8261134	559	*	Thr4_Ssu72_1___peak_605	14	2.87373	3.12085	1.42609
chr1	8266547	8267739	1193	*	Thr4_Ssu72_1___peak_606	14	2.87127	3.08232	1.40199
chr1	8269674	8270003	330	*	Thr4_Ssu72_1___peak_607	20	3.31488	3.89344	2.04151
chr1	8281156	8283578	2423	*	Thr4_Ssu72_1___peak_608	13	2.82824	3.02079	1.3537
chr1	8296446	8298175	1730	*	Thr4_Ssu72_1___peak_609	13	2.87186	3.06304	1.36195
chr1	8299645	8302644	3000	*	Thr4_Ssu72_1___peak_610	17	3.11961	3.52191	1.74416
chr1	8310597	8311104	508	*	Thr4_Ssu72_1___peak_611	14	2.74982	3.16715	1.45902
chr1	8326217	8326588	372	*	Thr4_Ssu72_1___peak_612	13	2.87187	3.0505	1.33782
chr1	8354046	8355638	1593	*	Thr4_Ssu72_1___peak_613	19	3.17495	3.74186	1.91489
chr1	8376721	8378645	1925	*	Thr4_Ssu72_1___peak_614	14	2.79684	3.18221	1.46824
chr1	8380248	8382058	1811	*	Thr4_Ssu72_1___peak_615	14	2.95444	3.21469	1.48694
chr1	8384036	8386061	2026	*	Thr4_Ssu72_1___peak_616	14	2.81912	3.10348	1.41278
chr1	8389552	8390602	1051	*	Thr4_Ssu72_1___peak_617	15	2.89503	3.28373	1.55509
chr1	8394326	8395942	1617	*	Thr4_Ssu72_1___peak_618	33	4.04589	5.34409	3.33461
chr1	8397912	8398237	326	*	Thr4_Ssu72_1___peak_619	23	3.41313	4.21605	2.3056
chr1	8399958	8400593	636	*	Thr4_Ssu72_1___peak_620	15	3.01779	3.30809	1.55693
chr1	8403598	8412638	9041	*	Thr4_Ssu72_1___peak_621	117	7.11102	14.2797	11.7183
chr1	8415409	8415750	342	*	Thr4_Ssu72_1___peak_622	32	3.95507	5.29379	3.22181
chr1	8417726	8421969	4244	*	Thr4_Ssu72_1___peak_623	24	3.43185	4.36954	2.44945
chr1	8425431	8425756	326	*	Thr4_Ssu72_1___peak_624	18	3.08187	3.62593	1.81449
chr1	8427413	8428718	1306	*	Thr4_Ssu72_1___peak_625	20	3.30894	3.93491	2.07602
chr1	8433645	8434867	1223	*	Thr4_Ssu72_1___peak_626	17	2.9709	3.54928	1.7634
chr1	8438891	8439477	587	*	Thr4_Ssu72_1___peak_627	18	3.12529	3.67278	1.86085
chr1	8483416	8484408	993	*	Thr4_Ssu72_1___peak_628	24	3.41614	4.3654	2.46849
chr1	8539866	8540291	426	*	Thr4_Ssu72_1___peak_629	17	3.10946	3.48588	1.71342
chr1	8572076	8572819	744	*	Thr4_Ssu72_1___peak_630	18	3.20709	3.64644	1.83239
chr1	8575090	8576270	1181	*	Thr4_Ssu72_1___peak_631	20	3.34639	3.91471	2.05577
chr1	8608610	8608935	326	*	Thr4_Ssu72_1___peak_632	24	3.6197	4.39265	2.44065
chr1	8669941	8671710	1770	*	Thr4_Ssu72_1___peak_633	15	2.97046	3.264	1.52226
chr1	8745282	8745759	478	*	Thr4_Ssu72_1___peak_634	51	5.0042	7.36487	5.14079
chr1	8756376	8756864	489	*	Thr4_Ssu72_1___peak_635	20	3.30752	3.88679	2.03348
chr1	8762817	8763705	889	*	Thr4_Ssu72_1___peak_636	13	2.79514	2.98704	1.3138
chr1	8786391	8787809	1419	*	Thr4_Ssu72_1___peak_637	18	3.17055	3.63031	1.81759
chr1	8795939	8796477	539	*	Thr4_Ssu72_1___peak_638	13	2.84978	3.04675	1.37718
chr1	8823621	8823946	326	*	Thr4_Ssu72_1___peak_639	13	2.85182	3.04813	1.37625
chr1	8829387	8829783	397	*	Thr4_Ssu72_1___peak_640	40	4.5093	6.25837	4.09952
chr1	8831333	8832726	1394	*	Thr4_Ssu72_1___peak_641	13	2.77664	2.99089	1.30871
chr1	8860783	8861108	326	*	Thr4_Ssu72_1___peak_642	16	3.10134	3.46025	1.66925
chr1	8877572	8878028	457	*	Thr4_Ssu72_1___peak_643	20	3.24291	3.93792	2.08442
chr1	8885984	8886434	451	*	Thr4_Ssu72_1___peak_644	15	2.97964	3.34149	1.59489
chr1	8905721	8906162	442	*	Thr4_Ssu72_1___peak_645	25	3.28459	4.48904	2.5448
chr1	8907624	8909376	1753	*	Thr4_Ssu72_1___peak_646	28	3.78987	4.87307	2.89576
chr1	8913773	8930126	16354	*	Thr4_Ssu72_1___peak_647	49	4.49403	7.07537	4.94541
chr1	8931571	8932519	949	*	Thr4_Ssu72_1___peak_648	21	3.34163	4.03931	2.15306
chr1	8937970	8938856	887	*	Thr4_Ssu72_1___peak_649	17	2.91771	3.57121	1.78765
chr1	8941048	8942309	1262	*	Thr4_Ssu72_1___peak_650	11	2.73326	2.83277	1.19734
chr1	8944486	8944834	349	*	Thr4_Ssu72_1___peak_651	18	3.2062	3.63784	1.81238
chr1	8949135	8950344	1210	*	Thr4_Ssu72_1___peak_652	14	2.9357	3.20742	1.47812
chr1	9003410	9003735	326	*	Thr4_Ssu72_1___peak_653	19	3.22744	3.82505	1.97953
chr1	9007340	9007908	569	*	Thr4_Ssu72_1___peak_654	13	2.86491	3.0502	1.37271
chr1	9009362	9009840	479	*	Thr4_Ssu72_1___peak_655	12	2.73396	2.8336	1.21698
chr1	9014876	9017308	2433	*	Thr4_Ssu72_1___peak_656	15	2.9736	3.33118	1.56893
chr1	9030566	9030891	326	*	Thr4_Ssu72_1___peak_657	32	3.97532	5.35064	3.27863
chr1	9067308	9067789	482	*	Thr4_Ssu72_1___peak_658	12	2.63724	2.86703	1.21837
chr1	9070059	9071232	1174	*	Thr4_Ssu72_1___peak_659	14	2.88362	3.15722	1.4409
chr1	9074561	9075166	606	*	Thr4_Ssu72_1___peak_660	39	4.17774	6.03804	3.91273
chr1	9084840	9086594	1755	*	Thr4_Ssu72_1___peak_661	12	2.77711	2.89674	1.23836
chr1	9099650	9100275	626	*	Thr4_Ssu72_1___peak_662	18	2.97506	3.61841	1.81964
chr1	9127057	9128040	984	*	Thr4_Ssu72_1___peak_663	14	2.93702	3.16238	1.42676
chr1	9158579	9161805	3227	*	Thr4_Ssu72_1___peak_664	23	3.44454	4.27822	2.37622
chr1	9165312	9167921	2610	*	Thr4_Ssu72_1___peak_665	16	3.04698	3.41655	1.6645
chr1	9170981	9174762	3782	*	Thr4_Ssu72_1___peak_666	24	3.38996	4.36257	2.46096
chr1	9178927	9179613	687	*	Thr4_Ssu72_1___peak_667	14	2.89626	3.10782	1.40383
chr1	9188307	9191241	2935	*	Thr4_Ssu72_1___peak_668	84	5.74473	10.804	8.41682
chr1	9192648	9192973	326	*	Thr4_Ssu72_1___peak_669	26	3.66297	4.59621	2.62983
chr1	9195284	9199482	4199	*	Thr4_Ssu72_1___peak_670	20	3.2766	3.91043	2.06806
chr1	9201760	9207472	5713	*	Thr4_Ssu72_1___peak_671	126	7.44431	15.1738	12.6385
chr1	9208858	9211591	2734	*	Thr4_Ssu72_1___peak_672	19	3.17163	3.80589	1.97066
chr1	9216319	9218423	2105	*	Thr4_Ssu72_1___peak_673	16	3.00302	3.37129	1.61709
chr1	9221927	9225118	3192	*	Thr4_Ssu72_1___peak_674	33	3.92817	5.39191	3.38601
chr1	9226469	9230220	3752	*	Thr4_Ssu72_1___peak_675	19	3.26748	3.78634	1.96109
chr1	9233365	9234088	724	*	Thr4_Ssu72_1___peak_676	18	3.19935	3.64173	1.83106
chr1	9242441	9243627	1187	*	Thr4_Ssu72_1___peak_677	18	3.01003	3.61884	1.81801
chr1	9246819	9249474	2656	*	Thr4_Ssu72_1___peak_678	21	3.35986	4.06349	2.18863
chr1	9251441	9252581	1141	*	Thr4_Ssu72_1___peak_679	28	3.69556	4.8052	2.84291
chr1	9254771	9259205	4435	*	Thr4_Ssu72_1___peak_680	20	3.11893	3.85895	2.0126
chr1	9292690	9293628	939	*	Thr4_Ssu72_1___peak_681	16	2.95183	3.43154	1.65323
chr1	9296208	9296760	553	*	Thr4_Ssu72_1___peak_682	13	2.82339	3.00225	1.34329
chr1	9300421	9311396	10976	*	Thr4_Ssu72_1___peak_683	27	3.60437	4.72849	2.77343
chr1	9314215	9316596	2382	*	Thr4_Ssu72_1___peak_684	11	2.62775	2.72113	1.12034
chr1	9322130	9327741	5612	*	Thr4_Ssu72_1___peak_685	22	3.306	4.18624	2.29471
chr1	9329172	9333814	4643	*	Thr4_Ssu72_1___peak_686	57	4.96782	8.05113	5.79249
chr1	9335304	9336077	774	*	Thr4_Ssu72_1___peak_687	16	2.95273	3.37933	1.62411
chr1	9338633	9342272	3640	*	Thr4_Ssu72_1___peak_688	23	3.30987	4.21957	2.34418
chr1	9345179	9345808	630	*	Thr4_Ssu72_1___peak_689	12	2.76696	2.98456	1.29377
chr1	9353392	9354862	1471	*	Thr4_Ssu72_1___peak_690	15	2.95066	3.366	1.59907
chr1	9364447	9365986	1540	*	Thr4_Ssu72_1___peak_691	11	2.65278	2.81588	1.19148
chr1	9371188	9373512	2325	*	Thr4_Ssu72_1___peak_692	17	3.07765	3.58632	1.7896
chr1	9374916	9376646	1731	*	Thr4_Ssu72_1___peak_693	17	3.00896	3.53861	1.75577
chr1	9379074	9379825	752	*	Thr4_Ssu72_1___peak_694	14	2.87136	3.17639	1.46234
chr1	9382857	9383944	1088	*	Thr4_Ssu72_1___peak_695	21	3.26676	3.96914	2.11264
chr1	9385278	9389127	3850	*	Thr4_Ssu72_1___peak_696	13	2.80044	3.0273	1.35493
chr1	9394480	9395772	1293	*	Thr4_Ssu72_1___peak_697	29	3.80621	4.90222	2.91704
chr1	9397250	9399175	1926	*	Thr4_Ssu72_1___peak_698	19	3.11995	3.78031	1.95688
chr1	9400585	9401546	962	*	Thr4_Ssu72_1___peak_699	16	3.00988	3.45009	1.67973
chr1	9404714	9406991	2278	*	Thr4_Ssu72_1___peak_700	28	3.63605	4.85859	2.87199
chr1	9408817	9416450	7634	*	Thr4_Ssu72_1___peak_701	19	3.18635	3.77414	1.95148
chr1	9423598	9424735	1138	*	Thr4_Ssu72_1___peak_702	11	2.65047	2.73609	1.13063
chr1	9427206	9429248	2043	*	Thr4_Ssu72_1___peak_703	16	3.00138	3.45368	1.69012
chr1	9435862	9438591	2730	*	Thr4_Ssu72_1___peak_704	21	3.23753	4.03511	2.16348
chr1	9442123	9443047	925	*	Thr4_Ssu72_1___peak_705	19	3.2004	3.79011	1.96203
chr1	9444947	9448029	3083	*	Thr4_Ssu72_1___peak_706	35	4.0417	5.53832	3.52029
chr1	9455788	9462043	6256	*	Thr4_Ssu72_1___peak_707	15	2.91299	3.2691	1.54094
chr1	9463855	9464694	840	*	Thr4_Ssu72_1___peak_708	17	3.10534	3.56815	1.78084
chr1	9484201	9487018	2818	*	Thr4_Ssu72_1___peak_709	13	2.79739	3.0071	1.33919
chr1	9515079	9515404	326	*	Thr4_Ssu72_1___peak_710	17	3.07559	3.48418	1.70733
chr1	9520259	9521634	1376	*	Thr4_Ssu72_1___peak_711	12	2.7594	2.8709	1.22243
chr1	9524139	9528374	4236	*	Thr4_Ssu72_1___peak_712	15	2.94228	3.24943	1.51845
chr1	9533255	9533734	480	*	Thr4_Ssu72_1___peak_713	28	3.58762	4.83546	2.86183
chr1	9543315	9543707	393	*	Thr4_Ssu72_1___peak_714	53	5.14747	7.57493	5.303
chr1	9555572	9556810	1239	*	Thr4_Ssu72_1___peak_715	14	2.89756	3.20677	1.47124
chr1	9566422	9568183	1762	*	Thr4_Ssu72_1___peak_716	19	3.151	3.80656	1.9678
chr1	9598892	9599217	326	*	Thr4_Ssu72_1___peak_717	15	2.96433	3.28175	1.5484
chr1	9615911	9617212	1302	*	Thr4_Ssu72_1___peak_718	12	2.75724	2.89714	1.22939
chr1	9637236	9639246	2011	*	Thr4_Ssu72_1___peak_719	24	3.53808	4.32309	2.43183
chr1	9642352	9643238	887	*	Thr4_Ssu72_1___peak_720	12	2.79363	2.92091	1.24659
chr1	9645441	9649756	4316	*	Thr4_Ssu72_1___peak_721	86	5.9943	10.9624	8.6798
chr1	9651553	9655676	4124	*	Thr4_Ssu72_1___peak_722	24	3.2937	4.39568	2.49705
chr1	9656988	9659116	2129	*	Thr4_Ssu72_1___peak_723	20	3.18889	3.86288	2.02272
chr1	9660620	9680582	19963	*	Thr4_Ssu72_1___peak_724	75	5.43386	9.89239	7.59924
chr1	9685320	9687343	2024	*	Thr4_Ssu72_1___peak_725	12	2.72536	2.86715	1.21109
chr1	9689112	9690167	1056	*	Thr4_Ssu72_1___peak_726	12	2.74176	2.94748	1.28972
chr1	9697032	9697357	326	*	Thr4_Ssu72_1___peak_727	12	2.82285	2.96902	1.27972
chr1	9712566	9714545	1980	*	Thr4_Ssu72_1___peak_728	16	2.95996	3.43931	1.67848
chr1	9733210	9734056	847	*	Thr4_Ssu72_1___peak_729	11	2.7174	2.80986	1.17334
chr1	9735651	9736359	709	*	Thr4_Ssu72_1___peak_730	14	2.94058	3.19139	1.45836
chr1	9738340	9741644	3305	*	Thr4_Ssu72_1___peak_731	16	3.0265	3.34406	1.60111
chr1	9747641	9750578	2938	*	Thr4_Ssu72_1___peak_732	12	2.6021	2.82835	1.20324
chr1	9752223	9752578	356	*	Thr4_Ssu72_1___peak_733	21	3.34651	3.99647	2.1289
chr1	9773180	9773942	763	*	Thr4_Ssu72_1___peak_734	11	2.70266	2.78798	1.18211
chr1	9775510	9794428	18919	*	Thr4_Ssu72_1___peak_735	50	4.55816	7.1744	5.01498
chr1	9803262	9806126	2865	*	Thr4_Ssu72_1___peak_736	18	3.20864	3.66468	1.8521
chr1	9812679	9813600	922	*	Thr4_Ssu72_1___peak_737	12	2.75726	2.86782	1.21819
chr1	9818242	9818575	334	*	Thr4_Ssu72_1___peak_738	14	2.95725	3.19772	1.45473
chr1	9822706	9823064	359	*	Thr4_Ssu72_1___peak_739	26	3.74283	4.62718	2.64113
chr1	9825771	9828499	2729	*	Thr4_Ssu72_1___peak_740	17	3.11598	3.49557	1.70496
chr1	9834359	9834684	326	*	Thr4_Ssu72_1___peak_741	21	3.39591	3.99547	2.12694
chr1	9836074	9837614	1541	*	Thr4_Ssu72_1___peak_742	23	3.50853	4.30279	2.37542
chr1	9866722	9870518	3797	*	Thr4_Ssu72_1___peak_743	18	3.13076	3.68097	1.87413
chr1	9876637	9877310	674	*	Thr4_Ssu72_1___peak_744	12	2.7924	2.91912	1.24598
chr1	9883282	9884657	1376	*	Thr4_Ssu72_1___peak_745	12	2.68403	2.95288	1.28322
chr1	9895276	9896309	1034	*	Thr4_Ssu72_1___peak_746	14	2.83862	3.12508	1.42058
chr1	9897917	9899757	1841	*	Thr4_Ssu72_1___peak_747	14	2.88981	3.15484	1.45249
chr1	9902272	9907245	4974	*	Thr4_Ssu72_1___peak_748	33	3.89039	5.41467	3.37995
chr1	9908764	9911414	2651	*	Thr4_Ssu72_1___peak_749	20	3.12521	3.91167	2.05839
chr1	9918182	9919592	1411	*	Thr4_Ssu72_1___peak_750	14	2.88749	3.11823	1.41438
chr1	9921225	9924438	3214	*	Thr4_Ssu72_1___peak_751	20	3.15815	3.84076	2.00891
chr1	9929100	9936090	6991	*	Thr4_Ssu72_1___peak_752	24	3.34639	4.29938	2.40273
chr1	9937853	9939742	1890	*	Thr4_Ssu72_1___peak_753	40	4.21173	6.12365	4.09679
chr1	9942692	9945205	2514	*	Thr4_Ssu72_1___peak_754	23	3.43779	4.25785	2.38772
chr1	9956330	9956777	448	*	Thr4_Ssu72_1___peak_755	33	4.11995	5.41811	3.35685
chr1	9959838	9960945	1108	*	Thr4_Ssu72_1___peak_756	25	3.53998	4.49394	2.54743
chr1	9968700	9970197	1498	*	Thr4_Ssu72_1___peak_757	12	2.68112	2.85947	1.21313
chr1	9980888	9982036	1149	*	Thr4_Ssu72_1___peak_758	15	2.95898	3.28895	1.56105
chr1	9984364	9985625	1262	*	Thr4_Ssu72_1___peak_759	16	3.09121	3.43968	1.65506
chr1	9987411	9988846	1436	*	Thr4_Ssu72_1___peak_760	21	3.40825	4.0261	2.14373
chr1	10020402	10022487	2086	*	Thr4_Ssu72_1___peak_761	29	3.80956	4.92952	2.92402
chr1	10024572	10024897	326	*	Thr4_Ssu72_1___peak_762	14	2.93681	3.1614	1.4251
chr1	10026267	10026669	403	*	Thr4_Ssu72_1___peak_763	33	4.12211	5.38758	3.31244
chr1	10028031	10031533	3503	*	Thr4_Ssu72_1___peak_764	14	2.90363	3.12131	1.40059
chr1	10032839	10033164	326	*	Thr4_Ssu72_1___peak_765	17	3.05039	3.52687	1.73805
chr1	10037187	10037988	802	*	Thr4_Ssu72_1___peak_766	16	3.12938	3.49589	1.69253
chr1	10044195	10050263	6069	*	Thr4_Ssu72_1___peak_767	18	3.16325	3.64746	1.84016
chr1	10100869	10102183	1315	*	Thr4_Ssu72_1___peak_768	19	3.30053	3.80307	1.94482
chr1	10118703	10119915	1213	*	Thr4_Ssu72_1___peak_769	26	3.56369	4.62555	2.67474
chr1	10128327	10130201	1875	*	Thr4_Ssu72_1___peak_770	16	2.99175	3.34746	1.6219
chr1	10155848	10156224	377	*	Thr4_Ssu72_1___peak_771	34	4.20694	5.558	3.46291
chr1	10171602	10172038	437	*	Thr4_Ssu72_1___peak_772	14	2.94081	3.17527	1.4623
chr1	10194899	10196831	1933	*	Thr4_Ssu72_1___peak_773	17	3.14666	3.54928	1.74664
chr1	10202491	10203274	784	*	Thr4_Ssu72_1___peak_774	18	3.16608	3.62739	1.82577
chr1	10211251	10213879	2629	*	Thr4_Ssu72_1___peak_775	17	3.18673	3.61159	1.79664
chr1	10218927	10219908	982	*	Thr4_Ssu72_1___peak_776	22	3.44797	4.10564	2.22079
chr1	10224632	10225611	980	*	Thr4_Ssu72_1___peak_777	13	2.83951	3.07506	1.37604
chr1	10227026	10228284	1259	*	Thr4_Ssu72_1___peak_778	19	3.21715	3.74479	1.92276
chr1	10233545	10236082	2538	*	Thr4_Ssu72_1___peak_779	16	3.08003	3.42513	1.66481
chr1	10243376	10245509	2134	*	Thr4_Ssu72_1___peak_780	23	3.54612	4.25036	2.31724
chr1	10249440	10250071	632	*	Thr4_Ssu72_1___peak_781	26	3.60137	4.63462	2.68172
chr1	10270162	10271273	1112	*	Thr4_Ssu72_1___peak_782	11	2.61029	2.76695	1.15324
chr1	10279560	10281362	1803	*	Thr4_Ssu72_1___peak_783	17	3.13247	3.50962	1.70962
chr1	10284033	10285461	1429	*	Thr4_Ssu72_1___peak_784	19	3.25624	3.80381	1.96265
chr1	10299245	10301286	2042	*	Thr4_Ssu72_1___peak_785	14	2.93633	3.17537	1.4557
chr1	10324602	10325798	1197	*	Thr4_Ssu72_1___peak_786	16	3.11382	3.46896	1.67369
chr1	10329219	10329544	326	*	Thr4_Ssu72_1___peak_787	18	3.21322	3.64408	1.81289
chr1	10340084	10340615	532	*	Thr4_Ssu72_1___peak_788	13	2.85528	3.06422	1.38736
chr1	10343059	10344472	1414	*	Thr4_Ssu72_1___peak_789	11	2.68986	2.76937	1.1673
chr1	10371920	10372275	356	*	Thr4_Ssu72_1___peak_790	23	3.47518	4.24883	2.33413
chr1	10373821	10374936	1116	*	Thr4_Ssu72_1___peak_791	21	3.23829	3.99311	2.14243
chr1	10376481	10376806	326	*	Thr4_Ssu72_1___peak_792	25	3.64422	4.55431	2.59776
chr1	10378173	10378786	614	*	Thr4_Ssu72_1___peak_793	17	3.13312	3.51611	1.71582
chr1	10395365	10396568	1204	*	Thr4_Ssu72_1___peak_794	19	3.3184	3.83599	1.97541
chr1	10403168	10405193	2026	*	Thr4_Ssu72_1___peak_795	14	2.871	3.13389	1.43667
chr1	10425067	10425677	611	*	Thr4_Ssu72_1___peak_796	15	2.93385	3.27013	1.54024
chr1	10432376	10432716	341	*	Thr4_Ssu72_1___peak_797	15	2.90507	3.24698	1.50864
chr1	10437674	10439985	2312	*	Thr4_Ssu72_1___peak_798	19	3.18192	3.81475	1.9854
chr1	10444097	10444981	885	*	Thr4_Ssu72_1___peak_799	13	2.83718	3.04213	1.35466
chr1	10448840	10450193	1354	*	Thr4_Ssu72_1___peak_800	19	3.2333	3.79789	1.96253
chr1	10453443	10459758	6316	*	Thr4_Ssu72_1___peak_801	87	5.31172	11.0195	8.77349
chr1	10466261	10467308	1048	*	Thr4_Ssu72_1___peak_802	13	2.87598	3.06827	1.3676
chr1	10477656	10486874	9219	*	Thr4_Ssu72_1___peak_803	35	4.0788	5.59552	3.58811
chr1	10489239	10491139	1901	*	Thr4_Ssu72_1___peak_804	18	2.93218	3.60303	1.81239
chr1	10493416	10495359	1944	*	Thr4_Ssu72_1___peak_805	19	3.12658	3.73097	1.91462
chr1	10501573	10504180	2608	*	Thr4_Ssu72_1___peak_806	17	3.13547	3.50605	1.70036
chr1	10505873	10515867	9995	*	Thr4_Ssu72_1___peak_807	74	5.63837	9.7694	7.42385
chr1	10517303	10519268	1966	*	Thr4_Ssu72_1___peak_808	35	4.04517	5.58247	3.5518
chr1	10520936	10522014	1079	*	Thr4_Ssu72_1___peak_809	23	3.4985	4.21415	2.31948
chr1	10524671	10526557	1887	*	Thr4_Ssu72_1___peak_810	17	3.13128	3.5347	1.74372
chr1	10532233	10533530	1298	*	Thr4_Ssu72_1___peak_811	23	3.55987	4.3269	2.39741
chr1	10534917	10535798	882	*	Thr4_Ssu72_1___peak_812	28	3.76331	4.79924	2.82818
chr1	10545709	10546933	1225	*	Thr4_Ssu72_1___peak_813	13	2.91673	3.12712	1.39812
chr1	10564456	10568452	3997	*	Thr4_Ssu72_1___peak_814	21	3.34626	4.00716	2.13623
chr1	10585796	10586180	385	*	Thr4_Ssu72_1___peak_815	19	3.27414	3.7811	1.96232
chr1	10589217	10592709	3493	*	Thr4_Ssu72_1___peak_816	28	3.68833	4.8501	2.86751
chr1	10596265	10597478	1214	*	Thr4_Ssu72_1___peak_817	14	2.85274	3.11213	1.41952
chr1	10613375	10615020	1646	*	Thr4_Ssu72_1___peak_818	13	2.79129	2.96965	1.30477
chr1	10619559	10619884	326	*	Thr4_Ssu72_1___peak_819	23	3.49269	4.27195	2.35418
chr1	10645646	10646015	370	*	Thr4_Ssu72_1___peak_820	16	3.11105	3.46567	1.67627
chr1	10649322	10650479	1158	*	Thr4_Ssu72_1___peak_821	26	3.61203	4.51809	2.62147
chr1	10675513	10679736	4224	*	Thr4_Ssu72_1___peak_822	20	3.30852	3.92888	2.08981
chr1	10683615	10721273	37659	*	Thr4_Ssu72_1___peak_823	45	4.23777	6.65031	4.56305
chr1	10722958	10724195	1238	*	Thr4_Ssu72_1___peak_824	14	2.89744	3.14358	1.4511
chr1	10725625	10732600	6976	*	Thr4_Ssu72_1___peak_825	24	3.45088	4.39379	2.49227
chr1	10734343	10742547	8205	*	Thr4_Ssu72_1___peak_826	22	3.29341	4.17978	2.2934
chr1	10744317	10745023	707	*	Thr4_Ssu72_1___peak_827	18	3.07875	3.64223	1.83844
chr1	10746544	10748807	2264	*	Thr4_Ssu72_1___peak_828	17	3.02255	3.57642	1.79527
chr1	10753785	10755717	1933	*	Thr4_Ssu72_1___peak_829	19	3.1909	3.82141	1.99945
chr1	10758216	10760440	2225	*	Thr4_Ssu72_1___peak_830	22	3.31558	4.12307	2.24497
chr1	10764009	10766782	2774	*	Thr4_Ssu72_1___peak_831	18	3.10049	3.71066	1.89387
chr1	10773647	10775049	1403	*	Thr4_Ssu72_1___peak_832	14	2.85661	3.13478	1.42757
chr1	10778074	10778745	672	*	Thr4_Ssu72_1___peak_833	14	2.84409	3.16514	1.45834
chr1	10780460	10783441	2982	*	Thr4_Ssu72_1___peak_834	19	3.14808	3.7828	1.95567
chr1	10786430	10786789	360	*	Thr4_Ssu72_1___peak_835	22	3.32041	4.12948	2.23256
chr1	10788693	10789621	929	*	Thr4_Ssu72_1___peak_836	14	2.90243	3.11116	1.41409
chr1	10795485	10800215	4731	*	Thr4_Ssu72_1___peak_837	22	3.3606	4.16383	2.27231
chr1	10811514	10813101	1588	*	Thr4_Ssu72_1___peak_838	24	3.47162	4.32143	2.40921
chr1	10814606	10815118	513	*	Thr4_Ssu72_1___peak_839	17	3.1084	3.54755	1.75898
chr1	10821692	10822213	522	*	Thr4_Ssu72_1___peak_840	18	3.08708	3.61092	1.81693
chr1	10829660	10833395	3736	*	Thr4_Ssu72_1___peak_841	20	3.25002	3.87135	2.03695
chr1	10835854	10836691	838	*	Thr4_Ssu72_1___peak_842	19	3.16916	3.78325	1.95728
chr1	10845571	10850114	4544	*	Thr4_Ssu72_1___peak_843	11	2.67257	2.775	1.17053
chr1	10854471	10855466	996	*	Thr4_Ssu72_1___peak_844	13	2.77974	3.00356	1.32808
chr1	10864309	10865035	727	*	Thr4_Ssu72_1___peak_845	16	3.04715	3.43037	1.67114
chr1	10875992	10877212	1221	*	Thr4_Ssu72_1___peak_846	14	2.86418	3.20653	1.49427
chr1	10878870	10880397	1528	*	Thr4_Ssu72_1___peak_847	15	2.91825	3.23951	1.5139
chr1	10884204	10886204	2001	*	Thr4_Ssu72_1___peak_848	14	2.93169	3.15946	1.44045
chr1	10887604	10888785	1182	*	Thr4_Ssu72_1___peak_849	15	2.96819	3.3147	1.57184
chr1	10890206	10893237	3032	*	Thr4_Ssu72_1___peak_850	14	2.80365	3.12339	1.42766
chr1	10898613	10899005	393	*	Thr4_Ssu72_1___peak_851	16	2.96484	3.40178	1.64214
chr1	10910661	10912385	1725	*	Thr4_Ssu72_1___peak_852	18	3.04001	3.68069	1.85764
chr1	10915529	10916460	932	*	Thr4_Ssu72_1___peak_853	12	2.6837	2.92224	1.27259
chr1	10926925	10928454	1530	*	Thr4_Ssu72_1___peak_854	17	3.04181	3.4829	1.70154
chr1	10935278	10935623	346	*	Thr4_Ssu72_1___peak_855	28	3.68975	4.82525	2.83087
chr1	10948210	10948614	405	*	Thr4_Ssu72_1___peak_856	25	3.65491	4.49644	2.54557
chr1	10950553	10951053	501	*	Thr4_Ssu72_1___peak_857	18	3.16902	3.66268	1.85682
chr1	10960373	10961991	1619	*	Thr4_Ssu72_1___peak_858	17	3.03335	3.52399	1.75167
chr1	10967264	10968582	1319	*	Thr4_Ssu72_1___peak_859	11	2.6985	2.79765	1.18374
chr1	10978960	10980201	1242	*	Thr4_Ssu72_1___peak_860	11	2.71225	2.80196	1.1924
chr1	10982575	10984202	1628	*	Thr4_Ssu72_1___peak_861	17	3.11555	3.49955	1.70588
chr1	11002913	11003482	570	*	Thr4_Ssu72_1___peak_862	14	2.85302	3.1824	1.46429
chr1	11005417	11008558	3142	*	Thr4_Ssu72_1___peak_863	19	3.15709	3.77369	1.94443
chr1	11028646	11029184	539	*	Thr4_Ssu72_1___peak_864	13	2.79461	2.9768	1.31846
chr1	11034827	11036478	1652	*	Thr4_Ssu72_1___peak_865	14	2.83766	3.16717	1.46164
chr1	11071437	11072795	1359	*	Thr4_Ssu72_1___peak_866	17	2.96476	3.49029	1.7223
chr1	11075227	11077687	2461	*	Thr4_Ssu72_1___peak_867	15	3.00231	3.33118	1.59798
chr1	11079718	11083748	4031	*	Thr4_Ssu72_1___peak_868	16	3.03599	3.42013	1.66522
chr1	11086671	11094155	7485	*	Thr4_Ssu72_1___peak_869	70	5.53245	9.3107	7.03314
chr1	11104118	11107856	3739	*	Thr4_Ssu72_1___peak_870	21	3.33769	4.04093	2.18371
chr1	11110916	11117262	6347	*	Thr4_Ssu72_1___peak_871	71	4.9633	9.39207	7.12592
chr1	11120194	11131567	11374	*	Thr4_Ssu72_1___peak_872	42	4.33491	6.38932	4.29664
chr1	11133244	11134357	1114	*	Thr4_Ssu72_1___peak_873	13	2.85297	3.07621	1.3964
chr1	11136171	11136993	823	*	Thr4_Ssu72_1___peak_874	13	2.80677	2.99133	1.33086
chr1	11138359	11139092	734	*	Thr4_Ssu72_1___peak_875	12	2.73148	2.84254	1.21975
chr1	11141146	11142304	1159	*	Thr4_Ssu72_1___peak_876	19	3.18348	3.72794	1.9014
chr1	11151760	11152085	326	*	Thr4_Ssu72_1___peak_877	29	3.88353	4.92596	2.90377
chr1	11159347	11165946	6600	*	Thr4_Ssu72_1___peak_878	50	4.48311	7.17334	5.04302
chr1	11170595	11171864	1270	*	Thr4_Ssu72_1___peak_879	12	2.78512	2.93941	1.29706
chr1	11181925	11182748	824	*	Thr4_Ssu72_1___peak_880	12	2.70552	2.86286	1.22053
chr1	11188388	11189269	882	*	Thr4_Ssu72_1___peak_881	10	2.50827	2.60017	1.02824
chr1	11190719	11191434	716	*	Thr4_Ssu72_1___peak_882	14	2.90176	3.20818	1.48529
chr1	11200404	11202425	2022	*	Thr4_Ssu72_1___peak_883	28	3.7287	4.8177	2.83342
chr1	11204652	11206083	1432	*	Thr4_Ssu72_1___peak_884	16	2.99516	3.35792	1.60804
chr1	11228409	11228780	372	*	Thr4_Ssu72_1___peak_885	34	4.11194	5.52479	3.43079
chr1	11279934	11280259	326	*	Thr4_Ssu72_1___peak_886	16	3.10344	3.45791	1.67383
chr1	11294056	11295878	1823	*	Thr4_Ssu72_1___peak_887	14	2.90938	3.20956	1.49571
chr1	11297624	11298752	1129	*	Thr4_Ssu72_1___peak_888	16	3.10193	3.46524	1.69248
chr1	11302225	11304675	2451	*	Thr4_Ssu72_1___peak_889	21	3.36074	3.95767	2.10643
chr1	11319328	11321039	1712	*	Thr4_Ssu72_1___peak_890	22	3.48653	4.219	2.29824
chr1	11350914	11353479	2566	*	Thr4_Ssu72_1___peak_891	13	2.82921	2.98773	1.31649
chr1	11356593	11363471	6879	*	Thr4_Ssu72_1___peak_892	18	3.11836	3.67886	1.87543
chr1	11379955	11380667	713	*	Thr4_Ssu72_1___peak_893	12	2.69743	2.93132	1.26976
chr1	11384916	11386176	1261	*	Thr4_Ssu72_1___peak_894	23	3.43779	4.21078	2.30346
chr1	11399356	11400242	887	*	Thr4_Ssu72_1___peak_895	18	3.12169	3.62359	1.83152
chr1	11455752	11457572	1821	*	Thr4_Ssu72_1___peak_896	22	3.35653	4.11208	2.22186
chr1	11472638	11473526	889	*	Thr4_Ssu72_1___peak_897	13	2.73454	3.0444	1.35692
chr1	11493557	11494097	541	*	Thr4_Ssu72_1___peak_898	12	2.76794	2.94796	1.28839
chr1	11505570	11506379	810	*	Thr4_Ssu72_1___peak_899	15	2.9628	3.28799	1.55034
chr1	11517415	11517784	370	*	Thr4_Ssu72_1___peak_900	15	2.93057	3.23366	1.51239
chr1	11538792	11539117	326	*	Thr4_Ssu72_1___peak_901	18	2.94248	3.68401	1.86972
chr1	11561449	11562624	1176	*	Thr4_Ssu72_1___peak_902	27	3.64254	4.72741	2.78054
chr1	11582618	11584333	1716	*	Thr4_Ssu72_1___peak_903	14	2.72962	3.14939	1.44813
chr1	11589375	11589761	387	*	Thr4_Ssu72_1___peak_904	32	3.95263	5.26504	3.21881
chr1	11591572	11592554	983	*	Thr4_Ssu72_1___peak_905	20	3.17229	3.83726	2.01047
chr1	11593871	11595303	1433	*	Thr4_Ssu72_1___peak_906	14	2.76995	3.13048	1.42225
chr1	11598752	11599471	720	*	Thr4_Ssu72_1___peak_907	14	2.85028	3.18075	1.4659
chr1	11601200	11603319	2120	*	Thr4_Ssu72_1___peak_908	14	2.853	3.11188	1.40481
chr1	11629859	11630717	859	*	Thr4_Ssu72_1___peak_909	15	2.93814	3.29008	1.54837
chr1	11648899	11650313	1415	*	Thr4_Ssu72_1___peak_910	11	2.58252	2.71079	1.11099
chr1	11696464	11697828	1365	*	Thr4_Ssu72_1___peak_911	18	3.05361	3.6064	1.80496
chr1	11701018	11703810	2793	*	Thr4_Ssu72_1___peak_912	15	2.99897	3.33893	1.59915
chr1	11708633	11710894	2262	*	Thr4_Ssu72_1___peak_913	19	3.04738	3.71575	1.9003
chr1	11712658	11716020	3363	*	Thr4_Ssu72_1___peak_914	20	3.21127	3.93054	2.09771
chr1	11718364	11719484	1121	*	Thr4_Ssu72_1___peak_915	17	3.07277	3.58936	1.79489
chr1	11721047	11737434	16388	*	Thr4_Ssu72_1___peak_916	59	4.65921	8.0934	5.98235
chr1	11740399	11741577	1179	*	Thr4_Ssu72_1___peak_917	55	4.60815	7.81349	5.51863
chr1	11743222	11744368	1147	*	Thr4_Ssu72_1___peak_918	14	2.86648	3.11958	1.41927
chr1	11752055	11752600	546	*	Thr4_Ssu72_1___peak_919	26	3.51376	4.62062	2.64686
chr1	11754440	11754765	326	*	Thr4_Ssu72_1___peak_920	16	2.87765	3.43652	1.66035
chr1	11761290	11761822	533	*	Thr4_Ssu72_1___peak_921	20	3.19246	3.84745	2.00467
chr1	11764991	11765402	412	*	Thr4_Ssu72_1___peak_922	17	3.05596	3.51691	1.71574
chr1	11774566	11775947	1382	*	Thr4_Ssu72_1___peak_923	11	2.60198	2.76212	1.14985
chr1	11779531	11780748	1218	*	Thr4_Ssu72_1___peak_924	10	2.5487	2.63816	1.05833
chr1	11783356	11785005	1650	*	Thr4_Ssu72_1___peak_925	16	3.06201	3.43695	1.69048
chr1	11786562	11786999	438	*	Thr4_Ssu72_1___peak_926	43	4.55435	6.46104	4.31792
chr1	11801313	11803260	1948	*	Thr4_Ssu72_1___peak_927	16	3.02912	3.40883	1.65387
chr1	11806811	11815848	9038	*	Thr4_Ssu72_1___peak_928	43	4.2027	6.36646	4.3065
chr1	11817711	11818468	758	*	Thr4_Ssu72_1___peak_929	13	2.90772	3.11387	1.39344
chr1	11826529	11828249	1721	*	Thr4_Ssu72_1___peak_930	17	3.08041	3.57632	1.79986
chr1	11831445	11832632	1188	*	Thr4_Ssu72_1___peak_931	15	2.86989	3.23091	1.51867
chr1	11834143	11835668	1526	*	Thr4_Ssu72_1___peak_932	18	3.15279	3.67388	1.8547
chr1	11837019	11839938	2920	*	Thr4_Ssu72_1___peak_933	14	2.8879	3.17311	1.46731
chr1	11844563	11851755	7193	*	Thr4_Ssu72_1___peak_934	31	3.76716	5.12002	3.11523
chr1	11853486	11855432	1947	*	Thr4_Ssu72_1___peak_935	32	3.97196	5.29303	3.27369
chr1	11880399	11881437	1039	*	Thr4_Ssu72_1___peak_936	11	2.68862	2.77982	1.1716
chr1	11883309	11884779	1471	*	Thr4_Ssu72_1___peak_937	23	3.35496	4.23758	2.33327
chr1	11887381	11888783	1403	*	Thr4_Ssu72_1___peak_938	11	2.64346	2.84061	1.19588
chr1	11892569	11899033	6465	*	Thr4_Ssu72_1___peak_939	21	3.22714	4.01549	2.15975
chr1	11901515	11903497	1983	*	Thr4_Ssu72_1___peak_940	27	3.58745	4.75219	2.77371
chr1	11906035	11911644	5610	*	Thr4_Ssu72_1___peak_941	42	4.36873	6.38809	4.25131
chr1	11913388	11914385	998	*	Thr4_Ssu72_1___peak_942	15	2.96818	3.30537	1.57215
chr1	11938611	11938936	326	*	Thr4_Ssu72_1___peak_943	28	3.63814	4.84046	2.82791
chr1	11940511	11940836	326	*	Thr4_Ssu72_1___peak_944	17	3.05862	3.51925	1.73384
chr1	11947004	11949139	2136	*	Thr4_Ssu72_1___peak_945	18	3.158	3.63668	1.82943
chr1	11958168	11959413	1246	*	Thr4_Ssu72_1___peak_946	21	3.31133	4.06417	2.18372
chr1	11976511	11980745	4235	*	Thr4_Ssu72_1___peak_947	22	3.26035	4.0631	2.21246
chr1	11982652	11983778	1127	*	Thr4_Ssu72_1___peak_948	17	3.14351	3.55127	1.76439
chr1	11985169	11986155	987	*	Thr4_Ssu72_1___peak_949	15	3.05516	3.37401	1.59793
chr1	11994596	11994921	326	*	Thr4_Ssu72_1___peak_950	20	3.20045	3.87507	2.02201
chr1	12004545	12004901	357	*	Thr4_Ssu72_1___peak_951	25	3.50033	4.45853	2.50705
chr1	12007025	12010684	3660	*	Thr4_Ssu72_1___peak_952	19	3.10188	3.72031	1.90215
chr1	12012848	12014538	1691	*	Thr4_Ssu72_1___peak_953	15	2.95945	3.28268	1.53832
chr1	12016821	12018624	1804	*	Thr4_Ssu72_1___peak_954	17	2.9474	3.58751	1.79223
chr1	12020414	12021757	1344	*	Thr4_Ssu72_1___peak_955	15	2.95007	3.26236	1.54353
chr1	12023924	12025001	1078	*	Thr4_Ssu72_1___peak_956	17	2.97529	3.50538	1.72876
chr1	12026607	12027071	465	*	Thr4_Ssu72_1___peak_957	13	2.86417	3.05487	1.37173
chr1	12029119	12031245	2127	*	Thr4_Ssu72_1___peak_958	20	3.26075	3.86159	2.0315
chr1	12032826	12033151	326	*	Thr4_Ssu72_1___peak_959	17	3.05996	3.53555	1.74539
chr1	12034678	12040992	6315	*	Thr4_Ssu72_1___peak_960	69	4.94757	9.12737	6.95552
chr1	12049253	12051478	2226	*	Thr4_Ssu72_1___peak_961	16	3.00554	3.43468	1.68194
chr1	12058953	12059798	846	*	Thr4_Ssu72_1___peak_962	12	2.76527	2.92434	1.2823
chr1	12062033	12066860	4828	*	Thr4_Ssu72_1___peak_963	39	4.0798	5.92143	3.91969
chr1	12069313	12080187	10875	*	Thr4_Ssu72_1___peak_964	25	3.50946	4.47727	2.5664
chr1	12081624	12087589	5966	*	Thr4_Ssu72_1___peak_965	18	3.14048	3.70273	1.89914
chr1	12089094	12092523	3430	*	Thr4_Ssu72_1___peak_966	16	2.99102	3.40615	1.64768
chr1	12096860	12098123	1264	*	Thr4_Ssu72_1___peak_967	14	2.94236	3.19282	1.48228
chr1	12105471	12107708	2238	*	Thr4_Ssu72_1___peak_968	18	3.12467	3.67682	1.87337
chr1	12126710	12128590	1881	*	Thr4_Ssu72_1___peak_969	23	3.41659	4.24552	2.37278
chr1	12132811	12133136	326	*	Thr4_Ssu72_1___peak_970	21	3.36795	3.96261	2.10906
chr1	12136844	12138040	1197	*	Thr4_Ssu72_1___peak_971	13	2.8596	3.07296	1.39824
chr1	12170024	12172291	2268	*	Thr4_Ssu72_1___peak_972	12	2.69427	2.91802	1.26682
chr1	12179110	12179770	661	*	Thr4_Ssu72_1___peak_973	15	2.91809	3.29969	1.5689
chr1	12198398	12200402	2005	*	Thr4_Ssu72_1___peak_974	17	3.01349	3.55109	1.76806
chr1	12238284	12239543	1260	*	Thr4_Ssu72_1___peak_975	27	3.56766	4.72278	2.74324
chr1	12244300	12245300	1001	*	Thr4_Ssu72_1___peak_976	12	2.7154	2.94478	1.28446
chr1	12254335	12255192	858	*	Thr4_Ssu72_1___peak_977	16	3.03874	3.46921	1.69539
chr1	12259110	12259723	614	*	Thr4_Ssu72_1___peak_978	13	2.77664	2.99058	1.32247
chr1	12261940	12262475	536	*	Thr4_Ssu72_1___peak_979	12	2.62338	2.89576	1.23034
chr1	12267944	12269509	1566	*	Thr4_Ssu72_1___peak_980	11	2.65101	2.81327	1.18722
chr1	12290200	12291143	944	*	Thr4_Ssu72_1___peak_981	15	2.81295	3.33984	1.59195
chr1	12295785	12299435	3651	*	Thr4_Ssu72_1___peak_982	20	3.39038	3.97831	2.09826
chr1	12308326	12308740	415	*	Thr4_Ssu72_1___peak_983	24	3.5171	4.32562	2.44319
chr1	12314440	12315017	578	*	Thr4_Ssu72_1___peak_984	11	2.69942	2.78327	1.1788
chr1	12337883	12338664	782	*	Thr4_Ssu72_1___peak_985	27	3.80814	4.74275	2.73516
chr1	12350591	12350916	326	*	Thr4_Ssu72_1___peak_986	16	3.05911	3.37783	1.60856
chr1	12353706	12355123	1418	*	Thr4_Ssu72_1___peak_987	14	2.88221	3.11448	1.42042
chr1	12366341	12367544	1204	*	Thr4_Ssu72_1___peak_988	13	2.9161	3.12603	1.39726
chr1	12390121	12390501	381	*	Thr4_Ssu72_1___peak_989	24	3.62783	4.42633	2.48181
chr1	12496386	12497384	999	*	Thr4_Ssu72_1___peak_990	11	2.63711	2.71071	1.12024
chr1	12522537	12522968	432	*	Thr4_Ssu72_1___peak_991	13	2.69354	3.04118	1.36394
chr1	12527068	12528933	1866	*	Thr4_Ssu72_1___peak_992	27	3.71056	4.79108	2.79929
chr1	12564518	12565829	1312	*	Thr4_Ssu72_1___peak_993	21	3.33964	4.05227	2.16528
chr1	12568647	12569086	440	*	Thr4_Ssu72_1___peak_994	10	2.57602	2.60432	1.03192
chr1	12571349	12573587	2239	*	Thr4_Ssu72_1___peak_995	21	3.35519	4.01403	2.15378
chr1	12575237	12577108	1872	*	Thr4_Ssu72_1___peak_996	20	3.29466	3.94163	2.06877
chr1	12578901	12583860	4960	*	Thr4_Ssu72_1___peak_997	33	3.91016	5.35002	3.33095
chr1	12586201	12588620	2420	*	Thr4_Ssu72_1___peak_998	19	3.16038	3.74722	1.92372
chr1	12600498	12601828	1331	*	Thr4_Ssu72_1___peak_999	13	2.66552	3.04376	1.36621
chr1	12605375	12607010	1636	*	Thr4_Ssu72_1___peak_1000	16	3.02514	3.43222	1.66037
chr1	12609032	12609563	532	*	Thr4_Ssu72_1___peak_1001	17	2.94266	3.54963	1.77334
chr1	12612222	12613164	943	*	Thr4_Ssu72_1___peak_1002	12	2.62771	2.87539	1.23204
chr1	12625040	12631111	6072	*	Thr4_Ssu72_1___peak_1003	45	4.42213	6.59549	4.51039
chr1	12632599	12636335	3737	*	Thr4_Ssu72_1___peak_1004	22	3.42238	4.16857	2.29534
chr1	12638138	12639427	1290	*	Thr4_Ssu72_1___peak_1005	20	3.17388	3.85773	2.02958
chr1	12645690	12646272	583	*	Thr4_Ssu72_1___peak_1006	14	2.74666	3.15357	1.4478
chr1	12655062	12658052	2991	*	Thr4_Ssu72_1___peak_1007	30	3.5201	4.98372	3.00022
chr1	12662023	12663059	1037	*	Thr4_Ssu72_1___peak_1008	16	2.95012	3.38034	1.62288
chr1	12668240	12669897	1658	*	Thr4_Ssu72_1___peak_1009	35	3.94354	5.64687	3.57822
chr1	12682783	12685096	2314	*	Thr4_Ssu72_1___peak_1010	16	2.9736	3.331	1.61358
chr1	12687416	12687741	326	*	Thr4_Ssu72_1___peak_1011	13	2.86323	3.05749	1.39024
chr1	12694205	12695111	907	*	Thr4_Ssu72_1___peak_1012	15	2.966	3.25693	1.54283
chr1	13785403	13785728	326	*	Thr4_Ssu72_1___peak_1013	29	3.89678	4.93966	2.91636
chr1	13790571	13792718	2148	*	Thr4_Ssu72_1___peak_1014	12	2.77363	2.95097	1.27896
chr1	13808826	13809195	370	*	Thr4_Ssu72_1___peak_1015	28	3.84636	4.88231	2.87373
chr1	13818889	13819749	861	*	Thr4_Ssu72_1___peak_1016	16	3.09893	3.45549	1.69109
chr1	13830632	13832306	1675	*	Thr4_Ssu72_1___peak_1017	19	3.27776	3.81442	1.97401
chr1	13839494	13840575	1082	*	Thr4_Ssu72_1___peak_1018	10	2.49041	2.57597	1.01129
chr1	13849153	13850196	1044	*	Thr4_Ssu72_1___peak_1019	14	2.94939	3.18775	1.46524
chr1	13888619	13889877	1259	*	Thr4_Ssu72_1___peak_1020	17	3.11307	3.50489	1.70968
chr1	13909598	13910935	1338	*	Thr4_Ssu72_1___peak_1021	16	2.85521	3.42934	1.66615
chr1	13916138	13917551	1414	*	Thr4_Ssu72_1___peak_1022	14	2.95398	3.20082	1.47387
chr1	13925156	13926520	1365	*	Thr4_Ssu72_1___peak_1023	25	3.56236	4.47765	2.5273
chr1	13944054	13948514	4461	*	Thr4_Ssu72_1___peak_1024	23	3.45492	4.25262	2.38038
chr1	14051145	14052160	1016	*	Thr4_Ssu72_1___peak_1025	15	2.94779	3.20639	1.50137
chr1	14075147	14076782	1636	*	Thr4_Ssu72_1___peak_1026	23	3.46362	4.28467	2.37417
chr1	14105184	14107484	2301	*	Thr4_Ssu72_1___peak_1027	13	2.75712	2.96961	1.30974
chr1	14116420	14117391	972	*	Thr4_Ssu72_1___peak_1028	41	4.465	6.33816	4.17201
chr1	14119453	14123259	3807	*	Thr4_Ssu72_1___peak_1029	31	3.6987	5.12199	3.14676
chr1	14125680	14141431	15752	*	Thr4_Ssu72_1___peak_1030	26	3.5696	4.61293	2.67509
chr1	14143215	14144722	1508	*	Thr4_Ssu72_1___peak_1031	40	4.3984	6.14419	4.02301
chr1	14146062	14151611	5550	*	Thr4_Ssu72_1___peak_1032	20	3.2407	3.86151	2.0232
chr1	14153609	14155663	2055	*	Thr4_Ssu72_1___peak_1033	29	3.67462	4.91847	2.94856
chr1	14204224	14205038	815	*	Thr4_Ssu72_1___peak_1034	15	2.95581	3.26237	1.52108
chr1	14259727	14260052	326	*	Thr4_Ssu72_1___peak_1035	29	3.92356	4.96136	2.92216
chr1	14584866	14585588	723	*	Thr4_Ssu72_1___peak_1036	12	2.77502	2.89368	1.23735
chr1	14586989	14587314	326	*	Thr4_Ssu72_1___peak_1037	14	2.9418	3.21132	1.4924
chr1	14746899	14747580	682	*	Thr4_Ssu72_1___peak_1038	15	2.89371	3.29225	1.55136
chr1	14767497	14767951	455	*	Thr4_Ssu72_1___peak_1039	11	2.65203	2.77	1.15306
chr1	14924992	14925768	777	*	Thr4_Ssu72_1___peak_1040	24	3.34848	4.37549	2.45264
chr1	15054083	15055677	1595	*	Thr4_Ssu72_1___peak_1041	13	2.84326	3.05599	1.37196
chr1	15098748	15100011	1264	*	Thr4_Ssu72_1___peak_1042	16	3.02019	3.38856	1.64026
chr1	15129525	15130757	1233	*	Thr4_Ssu72_1___peak_1043	11	2.60673	2.73533	1.13856
chr1	15147170	15147518	349	*	Thr4_Ssu72_1___peak_1044	28	3.88751	4.89815	2.87456
chr1	15238463	15240329	1867	*	Thr4_Ssu72_1___peak_1045	11	2.67785	2.77624	1.17072
chr1	15258574	15258901	328	*	Thr4_Ssu72_1___peak_1046	30	3.83101	5.06433	3.02848
chr1	15273602	15274331	730	*	Thr4_Ssu72_1___peak_1047	12	2.69848	2.86736	1.22789
chr1	15276348	15279490	3143	*	Thr4_Ssu72_1___peak_1048	19	3.16195	3.83087	1.99619
chr1	15283931	15286253	2323	*	Thr4_Ssu72_1___peak_1049	15	2.89482	3.30657	1.56602
chr1	15293129	15293460	332	*	Thr4_Ssu72_1___peak_1050	34	4.05408	5.52266	3.43134
chr1	15296388	15298710	2323	*	Thr4_Ssu72_1___peak_1051	16	3.02369	3.40181	1.65444
chr1	15306978	15308741	1764	*	Thr4_Ssu72_1___peak_1052	15	2.95235	3.33779	1.58987
chr1	15325694	15326938	1245	*	Thr4_Ssu72_1___peak_1053	21	3.36837	4.00443	2.1612
chr1	15331665	15332429	765	*	Thr4_Ssu72_1___peak_1054	31	3.95079	5.14089	3.15174
chr1	15346509	15348835	2327	*	Thr4_Ssu72_1___peak_1055	24	3.40743	4.35617	2.4636
chr1	15350397	15351259	863	*	Thr4_Ssu72_1___peak_1056	19	3.19768	3.77804	1.93917
chr1	15355723	15357568	1846	*	Thr4_Ssu72_1___peak_1057	14	2.90361	3.12392	1.43674
chr1	15360918	15362889	1972	*	Thr4_Ssu72_1___peak_1058	20	3.25972	3.86761	2.02305
chr1	15367737	15368216	480	*	Thr4_Ssu72_1___peak_1059	14	2.86798	3.08251	1.40205
chr1	15374003	15376799	2797	*	Thr4_Ssu72_1___peak_1060	23	3.49159	4.30849	2.39232
chr1	15379629	15380487	859	*	Thr4_Ssu72_1___peak_1061	16	2.96729	3.36387	1.61593
chr1	15391854	15392864	1011	*	Thr4_Ssu72_1___peak_1062	36	4.13723	5.76332	3.67579
chr1	15399719	15400809	1091	*	Thr4_Ssu72_1___peak_1063	22	3.31887	4.0927	2.21554
chr1	15402198	15403502	1305	*	Thr4_Ssu72_1___peak_1064	16	2.93647	3.35349	1.61578
chr1	15416792	15417325	534	*	Thr4_Ssu72_1___peak_1065	11	2.61947	2.76666	1.16026
chr1	15420537	15422074	1538	*	Thr4_Ssu72_1___peak_1066	13	2.80362	3.02371	1.3492
chr1	15429220	15430497	1278	*	Thr4_Ssu72_1___peak_1067	19	3.16515	3.72294	1.90245
chr1	15450661	15451596	936	*	Thr4_Ssu72_1___peak_1068	12	2.69782	2.91477	1.26513
chr1	15455545	15456609	1065	*	Thr4_Ssu72_1___peak_1069	13	2.80117	3.08375	1.38223
chr1	15458180	15459252	1073	*	Thr4_Ssu72_1___peak_1070	13	2.8012	3.03439	1.3591
chr1	15467450	15467843	394	*	Thr4_Ssu72_1___peak_1071	44	4.43268	6.64971	4.45921
chr1	15470734	15473658	2925	*	Thr4_Ssu72_1___peak_1072	21	3.27542	3.96292	2.12931
chr1	15479798	15481157	1360	*	Thr4_Ssu72_1___peak_1073	26	3.51562	4.63021	2.67444
chr1	15497498	15498123	626	*	Thr4_Ssu72_1___peak_1074	16	2.894	3.38933	1.63352
chr1	15512619	15514737	2119	*	Thr4_Ssu72_1___peak_1075	15	2.96749	3.25323	1.53377
chr1	15541181	15541891	711	*	Thr4_Ssu72_1___peak_1076	26	3.61396	4.66874	2.69302
chr1	15546011	15548104	2094	*	Thr4_Ssu72_1___peak_1077	22	3.27996	4.07555	2.21246
chr1	15562262	15562587	326	*	Thr4_Ssu72_1___peak_1078	12	2.70314	2.87459	1.23751
chr1	15573781	15574157	377	*	Thr4_Ssu72_1___peak_1079	38	4.30883	6.02425	3.87149
chr1	15583508	15584064	557	*	Thr4_Ssu72_1___peak_1080	12	2.72438	2.92341	1.25015
chr1	15655342	15657472	2131	*	Thr4_Ssu72_1___peak_1081	14	2.83654	3.1478	1.44201
chr1	15697682	15699864	2183	*	Thr4_Ssu72_1___peak_1082	13	2.81069	2.98684	1.32084
chr1	15703613	15704339	727	*	Thr4_Ssu72_1___peak_1083	13	2.8392	3.00651	1.34
chr1	15708569	15710999	2431	*	Thr4_Ssu72_1___peak_1084	20	3.30189	3.94775	2.09632
chr1	15738235	15739645	1411	*	Thr4_Ssu72_1___peak_1085	12	2.6738	2.84696	1.20899
chr1	15745392	15746490	1099	*	Thr4_Ssu72_1___peak_1086	13	2.779	2.99899	1.32384
chr1	15751628	15761277	9650	*	Thr4_Ssu72_1___peak_1087	48	4.48675	7.02587	4.87392
chr1	15763692	15765176	1485	*	Thr4_Ssu72_1___peak_1088	12	2.73966	2.86892	1.23999
chr1	15766625	15766990	366	*	Thr4_Ssu72_1___peak_1089	16	2.94303	3.40135	1.63689
chr1	15772097	15773252	1156	*	Thr4_Ssu72_1___peak_1090	12	2.59647	2.82981	1.20104
chr1	15780450	15780775	326	*	Thr4_Ssu72_1___peak_1091	14	2.845	3.19084	1.48084
chr1	15793837	15796827	2991	*	Thr4_Ssu72_1___peak_1092	15	2.92965	3.26615	1.5397
chr1	15800665	15800990	326	*	Thr4_Ssu72_1___peak_1093	20	3.3518	3.92447	2.08134
chr1	15808976	15810341	1366	*	Thr4_Ssu72_1___peak_1094	16	3.1051	3.45332	1.65904
chr1	15813926	15815668	1743	*	Thr4_Ssu72_1___peak_1095	14	2.89442	3.12778	1.42271
chr1	15817307	15818410	1104	*	Thr4_Ssu72_1___peak_1096	15	2.99975	3.28703	1.53373
chr1	15824720	15825607	888	*	Thr4_Ssu72_1___peak_1097	12	2.80738	2.94103	1.25341
chr1	15830852	15832423	1572	*	Thr4_Ssu72_1___peak_1098	12	2.71994	2.85125	1.21887
chr1	15850935	15851880	946	*	Thr4_Ssu72_1___peak_1099	20	3.15112	3.85267	2.01298
chr1	15868615	15870037	1423	*	Thr4_Ssu72_1___peak_1100	12	2.75693	2.90467	1.24621
chr1	15890315	15890926	612	*	Thr4_Ssu72_1___peak_1101	26	3.74309	4.66412	2.69314
chr1	15895013	15896590	1578	*	Thr4_Ssu72_1___peak_1102	29	3.84428	4.94295	2.96829
chr1	15898663	15900527	1865	*	Thr4_Ssu72_1___peak_1103	18	3.21732	3.69514	1.86406
chr1	15902274	15908686	6413	*	Thr4_Ssu72_1___peak_1104	21	3.37845	4.02869	2.15772
chr1	15910579	15911814	1236	*	Thr4_Ssu72_1___peak_1105	28	3.61813	4.79099	2.83119
chr1	15914182	15915015	834	*	Thr4_Ssu72_1___peak_1106	29	3.7938	4.92191	2.96004
chr1	15925493	15926321	829	*	Thr4_Ssu72_1___peak_1107	16	3.07931	3.42459	1.65022
chr1	15930220	15931217	998	*	Thr4_Ssu72_1___peak_1108	14	2.83366	3.15067	1.44408
chr1	15939449	15939950	502	*	Thr4_Ssu72_1___peak_1109	14	2.89511	3.1186	1.42357
chr1	15945617	15946087	471	*	Thr4_Ssu72_1___peak_1110	11	2.69843	2.81765	1.19276
chr1	15961992	15962563	572	*	Thr4_Ssu72_1___peak_1111	12	2.72635	2.85734	1.22295
chr1	15971522	15973192	1671	*	Thr4_Ssu72_1___peak_1112	16	3.12293	3.49194	1.69499
chr1	15977242	15977998	757	*	Thr4_Ssu72_1___peak_1113	15	3.00447	3.29084	1.54226
chr1	15990802	15991903	1102	*	Thr4_Ssu72_1___peak_1114	16	3.00613	3.35626	1.6168
chr1	15993501	15994113	613	*	Thr4_Ssu72_1___peak_1115	23	3.49573	4.2766	2.38375
chr1	15995561	16002980	7420	*	Thr4_Ssu72_1___peak_1116	30	3.76802	5.01858	3.02251
chr1	16008570	16011666	3097	*	Thr4_Ssu72_1___peak_1117	17	3.03745	3.55177	1.77011
chr1	16018898	16020134	1237	*	Thr4_Ssu72_1___peak_1118	15	2.9575	3.24692	1.5015
chr1	16026707	16028735	2029	*	Thr4_Ssu72_1___peak_1119	25	3.62028	4.45944	2.52811
chr1	16041869	16044232	2364	*	Thr4_Ssu72_1___peak_1120	20	3.25963	3.91763	2.06519
chr1	16047408	16048119	712	*	Thr4_Ssu72_1___peak_1121	18	3.08599	3.61731	1.807
chr1	16049746	16071225	21480	*	Thr4_Ssu72_1___peak_1122	54	4.7488	7.66478	5.47434
chr1	16074835	16075160	326	*	Thr4_Ssu72_1___peak_1123	11	2.65993	2.76661	1.15177
chr1	16077262	16077755	494	*	Thr4_Ssu72_1___peak_1124	19	3.28028	3.7792	1.94036
chr1	16082838	16085843	3006	*	Thr4_Ssu72_1___peak_1125	22	3.1174	4.0715	2.20811
chr1	16087446	16089271	1826	*	Thr4_Ssu72_1___peak_1126	17	2.97712	3.47143	1.70258
chr1	16090839	16095115	4277	*	Thr4_Ssu72_1___peak_1127	23	3.40651	4.20797	2.30611
chr1	16096774	16106260	9487	*	Thr4_Ssu72_1___peak_1128	22	3.37413	4.07623	2.22147
chr1	16109982	16115516	5535	*	Thr4_Ssu72_1___peak_1129	93	6.44871	11.7126	9.30303
chr1	16126252	16126577	326	*	Thr4_Ssu72_1___peak_1130	15	2.86509	3.329	1.56899
chr1	16130653	16131608	956	*	Thr4_Ssu72_1___peak_1131	12	2.81006	2.94495	1.25474
chr1	16133141	16137159	4019	*	Thr4_Ssu72_1___peak_1132	22	3.40958	4.17218	2.28738
chr1	16141642	16143910	2269	*	Thr4_Ssu72_1___peak_1133	23	3.52324	4.26885	2.34701
chr1	16146090	16146415	326	*	Thr4_Ssu72_1___peak_1134	16	3.06869	3.38662	1.60235
chr1	16154135	16159414	5280	*	Thr4_Ssu72_1___peak_1135	34	3.97301	5.46688	3.47261
chr1	16161149	16168835	7687	*	Thr4_Ssu72_1___peak_1136	40	4.12931	6.09372	4.02212
chr1	16172506	16178279	5774	*	Thr4_Ssu72_1___peak_1137	102	6.59158	12.6886	10.2285
chr1	16180175	16180679	505	*	Thr4_Ssu72_1___peak_1138	34	4.16222	5.49439	3.41855
chr1	16182065	16195914	13850	*	Thr4_Ssu72_1___peak_1139	21	3.3442	3.97409	2.11527
chr1	16197680	16199545	1866	*	Thr4_Ssu72_1___peak_1140	12	2.72835	2.86167	1.23238
chr1	16206165	16210306	4142	*	Thr4_Ssu72_1___peak_1141	23	3.52046	4.23466	2.31718
chr1	16212670	16214554	1885	*	Thr4_Ssu72_1___peak_1142	27	3.54391	4.675	2.74263
chr1	16216272	16219647	3376	*	Thr4_Ssu72_1___peak_1143	27	3.72781	4.66518	2.7102
chr1	16221290	16221821	532	*	Thr4_Ssu72_1___peak_1144	18	3.21328	3.64874	1.81994
chr1	16231406	16233304	1899	*	Thr4_Ssu72_1___peak_1145	18	3.23381	3.71984	1.88951
chr1	16234974	16236635	1662	*	Thr4_Ssu72_1___peak_1146	17	3.13542	3.52255	1.72598
chr1	16240087	16244103	4017	*	Thr4_Ssu72_1___peak_1147	22	3.37119	4.1275	2.23277
chr1	16246460	16247857	1398	*	Thr4_Ssu72_1___peak_1148	29	3.86895	4.92937	2.93033
chr1	16250824	16251265	442	*	Thr4_Ssu72_1___peak_1149	31	4.03008	5.23219	3.18073
chr1	16257725	16291288	33564	*	Thr4_Ssu72_1___peak_1150	125	7.01173	15.0618	12.5109
chr1	16301065	16302510	1446	*	Thr4_Ssu72_1___peak_1151	28	3.46513	4.85974	2.88272
chr1	16311771	16313627	1857	*	Thr4_Ssu72_1___peak_1152	12	2.75575	2.88751	1.25137
chr1	16318295	16321755	3461	*	Thr4_Ssu72_1___peak_1153	18	3.0419	3.6149	1.8136
chr1	16323739	16324064	326	*	Thr4_Ssu72_1___peak_1154	11	2.60909	2.78938	1.16833
chr1	16330414	16333631	3218	*	Thr4_Ssu72_1___peak_1155	22	3.4044	4.17065	2.29354
chr1	16342049	16345435	3387	*	Thr4_Ssu72_1___peak_1156	18	3.00113	3.62272	1.82751
chr1	16352852	16357118	4267	*	Thr4_Ssu72_1___peak_1157	20	3.21635	3.87012	2.0429
chr1	16359000	16359757	758	*	Thr4_Ssu72_1___peak_1158	15	2.85098	3.27198	1.53461
chr1	16370811	16372212	1402	*	Thr4_Ssu72_1___peak_1159	19	3.15803	3.8045	1.96757
chr1	16375373	16377738	2366	*	Thr4_Ssu72_1___peak_1160	18	3.08766	3.6406	1.83695
chr1	16382770	16384419	1650	*	Thr4_Ssu72_1___peak_1161	14	2.88073	3.14787	1.44415
chr1	16386015	16387838	1824	*	Thr4_Ssu72_1___peak_1162	10	2.62196	2.68646	1.09533
chr1	16391274	16392652	1379	*	Thr4_Ssu72_1___peak_1163	14	2.76252	3.09401	1.40605
chr1	16394767	16396129	1363	*	Thr4_Ssu72_1___peak_1164	13	2.68515	3.011	1.33549
chr1	16399107	16399558	452	*	Thr4_Ssu72_1___peak_1165	11	2.61199	2.78753	1.16982
chr1	16407083	16408623	1541	*	Thr4_Ssu72_1___peak_1166	14	2.8741	3.19743	1.48045
chr1	16409934	16410911	978	*	Thr4_Ssu72_1___peak_1167	11	2.59613	2.70225	1.10608
chr1	16415624	16417060	1437	*	Thr4_Ssu72_1___peak_1168	14	2.87587	3.12104	1.43104
chr1	16419260	16421591	2332	*	Thr4_Ssu72_1___peak_1169	18	3.1003	3.5835	1.80612
chr1	16444996	16445595	600	*	Thr4_Ssu72_1___peak_1170	16	2.81701	3.40276	1.65
chr1	16448816	16451323	2508	*	Thr4_Ssu72_1___peak_1171	43	4.21296	6.5632	4.38291
chr1	16452909	16455905	2997	*	Thr4_Ssu72_1___peak_1172	25	3.50851	4.4608	2.52779
chr1	16458065	16466803	8739	*	Thr4_Ssu72_1___peak_1173	22	3.28442	4.07245	2.21735
chr1	16468115	16470341	2227	*	Thr4_Ssu72_1___peak_1174	22	3.1951	4.06104	2.20352
chr1	16476977	16477410	434	*	Thr4_Ssu72_1___peak_1175	23	3.17151	4.22266	2.31088
chr1	16479235	16479729	495	*	Thr4_Ssu72_1___peak_1176	13	2.54328	3.04179	1.36614
chr1	16481673	16482732	1060	*	Thr4_Ssu72_1___peak_1177	20	3.19725	3.96443	2.09905
chr1	16488874	16489323	450	*	Thr4_Ssu72_1___peak_1178	20	3.16433	3.97153	2.09839
chr1	16493579	16494352	774	*	Thr4_Ssu72_1___peak_1179	21	3.2317	3.97359	2.11634
chr1	16498086	16498967	882	*	Thr4_Ssu72_1___peak_1180	12	2.65009	2.912	1.25795
chr1	16500747	16503212	2466	*	Thr4_Ssu72_1___peak_1181	16	2.86556	3.42431	1.67051
chr1	16507670	16511698	4029	*	Thr4_Ssu72_1___peak_1182	19	3.10961	3.71014	1.90904
chr1	16522562	16523803	1242	*	Thr4_Ssu72_1___peak_1183	13	2.84129	3.0703	1.38952
chr1	16531448	16531835	388	*	Thr4_Ssu72_1___peak_1184	18	2.96666	3.64782	1.85082
chr1	16534163	16534623	461	*	Thr4_Ssu72_1___peak_1185	17	3.02319	3.59932	1.79275
chr1	16542770	16547286	4517	*	Thr4_Ssu72_1___peak_1186	18	3.01523	3.67465	1.86756
chr1	16549756	16550276	521	*	Thr4_Ssu72_1___peak_1187	27	3.66646	4.7957	2.79824
chr1	16552742	16555047	2306	*	Thr4_Ssu72_1___peak_1188	22	3.20444	4.08563	2.20731
chr1	16558426	16559144	719	*	Thr4_Ssu72_1___peak_1189	14	2.78614	3.12231	1.42028
chr1	16563255	16573693	10439	*	Thr4_Ssu72_1___peak_1190	59	4.82825	8.23816	5.96875
chr1	16591592	16592002	411	*	Thr4_Ssu72_1___peak_1191	18	3.1499	3.6077	1.83069
chr1	16616986	16618122	1137	*	Thr4_Ssu72_1___peak_1192	13	2.81369	3.00055	1.33388
chr1	16644415	16644934	520	*	Thr4_Ssu72_1___peak_1193	12	2.76077	2.87285	1.22918
chr1	16655375	16655761	387	*	Thr4_Ssu72_1___peak_1194	25	3.66445	4.47542	2.50958
chr1	16660759	16662636	1878	*	Thr4_Ssu72_1___peak_1195	13	2.83942	3.04761	1.34614
chr1	16665531	16666575	1045	*	Thr4_Ssu72_1___peak_1196	17	3.14677	3.52721	1.7184
chr1	16678310	16678812	503	*	Thr4_Ssu72_1___peak_1197	14	2.79171	3.22036	1.49175
chr1	16692432	16694393	1962	*	Thr4_Ssu72_1___peak_1198	21	3.11598	4.02228	2.15224
chr1	16708288	16709372	1085	*	Thr4_Ssu72_1___peak_1199	14	2.8859	3.13508	1.41956
chr1	16718662	16720020	1359	*	Thr4_Ssu72_1___peak_1200	22	3.34003	4.14642	2.24989
chr1	16721371	16736257	14887	*	Thr4_Ssu72_1___peak_1201	37	4.02621	5.78279	3.72895
chr1	16769924	16770746	823	*	Thr4_Ssu72_1___peak_1202	18	3.05722	3.6097	1.8028
chr1	16772398	16775590	3193	*	Thr4_Ssu72_1___peak_1203	23	3.48227	4.24018	2.36312
chr1	16778182	16779572	1391	*	Thr4_Ssu72_1___peak_1204	97	6.57107	12.144	9.71674
chr1	16781608	16794595	12988	*	Thr4_Ssu72_1___peak_1205	32	3.8521	5.24594	3.24702
chr1	16800551	16805130	4580	*	Thr4_Ssu72_1___peak_1206	45	4.40782	6.63006	4.50792
chr1	16807194	16807851	658	*	Thr4_Ssu72_1___peak_1207	18	3.19298	3.67197	1.85482
chr1	16809682	16813041	3360	*	Thr4_Ssu72_1___peak_1208	26	3.63478	4.65418	2.69937
chr1	16816891	16817775	885	*	Thr4_Ssu72_1___peak_1209	48	4.64884	7.12325	4.88942
chr1	16825145	16826631	1487	*	Thr4_Ssu72_1___peak_1210	23	3.41446	4.26601	2.36775
chr1	16847240	16847774	535	*	Thr4_Ssu72_1___peak_1211	14	2.86722	3.20279	1.48903
chr1	16859425	16863400	3976	*	Thr4_Ssu72_1___peak_1212	17	2.83045	3.49241	1.72621
chr1	16939184	16948750	9567	*	Thr4_Ssu72_1___peak_1213	63	3.68863	8.57123	6.35624
chr1	16950073	16960034	9962	*	Thr4_Ssu72_1___peak_1214	57	3.86896	7.94227	5.7062
chr1	16961587	16963972	2386	*	Thr4_Ssu72_1___peak_1215	23	2.99434	4.17848	2.30085
chr1	16970278	16973157	2880	*	Thr4_Ssu72_1___peak_1216	30	2.93235	5.078	3.09047
chr1	17012457	17012791	335	*	Thr4_Ssu72_1___peak_1217	37	4.35238	5.94265	3.78786
chr1	17017558	17020916	3359	*	Thr4_Ssu72_1___peak_1218	22	2.9916	4.13124	2.25284
chr1	17022912	17033916	11005	*	Thr4_Ssu72_1___peak_1219	22	2.96327	4.15647	2.2718
chr1	17050349	17051916	1568	*	Thr4_Ssu72_1___peak_1220	33	3.24105	5.3716	3.32716
chr1	17083824	17085915	2092	*	Thr4_Ssu72_1___peak_1221	19	3.14264	3.8029	1.97456
chr1	17198988	17200405	1418	*	Thr4_Ssu72_1___peak_1222	23	3.25137	4.1992	2.31211
chr1	17215485	17215966	482	*	Thr4_Ssu72_1___peak_1223	14	2.82816	3.20728	1.49219
chr1	17240157	17243099	2943	*	Thr4_Ssu72_1___peak_1224	30	3.64959	4.97793	3.00567
chr1	17244914	17245857	944	*	Thr4_Ssu72_1___peak_1225	14	2.90465	3.19083	1.48028
chr1	17248226	17257075	8850	*	Thr4_Ssu72_1___peak_1226	15	2.78914	3.27766	1.54933
chr1	17261868	17268125	6258	*	Thr4_Ssu72_1___peak_1227	32	3.7918	5.17738	3.20706
chr1	17270334	17275098	4765	*	Thr4_Ssu72_1___peak_1228	25	3.44461	4.42021	2.5103
chr1	17278958	17282701	3744	*	Thr4_Ssu72_1___peak_1229	26	3.6183	4.59144	2.67476
chr1	17287241	17287898	658	*	Thr4_Ssu72_1___peak_1230	39	4.17844	6.08926	3.95564
chr1	17292107	17307345	15239	*	Thr4_Ssu72_1___peak_1231	58	4.7044	8.04473	5.80772
chr1	17309617	17323614	13998	*	Thr4_Ssu72_1___peak_1232	33	3.8407	5.42206	3.39939
chr1	17326144	17329050	2907	*	Thr4_Ssu72_1___peak_1233	37	4.22694	5.83451	3.76539
chr1	17330853	17338727	7875	*	Thr4_Ssu72_1___peak_1234	24	3.42423	4.3627	2.47655
chr1	17340341	17341401	1061	*	Thr4_Ssu72_1___peak_1235	39	4.2414	6.08336	3.93987
chr1	17343152	17344702	1551	*	Thr4_Ssu72_1___peak_1236	35	4.05405	5.65674	3.57916
chr1	17348714	17349478	765	*	Thr4_Ssu72_1___peak_1237	24	3.35003	4.40649	2.46255
chr1	17367389	17368017	629	*	Thr4_Ssu72_1___peak_1238	22	3.45908	4.11116	2.21574
chr1	17373600	17376067	2468	*	Thr4_Ssu72_1___peak_1239	19	3.22548	3.75819	1.94447
chr1	17397153	17398109	957	*	Thr4_Ssu72_1___peak_1240	16	3.00775	3.39244	1.62354
chr1	17401081	17402706	1626	*	Thr4_Ssu72_1___peak_1241	16	2.98586	3.45028	1.68377
chr1	17409120	17409890	771	*	Thr4_Ssu72_1___peak_1242	12	2.7726	2.93933	1.28307
chr1	17411776	17412861	1086	*	Thr4_Ssu72_1___peak_1243	10	2.55099	2.67348	1.08655
chr1	17414452	17416113	1662	*	Thr4_Ssu72_1___peak_1244	13	2.81572	3.00863	1.34576
chr1	17423536	17423861	326	*	Thr4_Ssu72_1___peak_1245	13	2.78492	3.03474	1.35257
chr1	17431475	17433909	2435	*	Thr4_Ssu72_1___peak_1246	19	3.205	3.73442	1.92197
chr1	17444113	17447171	3059	*	Thr4_Ssu72_1___peak_1247	13	2.73373	3.02867	1.36374
chr1	17475619	17476931	1313	*	Thr4_Ssu72_1___peak_1248	20	3.16361	3.83643	2.00652
chr1	17511695	17513054	1360	*	Thr4_Ssu72_1___peak_1249	14	2.90236	3.20522	1.47855
chr1	17519893	17520358	466	*	Thr4_Ssu72_1___peak_1250	16	2.85347	3.37521	1.61805
chr1	17540400	17541074	675	*	Thr4_Ssu72_1___peak_1251	16	2.9212	3.40742	1.64276
chr1	17549509	17550188	680	*	Thr4_Ssu72_1___peak_1252	16	2.93631	3.39023	1.63152
chr1	17556089	17556962	874	*	Thr4_Ssu72_1___peak_1253	13	2.6145	2.99031	1.32152
chr1	17577025	17577718	694	*	Thr4_Ssu72_1___peak_1254	18	3.07195	3.62351	1.82119
chr1	17597601	17598865	1265	*	Thr4_Ssu72_1___peak_1255	17	3.07761	3.53565	1.75116
chr1	17604279	17604629	351	*	Thr4_Ssu72_1___peak_1256	32	4.0201	5.35164	3.27347
chr1	17606297	17607574	1278	*	Thr4_Ssu72_1___peak_1257	15	2.92782	3.25789	1.52362
chr1	17609160	17609618	459	*	Thr4_Ssu72_1___peak_1258	30	3.71333	5.08426	3.07378
chr1	17662485	17663832	1348	*	Thr4_Ssu72_1___peak_1259	12	2.71395	2.82268	1.20517
chr1	17665775	17666644	870	*	Thr4_Ssu72_1___peak_1260	12	2.69162	2.872	1.2325
chr1	17674841	17675257	417	*	Thr4_Ssu72_1___peak_1261	12	2.66919	2.84015	1.21491
chr1	17689577	17689902	326	*	Thr4_Ssu72_1___peak_1262	13	2.84769	3.01204	1.31513
chr1	17698393	17699329	937	*	Thr4_Ssu72_1___peak_1263	12	2.6393	2.86579	1.22013
chr1	17715915	17716424	510	*	Thr4_Ssu72_1___peak_1264	23	3.51605	4.26976	2.35397
chr1	17726757	17747803	21047	*	Thr4_Ssu72_1___peak_1265	79	5.40608	10.1658	7.98107
chr1	17749270	17762307	13038	*	Thr4_Ssu72_1___peak_1266	23	3.29059	4.19956	2.32446
chr1	17764115	17766747	2633	*	Thr4_Ssu72_1___peak_1267	42	4.37158	6.39856	4.29787
chr1	17779192	17780669	1478	*	Thr4_Ssu72_1___peak_1268	16	3.06851	3.39061	1.61704
chr1	17782875	17783695	821	*	Thr4_Ssu72_1___peak_1269	12	2.83745	2.99173	1.29156
chr1	17786188	17787311	1124	*	Thr4_Ssu72_1___peak_1270	12	2.81006	2.94495	1.25474
chr1	17841174	17843291	2118	*	Thr4_Ssu72_1___peak_1271	23	3.47585	4.24458	2.33189
chr1	17866742	17868472	1731	*	Thr4_Ssu72_1___peak_1272	11	2.60223	2.73119	1.12758
chr1	17882438	17882773	336	*	Thr4_Ssu72_1___peak_1273	24	3.61641	4.40815	2.46371
chr1	17895131	17896840	1710	*	Thr4_Ssu72_1___peak_1274	19	3.16109	3.77888	1.95378
chr1	17898428	17899333	906	*	Thr4_Ssu72_1___peak_1275	12	2.61438	2.8295	1.20202
chr1	17912206	17914940	2735	*	Thr4_Ssu72_1___peak_1276	22	3.22598	4.09155	2.21625
chr1	17922417	17924053	1637	*	Thr4_Ssu72_1___peak_1277	11	2.55791	2.75934	1.14187
chr1	17928596	17929275	680	*	Thr4_Ssu72_1___peak_1278	21	3.22437	3.98467	2.10935
chr1	17930918	17931285	368	*	Thr4_Ssu72_1___peak_1279	23	3.3674	4.26819	2.35861
chr1	17933605	17934738	1134	*	Thr4_Ssu72_1___peak_1280	16	2.94997	3.41793	1.65869
chr1	17941959	17942768	810	*	Thr4_Ssu72_1___peak_1281	25	3.41827	4.51561	2.56333
chr1	17946824	17949993	3170	*	Thr4_Ssu72_1___peak_1282	24	3.43288	4.33377	2.43275
chr1	17952207	17952532	326	*	Thr4_Ssu72_1___peak_1283	21	3.23808	4.03476	2.16443
chr1	17956293	17960714	4422	*	Thr4_Ssu72_1___peak_1284	17	3.09104	3.58203	1.78983
chr1	17964161	17964967	807	*	Thr4_Ssu72_1___peak_1285	24	3.47052	4.35468	2.46193
chr1	17966671	17967071	401	*	Thr4_Ssu72_1___peak_1286	23	3.4394	4.22439	2.3301
chr1	17970679	17976683	6005	*	Thr4_Ssu72_1___peak_1287	23	3.41288	4.26239	2.37619
chr1	17993227	17993600	374	*	Thr4_Ssu72_1___peak_1288	19	3.20065	3.76736	1.92806
chr1	17996824	17997928	1105	*	Thr4_Ssu72_1___peak_1289	27	3.52209	4.71309	2.7765
chr1	18014219	18014722	504	*	Thr4_Ssu72_1___peak_1290	16	2.95592	3.463	1.69537
chr1	18020973	18028272	7300	*	Thr4_Ssu72_1___peak_1291	22	3.24871	4.13219	2.25459
chr1	18044115	18044440	326	*	Thr4_Ssu72_1___peak_1292	21	3.3077	3.99015	2.1063
chr1	18052531	18053639	1109	*	Thr4_Ssu72_1___peak_1293	13	2.8433	3.03648	1.37332
chr1	18131893	18133172	1280	*	Thr4_Ssu72_1___peak_1294	11	2.69207	2.80163	1.18701
chr1	18156159	18156484	326	*	Thr4_Ssu72_1___peak_1295	21	3.32355	4.02789	2.14638
chr1	18178225	18180474	2250	*	Thr4_Ssu72_1___peak_1296	18	3.06044	3.7197	1.89697
chr1	18182653	18182978	326	*	Thr4_Ssu72_1___peak_1297	24	3.53803	4.2949	2.40365
chr1	18195406	18195731	326	*	Thr4_Ssu72_1___peak_1298	15	3.00928	3.32924	1.57853
chr1	18221471	18222743	1273	*	Thr4_Ssu72_1___peak_1299	14	2.87948	3.16035	1.45037
chr1	18274085	18275630	1546	*	Thr4_Ssu72_1___peak_1300	15	2.94327	3.28148	1.54453
chr1	18294350	18294939	590	*	Thr4_Ssu72_1___peak_1301	17	3.08078	3.48198	1.70984
chr1	18333187	18333514	328	*	Thr4_Ssu72_1___peak_1302	34	4.1452	5.57558	3.48381
chr1	18335662	18337611	1950	*	Thr4_Ssu72_1___peak_1303	17	3.06533	3.47437	1.71255
chr1	18345989	18347008	1020	*	Thr4_Ssu72_1___peak_1304	17	3.09621	3.52474	1.73435
chr1	18419665	18420025	361	*	Thr4_Ssu72_1___peak_1305	16	3.04675	3.47277	1.69291
chr1	18434677	18437865	3189	*	Thr4_Ssu72_1___peak_1306	30	3.72507	5.03126	3.06346
chr1	18450551	18451189	639	*	Thr4_Ssu72_1___peak_1307	12	2.74044	2.89002	1.24337
chr1	18525486	18526094	609	*	Thr4_Ssu72_1___peak_1308	11	2.60578	2.78338	1.16431
chr1	18568583	18569443	861	*	Thr4_Ssu72_1___peak_1309	10	2.61424	2.65962	1.07522
chr1	18572057	18573409	1353	*	Thr4_Ssu72_1___peak_1310	16	3.05772	3.43908	1.67651
chr1	18592319	18593441	1123	*	Thr4_Ssu72_1___peak_1311	12	2.76573	2.99343	1.29629
chr1	18601535	18602047	513	*	Thr4_Ssu72_1___peak_1312	13	2.79201	2.98445	1.31953
chr1	18605718	18607297	1580	*	Thr4_Ssu72_1___peak_1313	11	2.54403	2.74398	1.13602
chr1	18677355	18679805	2451	*	Thr4_Ssu72_1___peak_1314	21	3.28595	4.03078	2.14982
chr1	18687602	18688112	511	*	Thr4_Ssu72_1___peak_1315	12	2.73837	2.85841	1.23396
chr1	18695872	18696311	440	*	Thr4_Ssu72_1___peak_1316	22	3.42101	4.17701	2.28371
chr1	18807690	18811329	3640	*	Thr4_Ssu72_1___peak_1317	14	2.88431	3.14736	1.45445
chr1	18823081	18823440	360	*	Thr4_Ssu72_1___peak_1318	22	3.43564	4.16224	2.28425
chr1	18898036	18898936	901	*	Thr4_Ssu72_1___peak_1319	14	2.75324	3.10257	1.4041
chr1	18931409	18934250	2842	*	Thr4_Ssu72_1___peak_1320	14	2.87502	3.22664	1.4937
chr1	18954025	18954537	513	*	Thr4_Ssu72_1___peak_1321	24	3.51904	4.39923	2.45523
chr1	18958110	18961012	2903	*	Thr4_Ssu72_1___peak_1322	16	2.96723	3.42173	1.66724
chr1	18962828	18964253	1426	*	Thr4_Ssu72_1___peak_1323	22	3.22178	4.09492	2.20554
chr1	18969333	18972093	2761	*	Thr4_Ssu72_1___peak_1324	29	3.54067	4.94458	2.96585
chr1	18973878	18974518	641	*	Thr4_Ssu72_1___peak_1325	11	2.59679	2.73318	1.13702
chr1	18980168	18983525	3358	*	Thr4_Ssu72_1___peak_1326	19	3.11601	3.74674	1.92971
chr1	18996851	18997176	326	*	Thr4_Ssu72_1___peak_1327	14	2.78594	3.11215	1.41538
chr1	19031557	19032324	768	*	Thr4_Ssu72_1___peak_1328	16	3.09201	3.46341	1.68988
chr1	19042326	19044695	2370	*	Thr4_Ssu72_1___peak_1329	31	3.90278	5.21997	3.19528
chr1	19046727	19047732	1006	*	Thr4_Ssu72_1___peak_1330	13	2.80369	3.05628	1.37204
chr1	19050597	19053066	2470	*	Thr4_Ssu72_1___peak_1331	17	3.06159	3.47444	1.71041
chr1	19057089	19058188	1100	*	Thr4_Ssu72_1___peak_1332	12	2.71168	2.86232	1.22665
chr1	19063381	19064934	1554	*	Thr4_Ssu72_1___peak_1333	13	2.84208	3.09876	1.38529
chr1	19075026	19076359	1334	*	Thr4_Ssu72_1___peak_1334	20	3.24301	3.87411	2.01207
chr1	19144325	19148330	4006	*	Thr4_Ssu72_1___peak_1335	17	3.07035	3.47114	1.71608
chr1	19153345	19153670	326	*	Thr4_Ssu72_1___peak_1336	15	2.89403	3.27046	1.53635
chr1	19180828	19181153	326	*	Thr4_Ssu72_1___peak_1337	18	3.1669	3.70748	1.87209
chr1	19187186	19188833	1648	*	Thr4_Ssu72_1___peak_1338	30	3.82663	5.08242	3.05433
chr1	19195348	19201868	6521	*	Thr4_Ssu72_1___peak_1339	30	3.69586	5.03083	3.06396
chr1	19203632	19205889	2258	*	Thr4_Ssu72_1___peak_1340	19	3.12431	3.80574	1.98457
chr1	19208781	19209829	1049	*	Thr4_Ssu72_1___peak_1341	18	3.03695	3.65702	1.8552
chr1	19211818	19212143	326	*	Thr4_Ssu72_1___peak_1342	16	3.00139	3.44988	1.69137
chr1	19213709	19216503	2795	*	Thr4_Ssu72_1___peak_1343	15	2.8232	3.24085	1.51012
chr1	19219470	19220786	1317	*	Thr4_Ssu72_1___peak_1344	14	2.8751	3.19278	1.48335
chr1	19222359	19225696	3338	*	Thr4_Ssu72_1___peak_1345	20	3.15183	3.86751	2.02824
chr1	19228728	19232683	3956	*	Thr4_Ssu72_1___peak_1346	49	4.14996	7.04894	4.93806
chr1	19237096	19240097	3002	*	Thr4_Ssu72_1___peak_1347	20	3.19956	3.86917	2.02493
chr1	19243602	19247115	3514	*	Thr4_Ssu72_1___peak_1348	25	3.47761	4.43565	2.51512
chr1	19258843	19259723	881	*	Thr4_Ssu72_1___peak_1349	11	2.57249	2.76435	1.14135
chr1	19275227	19275644	418	*	Thr4_Ssu72_1___peak_1350	27	3.56618	4.69943	2.74426
chr1	19277169	19278147	979	*	Thr4_Ssu72_1___peak_1351	14	2.79624	3.14003	1.4481
chr1	19301039	19302343	1305	*	Thr4_Ssu72_1___peak_1352	14	2.87909	3.11376	1.42537
chr1	19324154	19324798	645	*	Thr4_Ssu72_1___peak_1353	11	2.61849	2.77545	1.16795
chr1	19330425	19331153	729	*	Thr4_Ssu72_1___peak_1354	11	2.66446	2.76322	1.14938
chr1	19334389	19334824	436	*	Thr4_Ssu72_1___peak_1355	15	2.93861	3.31226	1.55777
chr1	19360455	19361490	1036	*	Thr4_Ssu72_1___peak_1356	11	2.60647	2.78268	1.16517
chr1	19370705	19372322	1618	*	Thr4_Ssu72_1___peak_1357	20	3.25404	3.93974	2.06835
chr1	19373924	19375318	1395	*	Thr4_Ssu72_1___peak_1358	17	3.037	3.54738	1.76248
chr1	19388426	19388998	573	*	Thr4_Ssu72_1___peak_1359	17	3.04191	3.5823	1.78959
chr1	19391761	19403258	11498	*	Thr4_Ssu72_1___peak_1360	61	4.92063	8.41282	6.1773
chr1	19406111	19406778	668	*	Thr4_Ssu72_1___peak_1361	13	2.76051	2.99839	1.33771
chr1	19410179	19412786	2608	*	Thr4_Ssu72_1___peak_1362	15	2.93086	3.32051	1.57497
chr1	19414171	19416904	2734	*	Thr4_Ssu72_1___peak_1363	24	3.44567	4.37812	2.45078
chr1	19432208	19433605	1398	*	Thr4_Ssu72_1___peak_1364	11	2.62651	2.78515	1.16904
chr1	19466899	19468153	1255	*	Thr4_Ssu72_1___peak_1365	38	4.06876	5.95599	3.84528
chr1	19487338	19487776	439	*	Thr4_Ssu72_1___peak_1366	21	3.30352	4.06808	2.19602
chr1	19502441	19503829	1389	*	Thr4_Ssu72_1___peak_1367	15	3.01907	3.31332	1.5545
chr1	19536316	19538056	1741	*	Thr4_Ssu72_1___peak_1368	44	4.23594	6.61301	4.43234
chr1	19541286	19543389	2104	*	Thr4_Ssu72_1___peak_1369	27	3.71287	4.75144	2.79693
chr1	19547970	19553872	5903	*	Thr4_Ssu72_1___peak_1370	19	3.24571	3.81947	1.99256
chr1	19556901	19558615	1715	*	Thr4_Ssu72_1___peak_1371	15	2.93099	3.22208	1.50247
chr1	19564231	19565255	1025	*	Thr4_Ssu72_1___peak_1372	18	3.14415	3.6216	1.82403
chr1	19578012	19591447	13436	*	Thr4_Ssu72_1___peak_1373	59	5.0273	8.22747	5.98106
chr1	19595088	19596024	937	*	Thr4_Ssu72_1___peak_1374	20	3.27659	3.90758	2.05815
chr1	19599704	19601022	1319	*	Thr4_Ssu72_1___peak_1375	22	3.40971	4.11989	2.24032
chr1	19606373	19607496	1124	*	Thr4_Ssu72_1___peak_1376	17	3.1602	3.55343	1.75519
chr1	19614275	19615660	1386	*	Thr4_Ssu72_1___peak_1377	21	3.33887	4.05983	2.18976
chr1	19618986	19619534	549	*	Thr4_Ssu72_1___peak_1378	12	2.81006	2.94495	1.25474
chr1	19624362	19625202	841	*	Thr4_Ssu72_1___peak_1379	20	3.27941	3.83932	2.0108
chr1	19626813	19628571	1759	*	Thr4_Ssu72_1___peak_1380	17	3.08739	3.5302	1.73928
chr1	19630898	19632945	2048	*	Thr4_Ssu72_1___peak_1381	26	3.55477	4.61831	2.66522
chr1	19636907	19639181	2275	*	Thr4_Ssu72_1___peak_1382	12	2.65569	2.91312	1.25643
chr1	19641440	19642427	988	*	Thr4_Ssu72_1___peak_1383	18	3.13499	3.67608	1.86664
chr1	19649067	19671730	22664	*	Thr4_Ssu72_1___peak_1384	76	5.68055	10.0268	7.67053
chr1	19674661	19676999	2339	*	Thr4_Ssu72_1___peak_1385	20	3.24277	3.87906	2.03418
chr1	19678583	19681573	2991	*	Thr4_Ssu72_1___peak_1386	22	3.18348	4.15756	2.28825
chr1	19685222	19687169	1948	*	Thr4_Ssu72_1___peak_1387	19	3.13292	3.83993	1.99336
chr1	19693875	19694789	915	*	Thr4_Ssu72_1___peak_1388	14	2.88315	3.17724	1.46072
chr1	19696526	19698529	2004	*	Thr4_Ssu72_1___peak_1389	21	3.22345	3.99009	2.1379
chr1	19711394	19711929	536	*	Thr4_Ssu72_1___peak_1390	16	3.05223	3.4528	1.68569
chr1	19715700	19716910	1211	*	Thr4_Ssu72_1___peak_1391	18	3.04336	3.69664	1.8788
chr1	19719706	19722408	2703	*	Thr4_Ssu72_1___peak_1392	14	2.78141	3.10872	1.41235
chr1	19724280	19724708	429	*	Thr4_Ssu72_1___peak_1393	17	3.02354	3.50091	1.72009
chr1	19736791	19738351	1561	*	Thr4_Ssu72_1___peak_1394	17	2.98306	3.45499	1.70859
chr1	19744714	19745747	1034	*	Thr4_Ssu72_1___peak_1395	17	3.08734	3.59296	1.78434
chr1	19755801	19757192	1392	*	Thr4_Ssu72_1___peak_1396	12	2.63486	2.86068	1.21648
chr1	19765119	19766684	1566	*	Thr4_Ssu72_1___peak_1397	17	3.05557	3.51072	1.73911
chr1	19768727	19769128	402	*	Thr4_Ssu72_1___peak_1398	20	3.22316	3.87812	2.03127
chr1	19781500	19782098	599	*	Thr4_Ssu72_1___peak_1399	13	2.73558	3.03717	1.35307
chr1	19785300	19786267	968	*	Thr4_Ssu72_1___peak_1400	13	2.7728	3.06454	1.37117
chr1	19787654	19787985	332	*	Thr4_Ssu72_1___peak_1401	20	3.23311	3.88967	2.03483
chr1	19793722	19796507	2786	*	Thr4_Ssu72_1___peak_1402	17	3.07157	3.57194	1.79225
chr1	19810608	19814114	3507	*	Thr4_Ssu72_1___peak_1403	16	2.98066	3.44091	1.68337
chr1	19919940	19921663	1724	*	Thr4_Ssu72_1___peak_1404	13	2.78162	2.9511	1.30199
chr1	19941344	19942106	763	*	Thr4_Ssu72_1___peak_1405	14	2.91063	3.21506	1.49291
chr1	19945093	19945456	364	*	Thr4_Ssu72_1___peak_1406	20	3.29741	3.86674	2.02727
chr1	19951832	19957230	5399	*	Thr4_Ssu72_1___peak_1407	18	3.10063	3.64495	1.83923
chr1	19960452	19961235	784	*	Thr4_Ssu72_1___peak_1408	12	2.76811	2.88382	1.21608
chr1	19962577	19965470	2894	*	Thr4_Ssu72_1___peak_1409	21	3.37003	3.97562	2.11283
chr1	19970204	19972902	2699	*	Thr4_Ssu72_1___peak_1410	14	2.78384	3.1508	1.43805
chr1	19974530	19976451	1922	*	Thr4_Ssu72_1___peak_1411	13	2.78979	3.054	1.36247
chr1	19979047	19986821	7775	*	Thr4_Ssu72_1___peak_1412	35	3.85113	5.53936	3.51293
chr1	19991144	19994730	3587	*	Thr4_Ssu72_1___peak_1413	19	3.09337	3.739	1.92917
chr1	20000263	20000828	566	*	Thr4_Ssu72_1___peak_1414	21	3.37161	4.012	2.15179
chr1	20005021	20011824	6804	*	Thr4_Ssu72_1___peak_1415	37	4.17715	5.84853	3.79286
chr1	20013627	20017716	4090	*	Thr4_Ssu72_1___peak_1416	13	2.75745	2.95682	1.30226
chr1	20040766	20041091	326	*	Thr4_Ssu72_1___peak_1417	15	2.976	3.33335	1.59312
chr1	20043391	20045732	2342	*	Thr4_Ssu72_1___peak_1418	11	2.62678	2.75481	1.14675
chr1	20047932	20050046	2115	*	Thr4_Ssu72_1___peak_1419	26	3.60842	4.53781	2.61994
chr1	20055085	20055727	643	*	Thr4_Ssu72_1___peak_1420	11	2.67121	2.74224	1.14578
chr1	20076158	20077315	1158	*	Thr4_Ssu72_1___peak_1421	10	2.61457	2.66009	1.07738
chr1	20089149	20089756	608	*	Thr4_Ssu72_1___peak_1422	14	2.85091	3.11577	1.40547
chr1	20112377	20113179	803	*	Thr4_Ssu72_1___peak_1423	14	2.88374	3.14586	1.43825
chr1	20140972	20141670	699	*	Thr4_Ssu72_1___peak_1424	15	2.8762	3.23713	1.51435
chr1	20207700	20210297	2598	*	Thr4_Ssu72_1___peak_1425	19	3.20874	3.83169	1.98856
chr1	20224494	20225515	1022	*	Thr4_Ssu72_1___peak_1426	21	3.33921	4.05373	2.18606
chr1	20227314	20228907	1594	*	Thr4_Ssu72_1___peak_1427	13	2.86487	3.06533	1.38365
chr1	20238271	20244198	5928	*	Thr4_Ssu72_1___peak_1428	23	3.41199	4.24968	2.35817
chr1	20246397	20251150	4754	*	Thr4_Ssu72_1___peak_1429	20	3.17778	3.84692	2.01485
chr1	20304633	20306269	1637	*	Thr4_Ssu72_1___peak_1430	22	3.29364	4.14842	2.25644
chr1	20396625	20397127	503	*	Thr4_Ssu72_1___peak_1431	28	3.86359	4.8842	2.87951
chr1	20611003	20611347	345	*	Thr4_Ssu72_1___peak_1432	29	3.74168	4.97083	2.93549
chr1	20617966	20618326	361	*	Thr4_Ssu72_1___peak_1433	12	2.79261	2.94239	1.29318
chr1	20669072	20670376	1305	*	Thr4_Ssu72_1___peak_1434	21	3.38162	4.06144	2.18324
chr1	20682429	20683229	801	*	Thr4_Ssu72_1___peak_1435	14	2.8171	3.14901	1.43376
chr1	20692648	20693683	1036	*	Thr4_Ssu72_1___peak_1436	26	3.56993	4.59215	2.63196
chr1	20758411	20758736	326	*	Thr4_Ssu72_1___peak_1437	12	2.7633	2.87647	1.24527
chr1	20799274	20799990	717	*	Thr4_Ssu72_1___peak_1438	13	2.84381	3.09835	1.39619
chr1	20810197	20810853	657	*	Thr4_Ssu72_1___peak_1439	43	4.41097	6.54901	4.39105
chr1	20818731	20819497	767	*	Thr4_Ssu72_1___peak_1440	11	2.5948	2.73403	1.13663
chr1	20822340	20826255	3916	*	Thr4_Ssu72_1___peak_1441	20	3.17369	3.84953	2.00902
chr1	20833189	20834883	1695	*	Thr4_Ssu72_1___peak_1442	13	2.73947	2.98869	1.30396
chr1	20902652	20904400	1749	*	Thr4_Ssu72_1___peak_1443	12	2.78661	2.91061	1.25067
chr1	20937417	20938667	1251	*	Thr4_Ssu72_1___peak_1444	15	3.02655	3.31755	1.55384
chr1	20944945	20945302	358	*	Thr4_Ssu72_1___peak_1445	20	3.33148	3.94613	2.07447
chr1	20966270	20985038	18769	*	Thr4_Ssu72_1___peak_1446	57	4.8352	7.96018	5.73508
chr1	20987306	20988206	901	*	Thr4_Ssu72_1___peak_1447	35	3.89424	5.63126	3.56893
chr1	21013229	21014258	1030	*	Thr4_Ssu72_1___peak_1448	12	2.73726	2.91129	1.25254
chr1	21021772	21024850	3079	*	Thr4_Ssu72_1___peak_1449	21	3.23299	3.97518	2.13609
chr1	21028822	21031352	2531	*	Thr4_Ssu72_1___peak_1450	13	2.79951	2.96675	1.31379
chr1	21036095	21038423	2329	*	Thr4_Ssu72_1___peak_1451	15	2.86013	3.32193	1.59342
chr1	21041280	21046174	4895	*	Thr4_Ssu72_1___peak_1452	18	3.0836	3.60988	1.83146
chr1	21048099	21048586	488	*	Thr4_Ssu72_1___peak_1453	16	2.95729	3.38475	1.62316
chr1	21050565	21054179	3615	*	Thr4_Ssu72_1___peak_1454	21	3.24513	3.96716	2.10981
chr1	21056830	21064897	8068	*	Thr4_Ssu72_1___peak_1455	47	4.45163	6.83262	4.72243
chr1	21074863	21079586	4724	*	Thr4_Ssu72_1___peak_1456	32	3.9518	5.25706	3.24593
chr1	21083175	21087629	4455	*	Thr4_Ssu72_1___peak_1457	18	3.17201	3.66151	1.86232
chr1	21093092	21094904	1813	*	Thr4_Ssu72_1___peak_1458	19	3.23605	3.72845	1.91105
chr1	21110317	21110796	480	*	Thr4_Ssu72_1___peak_1459	14	2.87847	3.19523	1.48477
chr1	21112628	21119582	6955	*	Thr4_Ssu72_1___peak_1460	215	8.89083	24.1039	21.5246
chr1	21121016	21124276	3261	*	Thr4_Ssu72_1___peak_1461	19	3.18156	3.81348	1.98655
chr1	21127286	21127898	613	*	Thr4_Ssu72_1___peak_1462	17	3.1117	3.50308	1.7336
chr1	21130285	21130741	457	*	Thr4_Ssu72_1___peak_1463	20	3.39594	3.97502	2.0862
chr1	21134676	21135230	555	*	Thr4_Ssu72_1___peak_1464	28	3.84427	4.9101	2.89294
chr1	21165311	21166191	881	*	Thr4_Ssu72_1___peak_1465	14	2.92426	3.14922	1.43872
chr1	21168913	21169703	791	*	Thr4_Ssu72_1___peak_1466	18	3.12594	3.61204	1.82091
chr1	21185136	21186294	1159	*	Thr4_Ssu72_1___peak_1467	17	3.16254	3.56013	1.74855
chr1	21198451	21199698	1248	*	Thr4_Ssu72_1___peak_1468	21	3.35545	3.99492	2.14442
chr1	21209703	21210108	406	*	Thr4_Ssu72_1___peak_1469	20	3.32666	3.90445	2.07283
chr1	21240206	21240531	326	*	Thr4_Ssu72_1___peak_1470	23	3.58296	4.31061	2.36299
chr1	21245471	21246571	1101	*	Thr4_Ssu72_1___peak_1471	12	2.82143	2.96929	1.28647
chr1	21250996	21251321	326	*	Thr4_Ssu72_1___peak_1472	19	3.2942	3.79917	1.94684
chr1	21286621	21286946	326	*	Thr4_Ssu72_1___peak_1473	15	3.0006	3.27033	1.51083
chr1	21343203	21344580	1378	*	Thr4_Ssu72_1___peak_1474	21	3.36951	3.99276	2.10808
chr1	21361065	21362341	1277	*	Thr4_Ssu72_1___peak_1475	17	2.88847	3.56978	1.784
chr1	21386506	21387144	639	*	Thr4_Ssu72_1___peak_1476	14	2.9099	3.11905	1.40394
chr1	21388996	21390384	1389	*	Thr4_Ssu72_1___peak_1477	19	3.26994	3.83227	1.98685
chr1	21401338	21402199	862	*	Thr4_Ssu72_1___peak_1478	16	3.10644	3.46633	1.69383
chr1	21406294	21408013	1720	*	Thr4_Ssu72_1___peak_1479	19	3.2727	3.77516	1.93376
chr1	21409333	21410159	827	*	Thr4_Ssu72_1___peak_1480	17	3.12163	3.55602	1.76232
chr1	21430166	21430491	326	*	Thr4_Ssu72_1___peak_1481	20	3.27107	3.8955	2.04324
chr1	21435479	21437172	1694	*	Thr4_Ssu72_1___peak_1482	14	2.92906	3.15971	1.43852
chr1	21439629	21441042	1414	*	Thr4_Ssu72_1___peak_1483	27	3.79536	4.7874	2.79973
chr1	21447539	21448357	819	*	Thr4_Ssu72_1___peak_1484	26	3.73698	4.6223	2.64024
chr1	21450491	21452046	1556	*	Thr4_Ssu72_1___peak_1485	22	3.49023	4.16844	2.26073
chr1	21454525	21455057	533	*	Thr4_Ssu72_1___peak_1486	27	3.74901	4.6819	2.7056
chr1	21458384	21460116	1733	*	Thr4_Ssu72_1___peak_1487	15	2.96254	3.24581	1.52174
chr1	21472733	21473665	933	*	Thr4_Ssu72_1___peak_1488	14	2.88375	3.15407	1.44572
chr1	21480026	21480441	416	*	Thr4_Ssu72_1___peak_1489	19	3.31533	3.841	1.99449
chr1	21487826	21489336	1511	*	Thr4_Ssu72_1___peak_1490	17	3.14255	3.58035	1.78832
chr1	21492759	21497048	4290	*	Thr4_Ssu72_1___peak_1491	18	3.17149	3.63738	1.82915
chr1	21499047	21499714	668	*	Thr4_Ssu72_1___peak_1492	26	3.67076	4.55309	2.61861
chr1	21535583	21552143	16561	*	Thr4_Ssu72_1___peak_1493	26	3.55126	4.5301	2.60223
chr1	21562241	21568639	6399	*	Thr4_Ssu72_1___peak_1494	14	2.81311	3.19554	1.48361
chr1	21570743	21571696	954	*	Thr4_Ssu72_1___peak_1495	16	3.04931	3.46435	1.69474
chr1	21573421	21575060	1640	*	Thr4_Ssu72_1___peak_1496	11	2.71427	2.80677	1.19474
chr1	21580879	21581551	673	*	Thr4_Ssu72_1___peak_1497	33	3.94081	5.41151	3.37326
chr1	21584147	21585152	1006	*	Thr4_Ssu72_1___peak_1498	12	2.70176	2.92531	1.28042
chr1	21589404	21591398	1995	*	Thr4_Ssu72_1___peak_1499	19	3.13214	3.7195	1.90808
chr1	21595065	21595681	617	*	Thr4_Ssu72_1___peak_1500	14	2.80214	3.11151	1.41613
chr1	21598897	21600989	2093	*	Thr4_Ssu72_1___peak_1501	17	3.02359	3.49759	1.71816
chr1	21615887	21617248	1362	*	Thr4_Ssu72_1___peak_1502	19	3.0482	3.76912	1.96336
chr1	21623745	21624976	1232	*	Thr4_Ssu72_1___peak_1503	18	3.20897	3.72916	1.8997
chr1	21633492	21635146	1655	*	Thr4_Ssu72_1___peak_1504	16	2.89075	3.40636	1.64358
chr1	21643899	21644664	766	*	Thr4_Ssu72_1___peak_1505	14	2.75049	3.13375	1.43387
chr1	21646569	21647417	849	*	Thr4_Ssu72_1___peak_1506	12	2.60674	2.8979	1.25437
chr1	21657010	21658219	1210	*	Thr4_Ssu72_1___peak_1507	14	2.84722	3.10333	1.4021
chr1	21665372	21665818	447	*	Thr4_Ssu72_1___peak_1508	18	3.13726	3.67903	1.85841
chr1	21671153	21672334	1182	*	Thr4_Ssu72_1___peak_1509	17	3.03422	3.50687	1.72422
chr1	21684887	21685212	326	*	Thr4_Ssu72_1___peak_1510	17	3.15485	3.54401	1.73384
chr1	21762518	21764320	1803	*	Thr4_Ssu72_1___peak_1511	16	2.89434	3.37985	1.62909
chr1	21765631	21767004	1374	*	Thr4_Ssu72_1___peak_1512	24	3.51394	4.38045	2.46393
chr1	21786229	21786899	671	*	Thr4_Ssu72_1___peak_1513	45	4.48735	6.71827	4.51383
chr1	21795097	21796130	1034	*	Thr4_Ssu72_1___peak_1514	14	2.8913	3.12682	1.43207
chr1	21813382	21814856	1475	*	Thr4_Ssu72_1___peak_1515	25	3.61277	4.4296	2.5014
chr1	21836412	21837122	711	*	Thr4_Ssu72_1___peak_1516	13	2.71496	3.02102	1.34941
chr1	21864644	21865147	504	*	Thr4_Ssu72_1___peak_1517	16	2.91214	3.35977	1.60619
chr1	21884050	21886887	2838	*	Thr4_Ssu72_1___peak_1518	14	2.79062	3.18305	1.47447
chr1	21893739	21895328	1590	*	Thr4_Ssu72_1___peak_1519	20	3.23561	3.8755	2.03337
chr1	21912999	21914430	1432	*	Thr4_Ssu72_1___peak_1520	22	3.23392	4.15698	2.29226
chr1	21919564	21919983	420	*	Thr4_Ssu72_1___peak_1521	27	3.54243	4.70465	2.73031
chr1	21924188	21925367	1180	*	Thr4_Ssu72_1___peak_1522	20	3.23026	3.92737	2.06479
chr1	21931581	21932122	542	*	Thr4_Ssu72_1___peak_1523	12	2.69947	2.90196	1.24711
chr1	21934410	21935593	1184	*	Thr4_Ssu72_1___peak_1524	15	2.84319	3.33371	1.5916
chr1	21939874	21941160	1287	*	Thr4_Ssu72_1___peak_1525	12	2.65679	2.83888	1.20485
chr1	21943025	21943921	897	*	Thr4_Ssu72_1___peak_1526	13	2.79841	3.06568	1.36288
chr1	21948405	21948730	326	*	Thr4_Ssu72_1___peak_1527	22	3.23047	4.13044	2.22911
chr1	21957385	21961351	3967	*	Thr4_Ssu72_1___peak_1528	19	3.10631	3.71828	1.90471
chr1	21970769	21972022	1254	*	Thr4_Ssu72_1___peak_1529	11	2.57942	2.7075	1.11129
chr1	21990111	22003906	13796	*	Thr4_Ssu72_1___peak_1530	92	5.98866	11.6661	9.29757
chr1	22007686	22009616	1931	*	Thr4_Ssu72_1___peak_1531	19	3.26199	3.74149	1.90205
chr1	22014580	22014932	353	*	Thr4_Ssu72_1___peak_1532	24	3.6309	4.44496	2.49362
chr1	22022682	22023446	765	*	Thr4_Ssu72_1___peak_1533	20	3.28087	3.9207	2.0656
chr1	22034584	22034909	326	*	Thr4_Ssu72_1___peak_1534	20	3.34446	3.92959	2.08031
chr1	22043226	22044183	958	*	Thr4_Ssu72_1___peak_1535	36	4.21498	5.72934	3.6157
chr1	22064486	22065200	715	*	Thr4_Ssu72_1___peak_1536	15	3.05733	3.37278	1.59799
chr1	22068134	22068505	372	*	Thr4_Ssu72_1___peak_1537	28	3.87245	4.90492	2.88944
chr1	22079883	22082408	2526	*	Thr4_Ssu72_1___peak_1538	14	2.94922	3.21872	1.47876
chr1	22085113	22085695	583	*	Thr4_Ssu72_1___peak_1539	12	2.83021	2.9821	1.29133
chr1	22087427	22090766	3340	*	Thr4_Ssu72_1___peak_1540	19	3.24498	3.75834	1.92748
chr1	22093324	22094638	1315	*	Thr4_Ssu72_1___peak_1541	13	2.84296	3.02885	1.34828
chr1	22098823	22099169	347	*	Thr4_Ssu72_1___peak_1542	17	3.18005	3.58058	1.75846
chr1	22109110	22109472	363	*	Thr4_Ssu72_1___peak_1543	22	3.07252	4.11469	2.2123
chr1	22133143	22133900	758	*	Thr4_Ssu72_1___peak_1544	13	2.84391	3.00452	1.30341
chr1	22139264	22142733	3470	*	Thr4_Ssu72_1___peak_1545	22	3.28915	4.09128	2.22539
chr1	22149322	22150659	1338	*	Thr4_Ssu72_1___peak_1546	19	3.19378	3.79392	1.95687
chr1	22156498	22158170	1673	*	Thr4_Ssu72_1___peak_1547	14	2.90433	3.21496	1.49324
chr1	22159804	22161314	1511	*	Thr4_Ssu72_1___peak_1548	15	2.91774	3.23242	1.50262
chr1	22165074	22165399	326	*	Thr4_Ssu72_1___peak_1549	18	3.13876	3.65877	1.85307
chr1	22168099	22176746	8648	*	Thr4_Ssu72_1___peak_1550	17	3.03637	3.50813	1.73504
chr1	22179397	22182442	3046	*	Thr4_Ssu72_1___peak_1551	15	2.93305	3.31885	1.58281
chr1	22186117	22188919	2803	*	Thr4_Ssu72_1___peak_1552	21	3.30802	4.06692	2.19488
chr1	22191037	22191450	414	*	Thr4_Ssu72_1___peak_1553	18	3.14617	3.60869	1.81992
chr1	22196349	22199527	3179	*	Thr4_Ssu72_1___peak_1554	16	2.9236	3.38147	1.63121
chr1	22200871	22202538	1668	*	Thr4_Ssu72_1___peak_1555	18	3.14374	3.67654	1.85985
chr1	22206907	22208068	1162	*	Thr4_Ssu72_1___peak_1556	12	2.7147	2.81337	1.2007
chr1	22211072	22215404	4333	*	Thr4_Ssu72_1___peak_1557	22	3.39966	4.17015	2.28461
chr1	22217385	22226241	8857	*	Thr4_Ssu72_1___peak_1558	21	3.27564	3.99784	2.14178
chr1	22228648	22231876	3229	*	Thr4_Ssu72_1___peak_1559	27	3.66678	4.69813	2.73896
chr1	22236200	22239840	3641	*	Thr4_Ssu72_1___peak_1560	16	2.93933	3.42265	1.65863
chr1	22241294	22242028	735	*	Thr4_Ssu72_1___peak_1561	21	3.3221	3.96414	2.10552
chr1	22245326	22247099	1774	*	Thr4_Ssu72_1___peak_1562	18	3.14407	3.60741	1.82371
chr1	22249077	22250469	1393	*	Thr4_Ssu72_1___peak_1563	20	3.28256	3.90698	2.07452
chr1	22256404	22257673	1270	*	Thr4_Ssu72_1___peak_1564	20	3.23874	3.8606	2.04069
chr1	22259954	22262031	2078	*	Thr4_Ssu72_1___peak_1565	12	2.74495	2.94224	1.28254
chr1	22264050	22265577	1528	*	Thr4_Ssu72_1___peak_1566	16	3.0382	3.45803	1.68089
chr1	22273201	22275134	1934	*	Thr4_Ssu72_1___peak_1567	13	2.80309	3.07481	1.36627
chr1	22311685	22312988	1304	*	Thr4_Ssu72_1___peak_1568	12	2.81641	2.95581	1.26329
chr1	22335591	22336335	745	*	Thr4_Ssu72_1___peak_1569	19	3.2377	3.74096	1.90467
chr1	22356043	22358365	2323	*	Thr4_Ssu72_1___peak_1570	14	2.94969	3.19763	1.47469
chr1	22379644	22380886	1243	*	Thr4_Ssu72_1___peak_1571	35	3.81567	5.6475	3.59632
chr1	22391236	22396571	5336	*	Thr4_Ssu72_1___peak_1572	15	2.99353	3.27757	1.52963
chr1	22402790	22403558	769	*	Thr4_Ssu72_1___peak_1573	12	2.7852	2.94898	1.29487
chr1	22420623	22422034	1412	*	Thr4_Ssu72_1___peak_1574	23	3.51515	4.24285	2.34485
chr1	22423799	22425896	2098	*	Thr4_Ssu72_1___peak_1575	40	4.28818	6.13704	4.03657
chr1	22433855	22435743	1889	*	Thr4_Ssu72_1___peak_1576	24	3.52041	4.38848	2.48319
chr1	22437367	22441524	4158	*	Thr4_Ssu72_1___peak_1577	30	3.61945	5.02915	3.09277
chr1	22442929	22464207	21279	*	Thr4_Ssu72_1___peak_1578	74	5.34678	9.81003	7.48653
chr1	22465750	22466828	1079	*	Thr4_Ssu72_1___peak_1579	27	3.51226	4.77748	2.79401
chr1	22468348	22470385	2038	*	Thr4_Ssu72_1___peak_1580	42	4.30219	6.35856	4.21361
chr1	22479268	22482116	2849	*	Thr4_Ssu72_1___peak_1581	14	2.93102	3.2049	1.47584
chr1	22484559	22485476	918	*	Thr4_Ssu72_1___peak_1582	10	2.59524	2.6321	1.05526
chr1	22501821	22502806	986	*	Thr4_Ssu72_1___peak_1583	11	2.62229	2.71506	1.11496
chr1	22509069	22509631	563	*	Thr4_Ssu72_1___peak_1584	17	3.05669	3.50364	1.72369
chr1	22511702	22512918	1217	*	Thr4_Ssu72_1___peak_1585	18	3.03089	3.67227	1.86142
chr1	22538782	22539300	519	*	Thr4_Ssu72_1___peak_1586	15	2.90621	3.2395	1.51597
chr1	22552637	22553021	385	*	Thr4_Ssu72_1___peak_1587	15	2.91365	3.25802	1.54678
chr1	22560549	22560916	368	*	Thr4_Ssu72_1___peak_1588	20	3.29535	3.96664	2.09991
chr1	22564988	22565846	859	*	Thr4_Ssu72_1___peak_1589	16	2.99242	3.4059	1.64333
chr1	22568868	22570162	1295	*	Thr4_Ssu72_1___peak_1590	15	2.93508	3.31145	1.56329
chr1	22574399	22574821	423	*	Thr4_Ssu72_1___peak_1591	12	2.6927	2.87484	1.22422
chr1	22578729	22579057	329	*	Thr4_Ssu72_1___peak_1592	25	3.6273	4.54857	2.57198
chr1	22581350	22582422	1073	*	Thr4_Ssu72_1___peak_1593	13	2.77429	3.03407	1.33946
chr1	22590858	22593047	2190	*	Thr4_Ssu72_1___peak_1594	13	2.74629	2.98368	1.31479
chr1	22609295	22609632	338	*	Thr4_Ssu72_1___peak_1595	22	3.26743	4.13831	2.23383
chr1	22611971	22613289	1319	*	Thr4_Ssu72_1___peak_1596	14	2.76033	3.08365	1.40503
chr1	22616108	22618707	2600	*	Thr4_Ssu72_1___peak_1597	12	2.64616	2.86269	1.23461
chr1	22640009	22640359	351	*	Thr4_Ssu72_1___peak_1598	31	3.94903	5.18222	3.15524
chr1	22655243	22656682	1440	*	Thr4_Ssu72_1___peak_1599	18	3.16948	3.73362	1.89708
chr1	22658228	22658868	641	*	Thr4_Ssu72_1___peak_1600	12	2.71669	2.86664	1.21996
chr1	22665557	22666109	553	*	Thr4_Ssu72_1___peak_1601	17	3.04693	3.55562	1.76571
chr1	22668852	22669442	591	*	Thr4_Ssu72_1___peak_1602	13	2.77699	3.00544	1.33602
chr1	22729278	22729634	357	*	Thr4_Ssu72_1___peak_1603	13	2.83218	3.0553	1.36719
chr1	22744072	22745254	1183	*	Thr4_Ssu72_1___peak_1604	21	3.26496	4.00205	2.14896
chr1	22777480	22778498	1019	*	Thr4_Ssu72_1___peak_1605	18	3.09104	3.69752	1.87432
chr1	22852204	22856697	4494	*	Thr4_Ssu72_1___peak_1606	17	3.06277	3.56059	1.76921
chr1	22858122	22873368	15247	*	Thr4_Ssu72_1___peak_1607	23	3.38107	4.215	2.3286
chr1	22877004	22879591	2588	*	Thr4_Ssu72_1___peak_1608	19	3.18718	3.77215	1.95884
chr1	22882416	22883039	624	*	Thr4_Ssu72_1___peak_1609	16	3.00957	3.3685	1.6064
chr1	22889487	22889812	326	*	Thr4_Ssu72_1___peak_1610	32	3.96863	5.37494	3.29031
chr1	22897413	22899421	2009	*	Thr4_Ssu72_1___peak_1611	13	2.80433	3.07666	1.37151
chr1	22900815	22903364	2550	*	Thr4_Ssu72_1___peak_1612	13	2.80844	3.08265	1.38362
chr1	22909656	22913441	3786	*	Thr4_Ssu72_1___peak_1613	19	3.11355	3.70715	1.90471
chr1	22919385	22919801	417	*	Thr4_Ssu72_1___peak_1614	14	2.7939	3.1131	1.41925
chr1	22922533	22924862	2330	*	Thr4_Ssu72_1___peak_1615	23	3.4667	4.21448	2.31084
chr1	22927094	22929678	2585	*	Thr4_Ssu72_1___peak_1616	14	2.88738	3.21647	1.49058
chr1	22954795	22955165	371	*	Thr4_Ssu72_1___peak_1617	29	3.82871	4.92075	2.92759
chr1	22965413	22966102	690	*	Thr4_Ssu72_1___peak_1618	23	3.29541	4.27914	2.38476
chr1	22973633	22974133	501	*	Thr4_Ssu72_1___peak_1619	26	3.62252	4.60262	2.62445
chr1	22987079	22988860	1782	*	Thr4_Ssu72_1___peak_1620	14	2.88768	3.22846	1.48612
chr1	22999461	22999964	504	*	Thr4_Ssu72_1___peak_1621	10	2.49488	2.60346	1.03256
chr1	23002812	23003796	985	*	Thr4_Ssu72_1___peak_1622	30	3.89118	5.12323	3.09212
chr1	23011128	23012240	1113	*	Thr4_Ssu72_1___peak_1623	14	2.7805	3.10967	1.41272
chr1	23033623	23034007	385	*	Thr4_Ssu72_1___peak_1624	25	3.53941	4.50187	2.55663
chr1	23049683	23050048	366	*	Thr4_Ssu72_1___peak_1625	21	3.25067	4.00611	2.14162
chr1	23060376	23061789	1414	*	Thr4_Ssu72_1___peak_1626	19	3.17487	3.74618	1.90938
chr1	23063141	23063466	326	*	Thr4_Ssu72_1___peak_1627	13	2.78199	3.07381	1.38544
chr1	23068538	23070284	1747	*	Thr4_Ssu72_1___peak_1628	16	3.06772	3.45261	1.69117
chr1	23072251	23074489	2239	*	Thr4_Ssu72_1___peak_1629	33	4.01451	5.35307	3.31615
chr1	23080405	23083055	2651	*	Thr4_Ssu72_1___peak_1630	23	3.33867	4.23122	2.36171
chr1	23091097	23091587	491	*	Thr4_Ssu72_1___peak_1631	11	2.66672	2.81814	1.18755
chr1	23101919	23102705	787	*	Thr4_Ssu72_1___peak_1632	13	2.77852	3.02437	1.33449
chr1	23118882	23120949	2068	*	Thr4_Ssu72_1___peak_1633	13	2.82007	3.0935	1.39228
chr1	23122318	23123293	976	*	Thr4_Ssu72_1___peak_1634	14	2.85675	3.11731	1.40256
chr1	23126269	23128779	2511	*	Thr4_Ssu72_1___peak_1635	19	3.10501	3.81431	1.97998
chr1	23135379	23137119	1741	*	Thr4_Ssu72_1___peak_1636	17	3.02198	3.53213	1.76375
chr1	23138633	23142127	3495	*	Thr4_Ssu72_1___peak_1637	13	2.80331	3.09707	1.3967
chr1	23162953	23163363	411	*	Thr4_Ssu72_1___peak_1638	16	2.81487	3.43672	1.66966
chr1	23186740	23187657	918	*	Thr4_Ssu72_1___peak_1639	25	3.59452	4.43926	2.53025
chr1	23189793	23191767	1975	*	Thr4_Ssu72_1___peak_1640	15	3.01389	3.33359	1.58022
chr1	23196804	23197969	1166	*	Thr4_Ssu72_1___peak_1641	17	3.07596	3.51701	1.72255
chr1	23202769	23203644	876	*	Thr4_Ssu72_1___peak_1642	16	2.97843	3.45902	1.69401
chr1	23206067	23207262	1196	*	Thr4_Ssu72_1___peak_1643	19	3.11806	3.76285	1.93766
chr1	23209554	23212042	2489	*	Thr4_Ssu72_1___peak_1644	15	2.909	3.2804	1.55272
chr1	23229315	23229762	448	*	Thr4_Ssu72_1___peak_1645	12	2.63485	2.95193	1.28101
chr1	23234226	23236495	2270	*	Thr4_Ssu72_1___peak_1646	20	3.17071	3.94761	2.09323
chr1	23240462	23240803	342	*	Thr4_Ssu72_1___peak_1647	26	3.59558	4.57535	2.60271
chr1	23242395	23248061	5667	*	Thr4_Ssu72_1___peak_1648	24	3.40373	4.40546	2.48785
chr1	23256470	23256795	326	*	Thr4_Ssu72_1___peak_1649	15	2.99196	3.33938	1.58595
chr1	23284750	23285440	691	*	Thr4_Ssu72_1___peak_1650	13	2.80774	3.06827	1.38012
chr1	23337335	23338741	1407	*	Thr4_Ssu72_1___peak_1651	12	2.73797	2.8698	1.21307
chr1	23402113	23403544	1432	*	Thr4_Ssu72_1___peak_1652	12	2.76263	2.90453	1.26795
chr1	23406165	23415905	9741	*	Thr4_Ssu72_1___peak_1653	45	4.43335	6.68953	4.54373
chr1	23417282	23419196	1915	*	Thr4_Ssu72_1___peak_1654	14	2.84733	3.16805	1.46994
chr1	23439856	23440277	422	*	Thr4_Ssu72_1___peak_1655	18	3.19288	3.70146	1.89289
chr1	23466986	23467789	804	*	Thr4_Ssu72_1___peak_1656	14	2.9471	3.20027	1.47258
chr1	23471427	23473454	2028	*	Thr4_Ssu72_1___peak_1657	14	2.96667	3.21594	1.4741
chr1	23482673	23484173	1501	*	Thr4_Ssu72_1___peak_1658	23	3.47029	4.21604	2.32115
chr1	23494334	23496301	1968	*	Thr4_Ssu72_1___peak_1659	34	4.00405	5.45222	3.40717
chr1	23515167	23516132	966	*	Thr4_Ssu72_1___peak_1660	12	2.78194	2.90385	1.23836
chr1	23519991	23520316	326	*	Thr4_Ssu72_1___peak_1661	16	2.8582	3.3485	1.60017
chr1	23521953	23522481	529	*	Thr4_Ssu72_1___peak_1662	22	3.49152	4.14364	2.22419
chr1	23542470	23545229	2760	*	Thr4_Ssu72_1___peak_1663	15	2.88119	3.24899	1.53342
chr1	23592407	23592895	489	*	Thr4_Ssu72_1___peak_1664	15	3.00254	3.2774	1.52403
chr1	23594667	23596953	2287	*	Thr4_Ssu72_1___peak_1665	15	2.99973	3.29459	1.54522
chr1	23598455	23605022	6568	*	Thr4_Ssu72_1___peak_1666	38	4.18522	5.91454	3.87107
chr1	23610873	23611623	751	*	Thr4_Ssu72_1___peak_1667	15	3.03613	3.34273	1.58435
chr1	23613471	23614022	552	*	Thr4_Ssu72_1___peak_1668	16	2.9883	3.39532	1.64567
chr1	23619673	23622543	2871	*	Thr4_Ssu72_1___peak_1669	68	5.44684	9.17425	6.83413
chr1	23624371	23629728	5358	*	Thr4_Ssu72_1___peak_1670	48	4.74923	6.99773	4.82905
chr1	23636794	23637396	603	*	Thr4_Ssu72_1___peak_1671	25	3.53873	4.48333	2.52909
chr1	23641447	23644502	3056	*	Thr4_Ssu72_1___peak_1672	28	3.79599	4.82724	2.85835
chr1	23647475	23649042	1568	*	Thr4_Ssu72_1___peak_1673	17	3.17513	3.58208	1.76323
chr1	23650511	23663974	13464	*	Thr4_Ssu72_1___peak_1674	24	3.5418	4.32646	2.41255
chr1	23670385	23672140	1756	*	Thr4_Ssu72_1___peak_1675	17	3.00911	3.54202	1.75063
chr1	23680488	23680813	326	*	Thr4_Ssu72_1___peak_1676	16	3.04284	3.36954	1.63266
chr1	23695423	23696116	694	*	Thr4_Ssu72_1___peak_1677	12	2.52952	2.90381	1.25771
chr1	23698522	23700027	1506	*	Thr4_Ssu72_1___peak_1678	18	3.07649	3.60731	1.81085
chr1	23701716	23702270	555	*	Thr4_Ssu72_1___peak_1679	12	2.81006	2.94495	1.25474
chr1	23743282	23752565	9284	*	Thr4_Ssu72_1___peak_1680	46	4.21781	6.76724	4.67658
chr1	23757268	23758122	855	*	Thr4_Ssu72_1___peak_1681	16	2.99099	3.42463	1.65296
chr1	23759751	23765529	5779	*	Thr4_Ssu72_1___peak_1682	21	3.27133	4.01469	2.16821
chr1	23768585	23769446	862	*	Thr4_Ssu72_1___peak_1683	30	3.82492	5.11157	3.09764
chr1	23804342	23805898	1557	*	Thr4_Ssu72_1___peak_1684	17	3.09662	3.52036	1.74098
chr1	23809941	23811635	1695	*	Thr4_Ssu72_1___peak_1685	25	3.59341	4.54218	2.59964
chr1	23828740	23833563	4824	*	Thr4_Ssu72_1___peak_1686	50	4.80764	7.28426	5.0877
chr1	23834887	23837084	2198	*	Thr4_Ssu72_1___peak_1687	19	3.22411	3.78575	1.9442
chr1	23842919	23843548	630	*	Thr4_Ssu72_1___peak_1688	24	3.32754	4.35907	2.43806
chr1	23847627	23851724	4098	*	Thr4_Ssu72_1___peak_1689	12	2.70669	2.9404	1.2719
chr1	23857273	23857741	469	*	Thr4_Ssu72_1___peak_1690	36	3.88683	5.77718	3.68153
chr1	23880351	23883533	3183	*	Thr4_Ssu72_1___peak_1691	29	3.48633	4.87304	2.91085
chr1	23885582	23886239	658	*	Thr4_Ssu72_1___peak_1692	13	2.62051	2.98348	1.31052
chr1	23893816	23895078	1263	*	Thr4_Ssu72_1___peak_1693	12	2.73625	2.92263	1.27409
chr1	23937717	23938042	326	*	Thr4_Ssu72_1___peak_1694	14	2.89602	3.22854	1.48931
chr1	23961331	23963488	2158	*	Thr4_Ssu72_1___peak_1695	15	2.87339	3.22129	1.50676
chr1	23967026	23968305	1280	*	Thr4_Ssu72_1___peak_1696	11	2.69098	2.77129	1.15278
chr1	24002733	24003364	632	*	Thr4_Ssu72_1___peak_1697	11	2.63391	2.82408	1.18771
chr1	24026819	24028480	1662	*	Thr4_Ssu72_1___peak_1698	59	5.1125	8.23011	5.97095
chr1	24032034	24036688	4655	*	Thr4_Ssu72_1___peak_1699	37	4.28467	5.88842	3.79266
chr1	24039754	24043212	3459	*	Thr4_Ssu72_1___peak_1700	15	3.01367	3.29807	1.54684
chr1	24048695	24049575	881	*	Thr4_Ssu72_1___peak_1701	14	2.95137	3.18627	1.44467
chr1	24051346	24053982	2637	*	Thr4_Ssu72_1___peak_1702	13	2.89521	3.09036	1.36919
chr1	24057698	24058836	1139	*	Thr4_Ssu72_1___peak_1703	13	2.86152	3.05436	1.35461
chr1	24062236	24064904	2669	*	Thr4_Ssu72_1___peak_1704	14	2.90818	3.1517	1.43832
chr1	24069406	24071220	1815	*	Thr4_Ssu72_1___peak_1705	239	9.59412	26.8275	23.9367
chr1	24078615	24078947	333	*	Thr4_Ssu72_1___peak_1706	23	3.39886	4.33102	2.3931
chr1	24082027	24087352	5326	*	Thr4_Ssu72_1___peak_1707	26	3.52574	4.6389	2.68763
chr1	24088870	24096277	7408	*	Thr4_Ssu72_1___peak_1708	38	4.14837	5.90092	3.84552
chr1	24104678	24105301	624	*	Thr4_Ssu72_1___peak_1709	37	4.01169	5.85665	3.7559
chr1	24109322	24109648	327	*	Thr4_Ssu72_1___peak_1710	17	3.15897	3.55586	1.76277
chr1	24115166	24128315	13150	*	Thr4_Ssu72_1___peak_1711	102	6.36304	12.7047	10.2812
chr1	24131807	24132592	786	*	Thr4_Ssu72_1___peak_1712	16	3.01607	3.45032	1.66537
chr1	24134469	24138859	4391	*	Thr4_Ssu72_1___peak_1713	20	3.24716	3.88546	2.06926
chr1	24151828	24153046	1219	*	Thr4_Ssu72_1___peak_1714	13	2.83035	3.02675	1.32937
chr1	24169573	24170269	697	*	Thr4_Ssu72_1___peak_1715	11	2.63468	2.76582	1.15049
chr1	24222259	24223438	1180	*	Thr4_Ssu72_1___peak_1716	12	2.80734	2.94096	1.25389
chr1	24235540	24237141	1602	*	Thr4_Ssu72_1___peak_1717	15	2.993	3.3041	1.54143
chr1	24379314	24381421	2108	*	Thr4_Ssu72_1___peak_1718	14	2.87198	3.11945	1.42749
chr1	24401347	24404258	2912	*	Thr4_Ssu72_1___peak_1719	20	3.232	3.92295	2.07666
chr1	24407629	24409187	1559	*	Thr4_Ssu72_1___peak_1720	17	3.00129	3.51929	1.74039
chr1	24416259	24419806	3548	*	Thr4_Ssu72_1___peak_1721	14	2.78008	3.12789	1.43685
chr1	24433767	24435107	1341	*	Thr4_Ssu72_1___peak_1722	11	2.59396	2.72898	1.12827
chr1	24444259	24448412	4154	*	Thr4_Ssu72_1___peak_1723	13	2.71418	2.98801	1.31518
chr1	24477138	24477463	326	*	Thr4_Ssu72_1___peak_1724	12	2.6538	2.91154	1.25582
chr1	24478952	24488310	9359	*	Thr4_Ssu72_1___peak_1725	34	3.9075	5.47687	3.41464
chr1	24493097	24495438	2342	*	Thr4_Ssu72_1___peak_1726	14	2.90548	3.13777	1.44347
chr1	24496792	24497159	368	*	Thr4_Ssu72_1___peak_1727	18	3.17599	3.70205	1.87571
chr1	24520182	24520926	745	*	Thr4_Ssu72_1___peak_1728	14	2.87148	3.13414	1.43521
chr1	24530277	24530861	585	*	Thr4_Ssu72_1___peak_1729	13	2.80233	3.03611	1.35451
chr1	24648321	24649219	899	*	Thr4_Ssu72_1___peak_1730	22	3.25219	4.16566	2.27995
chr1	24663990	24664520	531	*	Thr4_Ssu72_1___peak_1731	17	3.11059	3.55592	1.76774
chr1	24667009	24667472	464	*	Thr4_Ssu72_1___peak_1732	16	3.00574	3.39484	1.6228
chr1	24674033	24674659	627	*	Thr4_Ssu72_1___peak_1733	19	3.07339	3.74616	1.91353
chr1	24678032	24686832	8801	*	Thr4_Ssu72_1___peak_1734	25	3.55668	4.53181	2.59938
chr1	24694344	24694750	407	*	Thr4_Ssu72_1___peak_1735	18	3.09303	3.68638	1.8789
chr1	24698495	24699081	587	*	Thr4_Ssu72_1___peak_1736	13	2.80693	2.98082	1.31893
chr1	24739791	24741304	1514	*	Thr4_Ssu72_1___peak_1737	18	3.0552	3.62923	1.82299
chr1	24745972	24746563	592	*	Thr4_Ssu72_1___peak_1738	18	3.11985	3.68289	1.85933
chr1	24749818	24751284	1467	*	Thr4_Ssu72_1___peak_1739	15	2.92291	3.2684	1.53789
chr1	24753510	24754783	1274	*	Thr4_Ssu72_1___peak_1740	15	2.9422	3.26937	1.53403
chr1	24779604	24780863	1260	*	Thr4_Ssu72_1___peak_1741	18	3.10652	3.62405	1.83063
chr1	24784422	24784777	356	*	Thr4_Ssu72_1___peak_1742	32	3.91892	5.29319	3.23234
chr1	24789428	24790486	1059	*	Thr4_Ssu72_1___peak_1743	22	3.36615	4.08748	2.20622
chr1	24793623	24796155	2533	*	Thr4_Ssu72_1___peak_1744	13	2.78698	3.05718	1.3704
chr1	24799829	24801578	1750	*	Thr4_Ssu72_1___peak_1745	14	2.92567	3.20989	1.48769
chr1	24804391	24807672	3282	*	Thr4_Ssu72_1___peak_1746	20	3.34625	3.92501	2.07135
chr1	24810710	24812825	2116	*	Thr4_Ssu72_1___peak_1747	22	3.4773	4.14145	2.24087
chr1	24815274	24816835	1562	*	Thr4_Ssu72_1___peak_1748	14	2.84926	3.156	1.45132
chr1	24829309	24829881	573	*	Thr4_Ssu72_1___peak_1749	15	2.99134	3.33045	1.59117
chr1	24837499	24840190	2692	*	Thr4_Ssu72_1___peak_1750	15	2.98265	3.31985	1.57335
chr1	24843502	24844596	1095	*	Thr4_Ssu72_1___peak_1751	13	2.88425	3.07858	1.3694
chr1	24868656	24868981	326	*	Thr4_Ssu72_1___peak_1752	15	2.99764	3.28293	1.55148
chr1	24882776	24886208	3433	*	Thr4_Ssu72_1___peak_1753	15	2.84107	3.21339	1.50098
chr1	24926606	24927187	582	*	Thr4_Ssu72_1___peak_1754	10	2.4194	2.63565	1.057
chr1	24937124	24937449	326	*	Thr4_Ssu72_1___peak_1755	14	2.91633	3.14468	1.44619
chr1	24958471	24959961	1491	*	Thr4_Ssu72_1___peak_1756	16	3.07229	3.42466	1.65231
chr1	24967955	24969438	1484	*	Thr4_Ssu72_1___peak_1757	14	2.80088	3.14583	1.43209
chr1	24979179	24979582	404	*	Thr4_Ssu72_1___peak_1758	12	2.79621	2.92466	1.25113
chr1	24988408	24990382	1975	*	Thr4_Ssu72_1___peak_1759	26	3.62663	4.59664	2.63526
chr1	24993077	24994658	1582	*	Thr4_Ssu72_1___peak_1760	23	3.54183	4.2976	2.37859
chr1	24996035	24997046	1012	*	Thr4_Ssu72_1___peak_1761	13	2.85333	3.07327	1.37131
chr1	24999963	25003116	3154	*	Thr4_Ssu72_1___peak_1762	34	4.00803	5.569	3.4987
chr1	25004688	25005157	470	*	Thr4_Ssu72_1___peak_1763	20	3.18777	3.84269	2.00835
chr1	25009206	25013634	4429	*	Thr4_Ssu72_1___peak_1764	20	3.26496	3.89465	2.07508
chr1	25024971	25026792	1822	*	Thr4_Ssu72_1___peak_1765	17	3.02081	3.52633	1.73376
chr1	25033384	25034033	650	*	Thr4_Ssu72_1___peak_1766	17	3.13572	3.51647	1.72087
chr1	25047842	25048360	519	*	Thr4_Ssu72_1___peak_1767	11	2.69254	2.78221	1.1753
chr1	25058155	25058733	579	*	Thr4_Ssu72_1___peak_1768	12	2.81006	2.94495	1.25474
chr1	25083646	25087088	3443	*	Thr4_Ssu72_1___peak_1769	20	3.28679	3.86788	2.04325
chr1	25094353	25094767	415	*	Thr4_Ssu72_1___peak_1770	29	3.89333	4.97184	2.97233
chr1	25105716	25106062	347	*	Thr4_Ssu72_1___peak_1771	23	3.48767	4.24022	2.32555
chr1	25116631	25117516	886	*	Thr4_Ssu72_1___peak_1772	28	3.8077	4.82098	2.83346
chr1	25134703	25135367	665	*	Thr4_Ssu72_1___peak_1773	15	3.02907	3.31895	1.54909
chr1	25139934	25140466	533	*	Thr4_Ssu72_1___peak_1774	11	2.68863	2.80904	1.16653
chr1	25172629	25176162	3534	*	Thr4_Ssu72_1___peak_1775	382	12.526	41.0697	38.2429
chr1	25178936	25183805	4870	*	Thr4_Ssu72_1___peak_1776	20	3.2228	3.85968	2.02931
chr1	25222929	25233929	11001	*	Thr4_Ssu72_1___peak_1777	42	4.26131	6.37748	4.25593
chr1	25237858	25241227	3370	*	Thr4_Ssu72_1___peak_1778	17	3.0185	3.5394	1.7469
chr1	25243362	25246072	2711	*	Thr4_Ssu72_1___peak_1779	19	3.15473	3.72887	1.90976
chr1	25249502	25251201	1700	*	Thr4_Ssu72_1___peak_1780	21	3.3721	3.99342	2.129
chr1	25253428	25254183	756	*	Thr4_Ssu72_1___peak_1781	11	2.62512	2.76168	1.15419
chr1	25255493	25260327	4835	*	Thr4_Ssu72_1___peak_1782	17	2.93569	3.53973	1.75957
chr1	25268198	25269279	1082	*	Thr4_Ssu72_1___peak_1783	11	2.60905	2.77399	1.16314
chr1	25283216	25285423	2208	*	Thr4_Ssu72_1___peak_1784	15	2.83677	3.24487	1.51828
chr1	25287015	25287340	326	*	Thr4_Ssu72_1___peak_1785	16	2.94918	3.4658	1.69825
chr1	25289019	25290488	1470	*	Thr4_Ssu72_1___peak_1786	13	2.65575	3.00227	1.33612
chr1	25296371	25297167	797	*	Thr4_Ssu72_1___peak_1787	12	2.68219	2.88176	1.24039
chr1	25322196	25325343	3148	*	Thr4_Ssu72_1___peak_1788	23	3.47043	4.27887	2.38351
chr1	25331080	25332108	1029	*	Thr4_Ssu72_1___peak_1789	12	2.68909	2.86195	1.23324
chr1	25346329	25347567	1239	*	Thr4_Ssu72_1___peak_1790	11	2.51467	2.70944	1.11868
chr1	25368400	25369529	1130	*	Thr4_Ssu72_1___peak_1791	13	2.74502	2.98558	1.31664
chr1	25372591	25373727	1137	*	Thr4_Ssu72_1___peak_1792	16	3.02422	3.45336	1.67766
chr1	25383011	25383945	935	*	Thr4_Ssu72_1___peak_1793	26	3.50287	4.64207	2.69348
chr1	25391777	25393808	2032	*	Thr4_Ssu72_1___peak_1794	19	3.10436	3.74994	1.91977
chr1	25395629	25396891	1263	*	Thr4_Ssu72_1___peak_1795	18	3.08839	3.61791	1.8066
chr1	25415514	25417756	2243	*	Thr4_Ssu72_1___peak_1796	17	3.01667	3.57751	1.78305
chr1	25495744	25496487	744	*	Thr4_Ssu72_1___peak_1797	12	2.76296	2.90261	1.26036
chr1	25513492	25515126	1635	*	Thr4_Ssu72_1___peak_1798	12	2.81389	2.9645	1.27943
chr1	25520711	25521812	1102	*	Thr4_Ssu72_1___peak_1799	18	3.19665	3.65293	1.854
chr1	25546110	25547273	1164	*	Thr4_Ssu72_1___peak_1800	13	2.86021	3.05241	1.34514
chr1	25561044	25562400	1357	*	Thr4_Ssu72_1___peak_1801	13	2.78088	2.95688	1.30063
chr1	25564517	25569651	5135	*	Thr4_Ssu72_1___peak_1802	75	5.19681	9.83934	7.57568
chr1	25571289	25577316	6028	*	Thr4_Ssu72_1___peak_1803	254	10.395	28.2344	25.4479
chr1	25579915	25581387	1473	*	Thr4_Ssu72_1___peak_1804	19	3.21929	3.7241	1.90206
chr1	25582957	25584944	1988	*	Thr4_Ssu72_1___peak_1805	20	3.29855	3.87397	2.02137
chr1	25665062	25665387	326	*	Thr4_Ssu72_1___peak_1806	27	3.5867	4.71381	2.73238
chr1	25675330	25675655	326	*	Thr4_Ssu72_1___peak_1807	14	2.9157	3.14067	1.43515
chr1	25757200	25758178	979	*	Thr4_Ssu72_1___peak_1808	20	3.19202	3.90844	2.05723
chr1	25804449	25806168	1720	*	Thr4_Ssu72_1___peak_1809	14	2.90372	3.19513	1.48392
chr1	25828406	25833244	4839	*	Thr4_Ssu72_1___peak_1810	22	3.24328	4.06996	2.20835
chr1	25842919	25844423	1505	*	Thr4_Ssu72_1___peak_1811	13	2.83152	3.07729	1.38509
chr1	25850119	25851439	1321	*	Thr4_Ssu72_1___peak_1812	13	2.71436	3.04349	1.35708
chr1	25854531	25858103	3573	*	Thr4_Ssu72_1___peak_1813	15	2.89758	3.31764	1.57771
chr1	25870511	25871041	531	*	Thr4_Ssu72_1___peak_1814	12	2.55169	2.82171	1.20546
chr1	25873681	25876712	3032	*	Thr4_Ssu72_1___peak_1815	13	2.71812	3.0129	1.34555
chr1	25880285	25881433	1149	*	Thr4_Ssu72_1___peak_1816	12	2.69217	2.95999	1.29867
chr1	25883265	25883953	689	*	Thr4_Ssu72_1___peak_1817	12	2.62604	2.82638	1.20052
chr1	25885684	25901068	15385	*	Thr4_Ssu72_1___peak_1818	46	4.28763	6.71518	4.61412
chr1	25902979	25903311	333	*	Thr4_Ssu72_1___peak_1819	21	3.28749	3.99994	2.11973
chr1	25906873	25907210	338	*	Thr4_Ssu72_1___peak_1820	25	3.60847	4.4421	2.50093
chr1	25913585	25915686	2102	*	Thr4_Ssu72_1___peak_1821	13	2.85947	3.04236	1.36968
chr1	25917309	25918789	1481	*	Thr4_Ssu72_1___peak_1822	15	2.95071	3.31769	1.57288
chr1	25932970	25933295	326	*	Thr4_Ssu72_1___peak_1823	12	2.77465	2.89519	1.23784
chr1	25941711	25944574	2864	*	Thr4_Ssu72_1___peak_1824	21	3.18857	3.95073	2.12619
chr1	25971477	25972481	1005	*	Thr4_Ssu72_1___peak_1825	13	2.69105	3.04416	1.36856
chr1	25982925	25983685	761	*	Thr4_Ssu72_1___peak_1826	12	2.7454	2.88059	1.24619
chr1	26010834	26012005	1172	*	Thr4_Ssu72_1___peak_1827	14	2.85739	3.195	1.48851
chr1	26013532	26013948	417	*	Thr4_Ssu72_1___peak_1828	13	2.73146	3.02018	1.34258
chr1	26038085	26038558	474	*	Thr4_Ssu72_1___peak_1829	16	3.00123	3.42022	1.64712
chr1	26059611	26059936	326	*	Thr4_Ssu72_1___peak_1830	15	2.85543	3.31486	1.5733
chr1	26066452	26068258	1807	*	Thr4_Ssu72_1___peak_1831	18	3.10564	3.61088	1.81594
chr1	26091372	26091697	326	*	Thr4_Ssu72_1___peak_1832	12	2.83225	2.98622	1.29629
chr1	26096047	26098370	2324	*	Thr4_Ssu72_1___peak_1833	14	2.74194	3.09879	1.40141
chr1	26099929	26101829	1901	*	Thr4_Ssu72_1___peak_1834	12	2.72528	2.96056	1.29747
chr1	26103614	26104989	1376	*	Thr4_Ssu72_1___peak_1835	34	3.90682	5.58364	3.4944
chr1	26107123	26108406	1284	*	Thr4_Ssu72_1___peak_1836	26	3.57738	4.61479	2.66125
chr1	26110215	26110545	331	*	Thr4_Ssu72_1___peak_1837	24	3.44801	4.41174	2.47057
chr1	26122560	26124093	1534	*	Thr4_Ssu72_1___peak_1838	15	2.96221	3.32994	1.58117
chr1	26131526	26157122	25597	*	Thr4_Ssu72_1___peak_1839	75	5.38726	9.89478	7.58183
chr1	26159318	26161083	1766	*	Thr4_Ssu72_1___peak_1840	16	3.01281	3.45755	1.68411
chr1	26173708	26174509	802	*	Thr4_Ssu72_1___peak_1841	16	3.07669	3.40526	1.63164
chr1	26184079	26190542	6464	*	Thr4_Ssu72_1___peak_1842	29	3.55542	4.86449	2.92414
chr1	26196635	26198892	2258	*	Thr4_Ssu72_1___peak_1843	14	2.7344	3.11242	1.41198
chr1	26201379	26202917	1539	*	Thr4_Ssu72_1___peak_1844	22	3.14732	4.08781	2.21493
chr1	26206166	26208272	2107	*	Thr4_Ssu72_1___peak_1845	25	3.39398	4.49431	2.54724
chr1	26209615	26214452	4838	*	Thr4_Ssu72_1___peak_1846	15	2.93954	3.28618	1.55536
chr1	26216440	26225571	9132	*	Thr4_Ssu72_1___peak_1847	34	3.96662	5.52841	3.48278
chr1	26232108	26232923	816	*	Thr4_Ssu72_1___peak_1848	14	2.77667	3.15808	1.44434
chr1	26249749	26250120	372	*	Thr4_Ssu72_1___peak_1849	23	3.2953	4.21031	2.31455
chr1	26255889	26256407	519	*	Thr4_Ssu72_1___peak_1850	14	2.91831	3.17692	1.47793
chr1	26279509	26280715	1207	*	Thr4_Ssu72_1___peak_1851	21	3.29185	4.05823	2.17948
chr1	26283123	26285924	2802	*	Thr4_Ssu72_1___peak_1852	22	3.43855	4.16497	2.28064
chr1	26305936	26308388	2453	*	Thr4_Ssu72_1___peak_1853	17	3.13964	3.54404	1.75466
chr1	26312867	26315350	2484	*	Thr4_Ssu72_1___peak_1854	12	2.80996	2.9448	1.25474
chr1	26330798	26331682	885	*	Thr4_Ssu72_1___peak_1855	12	2.81006	2.94495	1.25474
chr1	26341185	26341510	326	*	Thr4_Ssu72_1___peak_1856	21	3.39813	3.97832	2.10115
chr1	26348694	26349480	787	*	Thr4_Ssu72_1___peak_1857	15	2.7978	3.31183	1.57249
chr1	26355868	26356213	346	*	Thr4_Ssu72_1___peak_1858	18	3.08182	3.60201	1.80666
chr1	26359548	26359873	326	*	Thr4_Ssu72_1___peak_1859	22	3.26991	4.10402	2.21006
chr1	26361574	26363576	2003	*	Thr4_Ssu72_1___peak_1860	14	2.72293	3.17894	1.47191
chr1	26372053	26373290	1238	*	Thr4_Ssu72_1___peak_1861	12	2.60404	2.90337	1.25738
chr1	26380392	26380725	334	*	Thr4_Ssu72_1___peak_1862	32	3.83042	5.30301	3.24003
chr1	26392411	26394796	2386	*	Thr4_Ssu72_1___peak_1863	16	2.97025	3.39165	1.63599
chr1	26434365	26435546	1182	*	Thr4_Ssu72_1___peak_1864	14	2.94281	3.21071	1.4972
chr1	26437527	26437965	439	*	Thr4_Ssu72_1___peak_1865	19	3.06106	3.7461	1.91843
chr1	26446314	26446639	326	*	Thr4_Ssu72_1___peak_1866	16	3.12181	3.49015	1.69336
chr1	26453183	26453600	418	*	Thr4_Ssu72_1___peak_1867	27	3.69209	4.71569	2.75896
chr1	26472292	26472617	326	*	Thr4_Ssu72_1___peak_1868	17	2.97733	3.5226	1.73961
chr1	26482657	26483967	1311	*	Thr4_Ssu72_1___peak_1869	17	3.0811	3.53507	1.75979
chr1	26488195	26489384	1190	*	Thr4_Ssu72_1___peak_1870	16	3.04625	3.44655	1.67214
chr1	26507904	26509816	1913	*	Thr4_Ssu72_1___peak_1871	15	2.97437	3.30305	1.57197
chr1	26511418	26512090	673	*	Thr4_Ssu72_1___peak_1872	20	3.30624	3.86576	2.00738
chr1	26513653	26515860	2208	*	Thr4_Ssu72_1___peak_1873	15	3.01462	3.33574	1.59966
chr1	26524105	26525655	1551	*	Thr4_Ssu72_1___peak_1874	22	3.35517	4.13504	2.25279
chr1	26551044	26553490	2447	*	Thr4_Ssu72_1___peak_1875	23	3.4067	4.26832	2.36667
chr1	26571003	26571752	750	*	Thr4_Ssu72_1___peak_1876	14	2.96652	3.22648	1.49248
chr1	26575542	26576787	1246	*	Thr4_Ssu72_1___peak_1877	12	2.76531	2.87965	1.21871
chr1	26592969	26594288	1320	*	Thr4_Ssu72_1___peak_1878	10	2.58211	2.63972	1.05936
chr1	26601413	26612431	11019	*	Thr4_Ssu72_1___peak_1879	220	9.20606	24.742	22.0557
chr1	26615596	26618540	2945	*	Thr4_Ssu72_1___peak_1880	27	3.61566	4.69503	2.73249
chr1	26620342	26622108	1767	*	Thr4_Ssu72_1___peak_1881	30	3.77487	5.01711	3.00173
chr1	26623433	26624447	1015	*	Thr4_Ssu72_1___peak_1882	16	2.84496	3.38537	1.63612
chr1	26626483	26628740	2258	*	Thr4_Ssu72_1___peak_1883	30	3.66141	4.96108	3.01443
chr1	26630589	26631317	729	*	Thr4_Ssu72_1___peak_1884	11	2.70985	2.80911	1.19664
chr1	26644125	26647240	3116	*	Thr4_Ssu72_1___peak_1885	24	3.48727	4.35563	2.47582
chr1	26654453	26655631	1179	*	Thr4_Ssu72_1___peak_1886	15	2.96103	3.25192	1.51238
chr1	26662495	26662959	465	*	Thr4_Ssu72_1___peak_1887	21	3.25096	4.04728	2.17595
chr1	26683653	26684325	673	*	Thr4_Ssu72_1___peak_1888	14	2.8287	3.15631	1.44163
chr1	26752766	26753468	703	*	Thr4_Ssu72_1___peak_1889	17	3.0229	3.55805	1.75896
chr1	26762666	26763027	362	*	Thr4_Ssu72_1___peak_1890	22	3.5061	4.18179	2.2623
chr1	26772122	26774213	2092	*	Thr4_Ssu72_1___peak_1891	26	3.69137	4.61199	2.67468
chr1	26775865	26776375	511	*	Thr4_Ssu72_1___peak_1892	32	3.98063	5.26246	3.24302
chr1	26786264	26788456	2193	*	Thr4_Ssu72_1___peak_1893	18	3.12522	3.64081	1.8568
chr1	26789977	26790652	676	*	Thr4_Ssu72_1___peak_1894	15	2.98166	3.32151	1.56704
chr1	26794046	26800038	5993	*	Thr4_Ssu72_1___peak_1895	222	9.49298	24.9719	22.2262
chr1	26803776	26812201	8426	*	Thr4_Ssu72_1___peak_1896	36	4.11512	5.7353	3.6739
chr1	26817035	26818033	999	*	Thr4_Ssu72_1___peak_1897	14	2.85471	3.15598	1.43922
chr1	26820356	26824145	3790	*	Thr4_Ssu72_1___peak_1898	14	2.92744	3.20618	1.49132
chr1	26826516	26828936	2421	*	Thr4_Ssu72_1___peak_1899	18	3.1356	3.68674	1.86336
chr1	26835507	26836069	563	*	Thr4_Ssu72_1___peak_1900	12	2.81006	2.94495	1.25474
chr1	26850885	26853077	2193	*	Thr4_Ssu72_1___peak_1901	15	2.96946	3.25747	1.52227
chr1	26860484	26861782	1299	*	Thr4_Ssu72_1___peak_1902	11	2.62032	2.76792	1.14918
chr1	26870872	26872364	1493	*	Thr4_Ssu72_1___peak_1903	15	2.88616	3.29408	1.55803
chr1	26874143	26874468	326	*	Thr4_Ssu72_1___peak_1904	12	2.69046	2.91105	1.25714
chr1	26881206	26883887	2682	*	Thr4_Ssu72_1___peak_1905	13	2.73996	3.02126	1.33837
chr1	26887890	26889173	1284	*	Thr4_Ssu72_1___peak_1906	17	3.07903	3.53155	1.73423
chr1	26894449	26895917	1469	*	Thr4_Ssu72_1___peak_1907	13	2.85999	3.07386	1.38534
chr1	26897522	26904082	6561	*	Thr4_Ssu72_1___peak_1908	23	3.38041	4.18611	2.31524
chr1	26946912	26947730	819	*	Thr4_Ssu72_1___peak_1909	16	2.93356	3.42559	1.65486
chr1	26951035	26952276	1242	*	Thr4_Ssu72_1___peak_1910	15	3.00236	3.27334	1.51319
chr1	26956710	26957667	958	*	Thr4_Ssu72_1___peak_1911	12	2.78736	2.91173	1.24378
chr1	27021822	27024677	2856	*	Thr4_Ssu72_1___peak_1912	45	4.38873	6.62348	4.52781
chr1	27030924	27031470	547	*	Thr4_Ssu72_1___peak_1913	27	3.74919	4.74277	2.79626
chr1	27034442	27038619	4178	*	Thr4_Ssu72_1___peak_1914	18	3.12223	3.65801	1.85524
chr1	27040808	27042828	2021	*	Thr4_Ssu72_1___peak_1915	21	3.38647	3.97959	2.11264
chr1	27047003	27050344	3342	*	Thr4_Ssu72_1___peak_1916	21	3.41666	4.06551	2.17942
chr1	27052689	27053096	408	*	Thr4_Ssu72_1___peak_1917	26	3.75476	4.67227	2.69699
chr1	27056068	27056443	376	*	Thr4_Ssu72_1___peak_1918	19	3.19758	3.83898	1.99227
chr1	27063642	27065224	1583	*	Thr4_Ssu72_1___peak_1919	21	3.33648	4.04814	2.19851
chr1	27080252	27080615	364	*	Thr4_Ssu72_1___peak_1920	15	2.94804	3.21185	1.50274
chr1	27082639	27084131	1493	*	Thr4_Ssu72_1___peak_1921	19	3.29212	3.7981	1.94747
chr1	27085730	27088008	2279	*	Thr4_Ssu72_1___peak_1922	21	3.36059	3.97131	2.11653
chr1	27089435	27090444	1010	*	Thr4_Ssu72_1___peak_1923	18	3.18216	3.68287	1.8776
chr1	27096456	27098272	1817	*	Thr4_Ssu72_1___peak_1924	22	3.40609	4.1646	2.25919
chr1	27099699	27101849	2151	*	Thr4_Ssu72_1___peak_1925	24	3.32989	4.33795	2.42331
chr1	27105773	27107147	1375	*	Thr4_Ssu72_1___peak_1926	49	4.59066	7.12532	4.93406
chr1	27110431	27111531	1101	*	Thr4_Ssu72_1___peak_1927	42	4.08339	6.43951	4.28948
chr1	27113917	27115202	1286	*	Thr4_Ssu72_1___peak_1928	142	7.24525	16.7716	14.2095
chr1	27130001	27130704	704	*	Thr4_Ssu72_1___peak_1929	16	3.11748	3.47851	1.68104
chr1	27158806	27160563	1758	*	Thr4_Ssu72_1___peak_1930	30	3.75064	4.99782	3.00067
chr1	27162549	27162894	346	*	Thr4_Ssu72_1___peak_1931	18	3.27593	3.75037	1.89713
chr1	27164697	27165645	949	*	Thr4_Ssu72_1___peak_1932	12	2.76181	2.87451	1.21951
chr1	27173776	27186058	12283	*	Thr4_Ssu72_1___peak_1933	48	4.27752	6.85547	4.81272
chr1	27189476	27192525	3050	*	Thr4_Ssu72_1___peak_1934	20	3.14463	3.83481	2.01083
chr1	27199219	27200462	1244	*	Thr4_Ssu72_1___peak_1935	19	3.3109	3.82182	1.96341
chr1	27202783	27204388	1606	*	Thr4_Ssu72_1___peak_1936	20	3.23431	3.91908	2.07884
chr1	27216067	27217414	1348	*	Thr4_Ssu72_1___peak_1937	257	9.90831	28.6083	25.7859
chr1	27232717	27233387	671	*	Thr4_Ssu72_1___peak_1938	14	2.92498	3.19568	1.47922
chr1	27252486	27252811	326	*	Thr4_Ssu72_1___peak_1939	11	2.70488	2.82071	1.19616
chr1	27256474	27256898	425	*	Thr4_Ssu72_1___peak_1940	15	2.99888	3.31002	1.56297
chr1	27259002	27261717	2716	*	Thr4_Ssu72_1___peak_1941	15	3.01437	3.30815	1.55084
chr1	27263047	27280975	17929	*	Thr4_Ssu72_1___peak_1942	64	5.19884	8.60991	6.41092
chr1	27285796	27288118	2323	*	Thr4_Ssu72_1___peak_1943	25	3.26214	4.44104	2.52376
chr1	27298848	27300817	1970	*	Thr4_Ssu72_1___peak_1944	19	3.23205	3.73528	1.92009
chr1	27325463	27328893	3431	*	Thr4_Ssu72_1___peak_1945	20	3.15487	3.88653	2.05932
chr1	27330702	27333401	2700	*	Thr4_Ssu72_1___peak_1946	33	3.78953	5.30342	3.32187
chr1	27338962	27339491	530	*	Thr4_Ssu72_1___peak_1947	26	3.36111	4.61448	2.66026
chr1	27341285	27342852	1568	*	Thr4_Ssu72_1___peak_1948	14	2.92777	3.19053	1.48533
chr1	27357981	27358466	486	*	Thr4_Ssu72_1___peak_1949	28	3.57551	4.79426	2.80663
chr1	27372802	27373426	625	*	Thr4_Ssu72_1___peak_1950	13	2.8406	3.00114	1.31288
chr1	27377583	27377908	326	*	Thr4_Ssu72_1___peak_1951	16	3.07067	3.39109	1.60743
chr1	27413011	27414247	1237	*	Thr4_Ssu72_1___peak_1952	16	3.05627	3.38566	1.63918
chr1	27418999	27420919	1921	*	Thr4_Ssu72_1___peak_1953	16	3.04765	3.45158	1.68532
chr1	27422406	27429910	7505	*	Thr4_Ssu72_1___peak_1954	34	3.8086	5.51096	3.46436
chr1	27432362	27434371	2010	*	Thr4_Ssu72_1___peak_1955	19	3.18778	3.79847	1.97552
chr1	27436015	27437955	1941	*	Thr4_Ssu72_1___peak_1956	15	2.79298	3.25829	1.52587
chr1	27448260	27451791	3532	*	Thr4_Ssu72_1___peak_1957	15	2.92955	3.26666	1.53322
chr1	27454050	27456727	2678	*	Thr4_Ssu72_1___peak_1958	14	2.91878	3.17753	1.45224
chr1	27459373	27461675	2303	*	Thr4_Ssu72_1___peak_1959	13	2.84098	3.05854	1.38541
chr1	27463003	27464883	1881	*	Thr4_Ssu72_1___peak_1960	16	2.87581	3.45239	1.68874
chr1	27480458	27482500	2043	*	Thr4_Ssu72_1___peak_1961	26	3.59156	4.61925	2.69205
chr1	27560780	27561595	816	*	Thr4_Ssu72_1___peak_1962	16	2.92601	3.35931	1.61645
chr1	27569075	27570719	1645	*	Thr4_Ssu72_1___peak_1963	15	2.9796	3.2704	1.54022
chr1	27583434	27584775	1342	*	Thr4_Ssu72_1___peak_1964	18	3.25093	3.72458	1.8884
chr1	27589914	27591439	1526	*	Thr4_Ssu72_1___peak_1965	21	3.42584	4.03497	2.14188
chr1	27608060	27609947	1888	*	Thr4_Ssu72_1___peak_1966	17	3.09757	3.49823	1.7132
chr1	27612081	27614432	2352	*	Thr4_Ssu72_1___peak_1967	22	3.49303	4.17447	2.26564
chr1	27622305	27626308	4004	*	Thr4_Ssu72_1___peak_1968	29	3.72898	4.85018	2.92232
chr1	27627706	27628091	386	*	Thr4_Ssu72_1___peak_1969	12	2.60935	2.87957	1.23173
chr1	27629868	27634783	4916	*	Thr4_Ssu72_1___peak_1970	25	3.43929	4.47809	2.56374
chr1	27636246	27643249	7004	*	Thr4_Ssu72_1___peak_1971	42	4.46812	6.3766	4.27216
chr1	27657327	27669078	11752	*	Thr4_Ssu72_1___peak_1972	46	4.34334	6.73876	4.61368
chr1	27671597	27672129	533	*	Thr4_Ssu72_1___peak_1973	14	2.79649	3.11719	1.42014
chr1	27673765	27678251	4487	*	Thr4_Ssu72_1___peak_1974	84	5.72549	10.909	8.47994
chr1	27679572	27680321	750	*	Thr4_Ssu72_1___peak_1975	50	4.76044	7.28046	5.05766
chr1	27683288	27684320	1033	*	Thr4_Ssu72_1___peak_1976	17	2.95932	3.51854	1.74389
chr1	27685688	27687659	1972	*	Thr4_Ssu72_1___peak_1977	26	3.5494	4.589	2.66248
chr1	27692473	27694603	2131	*	Thr4_Ssu72_1___peak_1978	18	3.11085	3.66821	1.86171
chr1	27697548	27700426	2879	*	Thr4_Ssu72_1___peak_1979	11	2.59496	2.71926	1.11779
chr1	27705853	27706178	326	*	Thr4_Ssu72_1___peak_1980	14	2.84586	3.10403	1.40563
chr1	27718769	27732278	13510	*	Thr4_Ssu72_1___peak_1981	118	6.65784	14.2661	11.8348
chr1	27736243	27736766	524	*	Thr4_Ssu72_1___peak_1982	15	2.98807	3.35433	1.5937
chr1	27762197	27763021	825	*	Thr4_Ssu72_1___peak_1983	11	2.64696	2.71318	1.11622
chr1	27782636	27783504	869	*	Thr4_Ssu72_1___peak_1984	22	3.50865	4.18912	2.27432
chr1	27797650	27797975	326	*	Thr4_Ssu72_1___peak_1985	20	3.35743	3.90675	2.03235
chr1	27802855	27803895	1041	*	Thr4_Ssu72_1___peak_1986	15	3.03337	3.34129	1.58198
chr1	27805402	27807460	2059	*	Thr4_Ssu72_1___peak_1987	27	3.82174	4.78396	2.7803
chr1	27809639	27812528	2890	*	Thr4_Ssu72_1___peak_1988	16	3.05465	3.37341	1.60217
chr1	27816511	27817418	908	*	Thr4_Ssu72_1___peak_1989	12	2.65492	2.87777	1.22726
chr1	27821194	27824411	3218	*	Thr4_Ssu72_1___peak_1990	15	2.99535	3.26273	1.50851
chr1	27845882	27846461	580	*	Thr4_Ssu72_1___peak_1991	15	2.74836	3.33418	1.58911
chr1	27848006	27857088	9083	*	Thr4_Ssu72_1___peak_1992	59	4.65693	8.05812	5.90096
chr1	27858473	27859762	1290	*	Thr4_Ssu72_1___peak_1993	40	4.25317	6.14348	4.02357
chr1	27868909	27871482	2574	*	Thr4_Ssu72_1___peak_1994	15	2.90389	3.2653	1.53131
chr1	27873236	27879696	6461	*	Thr4_Ssu72_1___peak_1995	30	3.68528	5.07224	3.08619
chr1	27883346	27885304	1959	*	Thr4_Ssu72_1___peak_1996	23	3.28526	4.24563	2.34089
chr1	27887523	27888709	1187	*	Thr4_Ssu72_1___peak_1997	18	3.12892	3.65675	1.8368
chr1	27891080	27892002	923	*	Thr4_Ssu72_1___peak_1998	33	3.95331	5.40482	3.34442
chr1	27894943	27898235	3293	*	Thr4_Ssu72_1___peak_1999	32	3.73148	5.28098	3.25883
[truncated: 69,254 more rows]

## Sheet: Thr4peaks_2rep
Chromosome	start	end	width	strand	name	score	FoldChange	pVal	qVal
chr1	756464	758471	2008	*	Thr4_Ssu72_2___peak_1	17	2.9179	3.76133	1.77248
chr1	790979	792039	1061	*	Thr4_Ssu72_2___peak_2	26	3.65039	4.90472	2.65058
chr1	799655	800423	769	*	Thr4_Ssu72_2___peak_3	10	2.63052	2.783	1.06703
chr1	805102	805485	384	*	Thr4_Ssu72_2___peak_4	29	3.67624	5.27929	2.94309
chr1	809915	813314	3400	*	Thr4_Ssu72_2___peak_5	17	3.10866	3.6967	1.71637
chr1	836868	838477	1610	*	Thr4_Ssu72_2___peak_6	15	2.8311	3.51874	1.58363
chr1	845468	846405	938	*	Thr4_Ssu72_2___peak_7	14	2.71136	3.3249	1.44407
chr1	848620	850005	1386	*	Thr4_Ssu72_2___peak_8	14	2.69224	3.36289	1.47546
chr1	851848	887983	36136	*	Thr4_Ssu72_2___peak_9	121	5.7799	14.8545	12.1215
chr1	898353	904287	5935	*	Thr4_Ssu72_2___peak_10	17	2.79237	3.72605	1.75805
chr1	906256	922930	16675	*	Thr4_Ssu72_2___peak_11	22	3.1461	4.40451	2.28861
chr1	925118	925875	758	*	Thr4_Ssu72_2___peak_12	10	2.63845	2.79472	1.0685
chr1	928485	937448	8964	*	Thr4_Ssu72_2___peak_13	36	3.66592	6.00818	3.62808
chr1	938909	945711	6803	*	Thr4_Ssu72_2___peak_14	43	4.00635	6.67263	4.30424
chr1	947735	952259	4525	*	Thr4_Ssu72_2___peak_15	40	4.01023	6.5223	4.08423
chr1	953836	979251	25416	*	Thr4_Ssu72_2___peak_16	26	3.45136	4.86927	2.68294
chr1	980806	994782	13977	*	Thr4_Ssu72_2___peak_17	32	3.55977	5.4355	3.22239
chr1	997136	999951	2816	*	Thr4_Ssu72_2___peak_18	16	2.73097	3.55168	1.61641
chr1	1004704	1006021	1318	*	Thr4_Ssu72_2___peak_19	17	2.62726	3.79723	1.79709
chr1	1008350	1011176	2827	*	Thr4_Ssu72_2___peak_20	13	2.59026	3.1215	1.30608
chr1	1014638	1029689	15052	*	Thr4_Ssu72_2___peak_21	58	4.49644	8.31943	5.84941
chr1	1032071	1034301	2231	*	Thr4_Ssu72_2___peak_22	36	4.03737	6.06034	3.66752
chr1	1035754	1038485	2732	*	Thr4_Ssu72_2___peak_23	19	3.21224	4.00589	1.97447
chr1	1039817	1040619	803	*	Thr4_Ssu72_2___peak_24	13	2.80262	3.1851	1.34623
chr1	1043699	1052918	9220	*	Thr4_Ssu72_2___peak_25	13	2.72027	3.22283	1.37211
chr1	1056848	1058675	1828	*	Thr4_Ssu72_2___peak_26	15	2.62368	3.46438	1.54943
chr1	1066974	1068045	1072	*	Thr4_Ssu72_2___peak_27	24	3.22447	4.56256	2.40875
chr1	1069906	1073114	3209	*	Thr4_Ssu72_2___peak_28	13	2.72498	3.20462	1.37055
chr1	1077260	1082133	4874	*	Thr4_Ssu72_2___peak_29	17	2.95012	3.67682	1.74362
chr1	1084508	1086938	2431	*	Thr4_Ssu72_2___peak_30	15	2.78991	3.45067	1.536
chr1	1088595	1089324	730	*	Thr4_Ssu72_2___peak_31	10	2.54145	2.7677	1.07249
chr1	1092036	1093604	1569	*	Thr4_Ssu72_2___peak_32	22	3.24484	4.38549	2.22994
chr1	1097935	1101224	3290	*	Thr4_Ssu72_2___peak_33	16	2.88155	3.61855	1.66485
chr1	1102912	1104472	1561	*	Thr4_Ssu72_2___peak_34	17	2.99878	3.76577	1.7664
chr1	1109052	1109631	580	*	Thr4_Ssu72_2___peak_35	11	2.51799	2.85673	1.10009
chr1	1114729	1118951	4223	*	Thr4_Ssu72_2___peak_36	20	3.24027	4.11966	2.06048
chr1	1123172	1125337	2166	*	Thr4_Ssu72_2___peak_37	10	2.65278	2.82121	1.0861
chr1	1131979	1134935	2957	*	Thr4_Ssu72_2___peak_38	12	2.62645	3.06661	1.26398
chr1	1136663	1137065	403	*	Thr4_Ssu72_2___peak_39	27	3.32269	4.97917	2.73277
chr1	1139352	1144271	4920	*	Thr4_Ssu72_2___peak_40	15	2.76734	3.4166	1.51732
chr1	1146196	1167130	20935	*	Thr4_Ssu72_2___peak_41	20	3.09067	4.135	2.07251
chr1	1170378	1190950	20573	*	Thr4_Ssu72_2___peak_42	35	3.76376	5.92187	3.55378
chr1	1192592	1201420	8829	*	Thr4_Ssu72_2___peak_43	24	3.33119	4.63889	2.49983
chr1	1202891	1205606	2716	*	Thr4_Ssu72_2___peak_44	20	3.1713	4.06943	2.00715
chr1	1208864	1211851	2988	*	Thr4_Ssu72_2___peak_45	21	3.25753	4.19945	2.11295
chr1	1216059	1220014	3956	*	Thr4_Ssu72_2___peak_46	24	3.37817	4.6218	2.43534
chr1	1221607	1223571	1965	*	Thr4_Ssu72_2___peak_47	21	3.09978	4.26383	2.15597
chr1	1226324	1256531	30208	*	Thr4_Ssu72_2___peak_48	81	5.20651	10.844	8.10478
chr1	1259933	1279750	19818	*	Thr4_Ssu72_2___peak_49	114	5.91082	14.3178	11.4405
chr1	1281246	1284177	2932	*	Thr4_Ssu72_2___peak_50	17	2.94152	3.70138	1.73159
chr1	1288161	1290740	2580	*	Thr4_Ssu72_2___peak_51	19	3.01884	3.97374	1.93381
chr1	1292805	1298509	5705	*	Thr4_Ssu72_2___peak_52	16	2.85565	3.61051	1.65745
chr1	1303695	1313824	10130	*	Thr4_Ssu72_2___peak_53	58	4.33219	8.34816	5.8932
chr1	1315934	1316810	877	*	Thr4_Ssu72_2___peak_54	17	2.98872	3.69528	1.72689
chr1	1318285	1321724	3440	*	Thr4_Ssu72_2___peak_55	45	4.28996	6.99538	4.55114
chr1	1323236	1323730	495	*	Thr4_Ssu72_2___peak_56	17	3.03176	3.70063	1.70617
chr1	1328394	1330512	2119	*	Thr4_Ssu72_2___peak_57	22	3.24865	4.33434	2.20861
chr1	1334403	1340755	6353	*	Thr4_Ssu72_2___peak_58	110	5.77442	13.9214	11.084
chr1	1342506	1343749	1244	*	Thr4_Ssu72_2___peak_59	17	2.99681	3.71925	1.73224
chr1	1345995	1348249	2255	*	Thr4_Ssu72_2___peak_60	56	4.83749	8.11023	5.60772
chr1	1354037	1358005	3969	*	Thr4_Ssu72_2___peak_61	17	2.88918	3.70004	1.72611
chr1	1360093	1366184	6092	*	Thr4_Ssu72_2___peak_62	17	3.00328	3.73012	1.76292
chr1	1375232	1377257	2026	*	Thr4_Ssu72_2___peak_63	17	2.87793	3.67911	1.71315
chr1	1378620	1379865	1246	*	Thr4_Ssu72_2___peak_64	10	2.6405	2.79774	1.07343
chr1	1381915	1382771	857	*	Thr4_Ssu72_2___peak_65	13	2.8472	3.174	1.32104
chr1	1386003	1387052	1050	*	Thr4_Ssu72_2___peak_66	15	2.97798	3.42979	1.50382
chr1	1390746	1391071	326	*	Thr4_Ssu72_2___peak_67	16	3.07617	3.61197	1.63617
chr1	1394756	1399409	4654	*	Thr4_Ssu72_2___peak_68	12	2.78857	3.10018	1.28664
chr1	1403339	1404009	671	*	Thr4_Ssu72_2___peak_69	12	2.76093	3.06041	1.24932
chr1	1406749	1407378	630	*	Thr4_Ssu72_2___peak_70	14	2.59232	3.27257	1.41145
chr1	1409058	1410045	988	*	Thr4_Ssu72_2___peak_71	12	2.76455	3.02164	1.21626
chr1	1412597	1415614	3018	*	Thr4_Ssu72_2___peak_72	26	3.5406	4.77999	2.63102
chr1	1417221	1431832	14612	*	Thr4_Ssu72_2___peak_73	18	3.12606	3.91854	1.89191
chr1	1433250	1439828	6579	*	Thr4_Ssu72_2___peak_74	18	3.18046	3.85067	1.83418
chr1	1441827	1443709	1883	*	Thr4_Ssu72_2___peak_75	14	2.9225	3.33961	1.45296
chr1	1445669	1447191	1523	*	Thr4_Ssu72_2___peak_76	28	3.59048	5.15716	2.86428
chr1	1453560	1459445	5886	*	Thr4_Ssu72_2___peak_77	19	3.22131	4.0344	1.99716
chr1	1461067	1498914	37848	*	Thr4_Ssu72_2___peak_78	57	4.63161	8.36134	5.77796
chr1	1503300	1504701	1402	*	Thr4_Ssu72_2___peak_79	15	3.00725	3.49511	1.5586
chr1	1509501	1510730	1230	*	Thr4_Ssu72_2___peak_80	23	3.42962	4.4868	2.3295
chr1	1512989	1514214	1226	*	Thr4_Ssu72_2___peak_81	19	3.21051	4.04827	1.98222
chr1	1532485	1534785	2301	*	Thr4_Ssu72_2___peak_82	19	3.14288	4.04574	1.9778
chr1	1538258	1542227	3970	*	Thr4_Ssu72_2___peak_83	17	2.99829	3.69928	1.72509
chr1	1553241	1567875	14635	*	Thr4_Ssu72_2___peak_84	32	3.65932	5.5286	3.27166
chr1	1569759	1570269	511	*	Thr4_Ssu72_2___peak_85	31	3.95025	5.48808	3.14666
chr1	1571774	1575127	3354	*	Thr4_Ssu72_2___peak_86	33	3.94443	5.69324	3.38191
chr1	1585845	1587533	1689	*	Thr4_Ssu72_2___peak_87	10	2.64101	2.83272	1.09257
chr1	1592274	1592758	485	*	Thr4_Ssu72_2___peak_88	38	4.31427	6.34665	3.88862
chr1	1594248	1594903	656	*	Thr4_Ssu72_2___peak_89	25	3.61201	4.78471	2.57738
chr1	1596880	1605093	8214	*	Thr4_Ssu72_2___peak_90	28	3.56921	5.09137	2.87058
chr1	1609369	1613494	4126	*	Thr4_Ssu72_2___peak_91	21	3.2487	4.28154	2.18036
chr1	1614889	1617496	2608	*	Thr4_Ssu72_2___peak_92	18	3.11569	3.85562	1.82732
chr1	1619452	1619989	538	*	Thr4_Ssu72_2___peak_93	21	3.27102	4.31176	2.1888
chr1	1625386	1625871	486	*	Thr4_Ssu72_2___peak_94	15	2.99216	3.45924	1.53121
chr1	1634980	1636221	1242	*	Thr4_Ssu72_2___peak_95	13	2.88614	3.25953	1.39212
chr1	1655370	1658761	3392	*	Thr4_Ssu72_2___peak_96	62	5.0858	8.77197	6.24252
chr1	1663158	1664302	1145	*	Thr4_Ssu72_2___peak_97	18	3.18208	3.88411	1.85256
chr1	1669203	1669694	492	*	Thr4_Ssu72_2___peak_98	27	3.70789	4.96257	2.7194
chr1	1680279	1682268	1990	*	Thr4_Ssu72_2___peak_99	20	3.23461	4.09209	2.01228
chr1	1684290	1697292	13003	*	Thr4_Ssu72_2___peak_100	25	3.34501	4.68338	2.50131
chr1	1699485	1700902	1418	*	Thr4_Ssu72_2___peak_101	21	3.34471	4.26916	2.16602
chr1	1703110	1707547	4438	*	Thr4_Ssu72_2___peak_102	14	2.89843	3.35944	1.46907
chr1	1709099	1717304	8206	*	Thr4_Ssu72_2___peak_103	118	6.12648	14.8272	11.8672
chr1	1718753	1720694	1942	*	Thr4_Ssu72_2___peak_104	17	3.06169	3.67881	1.73679
chr1	1723189	1724474	1286	*	Thr4_Ssu72_2___peak_105	15	2.91804	3.46257	1.54644
chr1	1728077	1729673	1597	*	Thr4_Ssu72_2___peak_106	21	3.23655	4.30519	2.17272
chr1	1734016	1736277	2262	*	Thr4_Ssu72_2___peak_107	12	2.74856	3.08791	1.28194
chr1	1739005	1741043	2039	*	Thr4_Ssu72_2___peak_108	14	2.80305	3.31523	1.43404
chr1	1744080	1744927	848	*	Thr4_Ssu72_2___peak_109	17	3.14778	3.74902	1.73325
chr1	1746652	1751707	5056	*	Thr4_Ssu72_2___peak_110	16	2.99388	3.57435	1.61671
chr1	1753336	1754103	768	*	Thr4_Ssu72_2___peak_111	16	3.05895	3.59275	1.63018
chr1	1759332	1762148	2817	*	Thr4_Ssu72_2___peak_112	14	2.91727	3.33676	1.45497
chr1	1771105	1775669	4565	*	Thr4_Ssu72_2___peak_113	14	2.85524	3.32035	1.44868
chr1	1779469	1779794	326	*	Thr4_Ssu72_2___peak_114	26	3.649	4.92074	2.63712
chr1	1784103	1788067	3965	*	Thr4_Ssu72_2___peak_115	12	2.7747	3.07652	1.2662
chr1	1790966	1791320	355	*	Thr4_Ssu72_2___peak_116	29	3.86678	5.25472	2.91697
chr1	1793023	1794304	1282	*	Thr4_Ssu72_2___peak_117	23	3.49923	4.52657	2.37637
chr1	1798355	1799694	1340	*	Thr4_Ssu72_2___peak_118	11	2.69176	2.88691	1.12275
chr1	1805235	1806612	1378	*	Thr4_Ssu72_2___peak_119	15	2.93749	3.43029	1.52582
chr1	1822522	1827282	4761	*	Thr4_Ssu72_2___peak_120	24	3.35873	4.66361	2.48609
chr1	1829345	1831118	1774	*	Thr4_Ssu72_2___peak_121	17	2.97952	3.79599	1.79164
chr1	1832640	1835719	3080	*	Thr4_Ssu72_2___peak_122	22	3.27088	4.35348	2.21162
chr1	1837606	1843016	5411	*	Thr4_Ssu72_2___peak_123	13	2.63183	3.20202	1.36321
chr1	1847625	1848160	536	*	Thr4_Ssu72_2___peak_124	10	2.51584	2.75072	1.07188
chr1	1850363	1852483	2121	*	Thr4_Ssu72_2___peak_125	15	2.81277	3.5334	1.59035
chr1	1854153	1855899	1747	*	Thr4_Ssu72_2___peak_126	12	2.63679	3.00523	1.23635
chr1	1857625	1861265	3641	*	Thr4_Ssu72_2___peak_127	14	2.75087	3.32926	1.45033
chr1	1870282	1871554	1273	*	Thr4_Ssu72_2___peak_128	18	3.02277	3.82744	1.81666
chr1	1872861	1878304	5444	*	Thr4_Ssu72_2___peak_129	27	3.55192	5.00397	2.77838
chr1	1890094	1891504	1411	*	Thr4_Ssu72_2___peak_130	17	2.8874	3.7514	1.77157
chr1	1896541	1897996	1456	*	Thr4_Ssu72_2___peak_131	20	3.05844	4.10553	2.02867
chr1	1899705	1902592	2888	*	Thr4_Ssu72_2___peak_132	17	2.9703	3.70995	1.72963
chr1	1904720	1907702	2983	*	Thr4_Ssu72_2___peak_133	12	2.72144	3.00863	1.22315
chr1	1912963	1914874	1912	*	Thr4_Ssu72_2___peak_134	26	3.50727	4.93582	2.69954
chr1	1920527	1921126	600	*	Thr4_Ssu72_2___peak_135	14	2.83107	3.27656	1.40522
chr1	1935183	1936602	1420	*	Thr4_Ssu72_2___peak_136	14	2.85608	3.29867	1.4249
chr1	1950117	1957278	7162	*	Thr4_Ssu72_2___peak_137	18	2.96389	3.93534	1.89427
chr1	1958872	1963832	4961	*	Thr4_Ssu72_2___peak_138	18	3.05387	3.84529	1.83114
chr1	1965529	1967235	1707	*	Thr4_Ssu72_2___peak_139	13	2.77688	3.18272	1.33327
chr1	1968579	1971462	2884	*	Thr4_Ssu72_2___peak_140	12	2.65455	3.04459	1.24128
chr1	1976250	1982793	6544	*	Thr4_Ssu72_2___peak_141	17	2.92553	3.76245	1.78074
chr1	1984215	1988752	4538	*	Thr4_Ssu72_2___peak_142	15	2.80777	3.4199	1.51936
chr1	1993113	1993538	426	*	Thr4_Ssu72_2___peak_143	20	3.26201	4.09633	2.02866
chr1	1998778	1999606	829	*	Thr4_Ssu72_2___peak_144	17	2.94443	3.73655	1.75377
chr1	2001129	2003995	2867	*	Thr4_Ssu72_2___peak_145	14	2.72381	3.31018	1.44684
chr1	2005308	2006888	1581	*	Thr4_Ssu72_2___peak_146	24	3.34353	4.57728	2.43224
chr1	2008344	2008689	346	*	Thr4_Ssu72_2___peak_147	20	3.17673	4.18347	2.08626
chr1	2011271	2013100	1830	*	Thr4_Ssu72_2___peak_148	18	2.91417	3.92349	1.89094
chr1	2015718	2018225	2508	*	Thr4_Ssu72_2___peak_149	19	3.1156	3.96886	1.92059
chr1	2019881	2020306	426	*	Thr4_Ssu72_2___peak_150	23	3.43564	4.51889	2.334
chr1	2021785	2022249	465	*	Thr4_Ssu72_2___peak_151	11	2.67124	2.97319	1.18676
chr1	2023564	2025778	2215	*	Thr4_Ssu72_2___peak_152	20	3.15392	4.08701	2.01917
chr1	2027691	2030372	2682	*	Thr4_Ssu72_2___peak_153	13	2.77635	3.26786	1.39628
chr1	2031742	2032183	442	*	Thr4_Ssu72_2___peak_154	27	3.65214	5.00233	2.74661
chr1	2033507	2037085	3579	*	Thr4_Ssu72_2___peak_155	18	3.15401	3.90338	1.87656
chr1	2038484	2043462	4979	*	Thr4_Ssu72_2___peak_156	20	3.22002	4.11268	2.04718
chr1	2044770	2046882	2113	*	Thr4_Ssu72_2___peak_157	23	3.38281	4.51976	2.38926
chr1	2052814	2053139	326	*	Thr4_Ssu72_2___peak_158	16	3.06151	3.59497	1.63043
chr1	2056064	2065569	9506	*	Thr4_Ssu72_2___peak_159	19	3.0974	3.93942	1.92574
chr1	2071515	2072514	1000	*	Thr4_Ssu72_2___peak_160	15	2.92286	3.51067	1.57706
chr1	2075332	2075753	422	*	Thr4_Ssu72_2___peak_161	18	3.04029	3.88532	1.8538
chr1	2083618	2085130	1513	*	Thr4_Ssu72_2___peak_162	12	2.55653	3.04884	1.25325
chr1	2086801	2089968	3168	*	Thr4_Ssu72_2___peak_163	17	2.96757	3.77136	1.78337
chr1	2092274	2093026	753	*	Thr4_Ssu72_2___peak_164	14	2.75583	3.33729	1.44967
chr1	2097171	2097957	787	*	Thr4_Ssu72_2___peak_165	13	2.58733	3.12771	1.3088
chr1	2102283	2125734	23452	*	Thr4_Ssu72_2___peak_166	36	3.81422	6.03786	3.68272
chr1	2133465	2136428	2964	*	Thr4_Ssu72_2___peak_167	15	2.86518	3.50572	1.57656
chr1	2138899	2142098	3200	*	Thr4_Ssu72_2___peak_168	18	2.97484	3.85768	1.85389
chr1	2147515	2148195	681	*	Thr4_Ssu72_2___peak_169	14	2.78503	3.33905	1.45426
chr1	2154539	2156655	2117	*	Thr4_Ssu72_2___peak_170	23	3.4364	4.53106	2.37505
chr1	2162990	2172532	9543	*	Thr4_Ssu72_2___peak_171	18	2.89876	3.82725	1.83353
chr1	2177444	2182442	4999	*	Thr4_Ssu72_2___peak_172	23	3.30951	4.45082	2.30747
chr1	2184438	2186518	2081	*	Thr4_Ssu72_2___peak_173	14	2.75047	3.32182	1.44792
chr1	2190296	2191769	1474	*	Thr4_Ssu72_2___peak_174	13	2.74466	3.13763	1.31953
chr1	2193460	2196130	2671	*	Thr4_Ssu72_2___peak_175	11	2.69951	2.91881	1.16682
chr1	2198045	2211739	13695	*	Thr4_Ssu72_2___peak_176	21	3.21405	4.28823	2.19702
chr1	2214128	2222644	8517	*	Thr4_Ssu72_2___peak_177	19	3.0484	3.98373	1.95622
chr1	2225948	2227295	1348	*	Thr4_Ssu72_2___peak_178	30	3.59702	5.34322	3.07197
chr1	2228876	2231820	2945	*	Thr4_Ssu72_2___peak_179	16	2.81619	3.56898	1.64947
chr1	2233476	2234208	733	*	Thr4_Ssu72_2___peak_180	30	3.63367	5.37201	3.03674
chr1	2235536	2257621	22086	*	Thr4_Ssu72_2___peak_181	43	3.91576	6.79907	4.38828
chr1	2259120	2259856	737	*	Thr4_Ssu72_2___peak_182	25	3.52319	4.70715	2.50654
chr1	2261352	2262090	739	*	Thr4_Ssu72_2___peak_183	14	2.69276	3.32851	1.45236
chr1	2263967	2272657	8691	*	Thr4_Ssu72_2___peak_184	15	2.81253	3.51091	1.58073
chr1	2274464	2276511	2048	*	Thr4_Ssu72_2___peak_185	16	2.90268	3.63167	1.67673
chr1	2278115	2280593	2479	*	Thr4_Ssu72_2___peak_186	19	3.11562	3.96253	1.92572
chr1	2281966	2286582	4617	*	Thr4_Ssu72_2___peak_187	21	3.19576	4.24102	2.14132
chr1	2288190	2292953	4764	*	Thr4_Ssu72_2___peak_188	18	3.11818	3.85994	1.83934
chr1	2295012	2295366	355	*	Thr4_Ssu72_2___peak_189	13	2.85115	3.18567	1.33241
chr1	2303497	2328956	25460	*	Thr4_Ssu72_2___peak_190	32	3.60147	5.48035	3.21304
chr1	2331648	2341952	10305	*	Thr4_Ssu72_2___peak_191	84	5.3196	11.096	8.44569
chr1	2343413	2343795	383	*	Thr4_Ssu72_2___peak_192	26	3.34581	4.91493	2.6699
chr1	2345466	2347028	1563	*	Thr4_Ssu72_2___peak_193	15	2.72615	3.42602	1.5246
chr1	2348742	2351819	3078	*	Thr4_Ssu72_2___peak_194	20	3.16855	4.0408	2.02314
chr1	2359990	2367166	7177	*	Thr4_Ssu72_2___peak_195	16	2.88177	3.58558	1.64804
chr1	2368731	2372210	3480	*	Thr4_Ssu72_2___peak_196	18	2.93891	3.88994	1.87913
chr1	2374617	2376113	1497	*	Thr4_Ssu72_2___peak_197	17	2.95435	3.67611	1.70959
chr1	2377736	2379756	2021	*	Thr4_Ssu72_2___peak_198	16	2.90245	3.6184	1.6575
chr1	2382388	2384092	1705	*	Thr4_Ssu72_2___peak_199	14	2.7332	3.2442	1.40605
chr1	2385818	2388092	2275	*	Thr4_Ssu72_2___peak_200	13	2.68243	3.1148	1.3146
chr1	2390001	2391362	1362	*	Thr4_Ssu72_2___peak_201	15	2.84699	3.51394	1.57844
chr1	2397284	2401866	4583	*	Thr4_Ssu72_2___peak_202	17	2.957	3.71647	1.74364
chr1	2403227	2405562	2336	*	Thr4_Ssu72_2___peak_203	15	2.83553	3.51383	1.5891
chr1	2409756	2413152	3397	*	Thr4_Ssu72_2___peak_204	18	3.00285	3.90671	1.87528
chr1	2418208	2419632	1425	*	Thr4_Ssu72_2___peak_205	20	3.08839	4.11517	2.04004
chr1	2421388	2424409	3022	*	Thr4_Ssu72_2___peak_206	16	2.91592	3.59559	1.65843
chr1	2426752	2442663	15912	*	Thr4_Ssu72_2___peak_207	92	5.30197	11.9717	9.25628
chr1	2444026	2452693	8668	*	Thr4_Ssu72_2___peak_208	26	3.43936	4.84946	2.64517
chr1	2454691	2455416	726	*	Thr4_Ssu72_2___peak_209	15	2.71997	3.4231	1.50332
chr1	2458326	2462718	4393	*	Thr4_Ssu72_2___peak_210	15	2.84281	3.50497	1.5844
chr1	2466288	2481141	14854	*	Thr4_Ssu72_2___peak_211	14	2.73238	3.29062	1.42398
chr1	2488177	2491609	3433	*	Thr4_Ssu72_2___peak_212	13	2.67611	3.11909	1.3051
chr1	2494740	2497208	2469	*	Thr4_Ssu72_2___peak_213	15	2.86713	3.40943	1.50163
chr1	2501134	2503799	2666	*	Thr4_Ssu72_2___peak_214	16	3.00068	3.53997	1.6077
chr1	2517546	2519048	1503	*	Thr4_Ssu72_2___peak_215	13	2.63461	3.1665	1.33821
chr1	2520391	2524988	4598	*	Thr4_Ssu72_2___peak_216	18	2.95546	3.88384	1.8554
chr1	2527677	2529642	1966	*	Thr4_Ssu72_2___peak_217	16	2.83117	3.53362	1.60159
chr1	2533544	2537034	3491	*	Thr4_Ssu72_2___peak_218	13	2.73614	3.14813	1.31721
chr1	2538372	2544605	6234	*	Thr4_Ssu72_2___peak_219	16	2.95701	3.61978	1.6681
chr1	2560214	2561939	1726	*	Thr4_Ssu72_2___peak_220	18	3.1097	3.87533	1.85319
chr1	2564667	2565674	1008	*	Thr4_Ssu72_2___peak_221	11	2.56465	2.81987	1.10232
chr1	2567057	2571533	4477	*	Thr4_Ssu72_2___peak_222	26	3.33997	4.84412	2.66357
chr1	2583562	2587326	3765	*	Thr4_Ssu72_2___peak_223	23	2.38441	4.48301	2.34326
chr1	2614859	2616337	1479	*	Thr4_Ssu72_2___peak_224	38	2.64615	6.18928	3.80069
chr1	2618928	2623381	4454	*	Thr4_Ssu72_2___peak_225	14	2.4277	3.32298	1.45485
chr1	2627784	2630008	2225	*	Thr4_Ssu72_2___peak_226	14	2.2515	3.31888	1.44376
chr1	2704313	2706208	1896	*	Thr4_Ssu72_2___peak_227	14	2.82373	3.26895	1.40611
chr1	2716871	2719450	2580	*	Thr4_Ssu72_2___peak_228	20	3.15691	4.14973	2.06525
chr1	2721001	2722325	1325	*	Thr4_Ssu72_2___peak_229	12	2.55766	3.0096	1.22425
chr1	2736227	2736769	543	*	Thr4_Ssu72_2___peak_230	14	2.78615	3.30375	1.45239
chr1	2738768	2739666	899	*	Thr4_Ssu72_2___peak_231	14	2.70597	3.39197	1.49291
chr1	2741597	2742238	642	*	Thr4_Ssu72_2___peak_232	14	2.89579	3.41014	1.49132
chr1	2751527	2752133	607	*	Thr4_Ssu72_2___peak_233	23	3.41362	4.52177	2.34436
chr1	2762278	2764320	2043	*	Thr4_Ssu72_2___peak_234	17	3.02842	3.71884	1.73433
chr1	2765917	2766242	326	*	Thr4_Ssu72_2___peak_235	21	3.35782	4.24753	2.1313
chr1	2770356	2774454	4099	*	Thr4_Ssu72_2___peak_236	14	2.89737	3.37498	1.4842
chr1	2776837	2782763	5927	*	Thr4_Ssu72_2___peak_237	16	2.92324	3.56355	1.62033
chr1	2786237	2786946	710	*	Thr4_Ssu72_2___peak_238	16	2.83631	3.53869	1.61692
chr1	2790198	2794150	3953	*	Thr4_Ssu72_2___peak_239	13	2.74993	3.19453	1.35812
chr1	2797821	2798850	1030	*	Thr4_Ssu72_2___peak_240	17	2.92651	3.78802	1.78936
chr1	2803223	2805284	2062	*	Thr4_Ssu72_2___peak_241	16	2.89712	3.62985	1.66014
chr1	2811200	2812174	975	*	Thr4_Ssu72_2___peak_242	15	2.77485	3.5053	1.57759
chr1	2816299	2817413	1115	*	Thr4_Ssu72_2___peak_243	11	2.68128	2.98817	1.19865
chr1	2824881	2827713	2833	*	Thr4_Ssu72_2___peak_244	19	3.11513	4.00563	1.97022
chr1	2831031	2832515	1485	*	Thr4_Ssu72_2___peak_245	14	2.85093	3.40987	1.49903
chr1	2834005	2835147	1143	*	Thr4_Ssu72_2___peak_246	14	2.83299	3.36059	1.47314
chr1	2838736	2839618	883	*	Thr4_Ssu72_2___peak_247	11	2.62069	2.90409	1.1528
chr1	2847169	2848110	942	*	Thr4_Ssu72_2___peak_248	13	2.72507	3.21723	1.37966
chr1	2864705	2865796	1092	*	Thr4_Ssu72_2___peak_249	14	2.88985	3.36971	1.48405
chr1	2876162	2877528	1367	*	Thr4_Ssu72_2___peak_250	14	2.89403	3.35682	1.47487
chr1	2883123	2886228	3106	*	Thr4_Ssu72_2___peak_251	17	3.04365	3.73102	1.74026
chr1	2895422	2896695	1274	*	Thr4_Ssu72_2___peak_252	10	2.53159	2.82296	1.09747
chr1	2906720	2907045	326	*	Thr4_Ssu72_2___peak_253	12	2.6007	3.00068	1.21165
chr1	2917908	2918656	749	*	Thr4_Ssu72_2___peak_254	11	2.56004	2.85861	1.10246
chr1	2928450	2931173	2724	*	Thr4_Ssu72_2___peak_255	16	2.85092	3.55767	1.62246
chr1	2946429	2949866	3438	*	Thr4_Ssu72_2___peak_256	18	3.03865	3.80209	1.81452
chr1	2954210	2956936	2727	*	Thr4_Ssu72_2___peak_257	18	3.15166	3.8871	1.86025
chr1	2979168	2980326	1159	*	Thr4_Ssu72_2___peak_258	18	3.03614	3.91959	1.88827
chr1	2981985	2984330	2346	*	Thr4_Ssu72_2___peak_259	14	2.78069	3.34283	1.46627
chr1	2986191	2988088	1898	*	Thr4_Ssu72_2___peak_260	15	2.77646	3.4882	1.56819
chr1	2993653	2994735	1083	*	Thr4_Ssu72_2___peak_261	14	2.83944	3.28437	1.40787
chr1	2996832	2998819	1988	*	Thr4_Ssu72_2___peak_262	19	3.19038	4.00066	1.94926
chr1	3006576	3009306	2731	*	Thr4_Ssu72_2___peak_263	12	2.63355	3.00163	1.22017
chr1	3015860	3017373	1514	*	Thr4_Ssu72_2___peak_264	17	2.91268	3.71921	1.73143
chr1	3020630	3021812	1183	*	Thr4_Ssu72_2___peak_265	13	2.77764	3.24533	1.38498
chr1	3023280	3024383	1104	*	Thr4_Ssu72_2___peak_266	10	2.55003	2.68124	1.03081
chr1	3027528	3035453	7926	*	Thr4_Ssu72_2___peak_267	21	3.25515	4.19807	2.11405
chr1	3037693	3038446	754	*	Thr4_Ssu72_2___peak_268	12	2.7147	3.12102	1.29961
chr1	3040423	3043735	3313	*	Thr4_Ssu72_2___peak_269	12	2.71667	3.1192	1.29719
chr1	3045570	3047168	1599	*	Thr4_Ssu72_2___peak_270	12	2.72308	3.1023	1.27749
chr1	3050504	3052976	2473	*	Thr4_Ssu72_2___peak_271	13	2.72538	3.21366	1.36352
chr1	3054984	3060001	5018	*	Thr4_Ssu72_2___peak_272	19	3.05482	3.96487	1.93425
chr1	3061730	3062739	1010	*	Thr4_Ssu72_2___peak_273	15	2.76578	3.40817	1.51026
chr1	3067162	3069485	2324	*	Thr4_Ssu72_2___peak_274	16	2.80936	3.55886	1.61737
chr1	3071866	3073536	1671	*	Thr4_Ssu72_2___peak_275	32	3.81419	5.58004	3.2609
chr1	3078002	3078705	704	*	Thr4_Ssu72_2___peak_276	10	2.61432	2.81257	1.09989
chr1	3080584	3081234	651	*	Thr4_Ssu72_2___peak_277	14	2.95507	3.39652	1.49416
chr1	3090072	3090943	872	*	Thr4_Ssu72_2___peak_278	12	2.6832	3.0711	1.2626
chr1	3095362	3096019	658	*	Thr4_Ssu72_2___peak_279	19	3.14058	3.98447	1.93781
chr1	3097583	3098599	1017	*	Thr4_Ssu72_2___peak_280	11	2.54459	2.88173	1.12817
chr1	3100401	3106456	6056	*	Thr4_Ssu72_2___peak_281	16	2.91453	3.61862	1.67495
chr1	3117847	3119419	1573	*	Thr4_Ssu72_2___peak_282	13	2.76182	3.1675	1.33608
chr1	3121074	3122951	1878	*	Thr4_Ssu72_2___peak_283	17	2.98713	3.73882	1.76029
chr1	3127046	3128640	1595	*	Thr4_Ssu72_2___peak_284	18	2.9253	3.80459	1.80425
chr1	3138649	3140877	2229	*	Thr4_Ssu72_2___peak_285	13	2.78484	3.19451	1.34781
chr1	3142796	3145210	2415	*	Thr4_Ssu72_2___peak_286	12	2.63613	3.00625	1.21724
chr1	3150043	3150627	585	*	Thr4_Ssu72_2___peak_287	13	2.71195	3.17997	1.34398
chr1	3160121	3161493	1373	*	Thr4_Ssu72_2___peak_288	14	2.77507	3.2946	1.42805
chr1	3166046	3167794	1749	*	Thr4_Ssu72_2___peak_289	14	2.78535	3.29931	1.44025
chr1	3175377	3176075	699	*	Thr4_Ssu72_2___peak_290	13	2.731	3.17897	1.33705
chr1	3178326	3180302	1977	*	Thr4_Ssu72_2___peak_291	12	2.61183	2.98255	1.21138
chr1	3183231	3187829	4599	*	Thr4_Ssu72_2___peak_292	12	2.69908	3.0089	1.22867
chr1	3190247	3193094	2848	*	Thr4_Ssu72_2___peak_293	21	3.15022	4.23931	2.1749
chr1	3195126	3195521	396	*	Thr4_Ssu72_2___peak_294	16	2.90143	3.61324	1.66629
chr1	3199406	3200137	732	*	Thr4_Ssu72_2___peak_295	12	2.55481	2.99566	1.21321
chr1	3201753	3202340	588	*	Thr4_Ssu72_2___peak_296	14	2.80494	3.30154	1.43377
chr1	3204791	3207889	3099	*	Thr4_Ssu72_2___peak_297	14	2.79057	3.26088	1.40407
chr1	3221093	3221619	527	*	Thr4_Ssu72_2___peak_298	13	2.77495	3.20517	1.34837
chr1	3225319	3230399	5081	*	Thr4_Ssu72_2___peak_299	14	2.75875	3.39107	1.49239
chr1	3237637	3240454	2818	*	Thr4_Ssu72_2___peak_300	18	3.01822	3.82586	1.82811
chr1	3242604	3245744	3141	*	Thr4_Ssu72_2___peak_301	13	2.69455	3.22964	1.3702
chr1	3249224	3251044	1821	*	Thr4_Ssu72_2___peak_302	15	2.84223	3.43012	1.53355
chr1	3252381	3253868	1488	*	Thr4_Ssu72_2___peak_303	13	2.72835	3.12701	1.30133
chr1	3255198	3257852	2655	*	Thr4_Ssu72_2___peak_304	19	3.14199	3.97315	1.92045
chr1	3262880	3266772	3893	*	Thr4_Ssu72_2___peak_305	18	2.99554	3.82951	1.8392
chr1	3268580	3269883	1304	*	Thr4_Ssu72_2___peak_306	13	2.74542	3.13169	1.30153
chr1	3273061	3274759	1699	*	Thr4_Ssu72_2___peak_307	22	3.27655	4.32133	2.21737
chr1	3277302	3277959	658	*	Thr4_Ssu72_2___peak_308	19	3.05124	4.03357	1.98145
chr1	3281334	3283993	2660	*	Thr4_Ssu72_2___peak_309	12	2.71823	3.06977	1.25779
chr1	3286232	3287299	1068	*	Thr4_Ssu72_2___peak_310	12	2.62596	2.97165	1.20606
chr1	3289332	3291499	2168	*	Thr4_Ssu72_2___peak_311	15	2.85074	3.46282	1.5551
chr1	3296786	3297604	819	*	Thr4_Ssu72_2___peak_312	12	2.65605	3.04759	1.25939
chr1	3310828	3312183	1356	*	Thr4_Ssu72_2___peak_313	20	3.13067	4.16019	2.07072
chr1	3320922	3332253	11332	*	Thr4_Ssu72_2___peak_314	19	3.03318	3.90473	1.90025
chr1	3334550	3337730	3181	*	Thr4_Ssu72_2___peak_315	15	2.77329	3.4052	1.52442
chr1	3340936	3342873	1938	*	Thr4_Ssu72_2___peak_316	18	2.91808	3.83257	1.83259
chr1	3345563	3354287	8725	*	Thr4_Ssu72_2___peak_317	15	2.83225	3.48524	1.5685
chr1	3356918	3358240	1323	*	Thr4_Ssu72_2___peak_318	22	3.287	4.36403	2.23076
chr1	3369094	3371334	2241	*	Thr4_Ssu72_2___peak_319	16	2.779	3.56588	1.61463
chr1	3377351	3378780	1430	*	Thr4_Ssu72_2___peak_320	18	3.0377	3.87043	1.8651
chr1	3380402	3381802	1401	*	Thr4_Ssu72_2___peak_321	10	2.50553	2.71237	1.04894
chr1	3383222	3388159	4938	*	Thr4_Ssu72_2___peak_322	20	3.11781	4.0451	2.01232
chr1	3389635	3391181	1547	*	Thr4_Ssu72_2___peak_323	11	2.60333	2.94457	1.18392
chr1	3393041	3394764	1724	*	Thr4_Ssu72_2___peak_324	23	3.40597	4.56684	2.39091
chr1	3396187	3402137	5951	*	Thr4_Ssu72_2___peak_325	15	2.91512	3.49855	1.57972
chr1	3410901	3412787	1887	*	Thr4_Ssu72_2___peak_326	14	2.77947	3.3383	1.46363
chr1	3414615	3420801	6187	*	Thr4_Ssu72_2___peak_327	13	2.6827	3.13969	1.32309
chr1	3425575	3427555	1981	*	Thr4_Ssu72_2___peak_328	14	2.78907	3.30422	1.43122
chr1	3431154	3433151	1998	*	Thr4_Ssu72_2___peak_329	24	3.30331	4.53704	2.42948
chr1	3434965	3437111	2147	*	Thr4_Ssu72_2___peak_330	15	2.82532	3.50917	1.58614
chr1	3439058	3440309	1252	*	Thr4_Ssu72_2___peak_331	14	2.74871	3.25994	1.40571
chr1	3442196	3451692	9497	*	Thr4_Ssu72_2___peak_332	15	2.7936	3.39114	1.50589
chr1	3453321	3455947	2627	*	Thr4_Ssu72_2___peak_333	15	2.7842	3.40797	1.51803
chr1	3461004	3465072	4069	*	Thr4_Ssu72_2___peak_334	17	2.88823	3.66352	1.70261
chr1	3467352	3469028	1677	*	Thr4_Ssu72_2___peak_335	23	3.25997	4.47813	2.32659
chr1	3470476	3472589	2114	*	Thr4_Ssu72_2___peak_336	20	3.1201	4.16224	2.09279
chr1	3474135	3474649	515	*	Thr4_Ssu72_2___peak_337	21	3.33706	4.2195	2.11194
chr1	3481510	3481845	336	*	Thr4_Ssu72_2___peak_338	16	2.8718	3.56085	1.612
chr1	3487695	3489598	1904	*	Thr4_Ssu72_2___peak_339	13	2.70458	3.13337	1.31403
chr1	3494010	3500902	6893	*	Thr4_Ssu72_2___peak_340	14	2.79783	3.3244	1.44813
chr1	3502639	3505531	2893	*	Thr4_Ssu72_2___peak_341	18	3.13384	3.90966	1.88957
chr1	3507543	3516403	8861	*	Thr4_Ssu72_2___peak_342	18	3.10262	3.90716	1.8937
chr1	3518202	3520826	2625	*	Thr4_Ssu72_2___peak_343	17	3.01207	3.68455	1.71756
chr1	3524351	3528855	4505	*	Thr4_Ssu72_2___peak_344	17	2.93845	3.77226	1.78721
chr1	3533396	3535887	2492	*	Thr4_Ssu72_2___peak_345	14	2.76844	3.34655	1.47046
chr1	3540573	3558899	18327	*	Thr4_Ssu72_2___peak_346	27	3.50064	4.97211	2.75512
chr1	3560883	3563576	2694	*	Thr4_Ssu72_2___peak_347	16	2.89885	3.56823	1.63557
chr1	3566401	3569886	3486	*	Thr4_Ssu72_2___peak_348	16	2.75191	3.54857	1.60572
chr1	3574278	3575043	766	*	Thr4_Ssu72_2___peak_349	18	2.9043	3.8266	1.80963
chr1	3579953	3581223	1271	*	Thr4_Ssu72_2___peak_350	18	2.96938	3.85527	1.84896
chr1	3584617	3588408	3792	*	Thr4_Ssu72_2___peak_351	17	3.00937	3.74635	1.75775
chr1	3589759	3591425	1667	*	Thr4_Ssu72_2___peak_352	13	2.71876	3.22419	1.37257
chr1	3593175	3595563	2389	*	Thr4_Ssu72_2___peak_353	16	2.81309	3.54936	1.61914
chr1	3597287	3610125	12839	*	Thr4_Ssu72_2___peak_354	18	3.04748	3.88889	1.87849
chr1	3613281	3616253	2973	*	Thr4_Ssu72_2___peak_355	16	2.94917	3.62282	1.66233
chr1	3618449	3655208	36760	*	Thr4_Ssu72_2___peak_356	48	4.23599	7.32907	4.86985
chr1	3657001	3658969	1969	*	Thr4_Ssu72_2___peak_357	19	3.01202	3.93363	1.90204
chr1	3661417	3662419	1003	*	Thr4_Ssu72_2___peak_358	13	2.71416	3.13098	1.31808
chr1	3663885	3665348	1464	*	Thr4_Ssu72_2___peak_359	16	2.90154	3.58383	1.63332
chr1	3668685	3669143	459	*	Thr4_Ssu72_2___peak_360	10	2.64933	2.84775	1.09649
chr1	3671270	3671595	326	*	Thr4_Ssu72_2___peak_361	16	3.02735	3.54135	1.60718
chr1	3673411	3673876	466	*	Thr4_Ssu72_2___peak_362	21	3.35821	4.26027	2.15448
chr1	3676056	3676679	624	*	Thr4_Ssu72_2___peak_363	14	2.83797	3.33397	1.45581
chr1	3687525	3698787	11263	*	Thr4_Ssu72_2___peak_364	43	3.81595	6.79342	4.37505
chr1	3700330	3707906	7577	*	Thr4_Ssu72_2___peak_365	21	3.16444	4.22456	2.13888
chr1	3714195	3714722	528	*	Thr4_Ssu72_2___peak_366	22	3.40409	4.38879	2.26041
chr1	3717062	3717392	331	*	Thr4_Ssu72_2___peak_367	20	3.10462	4.11152	2.02165
chr1	3727351	3728305	955	*	Thr4_Ssu72_2___peak_368	21	3.20466	4.30287	2.18192
chr1	3730521	3739806	9286	*	Thr4_Ssu72_2___peak_369	21	3.14155	4.24251	2.15319
chr1	3742283	3745393	3111	*	Thr4_Ssu72_2___peak_370	14	2.82349	3.33965	1.45947
chr1	3755644	3763198	7555	*	Thr4_Ssu72_2___peak_371	14	2.895	3.318	1.43768
chr1	3771814	3773747	1934	*	Thr4_Ssu72_2___peak_372	12	2.6579	3.00204	1.21071
chr1	3780620	3781296	677	*	Thr4_Ssu72_2___peak_373	13	2.81571	3.15906	1.32923
chr1	3783677	3789763	6087	*	Thr4_Ssu72_2___peak_374	22	3.25739	4.28473	2.20573
chr1	3793360	3795281	1922	*	Thr4_Ssu72_2___peak_375	18	3.15311	3.9073	1.88629
chr1	3797465	3800786	3322	*	Thr4_Ssu72_2___peak_376	17	3.14305	3.78168	1.7916
chr1	3802202	3805747	3546	*	Thr4_Ssu72_2___peak_377	30	3.73949	5.26929	3.00022
chr1	3819706	3821126	1421	*	Thr4_Ssu72_2___peak_378	13	2.70354	3.156	1.32965
chr1	3823799	3828318	4520	*	Thr4_Ssu72_2___peak_379	13	2.75354	3.2053	1.36937
chr1	3835632	3836510	879	*	Thr4_Ssu72_2___peak_380	32	3.94079	5.59902	3.27268
chr1	3840176	3842211	2036	*	Thr4_Ssu72_2___peak_381	18	3.18449	3.92232	1.89886
chr1	3999983	4000434	452	*	Thr4_Ssu72_2___peak_382	19	3.237	4.03634	1.97153
chr1	4003169	4006386	3218	*	Thr4_Ssu72_2___peak_383	13	2.71161	3.23569	1.37836
chr1	4033240	4033624	385	*	Thr4_Ssu72_2___peak_384	18	3.15454	3.89452	1.86074
chr1	4037000	4038319	1320	*	Thr4_Ssu72_2___peak_385	12	2.70983	3.02587	1.22804
chr1	4051915	4053537	1623	*	Thr4_Ssu72_2___peak_386	24	3.45384	4.60499	2.4691
chr1	4054977	4055858	882	*	Thr4_Ssu72_2___peak_387	11	2.64214	2.86919	1.13666
chr1	4060195	4060993	799	*	Thr4_Ssu72_2___peak_388	13	2.80891	3.25706	1.39633
chr1	4064222	4069738	5517	*	Thr4_Ssu72_2___peak_389	20	3.23349	4.06786	2.00838
chr1	4080658	4080983	326	*	Thr4_Ssu72_2___peak_390	14	2.85475	3.35785	1.45936
chr1	4093830	4094921	1092	*	Thr4_Ssu72_2___peak_391	21	3.35988	4.24597	2.14559
chr1	4108260	4111812	3553	*	Thr4_Ssu72_2___peak_392	12	2.79754	3.10542	1.28891
chr1	4115631	4116939	1309	*	Thr4_Ssu72_2___peak_393	10	2.4923	2.83783	1.0899
chr1	4118964	4120856	1893	*	Thr4_Ssu72_2___peak_394	16	2.99008	3.51957	1.60962
chr1	4138687	4140250	1564	*	Thr4_Ssu72_2___peak_395	13	2.7155	3.1493	1.33775
chr1	4145881	4147155	1275	*	Thr4_Ssu72_2___peak_396	14	2.87697	3.38346	1.47447
chr1	4149203	4150182	980	*	Thr4_Ssu72_2___peak_397	12	2.66057	3.02044	1.22765
chr1	4182595	4183157	563	*	Thr4_Ssu72_2___peak_398	11	2.68192	2.89473	1.17239
chr1	4187461	4190259	2799	*	Thr4_Ssu72_2___peak_399	19	3.1587	3.90876	1.90954
chr1	4200443	4201007	565	*	Thr4_Ssu72_2___peak_400	14	2.82247	3.27022	1.419
chr1	4221421	4221889	469	*	Thr4_Ssu72_2___peak_401	12	2.78784	3.08289	1.27566
chr1	4234499	4235127	629	*	Thr4_Ssu72_2___peak_402	14	2.81738	3.28558	1.40538
chr1	4237700	4238908	1209	*	Thr4_Ssu72_2___peak_403	14	2.93558	3.3779	1.48897
chr1	4240351	4240761	411	*	Thr4_Ssu72_2___peak_404	14	2.95353	3.3971	1.48957
chr1	4246738	4247833	1096	*	Thr4_Ssu72_2___peak_405	18	3.21997	3.88972	1.83601
chr1	4327977	4329419	1443	*	Thr4_Ssu72_2___peak_406	15	2.95032	3.46721	1.54453
chr1	4353567	4355292	1726	*	Thr4_Ssu72_2___peak_407	16	2.98676	3.6698	1.69675
chr1	4357132	4358721	1590	*	Thr4_Ssu72_2___peak_408	21	3.34318	4.22129	2.14992
chr1	4364706	4367029	2324	*	Thr4_Ssu72_2___peak_409	13	2.78686	3.17322	1.35278
chr1	4384471	4384833	363	*	Thr4_Ssu72_2___peak_410	24	3.41443	4.66369	2.47124
chr1	4411787	4413713	1927	*	Thr4_Ssu72_2___peak_411	12	2.82148	3.1359	1.29662
chr1	4456270	4456975	706	*	Thr4_Ssu72_2___peak_412	14	2.89182	3.28189	1.40653
chr1	4485562	4486548	987	*	Thr4_Ssu72_2___peak_413	11	2.60738	2.87332	1.13763
chr1	4523974	4524441	468	*	Thr4_Ssu72_2___peak_414	13	2.8211	3.16163	1.33162
chr1	4527309	4527659	351	*	Thr4_Ssu72_2___peak_415	17	2.96672	3.72063	1.74009
chr1	4545761	4546407	647	*	Thr4_Ssu72_2___peak_416	13	2.78493	3.23213	1.38344
chr1	4562163	4563573	1411	*	Thr4_Ssu72_2___peak_417	14	2.93087	3.33394	1.43693
chr1	4564941	4565716	776	*	Thr4_Ssu72_2___peak_418	11	2.68742	2.88716	1.12752
chr1	4613921	4614754	834	*	Thr4_Ssu72_2___peak_419	11	2.69747	2.90201	1.14532
chr1	4659755	4660261	507	*	Thr4_Ssu72_2___peak_420	11	2.65627	2.87859	1.1215
chr1	4674011	4675832	1822	*	Thr4_Ssu72_2___peak_421	14	2.88382	3.2821	1.4168
chr1	4684447	4684960	514	*	Thr4_Ssu72_2___peak_422	11	2.64527	2.87933	1.128
chr1	4687667	4689009	1343	*	Thr4_Ssu72_2___peak_423	15	2.84157	3.39581	1.50037
chr1	4692409	4693447	1039	*	Thr4_Ssu72_2___peak_424	11	2.63151	2.81821	1.11938
chr1	4707084	4707841	758	*	Thr4_Ssu72_2___peak_425	14	2.88583	3.29141	1.4047
chr1	4713041	4714583	1543	*	Thr4_Ssu72_2___peak_426	15	2.93981	3.40312	1.50682
chr1	4718825	4720254	1430	*	Thr4_Ssu72_2___peak_427	15	2.89971	3.41024	1.50795
chr1	4727539	4728850	1312	*	Thr4_Ssu72_2___peak_428	13	2.74554	3.18866	1.35132
chr1	4743362	4744372	1011	*	Thr4_Ssu72_2___peak_429	13	2.84543	3.22535	1.39619
chr1	4750758	4752698	1941	*	Thr4_Ssu72_2___peak_430	21	3.32283	4.20907	2.11414
chr1	4769319	4770784	1466	*	Thr4_Ssu72_2___peak_431	13	2.81688	3.12967	1.30306
chr1	4779412	4781306	1895	*	Thr4_Ssu72_2___peak_432	17	3.05628	3.76638	1.78399
chr1	4785099	4787385	2287	*	Thr4_Ssu72_2___peak_433	14	2.83526	3.35845	1.47012
chr1	4789136	4790263	1128	*	Thr4_Ssu72_2___peak_434	21	3.36344	4.26438	2.14988
chr1	4794893	4795947	1055	*	Thr4_Ssu72_2___peak_435	16	2.96952	3.60542	1.63582
chr1	4929078	4930084	1007	*	Thr4_Ssu72_2___peak_436	15	2.99653	3.48362	1.56123
chr1	4973520	4974920	1401	*	Thr4_Ssu72_2___peak_437	11	2.62145	2.81588	1.10415
chr1	4995639	4995987	349	*	Thr4_Ssu72_2___peak_438	15	2.89171	3.4316	1.51884
chr1	5036640	5038058	1419	*	Thr4_Ssu72_2___peak_439	10	2.53217	2.74796	1.05488
chr1	5179674	5180005	332	*	Thr4_Ssu72_2___peak_440	18	3.14831	3.83274	1.81018
chr1	5278328	5278703	376	*	Thr4_Ssu72_2___peak_441	16	3.0489	3.63663	1.68177
chr1	5313111	5313459	349	*	Thr4_Ssu72_2___peak_442	16	3.07941	3.65053	1.68063
chr1	5328514	5328949	436	*	Thr4_Ssu72_2___peak_443	10	2.60657	2.74763	1.0748
chr1	5352773	5353255	483	*	Thr4_Ssu72_2___peak_444	14	2.93147	3.37304	1.4808
chr1	5436669	5438406	1738	*	Thr4_Ssu72_2___peak_445	13	2.80619	3.15567	1.34113
chr1	5503152	5504714	1563	*	Thr4_Ssu72_2___peak_446	14	2.8419	3.31027	1.44351
chr1	5557832	5558826	995	*	Thr4_Ssu72_2___peak_447	17	3.07684	3.68831	1.71456
chr1	5560707	5561571	865	*	Thr4_Ssu72_2___peak_448	19	3.26955	4.04384	1.99942
chr1	5573385	5574453	1069	*	Thr4_Ssu72_2___peak_449	15	2.9171	3.40356	1.5047
chr1	5661771	5662096	326	*	Thr4_Ssu72_2___peak_450	25	3.65612	4.81365	2.5677
chr1	5692664	5693049	386	*	Thr4_Ssu72_2___peak_451	23	3.39221	4.52321	2.37301
chr1	5729685	5731620	1936	*	Thr4_Ssu72_2___peak_452	22	3.06851	4.40616	2.29063
chr1	5772036	5773770	1735	*	Thr4_Ssu72_2___peak_453	15	2.96482	3.49658	1.576
chr1	5785694	5786894	1201	*	Thr4_Ssu72_2___peak_454	12	2.78394	3.07389	1.26485
chr1	5789811	5790279	469	*	Thr4_Ssu72_2___peak_455	15	2.90377	3.49066	1.55764
chr1	5793665	5795505	1841	*	Thr4_Ssu72_2___peak_456	14	2.94465	3.38091	1.4814
chr1	5802121	5802485	365	*	Thr4_Ssu72_2___peak_457	18	3.06207	3.89715	1.87336
chr1	5807067	5809404	2338	*	Thr4_Ssu72_2___peak_458	15	2.94864	3.4571	1.54092
chr1	5817180	5819315	2136	*	Thr4_Ssu72_2___peak_459	15	2.85419	3.53785	1.59365
chr1	5830843	5831467	625	*	Thr4_Ssu72_2___peak_460	17	3.10745	3.76252	1.77207
chr1	5834217	5834820	604	*	Thr4_Ssu72_2___peak_461	17	3.08373	3.69341	1.70399
chr1	5839813	5840772	960	*	Thr4_Ssu72_2___peak_462	14	2.87416	3.34585	1.46796
chr1	5844810	5845352	543	*	Thr4_Ssu72_2___peak_463	10	2.49046	2.801	1.07461
chr1	5859834	5860203	370	*	Thr4_Ssu72_2___peak_464	21	3.31651	4.2526	2.12832
chr1	5861992	5862509	518	*	Thr4_Ssu72_2___peak_465	12	2.61695	3.02858	1.22908
chr1	5874250	5874610	361	*	Thr4_Ssu72_2___peak_466	17	3.10011	3.79344	1.79273
chr1	5887971	5889333	1363	*	Thr4_Ssu72_2___peak_467	12	2.74635	3.0872	1.28969
chr1	5900362	5902110	1749	*	Thr4_Ssu72_2___peak_468	16	2.96228	3.55953	1.61073
chr1	5904736	5906018	1283	*	Thr4_Ssu72_2___peak_469	15	2.9308	3.50242	1.57618
chr1	5910202	5922790	12589	*	Thr4_Ssu72_2___peak_470	26	3.42901	4.86968	2.67495
chr1	5927119	5932443	5325	*	Thr4_Ssu72_2___peak_471	18	3.15911	3.91351	1.88784
chr1	5933768	5937922	4155	*	Thr4_Ssu72_2___peak_472	18	3.11614	3.91425	1.87232
chr1	5941905	5942541	637	*	Thr4_Ssu72_2___peak_473	15	2.87082	3.48036	1.5543
chr1	5945149	5949768	4620	*	Thr4_Ssu72_2___peak_474	13	2.77908	3.24008	1.38228
chr1	5958111	5959134	1024	*	Thr4_Ssu72_2___peak_475	17	2.97733	3.73764	1.75151
chr1	5964567	5969885	5319	*	Thr4_Ssu72_2___peak_476	19	3.14357	4.00712	1.94891
chr1	5987237	5988389	1153	*	Thr4_Ssu72_2___peak_477	12	2.67338	3.03371	1.25007
chr1	5998260	6000238	1979	*	Thr4_Ssu72_2___peak_478	13	2.75665	3.22713	1.3837
chr1	6004479	6005619	1141	*	Thr4_Ssu72_2___peak_479	33	3.93229	5.73794	3.34499
chr1	6007211	6008229	1019	*	Thr4_Ssu72_2___peak_480	14	2.75911	3.35694	1.46177
chr1	6010681	6012021	1341	*	Thr4_Ssu72_2___peak_481	11	2.54104	2.89377	1.12795
chr1	6030620	6032311	1692	*	Thr4_Ssu72_2___peak_482	15	2.84156	3.52294	1.58499
chr1	6040728	6041238	511	*	Thr4_Ssu72_2___peak_483	11	2.27944	2.82936	1.11079
chr1	6049981	6053031	3051	*	Thr4_Ssu72_2___peak_484	17	2.93429	3.8014	1.79045
chr1	6068991	6069412	422	*	Thr4_Ssu72_2___peak_485	14	2.69721	3.3408	1.45507
chr1	6071500	6075808	4309	*	Thr4_Ssu72_2___peak_486	18	3.17962	3.8742	1.86262
chr1	6077204	6078938	1735	*	Thr4_Ssu72_2___peak_487	18	3.1311	3.92153	1.89848
chr1	6080680	6081437	758	*	Thr4_Ssu72_2___peak_488	14	2.87235	3.36078	1.47649
chr1	6086157	6086482	326	*	Thr4_Ssu72_2___peak_489	16	2.86651	3.6636	1.6829
chr1	6098208	6101738	3531	*	Thr4_Ssu72_2___peak_490	13	2.7165	3.18312	1.35388
chr1	6104813	6106610	1798	*	Thr4_Ssu72_2___peak_491	13	2.67523	3.14276	1.31923
chr1	6107940	6113150	5211	*	Thr4_Ssu72_2___peak_492	16	2.93708	3.66503	1.69368
chr1	6116718	6117349	632	*	Thr4_Ssu72_2___peak_493	21	3.07263	4.24291	2.15107
chr1	6118736	6120578	1843	*	Thr4_Ssu72_2___peak_494	21	3.24087	4.19623	2.11026
chr1	6131535	6132643	1109	*	Thr4_Ssu72_2___peak_495	14	2.76856	3.2817	1.41264
chr1	6142616	6143026	411	*	Thr4_Ssu72_2___peak_496	21	3.31043	4.28348	2.14849
chr1	6145354	6147510	2157	*	Thr4_Ssu72_2___peak_497	17	2.85754	3.68781	1.71798
chr1	6149159	6152569	3411	*	Thr4_Ssu72_2___peak_498	17	2.9971	3.73248	1.74635
chr1	6155092	6156998	1907	*	Thr4_Ssu72_2___peak_499	15	2.90664	3.47926	1.55203
chr1	6158858	6165967	7110	*	Thr4_Ssu72_2___peak_500	22	3.24403	4.36556	2.24442
chr1	6168871	6172389	3519	*	Thr4_Ssu72_2___peak_501	15	2.92991	3.51019	1.5781
chr1	6186728	6187094	367	*	Thr4_Ssu72_2___peak_502	14	2.87074	3.33436	1.44935
chr1	6188597	6189427	831	*	Thr4_Ssu72_2___peak_503	19	3.11536	3.97944	1.92711
chr1	6193681	6198543	4863	*	Thr4_Ssu72_2___peak_504	14	2.8636	3.36316	1.4772
chr1	6214066	6215743	1678	*	Thr4_Ssu72_2___peak_505	14	2.81062	3.30428	1.42954
chr1	6217751	6218282	532	*	Thr4_Ssu72_2___peak_506	11	2.63783	2.98027	1.19406
chr1	6221444	6222063	620	*	Thr4_Ssu72_2___peak_507	13	2.79133	3.16968	1.33159
chr1	6232337	6246032	13696	*	Thr4_Ssu72_2___peak_508	33	3.76688	5.66928	3.35901
chr1	6248802	6249622	821	*	Thr4_Ssu72_2___peak_509	10	2.62754	2.78329	1.07372
chr1	6255327	6256243	917	*	Thr4_Ssu72_2___peak_510	12	2.80229	3.10429	1.27804
chr1	6265182	6266463	1282	*	Thr4_Ssu72_2___peak_511	19	2.87939	4.05041	1.98898
chr1	6268648	6269524	877	*	Thr4_Ssu72_2___peak_512	20	3.19933	4.1218	2.04619
chr1	6271232	6272436	1205	*	Thr4_Ssu72_2___peak_513	14	2.9029	3.34006	1.4582
chr1	6275646	6287030	11385	*	Thr4_Ssu72_2___peak_514	35	3.89563	5.94791	3.5731
chr1	6294843	6297047	2205	*	Thr4_Ssu72_2___peak_515	16	2.93129	3.55156	1.60387
chr1	6302704	6303486	783	*	Thr4_Ssu72_2___peak_516	15	2.81591	3.44294	1.51962
chr1	6305322	6317801	12480	*	Thr4_Ssu72_2___peak_517	23	3.23394	4.51514	2.39278
chr1	6320024	6325620	5597	*	Thr4_Ssu72_2___peak_518	28	3.44933	5.07101	2.81712
chr1	6328020	6331068	3049	*	Thr4_Ssu72_2___peak_519	15	2.74402	3.4751	1.55977
chr1	6333645	6334621	977	*	Thr4_Ssu72_2___peak_520	11	2.50788	2.96628	1.18699
chr1	6336268	6337628	1361	*	Thr4_Ssu72_2___peak_521	18	3.00858	3.88477	1.85761
chr1	6340617	6343162	2546	*	Thr4_Ssu72_2___peak_522	14	2.79084	3.3619	1.47647
chr1	6344783	6348620	3838	*	Thr4_Ssu72_2___peak_523	21	3.15635	4.25128	2.18632
chr1	6350448	6350992	545	*	Thr4_Ssu72_2___peak_524	19	3.07074	3.94695	1.93142
chr1	6359577	6363069	3493	*	Thr4_Ssu72_2___peak_525	18	3.07262	3.9127	1.89632
chr1	6368433	6368758	326	*	Thr4_Ssu72_2___peak_526	17	3.05921	3.73049	1.74331
chr1	6370156	6370787	632	*	Thr4_Ssu72_2___peak_527	15	2.92269	3.42896	1.5181
chr1	6372521	6374774	2254	*	Thr4_Ssu72_2___peak_528	15	2.94785	3.52446	1.59191
chr1	6378727	6379324	598	*	Thr4_Ssu72_2___peak_529	17	3.12436	3.78623	1.79222
chr1	6384746	6387303	2558	*	Thr4_Ssu72_2___peak_530	15	2.92984	3.4843	1.56284
chr1	6388687	6389100	414	*	Thr4_Ssu72_2___peak_531	19	3.24216	4.01941	1.97484
chr1	6391335	6397529	6195	*	Thr4_Ssu72_2___peak_532	16	2.96984	3.57732	1.63752
chr1	6404007	6410736	6730	*	Thr4_Ssu72_2___peak_533	23	3.37987	4.52345	2.38926
chr1	6414245	6415327	1083	*	Thr4_Ssu72_2___peak_534	18	2.91645	3.78633	1.80536
chr1	6418518	6423982	5465	*	Thr4_Ssu72_2___peak_535	16	2.88346	3.64245	1.68824
chr1	6427632	6430646	3015	*	Thr4_Ssu72_2___peak_536	16	2.80571	3.58953	1.63629
chr1	6437913	6439218	1306	*	Thr4_Ssu72_2___peak_537	15	2.89872	3.4738	1.55495
chr1	6441901	6443040	1140	*	Thr4_Ssu72_2___peak_538	17	3.04851	3.74883	1.74569
chr1	6446974	6447665	692	*	Thr4_Ssu72_2___peak_539	14	2.78322	3.3597	1.4647
chr1	6453495	6456107	2613	*	Thr4_Ssu72_2___peak_540	15	2.8487	3.41849	1.51983
chr1	6459111	6461909	2799	*	Thr4_Ssu72_2___peak_541	13	2.86294	3.24208	1.37907
chr1	6479167	6480919	1753	*	Thr4_Ssu72_2___peak_542	14	2.72704	3.31585	1.44439
chr1	6483281	6487222	3942	*	Thr4_Ssu72_2___peak_543	16	2.85989	3.6613	1.69499
chr1	6493857	6495102	1246	*	Thr4_Ssu72_2___peak_544	12	2.72142	3.09986	1.29625
chr1	6497071	6497718	648	*	Thr4_Ssu72_2___peak_545	13	2.77836	3.132	1.31354
chr1	6503591	6512760	9170	*	Thr4_Ssu72_2___peak_546	19	3.10049	3.96689	1.94535
chr1	6514151	6517158	3008	*	Thr4_Ssu72_2___peak_547	14	2.88796	3.30796	1.44264
chr1	6519865	6522655	2791	*	Thr4_Ssu72_2___peak_548	15	2.81047	3.40792	1.50117
chr1	6524466	6525632	1167	*	Thr4_Ssu72_2___peak_549	14	2.7753	3.37237	1.47745
chr1	6527117	6527548	432	*	Thr4_Ssu72_2___peak_550	20	3.18471	4.12808	2.03804
chr1	6530494	6539330	8837	*	Thr4_Ssu72_2___peak_551	21	3.18368	4.28976	2.192
chr1	6540840	6541994	1155	*	Thr4_Ssu72_2___peak_552	14	2.92007	3.3326	1.4552
chr1	6544349	6548374	4026	*	Thr4_Ssu72_2___peak_553	14	2.66327	3.26739	1.40687
chr1	6549697	6550802	1106	*	Thr4_Ssu72_2___peak_554	17	2.77218	3.7677	1.79074
chr1	6556147	6557228	1082	*	Thr4_Ssu72_2___peak_555	26	3.32456	4.92291	2.66949
chr1	6560078	6561108	1031	*	Thr4_Ssu72_2___peak_556	12	2.66637	3.03803	1.2437
chr1	6564161	6571781	7621	*	Thr4_Ssu72_2___peak_557	17	2.89081	3.67091	1.70912
chr1	6578960	6583800	4841	*	Thr4_Ssu72_2___peak_558	33	3.69453	5.61004	3.34226
chr1	6585328	6588741	3414	*	Thr4_Ssu72_2___peak_559	14	2.82456	3.32555	1.44274
chr1	6590339	6591026	688	*	Thr4_Ssu72_2___peak_560	13	2.71657	3.25836	1.39763
chr1	6604536	6605932	1397	*	Thr4_Ssu72_2___peak_561	10	2.5339	2.69051	1.03142
chr1	6607920	6608565	646	*	Thr4_Ssu72_2___peak_562	11	2.71134	2.92592	1.15398
chr1	6611109	6611471	363	*	Thr4_Ssu72_2___peak_563	18	3.1431	3.91824	1.88763
chr1	6640270	6650370	10101	*	Thr4_Ssu72_2___peak_564	53	4.47181	7.93335	5.37217
chr1	6651797	6655767	3971	*	Thr4_Ssu72_2___peak_565	24	3.1955	4.57247	2.41885
chr1	6660882	6666033	5152	*	Thr4_Ssu72_2___peak_566	17	2.80968	3.79886	1.7979
chr1	6668079	6670004	1926	*	Thr4_Ssu72_2___peak_567	11	2.6736	2.86997	1.12252
chr1	6672873	6685916	13044	*	Thr4_Ssu72_2___peak_568	61	3.95118	8.38653	6.13305
chr1	6688015	6699075	11061	*	Thr4_Ssu72_2___peak_569	57	4.37044	8.21522	5.72557
chr1	6702912	6706283	3372	*	Thr4_Ssu72_2___peak_570	13	2.79855	3.19833	1.36025
chr1	6707684	6709543	1860	*	Thr4_Ssu72_2___peak_571	16	2.9746	3.57018	1.62049
chr1	6711887	6714320	2434	*	Thr4_Ssu72_2___peak_572	16	3.00895	3.65679	1.67877
chr1	6717337	6719211	1875	*	Thr4_Ssu72_2___peak_573	12	2.78716	3.09933	1.29245
chr1	6727478	6727988	511	*	Thr4_Ssu72_2___peak_574	10	2.52571	2.74322	1.05628
chr1	6741580	6743081	1502	*	Thr4_Ssu72_2___peak_575	35	3.63813	5.95865	3.54349
chr1	6752330	6754197	1868	*	Thr4_Ssu72_2___peak_576	26	3.63931	4.86969	2.63846
chr1	6761724	6762099	376	*	Thr4_Ssu72_2___peak_577	22	3.07293	4.40771	2.26466
chr1	6768722	6769138	417	*	Thr4_Ssu72_2___peak_578	12	2.78866	3.0717	1.25954
chr1	6781647	6782529	883	*	Thr4_Ssu72_2___peak_579	10	2.60751	2.79587	1.06941
chr1	6786567	6787475	909	*	Thr4_Ssu72_2___peak_580	11	2.67265	2.87844	1.15942
chr1	6797705	6799373	1669	*	Thr4_Ssu72_2___peak_581	26	3.59029	4.86706	2.6687
chr1	6806040	6807525	1486	*	Thr4_Ssu72_2___peak_582	20	3.28845	4.06932	2.00507
chr1	6810899	6811535	637	*	Thr4_Ssu72_2___peak_583	11	2.69952	2.90606	1.14204
chr1	6818297	6819179	883	*	Thr4_Ssu72_2___peak_584	13	2.76805	3.1624	1.33896
chr1	6826726	6827095	370	*	Thr4_Ssu72_2___peak_585	22	3.44932	4.39936	2.25794
chr1	6837048	6838397	1350	*	Thr4_Ssu72_2___peak_586	17	3.15899	3.78877	1.7819
chr1	6844788	6846210	1423	*	Thr4_Ssu72_2___peak_587	12	2.72815	3.03089	1.26559
chr1	6860276	6860935	660	*	Thr4_Ssu72_2___peak_588	10	2.58089	2.79744	1.09472
chr1	6869356	6870480	1125	*	Thr4_Ssu72_2___peak_589	14	2.8635	3.41028	1.49813
chr1	6894567	6895239	673	*	Thr4_Ssu72_2___peak_590	25	3.65395	4.83656	2.59988
chr1	6941438	6943302	1865	*	Thr4_Ssu72_2___peak_591	14	2.83569	3.35988	1.46776
chr1	6952020	6953678	1659	*	Thr4_Ssu72_2___peak_592	14	2.93041	3.371	1.49539
chr1	6964290	6974518	10229	*	Thr4_Ssu72_2___peak_593	25	3.35403	4.69224	2.52143
chr1	6975868	6977795	1928	*	Thr4_Ssu72_2___peak_594	23	3.30776	4.48101	2.34152
chr1	6988025	6989232	1208	*	Thr4_Ssu72_2___peak_595	11	2.61961	2.94644	1.19067
chr1	7001627	7003657	2031	*	Thr4_Ssu72_2___peak_596	10	2.61998	2.76801	1.06758
chr1	7010714	7011978	1265	*	Thr4_Ssu72_2___peak_597	11	2.63359	2.90915	1.14774
chr1	7020616	7022261	1646	*	Thr4_Ssu72_2___peak_598	17	2.8138	3.72359	1.75251
chr1	7023723	7024080	358	*	Thr4_Ssu72_2___peak_599	16	2.87307	3.61044	1.64703
chr1	7029523	7030685	1163	*	Thr4_Ssu72_2___peak_600	15	2.84741	3.40741	1.50246
chr1	7036447	7038402	1956	*	Thr4_Ssu72_2___peak_601	15	2.99748	3.51629	1.57953
chr1	7047752	7048351	600	*	Thr4_Ssu72_2___peak_602	15	2.90776	3.52613	1.58171
chr1	7066012	7066895	884	*	Thr4_Ssu72_2___peak_603	12	2.68657	2.99031	1.20062
chr1	7069408	7070408	1001	*	Thr4_Ssu72_2___peak_604	19	3.21548	4.06502	1.98956
chr1	7085337	7085966	630	*	Thr4_Ssu72_2___peak_605	12	2.75349	3.03745	1.24479
chr1	7101205	7104548	3344	*	Thr4_Ssu72_2___peak_606	14	2.7601	3.36685	1.47576
chr1	7108553	7110158	1606	*	Thr4_Ssu72_2___peak_607	16	2.80138	3.55314	1.60985
chr1	7115556	7117554	1999	*	Thr4_Ssu72_2___peak_608	16	2.98216	3.61178	1.66588
chr1	7121252	7123027	1776	*	Thr4_Ssu72_2___peak_609	18	3.08128	3.82816	1.8162
chr1	7152111	7152981	871	*	Thr4_Ssu72_2___peak_610	15	2.90304	3.51734	1.58634
chr1	7155337	7156417	1081	*	Thr4_Ssu72_2___peak_611	11	2.61871	2.89274	1.12804
chr1	7158672	7160587	1916	*	Thr4_Ssu72_2___peak_612	12	2.535	3.03893	1.24387
chr1	7181565	7182389	825	*	Thr4_Ssu72_2___peak_613	21	3.3003	4.2871	2.16471
chr1	7208517	7210330	1814	*	Thr4_Ssu72_2___peak_614	16	2.95917	3.6317	1.68129
chr1	7236175	7237380	1206	*	Thr4_Ssu72_2___peak_615	13	2.8499	3.19291	1.34801
chr1	7238744	7240247	1504	*	Thr4_Ssu72_2___peak_616	14	2.9105	3.31008	1.42453
chr1	7288312	7289223	912	*	Thr4_Ssu72_2___peak_617	13	2.76968	3.17278	1.34083
chr1	7292066	7293490	1425	*	Thr4_Ssu72_2___peak_618	12	2.71716	3.07653	1.28031
chr1	7359564	7360497	934	*	Thr4_Ssu72_2___peak_619	13	2.63209	3.24106	1.38749
chr1	7407906	7408231	326	*	Thr4_Ssu72_2___peak_620	20	3.1729	4.15494	2.08385
chr1	7409992	7411140	1149	*	Thr4_Ssu72_2___peak_621	13	2.77759	3.22138	1.36276
chr1	7419687	7421139	1453	*	Thr4_Ssu72_2___peak_622	21	3.24682	4.28781	2.17148
chr1	7426613	7429683	3071	*	Thr4_Ssu72_2___peak_623	15	2.79888	3.40195	1.50317
chr1	7469081	7469590	510	*	Thr4_Ssu72_2___peak_624	13	2.7659	3.24139	1.38746
chr1	7482969	7483892	924	*	Thr4_Ssu72_2___peak_625	13	2.80014	3.17881	1.3401
chr1	7503564	7504765	1202	*	Thr4_Ssu72_2___peak_626	12	2.73139	3.09236	1.27661
chr1	7506633	7508689	2057	*	Thr4_Ssu72_2___peak_627	13	2.78407	3.19872	1.3562
chr1	7510507	7512093	1587	*	Thr4_Ssu72_2___peak_628	12	2.63692	2.99345	1.22133
chr1	7520038	7520810	773	*	Thr4_Ssu72_2___peak_629	11	2.59774	2.93412	1.18481
chr1	7522959	7523286	328	*	Thr4_Ssu72_2___peak_630	16	2.93763	3.66742	1.69094
chr1	7530711	7531149	439	*	Thr4_Ssu72_2___peak_631	14	2.76994	3.38301	1.47509
chr1	7533059	7533811	753	*	Thr4_Ssu72_2___peak_632	12	2.60812	3.00158	1.20977
chr1	7535854	7537913	2060	*	Thr4_Ssu72_2___peak_633	13	2.74321	3.17785	1.3503
chr1	7543436	7543828	393	*	Thr4_Ssu72_2___peak_634	13	2.67974	3.18927	1.35069
chr1	7550321	7551479	1159	*	Thr4_Ssu72_2___peak_635	15	2.95697	3.49783	1.56084
chr1	7559926	7561994	2069	*	Thr4_Ssu72_2___peak_636	16	2.9914	3.64965	1.67649
chr1	7566037	7569093	3057	*	Thr4_Ssu72_2___peak_637	17	2.91206	3.76179	1.75928
chr1	7578261	7578696	436	*	Thr4_Ssu72_2___peak_638	10	2.47921	2.67536	1.02176
chr1	7585444	7586096	653	*	Thr4_Ssu72_2___peak_639	10	2.51696	2.73663	1.05771
chr1	7589267	7590336	1070	*	Thr4_Ssu72_2___peak_640	16	2.93251	3.61634	1.65577
chr1	7592334	7593355	1022	*	Thr4_Ssu72_2___peak_641	12	2.65491	2.99661	1.2043
chr1	7596630	7599476	2847	*	Thr4_Ssu72_2___peak_642	17	2.95889	3.76292	1.77101
chr1	7600962	7602002	1041	*	Thr4_Ssu72_2___peak_643	18	3.03969	3.80922	1.80373
chr1	7615622	7616159	538	*	Thr4_Ssu72_2___peak_644	14	2.84616	3.38354	1.47585
chr1	7617620	7619804	2185	*	Thr4_Ssu72_2___peak_645	17	3.02625	3.74365	1.74624
chr1	7622979	7626227	3249	*	Thr4_Ssu72_2___peak_646	15	2.8778	3.4978	1.56825
chr1	7638994	7640695	1702	*	Thr4_Ssu72_2___peak_647	14	2.58222	3.32636	1.46378
chr1	7642893	7643345	453	*	Thr4_Ssu72_2___peak_648	15	2.81572	3.49062	1.56181
chr1	7646229	7647018	790	*	Thr4_Ssu72_2___peak_649	11	2.60177	2.89183	1.1645
chr1	7648357	7650177	1821	*	Thr4_Ssu72_2___peak_650	13	2.77646	3.22292	1.36572
chr1	7654466	7656452	1987	*	Thr4_Ssu72_2___peak_651	19	3.24628	3.97652	1.92233
chr1	7666034	7667046	1013	*	Thr4_Ssu72_2___peak_652	12	2.80177	3.09789	1.2878
chr1	7669453	7671093	1641	*	Thr4_Ssu72_2___peak_653	13	2.84628	3.24618	1.39476
chr1	7673513	7673906	394	*	Thr4_Ssu72_2___peak_654	17	3.06632	3.73222	1.74094
chr1	7683638	7684541	904	*	Thr4_Ssu72_2___peak_655	18	3.10341	3.86815	1.83197
chr1	7692644	7693739	1096	*	Thr4_Ssu72_2___peak_656	14	2.76863	3.26973	1.41756
chr1	7700034	7701323	1290	*	Thr4_Ssu72_2___peak_657	28	3.48687	5.15133	2.88598
chr1	7712498	7712842	345	*	Thr4_Ssu72_2___peak_658	15	2.86684	3.43793	1.53848
chr1	7720907	7725033	4127	*	Thr4_Ssu72_2___peak_659	14	2.73249	3.27396	1.41065
chr1	7727647	7728858	1212	*	Thr4_Ssu72_2___peak_660	11	2.54508	2.90636	1.15017
chr1	7732271	7733319	1049	*	Thr4_Ssu72_2___peak_661	10	2.49778	2.70044	1.04156
chr1	7736060	7737924	1865	*	Thr4_Ssu72_2___peak_662	15	2.82331	3.42945	1.51662
chr1	7745054	7746144	1091	*	Thr4_Ssu72_2___peak_663	21	3.2284	4.22879	2.13984
chr1	7755086	7758558	3473	*	Thr4_Ssu72_2___peak_664	12	2.63093	3.01089	1.22911
chr1	7781757	7782239	483	*	Thr4_Ssu72_2___peak_665	12	2.68993	2.99526	1.20913
chr1	7788057	7789848	1792	*	Thr4_Ssu72_2___peak_666	14	2.78235	3.2898	1.42453
chr1	7792254	7792584	331	*	Thr4_Ssu72_2___peak_667	14	2.94486	3.36151	1.45595
chr1	7795727	7796413	687	*	Thr4_Ssu72_2___peak_668	12	2.71823	2.95729	1.21334
chr1	7816827	7817767	941	*	Thr4_Ssu72_2___peak_669	19	3.27057	4.04099	1.97853
chr1	7830846	7831841	996	*	Thr4_Ssu72_2___peak_670	41	3.44311	6.6377	4.17214
chr1	7842212	7845177	2966	*	Thr4_Ssu72_2___peak_671	18	3.01177	3.92873	1.89713
chr1	7855445	7856120	676	*	Thr4_Ssu72_2___peak_672	20	3.19177	4.1277	2.0548
chr1	7883062	7883525	464	*	Thr4_Ssu72_2___peak_673	10	2.60534	2.74582	1.06778
chr1	7909099	7909577	479	*	Thr4_Ssu72_2___peak_674	14	2.93458	3.34368	1.44629
chr1	7921265	7924073	2809	*	Thr4_Ssu72_2___peak_675	10	2.6112	2.80298	1.09626
chr1	7931184	7931714	531	*	Thr4_Ssu72_2___peak_676	12	2.53276	3.03116	1.2388
chr1	7935619	7936993	1375	*	Thr4_Ssu72_2___peak_677	13	2.73552	3.25201	1.39001
chr1	7939704	7940807	1104	*	Thr4_Ssu72_2___peak_678	13	2.79669	3.17964	1.33026
chr1	7944423	7945841	1419	*	Thr4_Ssu72_2___peak_679	10	2.62151	2.76969	1.06402
chr1	7956783	7957829	1047	*	Thr4_Ssu72_2___peak_680	12	2.72447	2.97412	1.22401
chr1	7971874	7973867	1994	*	Thr4_Ssu72_2___peak_681	10	2.6631	2.83604	1.09073
chr1	7983309	7984572	1264	*	Thr4_Ssu72_2___peak_682	12	2.68506	2.97057	1.20268
chr1	7988998	7990288	1291	*	Thr4_Ssu72_2___peak_683	15	3.03944	3.5409	1.58344
chr1	8005154	8006808	1655	*	Thr4_Ssu72_2___peak_684	19	3.25179	3.97972	1.92312
chr1	8013717	8014240	524	*	Thr4_Ssu72_2___peak_685	18	3.05422	3.85267	1.83332
chr1	8021531	8021856	326	*	Thr4_Ssu72_2___peak_686	11	2.48752	2.89802	1.15034
chr1	8031389	8040098	8710	*	Thr4_Ssu72_2___peak_687	16	3.07	3.64956	1.67804
chr1	8043299	8048135	4837	*	Thr4_Ssu72_2___peak_688	44	4.26912	6.87675	4.41386
chr1	8050135	8054000	3866	*	Thr4_Ssu72_2___peak_689	18	3.15939	3.8682	1.85213
chr1	8060577	8060955	379	*	Thr4_Ssu72_2___peak_690	19	3.28843	4.06721	1.99775
chr1	8062436	8071477	9042	*	Thr4_Ssu72_2___peak_691	23	3.37945	4.48177	2.33183
chr1	8086633	8087620	988	*	Thr4_Ssu72_2___peak_692	16	2.77424	3.54198	1.60264
chr1	8096807	8097932	1126	*	Thr4_Ssu72_2___peak_693	11	2.6845	2.89496	1.13208
chr1	8103495	8103877	383	*	Thr4_Ssu72_2___peak_694	15	2.93687	3.41817	1.51983
chr1	8174014	8176104	2091	*	Thr4_Ssu72_2___peak_695	12	2.66925	3.00219	1.22967
chr1	8197340	8198358	1019	*	Thr4_Ssu72_2___peak_696	17	3.03563	3.71002	1.71534
chr1	8212891	8213236	346	*	Thr4_Ssu72_2___peak_697	18	3.19188	3.85923	1.83265
chr1	8224464	8224936	473	*	Thr4_Ssu72_2___peak_698	16	3.07694	3.63403	1.66368
chr1	8229548	8230622	1075	*	Thr4_Ssu72_2___peak_699	18	3.1621	3.94868	1.89201
chr1	8245585	8246356	772	*	Thr4_Ssu72_2___peak_700	18	3.20898	3.90773	1.88048
chr1	8248047	8249449	1403	*	Thr4_Ssu72_2___peak_701	13	2.77262	3.13532	1.30314
chr1	8262921	8264013	1093	*	Thr4_Ssu72_2___peak_702	14	2.84083	3.38579	1.49288
chr1	8270807	8272111	1305	*	Thr4_Ssu72_2___peak_703	16	2.83654	3.54164	1.60143
chr1	8286586	8287211	626	*	Thr4_Ssu72_2___peak_704	20	3.21341	4.09031	2.0318
chr1	8297906	8298277	372	*	Thr4_Ssu72_2___peak_705	16	3.01522	3.55862	1.6321
chr1	8299759	8300144	386	*	Thr4_Ssu72_2___peak_706	12	2.74156	2.99372	1.22572
chr1	8302304	8303731	1428	*	Thr4_Ssu72_2___peak_707	10	2.65023	2.82714	1.08588
chr1	8324533	8325766	1234	*	Thr4_Ssu72_2___peak_708	12	2.77338	3.04669	1.23575
chr1	8330766	8331677	912	*	Thr4_Ssu72_2___peak_709	11	2.63999	2.84298	1.1103
chr1	8337589	8337922	334	*	Thr4_Ssu72_2___peak_710	21	3.21454	4.23738	2.12514
chr1	8353891	8354490	600	*	Thr4_Ssu72_2___peak_711	27	3.71307	4.99084	2.71896
chr1	8378062	8378716	655	*	Thr4_Ssu72_2___peak_712	15	2.80072	3.45112	1.5445
chr1	8384272	8386261	1990	*	Thr4_Ssu72_2___peak_713	15	2.92322	3.51986	1.58653
chr1	8395130	8395847	718	*	Thr4_Ssu72_2___peak_714	10	2.64682	2.80709	1.07444
chr1	8397897	8401077	3181	*	Thr4_Ssu72_2___peak_715	24	3.31586	4.54592	2.41544
chr1	8403031	8413493	10463	*	Thr4_Ssu72_2___peak_716	52	4.41372	7.69499	5.21348
chr1	8415738	8421699	5962	*	Thr4_Ssu72_2___peak_717	17	2.91489	3.65789	1.70713
chr1	8424895	8426302	1408	*	Thr4_Ssu72_2___peak_718	17	2.94205	3.68451	1.71273
chr1	8431600	8433050	1451	*	Thr4_Ssu72_2___peak_719	12	2.7099	3.10715	1.2894
chr1	8439137	8440225	1089	*	Thr4_Ssu72_2___peak_720	19	3.13664	4.04701	1.97743
chr1	8461434	8464062	2629	*	Thr4_Ssu72_2___peak_721	12	2.74184	2.98931	1.21026
chr1	8484013	8485740	1728	*	Thr4_Ssu72_2___peak_722	17	2.95185	3.7168	1.73001
chr1	8500088	8502692	2605	*	Thr4_Ssu72_2___peak_723	11	2.68408	2.90901	1.1764
chr1	8507814	8508782	969	*	Thr4_Ssu72_2___peak_724	13	2.84091	3.16581	1.31989
chr1	8551518	8552924	1407	*	Thr4_Ssu72_2___peak_725	11	2.6919	2.90113	1.15854
chr1	8555511	8556913	1403	*	Thr4_Ssu72_2___peak_726	16	3.03215	3.56961	1.61319
chr1	8613022	8613347	326	*	Thr4_Ssu72_2___peak_727	15	2.78454	3.40122	1.50576
chr1	8770601	8771252	652	*	Thr4_Ssu72_2___peak_728	12	2.72909	2.96824	1.21063
chr1	8802576	8803463	888	*	Thr4_Ssu72_2___peak_729	14	2.80417	3.37125	1.48607
chr1	8849589	8850027	439	*	Thr4_Ssu72_2___peak_730	11	2.68764	2.90766	1.15815
chr1	8855069	8856001	933	*	Thr4_Ssu72_2___peak_731	10	2.66456	2.83752	1.09025
chr1	8871970	8873753	1784	*	Thr4_Ssu72_2___peak_732	12	2.72074	2.98195	1.22327
chr1	8891500	8892276	777	*	Thr4_Ssu72_2___peak_733	13	2.86971	3.24186	1.39517
chr1	8915914	8920472	4559	*	Thr4_Ssu72_2___peak_734	53	4.59151	7.97432	5.39907
chr1	8922326	8923896	1571	*	Thr4_Ssu72_2___peak_735	26	3.39227	4.87782	2.67163
chr1	8925301	8932162	6862	*	Thr4_Ssu72_2___peak_736	18	2.93745	3.89578	1.8685
chr1	8938177	8939382	1206	*	Thr4_Ssu72_2___peak_737	12	2.44267	3.01495	1.24094
chr1	8941186	8941517	332	*	Thr4_Ssu72_2___peak_738	21	3.40893	4.28713	2.15598
chr1	8944748	8945073	326	*	Thr4_Ssu72_2___peak_739	13	2.90307	3.27718	1.3923
chr1	8964318	8965692	1375	*	Thr4_Ssu72_2___peak_740	10	2.59158	2.79968	1.08105
chr1	8969896	8970237	342	*	Thr4_Ssu72_2___peak_741	17	3.13062	3.74393	1.73062
chr1	8984595	8986185	1591	*	Thr4_Ssu72_2___peak_742	13	2.81117	3.13154	1.3118
chr1	9002281	9003934	1654	*	Thr4_Ssu72_2___peak_743	12	2.68503	2.98744	1.21776
chr1	9005681	9006121	441	*	Thr4_Ssu72_2___peak_744	15	2.93621	3.40321	1.50081
chr1	9009113	9009628	516	*	Thr4_Ssu72_2___peak_745	20	3.29182	4.12632	2.04836
chr1	9016474	9016799	326	*	Thr4_Ssu72_2___peak_746	19	3.18998	4.01041	1.96168
chr1	9037156	9038415	1260	*	Thr4_Ssu72_2___peak_747	12	2.66273	3.08672	1.28661
chr1	9047260	9047763	504	*	Thr4_Ssu72_2___peak_748	12	2.73539	3.06491	1.25844
chr1	9049311	9051471	2161	*	Thr4_Ssu72_2___peak_749	14	2.84841	3.25931	1.40481
chr1	9060362	9062923	2562	*	Thr4_Ssu72_2___peak_750	12	2.74438	3.01571	1.22882
chr1	9064676	9066481	1806	*	Thr4_Ssu72_2___peak_751	16	2.92992	3.57429	1.6167
chr1	9074882	9075788	907	*	Thr4_Ssu72_2___peak_752	15	2.89851	3.43128	1.52021
chr1	9078531	9079547	1017	*	Thr4_Ssu72_2___peak_753	13	2.80057	3.17053	1.34568
chr1	9081207	9081690	484	*	Thr4_Ssu72_2___peak_754	30	3.80358	5.40547	3.07393
chr1	9092013	9092956	944	*	Thr4_Ssu72_2___peak_755	17	3.03229	3.76355	1.76673
chr1	9097809	9099338	1530	*	Thr4_Ssu72_2___peak_756	11	2.63252	2.95333	1.19471
chr1	9108985	9110090	1106	*	Thr4_Ssu72_2___peak_757	11	2.61986	2.84241	1.12247
chr1	9124676	9127389	2714	*	Thr4_Ssu72_2___peak_758	13	2.83342	3.16463	1.33959
chr1	9159339	9160965	1627	*	Thr4_Ssu72_2___peak_759	29	3.6498	5.2314	2.97919
chr1	9166258	9168260	2003	*	Thr4_Ssu72_2___peak_760	17	3.09335	3.73458	1.76179
chr1	9171047	9174297	3251	*	Thr4_Ssu72_2___peak_761	19	3.13508	4.02102	1.96506
chr1	9177713	9178643	931	*	Thr4_Ssu72_2___peak_762	15	2.92991	3.47977	1.55722
chr1	9181837	9182162	326	*	Thr4_Ssu72_2___peak_763	14	2.64091	3.36624	1.47451
chr1	9188230	9189905	1676	*	Thr4_Ssu72_2___peak_764	50	4.33137	7.6551	5.06447
chr1	9195827	9197595	1769	*	Thr4_Ssu72_2___peak_765	15	2.93986	3.46149	1.55276
chr1	9201524	9207174	5651	*	Thr4_Ssu72_2___peak_766	58	4.89268	8.45599	5.86075
chr1	9209430	9209768	339	*	Thr4_Ssu72_2___peak_767	14	2.81225	3.3617	1.4829
chr1	9216330	9219039	2710	*	Thr4_Ssu72_2___peak_768	13	2.76922	3.16231	1.32117
chr1	9224273	9227093	2821	*	Thr4_Ssu72_2___peak_769	16	2.9589	3.61331	1.67743
chr1	9232593	9234042	1450	*	Thr4_Ssu72_2___peak_770	13	2.84708	3.18334	1.33409
chr1	9236029	9236493	465	*	Thr4_Ssu72_2___peak_771	12	2.72263	2.9648	1.21963
chr1	9242193	9243405	1213	*	Thr4_Ssu72_2___peak_772	21	3.14715	4.25557	2.13338
chr1	9246816	9247162	347	*	Thr4_Ssu72_2___peak_773	26	3.40128	4.83292	2.60869
chr1	9249444	9254170	4727	*	Thr4_Ssu72_2___peak_774	19	3.19453	4.02504	1.97957
chr1	9257642	9258818	1177	*	Thr4_Ssu72_2___peak_775	13	2.66277	3.2058	1.35843
chr1	9260133	9260827	695	*	Thr4_Ssu72_2___peak_776	12	2.56391	3.04693	1.24542
chr1	9275263	9276759	1497	*	Thr4_Ssu72_2___peak_777	13	2.89866	3.27264	1.39205
chr1	9303269	9311933	8665	*	Thr4_Ssu72_2___peak_778	24	3.35377	4.54384	2.40799
chr1	9322834	9325858	3025	*	Thr4_Ssu72_2___peak_779	12	2.5966	2.96861	1.20604
chr1	9329178	9335349	6172	*	Thr4_Ssu72_2___peak_780	22	3.22635	4.31947	2.20213
chr1	9353925	9354662	738	*	Thr4_Ssu72_2___peak_781	10	2.51589	2.72834	1.06066
chr1	9367930	9370409	2480	*	Thr4_Ssu72_2___peak_782	23	3.31067	4.44724	2.32952
chr1	9373914	9375032	1119	*	Thr4_Ssu72_2___peak_783	14	2.84393	3.28571	1.41196
chr1	9376806	9379580	2775	*	Thr4_Ssu72_2___peak_784	14	2.85508	3.39224	1.48576
chr1	9383909	9384898	990	*	Thr4_Ssu72_2___peak_785	17	3.00129	3.71944	1.73799
chr1	9386229	9387761	1533	*	Thr4_Ssu72_2___peak_786	10	2.46387	2.71697	1.04155
chr1	9397145	9399459	2315	*	Thr4_Ssu72_2___peak_787	15	2.9636	3.4829	1.56191
chr1	9402020	9402779	760	*	Thr4_Ssu72_2___peak_788	15	2.92448	3.53579	1.59918
chr1	9410771	9413382	2612	*	Thr4_Ssu72_2___peak_789	18	3.12763	3.91054	1.88167
chr1	9414778	9416743	1966	*	Thr4_Ssu72_2___peak_790	16	2.97449	3.5939	1.63581
chr1	9431200	9431819	620	*	Thr4_Ssu72_2___peak_791	24	3.48204	4.64726	2.43583
chr1	9439633	9440699	1067	*	Thr4_Ssu72_2___peak_792	14	2.83509	3.36185	1.46888
chr1	9443033	9444670	1638	*	Thr4_Ssu72_2___peak_793	18	3.06165	3.83849	1.82496
chr1	9446472	9448040	1569	*	Thr4_Ssu72_2___peak_794	16	2.98978	3.59185	1.63325
chr1	9459933	9462156	2224	*	Thr4_Ssu72_2___peak_795	15	2.88973	3.40586	1.5079
chr1	9464116	9465759	1644	*	Thr4_Ssu72_2___peak_796	18	3.13638	3.91739	1.87884
chr1	9471086	9474807	3722	*	Thr4_Ssu72_2___peak_797	15	2.72144	3.40715	1.51405
chr1	9482067	9483137	1071	*	Thr4_Ssu72_2___peak_798	11	2.63506	2.91147	1.14056
chr1	9512238	9512584	347	*	Thr4_Ssu72_2___peak_799	14	2.82514	3.34775	1.46632
chr1	9515919	9516293	375	*	Thr4_Ssu72_2___peak_800	36	3.89653	6.12664	3.68204
chr1	9519438	9520538	1101	*	Thr4_Ssu72_2___peak_801	14	2.79304	3.33094	1.45578
chr1	9525940	9527430	1491	*	Thr4_Ssu72_2___peak_802	13	2.76559	3.19558	1.35153
chr1	9538511	9538902	392	*	Thr4_Ssu72_2___peak_803	29	3.88052	5.31363	2.9849
chr1	9542717	9544855	2139	*	Thr4_Ssu72_2___peak_804	16	3.04558	3.62783	1.67065
chr1	9555325	9556961	1637	*	Thr4_Ssu72_2___peak_805	13	2.63004	3.21817	1.36515
chr1	9564542	9566768	2227	*	Thr4_Ssu72_2___peak_806	13	2.83112	3.2199	1.36023
chr1	9580023	9580991	969	*	Thr4_Ssu72_2___peak_807	13	2.82273	3.1621	1.32046
chr1	9588069	9589761	1693	*	Thr4_Ssu72_2___peak_808	16	3.04354	3.63871	1.66458
chr1	9591281	9591638	358	*	Thr4_Ssu72_2___peak_809	18	3.1972	3.9219	1.87529
chr1	9598885	9599348	464	*	Thr4_Ssu72_2___peak_810	13	2.77421	3.11131	1.30301
chr1	9600949	9602098	1150	*	Thr4_Ssu72_2___peak_811	22	3.42795	4.3681	2.23353
chr1	9607221	9608140	920	*	Thr4_Ssu72_2___peak_812	15	2.83441	3.42915	1.52218
chr1	9617036	9617361	326	*	Thr4_Ssu72_2___peak_813	13	2.86722	3.21756	1.35612
chr1	9638290	9638631	342	*	Thr4_Ssu72_2___peak_814	17	3.08661	3.68164	1.70452
chr1	9642078	9643447	1370	*	Thr4_Ssu72_2___peak_815	15	3.03924	3.55413	1.59916
chr1	9644922	9645957	1036	*	Thr4_Ssu72_2___peak_816	12	2.80743	3.11128	1.29172
chr1	9647278	9652341	5064	*	Thr4_Ssu72_2___peak_817	32	3.6955	5.43497	3.23917
chr1	9655096	9657985	2890	*	Thr4_Ssu72_2___peak_818	20	3.00112	4.06073	2.0062
chr1	9662139	9667545	5407	*	Thr4_Ssu72_2___peak_819	29	3.49193	5.22305	2.95567
chr1	9670487	9682987	12501	*	Thr4_Ssu72_2___peak_820	41	4.07251	6.58119	4.15572
chr1	9687105	9692381	5277	*	Thr4_Ssu72_2___peak_821	17	2.96182	3.6877	1.70765
chr1	9701030	9701978	949	*	Thr4_Ssu72_2___peak_822	11	2.6897	2.93784	1.17688
chr1	9704126	9704451	326	*	Thr4_Ssu72_2___peak_823	15	2.96786	3.43881	1.53001
chr1	9735832	9738520	2689	*	Thr4_Ssu72_2___peak_824	15	2.95929	3.42831	1.51927
chr1	9740892	9744302	3411	*	Thr4_Ssu72_2___peak_825	16	3.05218	3.60173	1.65402
chr1	9759981	9761939	1959	*	Thr4_Ssu72_2___peak_826	13	2.8493	3.26615	1.3988
chr1	9764638	9765154	517	*	Thr4_Ssu72_2___peak_827	11	2.66726	2.86017	1.11389
chr1	9776499	9778978	2480	*	Thr4_Ssu72_2___peak_828	15	2.75113	3.43517	1.54207
chr1	9781297	9798724	17428	*	Thr4_Ssu72_2___peak_829	31	3.57167	5.38258	3.1547
chr1	9801791	9805765	3975	*	Thr4_Ssu72_2___peak_830	32	3.89736	5.54113	3.28849
chr1	9821388	9823710	2323	*	Thr4_Ssu72_2___peak_831	18	3.20981	3.94067	1.88978
chr1	9828232	9830131	1900	*	Thr4_Ssu72_2___peak_832	13	2.84378	3.17073	1.3211
chr1	9833022	9834658	1637	*	Thr4_Ssu72_2___peak_833	12	2.72592	3.02739	1.24548
chr1	9836211	9837400	1190	*	Thr4_Ssu72_2___peak_834	13	2.79913	3.23325	1.37648
chr1	9846579	9847633	1055	*	Thr4_Ssu72_2___peak_835	15	2.9589	3.43932	1.52738
chr1	9851946	9853422	1477	*	Thr4_Ssu72_2___peak_836	15	2.94991	3.42566	1.50491
chr1	9866256	9869562	3307	*	Thr4_Ssu72_2___peak_837	14	2.80676	3.33134	1.45008
chr1	9885528	9886878	1351	*	Thr4_Ssu72_2___peak_838	14	2.86725	3.36502	1.46688
chr1	9894215	9896309	2095	*	Thr4_Ssu72_2___peak_839	18	3.03807	3.84404	1.8509
chr1	9901337	9911814	10478	*	Thr4_Ssu72_2___peak_840	21	3.13399	4.20871	2.1445
chr1	9918587	9919595	1009	*	Thr4_Ssu72_2___peak_841	20	3.25484	4.1377	2.0478
chr1	9921064	9922599	1536	*	Thr4_Ssu72_2___peak_842	16	3.02106	3.58339	1.63656
chr1	9930196	9933343	3148	*	Thr4_Ssu72_2___peak_843	13	2.65761	3.18123	1.34202
chr1	9937970	9938926	957	*	Thr4_Ssu72_2___peak_844	25	3.49105	4.78444	2.58954
chr1	9943473	9945219	1747	*	Thr4_Ssu72_2___peak_845	21	3.18789	4.23821	2.1442
chr1	9947148	9948527	1380	*	Thr4_Ssu72_2___peak_846	12	2.69652	3.11737	1.28923
chr1	9956504	9958086	1583	*	Thr4_Ssu72_2___peak_847	22	3.3998	4.31999	2.2133
chr1	9960465	9962078	1614	*	Thr4_Ssu72_2___peak_848	24	3.40788	4.62327	2.44446
chr1	9980217	9981277	1061	*	Thr4_Ssu72_2___peak_849	12	2.73993	3.03503	1.2325
chr1	9983337	9985723	2387	*	Thr4_Ssu72_2___peak_850	14	2.90877	3.30923	1.43017
chr1	9999497	10000682	1186	*	Thr4_Ssu72_2___peak_851	10	2.65214	2.81493	1.07486
chr1	10002202	10004834	2633	*	Thr4_Ssu72_2___peak_852	10	2.62501	2.81119	1.07475
chr1	10008363	10008731	369	*	Thr4_Ssu72_2___peak_853	13	2.87447	3.23864	1.3782
chr1	10023317	10023642	326	*	Thr4_Ssu72_2___peak_854	11	2.67353	2.87142	1.13604
chr1	10047935	10050139	2205	*	Thr4_Ssu72_2___peak_855	19	3.21232	3.96395	1.92484
chr1	10052191	10052633	443	*	Thr4_Ssu72_2___peak_856	17	3.17375	3.80908	1.78357
chr1	10056928	10057340	413	*	Thr4_Ssu72_2___peak_857	17	3.02997	3.70291	1.7105
chr1	10073539	10073882	344	*	Thr4_Ssu72_2___peak_858	21	3.38223	4.23992	2.10594
chr1	10078315	10078649	335	*	Thr4_Ssu72_2___peak_859	21	3.39451	4.3527	2.19342
chr1	10095971	10097079	1109	*	Thr4_Ssu72_2___peak_860	10	2.6554	2.81976	1.07637
chr1	10098835	10099661	827	*	Thr4_Ssu72_2___peak_861	10	2.63755	2.8081	1.09785
chr1	10102257	10102582	326	*	Thr4_Ssu72_2___peak_862	11	2.73506	2.96688	1.17799
chr1	10104217	10105377	1161	*	Thr4_Ssu72_2___peak_863	15	2.9392	3.42791	1.51374
chr1	10115211	10117015	1805	*	Thr4_Ssu72_2___peak_864	11	2.70786	2.92938	1.16903
chr1	10126678	10127019	342	*	Thr4_Ssu72_2___peak_865	22	3.47075	4.4268	2.2681
chr1	10138069	10139312	1244	*	Thr4_Ssu72_2___peak_866	12	2.75965	3.04198	1.2695
chr1	10144833	10145233	401	*	Thr4_Ssu72_2___peak_867	13	2.78773	3.16537	1.33845
chr1	10166455	10166827	373	*	Thr4_Ssu72_2___peak_868	23	3.36498	4.5038	2.31556
chr1	10181189	10184501	3313	*	Thr4_Ssu72_2___peak_869	13	2.81852	3.16511	1.33904
chr1	10194242	10194567	326	*	Thr4_Ssu72_2___peak_870	23	3.52463	4.52902	2.33903
chr1	10207366	10208283	918	*	Thr4_Ssu72_2___peak_871	11	2.69621	2.89616	1.13138
chr1	10212189	10212818	630	*	Thr4_Ssu72_2___peak_872	11	2.65831	2.83954	1.10792
chr1	10224339	10226352	2014	*	Thr4_Ssu72_2___peak_873	10	2.63246	2.7993	1.06787
chr1	10233763	10235948	2186	*	Thr4_Ssu72_2___peak_874	12	2.7623	3.04838	1.25762
chr1	10241572	10245560	3989	*	Thr4_Ssu72_2___peak_875	11	2.73073	2.95912	1.1728
chr1	10270182	10271536	1355	*	Thr4_Ssu72_2___peak_876	14	2.81079	3.27321	1.40349
chr1	10279637	10280448	812	*	Thr4_Ssu72_2___peak_877	14	2.9657	3.3993	1.48182
chr1	10295319	10296027	709	*	Thr4_Ssu72_2___peak_878	10	2.6554	2.81976	1.07637
chr1	10323371	10325178	1808	*	Thr4_Ssu72_2___peak_879	11	2.69155	2.89286	1.1364
chr1	10326983	10327308	326	*	Thr4_Ssu72_2___peak_880	20	3.35358	4.17572	2.06286
chr1	10426066	10427103	1038	*	Thr4_Ssu72_2___peak_881	12	2.76528	3.08178	1.26985
chr1	10439451	10440003	553	*	Thr4_Ssu72_2___peak_882	18	3.02756	3.87831	1.85721
chr1	10443627	10444661	1035	*	Thr4_Ssu72_2___peak_883	19	3.10503	3.94713	1.90582
chr1	10454197	10459798	5602	*	Thr4_Ssu72_2___peak_884	48	3.93793	7.19449	4.82121
chr1	10464789	10467516	2728	*	Thr4_Ssu72_2___peak_885	14	2.88099	3.2924	1.40948
chr1	10470208	10471475	1268	*	Thr4_Ssu72_2___peak_886	15	2.95047	3.42308	1.51116
chr1	10474446	10474771	326	*	Thr4_Ssu72_2___peak_887	14	2.93383	3.39366	1.49739
chr1	10477180	10484275	7096	*	Thr4_Ssu72_2___peak_888	28	3.69586	5.13769	2.89107
chr1	10492725	10494222	1498	*	Thr4_Ssu72_2___peak_889	20	3.16279	4.16164	2.05427
chr1	10497781	10498590	810	*	Thr4_Ssu72_2___peak_890	12	2.74298	3.03601	1.22814
chr1	10503075	10504996	1922	*	Thr4_Ssu72_2___peak_891	26	3.57182	4.84039	2.60746
chr1	10508260	10518834	10575	*	Thr4_Ssu72_2___peak_892	30	3.68239	5.27046	3.00517
chr1	10520648	10521650	1003	*	Thr4_Ssu72_2___peak_893	11	2.66301	2.84562	1.11091
chr1	10523202	10523616	415	*	Thr4_Ssu72_2___peak_894	30	3.75829	5.37249	3.06966
chr1	10530307	10535890	5584	*	Thr4_Ssu72_2___peak_895	19	3.26227	4.06719	1.99522
chr1	10538666	10540102	1437	*	Thr4_Ssu72_2___peak_896	10	2.65222	2.81505	1.07637
chr1	10557177	10557708	532	*	Thr4_Ssu72_2___peak_897	12	2.69306	3.10798	1.2882
chr1	10564403	10568823	4421	*	Thr4_Ssu72_2___peak_898	12	2.81049	3.12374	1.2966
chr1	10572963	10574471	1509	*	Thr4_Ssu72_2___peak_899	16	2.98469	3.62082	1.64837
chr1	10592562	10592887	326	*	Thr4_Ssu72_2___peak_900	13	2.76462	3.15335	1.3134
chr1	10601291	10603454	2164	*	Thr4_Ssu72_2___peak_901	26	3.57009	4.85087	2.69821
chr1	10615721	10616576	856	*	Thr4_Ssu72_2___peak_902	22	3.23104	4.38028	2.24599
chr1	10665472	10665955	484	*	Thr4_Ssu72_2___peak_903	13	2.86998	3.24463	1.39156
chr1	10675856	10680517	4662	*	Thr4_Ssu72_2___peak_904	16	2.95763	3.53393	1.60802
chr1	10684121	10684921	801	*	Thr4_Ssu72_2___peak_905	12	2.70846	3.02378	1.2269
chr1	10686491	10705000	18510	*	Thr4_Ssu72_2___peak_906	35	3.65903	5.83819	3.51123
chr1	10706798	10714668	7871	*	Thr4_Ssu72_2___peak_907	22	3.19675	4.36243	2.25275
chr1	10716921	10718112	1192	*	Thr4_Ssu72_2___peak_908	12	2.74297	3.08583	1.29345
chr1	10719468	10724084	4617	*	Thr4_Ssu72_2___peak_909	18	3.12255	3.90955	1.89464
chr1	10725602	10731613	6012	*	Thr4_Ssu72_2___peak_910	16	2.94225	3.63161	1.68164
chr1	10736047	10737006	960	*	Thr4_Ssu72_2___peak_911	16	2.91095	3.59574	1.64457
chr1	10740152	10742740	2589	*	Thr4_Ssu72_2___peak_912	14	2.79125	3.32484	1.45437
chr1	10747910	10748868	959	*	Thr4_Ssu72_2___peak_913	17	2.94421	3.74062	1.73623
chr1	10752586	10756097	3512	*	Thr4_Ssu72_2___peak_914	18	3.01384	3.87801	1.87668
chr1	10761578	10762008	431	*	Thr4_Ssu72_2___peak_915	19	2.98678	3.94013	1.9063
chr1	10764849	10766695	1847	*	Thr4_Ssu72_2___peak_916	20	3.11708	4.11467	2.05085
chr1	10768900	10769858	959	*	Thr4_Ssu72_2___peak_917	14	2.69299	3.28528	1.42395
chr1	10774389	10777731	3343	*	Thr4_Ssu72_2___peak_918	15	2.88554	3.48227	1.56275
chr1	10779574	10780227	654	*	Thr4_Ssu72_2___peak_919	18	2.97974	3.92494	1.89926
chr1	10781737	10783616	1880	*	Thr4_Ssu72_2___peak_920	11	2.60295	2.93511	1.1883
chr1	10786496	10787045	550	*	Thr4_Ssu72_2___peak_921	22	3.25766	4.33742	2.21505
chr1	10788828	10791048	2221	*	Thr4_Ssu72_2___peak_922	13	2.86678	3.23319	1.39302
chr1	10792706	10799875	7170	*	Thr4_Ssu72_2___peak_923	16	2.9714	3.61607	1.67501
chr1	10803403	10804110	708	*	Thr4_Ssu72_2___peak_924	12	2.74848	3.1064	1.28333
chr1	10813665	10815990	2326	*	Thr4_Ssu72_2___peak_925	13	2.71245	3.11359	1.30135
chr1	10817409	10818154	746	*	Thr4_Ssu72_2___peak_926	17	3.07069	3.75441	1.75425
chr1	10822190	10823238	1049	*	Thr4_Ssu72_2___peak_927	13	2.78724	3.17281	1.33254
chr1	10830837	10833284	2448	*	Thr4_Ssu72_2___peak_928	19	3.03794	3.94329	1.91567
chr1	10839081	10839630	550	*	Thr4_Ssu72_2___peak_929	12	2.72738	3.05276	1.25028
chr1	10848450	10850224	1775	*	Thr4_Ssu72_2___peak_930	25	3.51684	4.78782	2.59719
chr1	10853571	10854711	1141	*	Thr4_Ssu72_2___peak_931	14	2.82513	3.33774	1.45592
chr1	10856035	10856962	928	*	Thr4_Ssu72_2___peak_932	13	2.7137	3.21648	1.37294
chr1	10884199	10886141	1943	*	Thr4_Ssu72_2___peak_933	13	2.84951	3.20213	1.36726
chr1	10888013	10888610	598	*	Thr4_Ssu72_2___peak_934	16	2.9653	3.64189	1.66827
chr1	10891139	10893282	2144	*	Thr4_Ssu72_2___peak_935	16	2.84357	3.54035	1.61466
chr1	10897958	10902158	4201	*	Thr4_Ssu72_2___peak_936	15	2.94404	3.47468	1.55751
chr1	10910619	10911297	679	*	Thr4_Ssu72_2___peak_937	17	3.06633	3.69602	1.72098
chr1	10916131	10918528	2398	*	Thr4_Ssu72_2___peak_938	14	2.75048	3.38175	1.48736
chr1	10921810	10923616	1807	*	Thr4_Ssu72_2___peak_939	17	2.95478	3.74032	1.75795
chr1	10935418	10935850	433	*	Thr4_Ssu72_2___peak_940	13	2.79159	3.18193	1.33838
chr1	10937913	10939091	1179	*	Thr4_Ssu72_2___peak_941	16	2.97048	3.64541	1.68279
chr1	10941437	10942654	1218	*	Thr4_Ssu72_2___peak_942	13	2.69782	3.16412	1.34089
chr1	10944952	10946001	1050	*	Thr4_Ssu72_2___peak_943	12	2.7695	3.03049	1.22192
chr1	10949798	10950906	1109	*	Thr4_Ssu72_2___peak_944	17	3.06657	3.7519	1.75166
chr1	10956019	10958532	2514	*	Thr4_Ssu72_2___peak_945	22	3.36137	4.34219	2.24195
chr1	10967970	10968314	345	*	Thr4_Ssu72_2___peak_946	29	3.77583	5.27898	2.94914
chr1	10975577	10976503	927	*	Thr4_Ssu72_2___peak_947	16	2.85883	3.6124	1.64865
chr1	10983957	10986731	2775	*	Thr4_Ssu72_2___peak_948	14	2.87831	3.30704	1.43316
chr1	10988806	10990339	1534	*	Thr4_Ssu72_2___peak_949	10	2.53205	2.76212	1.07097
chr1	10994687	10995811	1125	*	Thr4_Ssu72_2___peak_950	15	2.78502	3.4268	1.52304
chr1	10997663	10999282	1620	*	Thr4_Ssu72_2___peak_951	13	2.76072	3.21126	1.36042
chr1	11020893	11021567	675	*	Thr4_Ssu72_2___peak_952	17	3.02383	3.76721	1.78392
chr1	11027786	11029076	1291	*	Thr4_Ssu72_2___peak_953	14	2.89554	3.34099	1.45922
chr1	11031902	11034438	2537	*	Thr4_Ssu72_2___peak_954	17	2.88487	3.69192	1.71394
chr1	11040231	11041033	803	*	Thr4_Ssu72_2___peak_955	13	2.77124	3.23945	1.37863
chr1	11050870	11052146	1277	*	Thr4_Ssu72_2___peak_956	12	2.77885	3.07779	1.27059
chr1	11058780	11059163	384	*	Thr4_Ssu72_2___peak_957	14	2.83015	3.3119	1.44094
chr1	11065931	11066627	697	*	Thr4_Ssu72_2___peak_958	10	2.6554	2.81976	1.07637
chr1	11077405	11078608	1204	*	Thr4_Ssu72_2___peak_959	13	2.70983	3.12033	1.30401
chr1	11086683	11095499	8817	*	Thr4_Ssu72_2___peak_960	35	3.86236	5.82274	3.55086
chr1	11103255	11105435	2181	*	Thr4_Ssu72_2___peak_961	12	2.62726	3.10329	1.28674
chr1	11112758	11133273	20516	*	Thr4_Ssu72_2___peak_962	30	3.56105	5.29717	3.05955
chr1	11152306	11152674	369	*	Thr4_Ssu72_2___peak_963	12	2.82692	3.13653	1.29516
chr1	11157168	11157709	542	*	Thr4_Ssu72_2___peak_964	13	2.86022	3.20007	1.34058
chr1	11159658	11164572	4915	*	Thr4_Ssu72_2___peak_965	24	3.3182	4.59485	2.43044
chr1	11180713	11181464	752	*	Thr4_Ssu72_2___peak_966	11	2.68221	2.91403	1.14917
chr1	11190321	11190711	391	*	Thr4_Ssu72_2___peak_967	11	2.63921	2.92817	1.1634
chr1	11204244	11205622	1379	*	Thr4_Ssu72_2___peak_968	11	2.68911	2.95187	1.19376
chr1	11249785	11251391	1607	*	Thr4_Ssu72_2___peak_969	13	2.70641	3.18954	1.35781
chr1	11253461	11253786	326	*	Thr4_Ssu72_2___peak_970	18	3.13675	3.90116	1.85392
chr1	11262110	11262435	326	*	Thr4_Ssu72_2___peak_971	16	3.1034	3.66737	1.6771
chr1	11297128	11298718	1591	*	Thr4_Ssu72_2___peak_972	12	2.75498	3.04426	1.25941
chr1	11306565	11308713	2149	*	Thr4_Ssu72_2___peak_973	10	2.60361	2.82419	1.09237
chr1	11315931	11317160	1230	*	Thr4_Ssu72_2___peak_974	16	2.96718	3.55278	1.6077
chr1	11322187	11325283	3097	*	Thr4_Ssu72_2___peak_975	14	2.87064	3.29925	1.42156
chr1	11333630	11333989	360	*	Thr4_Ssu72_2___peak_976	20	2.97207	4.14552	2.04286
chr1	11355482	11355924	443	*	Thr4_Ssu72_2___peak_977	20	3.11666	4.18672	2.08161
chr1	11357554	11359689	2136	*	Thr4_Ssu72_2___peak_978	24	3.28074	4.54703	2.40915
chr1	11362438	11363684	1247	*	Thr4_Ssu72_2___peak_979	12	2.73762	3.01779	1.22922
chr1	11373449	11374927	1479	*	Thr4_Ssu72_2___peak_980	17	3.07965	3.78702	1.78175
chr1	11376440	11378463	2024	*	Thr4_Ssu72_2___peak_981	11	2.67182	2.88769	1.16551
chr1	11384193	11386034	1842	*	Thr4_Ssu72_2___peak_982	14	2.74177	3.30879	1.42477
chr1	11388380	11389077	698	*	Thr4_Ssu72_2___peak_983	14	2.83662	3.2501	1.40015
chr1	11390869	11392347	1479	*	Thr4_Ssu72_2___peak_984	23	3.40078	4.47055	2.31288
chr1	11422694	11424404	1711	*	Thr4_Ssu72_2___peak_985	27	3.68163	5.05358	2.78823
chr1	11433044	11437433	4390	*	Thr4_Ssu72_2___peak_986	12	2.7606	3.06033	1.25642
chr1	11446670	11447442	773	*	Thr4_Ssu72_2___peak_987	13	2.83636	3.23983	1.38698
chr1	11456174	11457313	1140	*	Thr4_Ssu72_2___peak_988	13	2.76658	3.17151	1.33723
chr1	11494535	11496316	1782	*	Thr4_Ssu72_2___peak_989	22	3.17595	4.31991	2.20662
chr1	11500742	11501611	870	*	Thr4_Ssu72_2___peak_990	13	2.70591	3.15646	1.32298
chr1	11502918	11503960	1043	*	Thr4_Ssu72_2___peak_991	11	2.60039	2.8591	1.1049
chr1	11510651	11511661	1011	*	Thr4_Ssu72_2___peak_992	14	2.86164	3.35155	1.45617
chr1	11538947	11541416	2470	*	Thr4_Ssu72_2___peak_993	16	2.75202	3.54065	1.60244
chr1	11556767	11557115	349	*	Thr4_Ssu72_2___peak_994	15	2.81282	3.45964	1.53816
chr1	11559965	11562846	2882	*	Thr4_Ssu72_2___peak_995	18	3.02794	3.83792	1.834
chr1	11579886	11580211	326	*	Thr4_Ssu72_2___peak_996	13	2.61214	3.16689	1.33315
chr1	11582578	11582928	351	*	Thr4_Ssu72_2___peak_997	26	3.01741	4.9497	2.69871
chr1	11588224	11592452	4229	*	Thr4_Ssu72_2___peak_998	13	2.78523	3.2497	1.38914
chr1	11594115	11596899	2785	*	Thr4_Ssu72_2___peak_999	16	2.84214	3.56741	1.62847
chr1	11599027	11603036	4010	*	Thr4_Ssu72_2___peak_1000	17	3.02236	3.79904	1.7943
chr1	11613225	11613872	648	*	Thr4_Ssu72_2___peak_1001	22	3.34666	4.46325	2.29508
chr1	11619877	11621331	1455	*	Thr4_Ssu72_2___peak_1002	13	2.7414	3.16562	1.3379
chr1	11630801	11631169	369	*	Thr4_Ssu72_2___peak_1003	13	2.75351	3.15237	1.31272
chr1	11639632	11640215	584	*	Thr4_Ssu72_2___peak_1004	16	3.00027	3.66495	1.69022
chr1	11652228	11652980	753	*	Thr4_Ssu72_2___peak_1005	13	2.7847	3.1651	1.32839
chr1	11654979	11656342	1364	*	Thr4_Ssu72_2___peak_1006	11	2.5526	2.91572	1.16192
chr1	11686057	11686386	330	*	Thr4_Ssu72_2___peak_1007	15	2.69265	3.53648	1.59051
chr1	11689638	11690170	533	*	Thr4_Ssu72_2___peak_1008	17	3.06176	3.7578	1.76069
chr1	11694345	11694670	326	*	Thr4_Ssu72_2___peak_1009	12	2.60965	2.99511	1.20594
chr1	11696845	11697499	655	*	Thr4_Ssu72_2___peak_1010	18	3.02475	3.8741	1.84914
chr1	11700919	11702669	1751	*	Thr4_Ssu72_2___peak_1011	17	2.97732	3.67329	1.70259
chr1	11707236	11709306	2071	*	Thr4_Ssu72_2___peak_1012	16	2.84332	3.54502	1.61002
chr1	11713764	11715666	1903	*	Thr4_Ssu72_2___peak_1013	15	2.85402	3.47226	1.5564
chr1	11718386	11719005	620	*	Thr4_Ssu72_2___peak_1014	20	3.13891	4.07308	2.02065
chr1	11720783	11737748	16966	*	Thr4_Ssu72_2___peak_1015	37	3.76908	6.0489	3.76548
chr1	11740141	11744403	4263	*	Thr4_Ssu72_2___peak_1016	37	3.74412	6.14181	3.79976
chr1	11751495	11751865	371	*	Thr4_Ssu72_2___peak_1017	15	2.71602	3.42796	1.52634
chr1	11766275	11768004	1730	*	Thr4_Ssu72_2___peak_1018	18	3.01154	3.83177	1.81051
chr1	11771488	11772718	1231	*	Thr4_Ssu72_2___peak_1019	15	2.98084	3.51016	1.58954
chr1	11774251	11775082	832	*	Thr4_Ssu72_2___peak_1020	14	2.77609	3.29783	1.4173
chr1	11785137	11786966	1830	*	Thr4_Ssu72_2___peak_1021	16	2.9867	3.51036	1.60211
chr1	11790150	11790485	336	*	Thr4_Ssu72_2___peak_1022	22	3.25	4.41475	2.24836
chr1	11798801	11803240	4440	*	Thr4_Ssu72_2___peak_1023	26	3.58631	4.93271	2.68525
chr1	11807551	11808783	1233	*	Thr4_Ssu72_2___peak_1024	18	3.03378	3.88492	1.86748
chr1	11810201	11815731	5531	*	Thr4_Ssu72_2___peak_1025	25	3.4743	4.80599	2.59808
chr1	11818924	11820658	1735	*	Thr4_Ssu72_2___peak_1026	16	3.05916	3.5916	1.6297
chr1	11825308	11826548	1241	*	Thr4_Ssu72_2___peak_1027	20	3.19929	4.14703	2.05914
chr1	11838648	11839313	666	*	Thr4_Ssu72_2___peak_1028	16	2.98589	3.62455	1.65679
chr1	11843779	11850500	6722	*	Thr4_Ssu72_2___peak_1029	22	3.22793	4.3868	2.27252
chr1	11851996	11852321	326	*	Thr4_Ssu72_2___peak_1030	13	2.77582	3.19199	1.33863
chr1	11855340	11856267	928	*	Thr4_Ssu72_2___peak_1031	13	2.80304	3.16299	1.34721
chr1	11865514	11866633	1120	*	Thr4_Ssu72_2___peak_1032	14	2.63106	3.27718	1.414
chr1	11874761	11878154	3394	*	Thr4_Ssu72_2___peak_1033	15	3.00947	3.51205	1.57987
chr1	11881160	11881485	326	*	Thr4_Ssu72_2___peak_1034	21	3.33467	4.26227	2.14421
chr1	11888578	11889403	826	*	Thr4_Ssu72_2___peak_1035	24	3.36896	4.59907	2.41679
chr1	11894005	11894409	405	*	Thr4_Ssu72_2___peak_1036	15	2.86828	3.42649	1.51023
chr1	11897233	11904159	6927	*	Thr4_Ssu72_2___peak_1037	20	3.0374	4.04451	2.00211
chr1	11907100	11911577	4478	*	Thr4_Ssu72_2___peak_1038	19	3.13081	4.01708	1.96546
chr1	11919418	11920048	631	*	Thr4_Ssu72_2___peak_1039	10	2.43277	2.74473	1.06711
chr1	11940491	11941038	548	*	Thr4_Ssu72_2___peak_1040	17	2.95089	3.70251	1.72031
chr1	11945706	11947359	1654	*	Thr4_Ssu72_2___peak_1041	18	3.02707	3.8498	1.82297
chr1	11951174	11953044	1871	*	Thr4_Ssu72_2___peak_1042	12	2.74156	3.03976	1.23832
chr1	11976695	11982868	6174	*	Thr4_Ssu72_2___peak_1043	13	2.71645	3.18635	1.3548
chr1	11996252	11999352	3101	*	Thr4_Ssu72_2___peak_1044	11	2.68153	2.93566	1.18324
chr1	12004394	12006862	2469	*	Thr4_Ssu72_2___peak_1045	17	3.01626	3.74707	1.76467
chr1	12012414	12015145	2732	*	Thr4_Ssu72_2___peak_1046	15	2.83728	3.46962	1.55002
chr1	12020569	12020958	390	*	Thr4_Ssu72_2___peak_1047	26	3.47424	4.91644	2.66217
chr1	12025500	12026935	1436	*	Thr4_Ssu72_2___peak_1048	17	3.00888	3.78135	1.78454
chr1	12029966	12031730	1765	*	Thr4_Ssu72_2___peak_1049	10	2.63977	2.79666	1.06945
chr1	12034733	12041161	6429	*	Thr4_Ssu72_2___peak_1050	31	3.51032	5.43745	3.19382
chr1	12043455	12043933	479	*	Thr4_Ssu72_2___peak_1051	12	2.74724	3.10812	1.28644
chr1	12050986	12052535	1550	*	Thr4_Ssu72_2___peak_1052	12	2.7132	3.06151	1.25314
chr1	12061347	12062580	1234	*	Thr4_Ssu72_2___peak_1053	24	3.4095	4.64157	2.47328
chr1	12066545	12067520	976	*	Thr4_Ssu72_2___peak_1054	13	2.71691	3.16554	1.32471
chr1	12071586	12075630	4045	*	Thr4_Ssu72_2___peak_1055	22	3.29481	4.39338	2.26453
chr1	12079566	12080044	479	*	Thr4_Ssu72_2___peak_1056	12	2.62929	2.97889	1.21404
chr1	12082732	12085303	2572	*	Thr4_Ssu72_2___peak_1057	16	3.06367	3.64837	1.69008
chr1	12088418	12089762	1345	*	Thr4_Ssu72_2___peak_1058	13	2.72062	3.26765	1.39888
chr1	12091282	12093108	1827	*	Thr4_Ssu72_2___peak_1059	16	3.01154	3.65679	1.69086
chr1	12094487	12095226	740	*	Thr4_Ssu72_2___peak_1060	23	3.41214	4.55521	2.39127
chr1	12113121	12113912	792	*	Thr4_Ssu72_2___peak_1061	17	2.99347	3.78077	1.7839
chr1	12123037	12124260	1224	*	Thr4_Ssu72_2___peak_1062	13	2.72101	3.23003	1.38431
chr1	12131298	12134141	2844	*	Thr4_Ssu72_2___peak_1063	18	3.14254	3.7955	1.81527
chr1	12138225	12139697	1473	*	Thr4_Ssu72_2___peak_1064	14	2.90187	3.35335	1.47714
chr1	12153419	12156063	2645	*	Thr4_Ssu72_2___peak_1065	13	2.86396	3.23579	1.38701
chr1	12169381	12170449	1069	*	Thr4_Ssu72_2___peak_1066	16	2.87373	3.56101	1.61089
chr1	12186178	12186763	586	*	Thr4_Ssu72_2___peak_1067	13	2.71536	3.19495	1.35677
chr1	12193448	12194335	888	*	Thr4_Ssu72_2___peak_1068	13	2.83535	3.16733	1.31671
chr1	12198155	12198949	795	*	Thr4_Ssu72_2___peak_1069	12	2.60339	3.04349	1.25263
chr1	12200483	12200809	327	*	Thr4_Ssu72_2___peak_1070	29	3.65244	5.27622	2.95805
chr1	12224253	12224854	602	*	Thr4_Ssu72_2___peak_1071	24	3.34699	4.64593	2.45892
chr1	12232039	12232592	554	*	Thr4_Ssu72_2___peak_1072	20	3.16585	4.09248	2.00208
chr1	12233901	12235484	1584	*	Thr4_Ssu72_2___peak_1073	13	2.78471	3.25886	1.39904
chr1	12241709	12242603	895	*	Thr4_Ssu72_2___peak_1074	13	2.6872	3.17777	1.34473
chr1	12244547	12244957	411	*	Thr4_Ssu72_2___peak_1075	19	2.95841	3.98278	1.92834
chr1	12248756	12249187	432	*	Thr4_Ssu72_2___peak_1076	13	2.75123	3.22384	1.38906
chr1	12254218	12255115	898	*	Thr4_Ssu72_2___peak_1077	18	3.09031	3.86621	1.84729
chr1	12260741	12262239	1499	*	Thr4_Ssu72_2___peak_1078	20	3.06911	4.07668	2.00427
chr1	12265099	12265425	327	*	Thr4_Ssu72_2___peak_1079	15	2.86166	3.48952	1.56738
chr1	12289729	12291328	1600	*	Thr4_Ssu72_2___peak_1080	14	2.6568	3.32614	1.45252
chr1	12295685	12298087	2403	*	Thr4_Ssu72_2___peak_1081	14	2.88406	3.32319	1.43439
chr1	12307362	12308439	1078	*	Thr4_Ssu72_2___peak_1082	12	2.74078	3.05629	1.26276
chr1	12311523	12312338	816	*	Thr4_Ssu72_2___peak_1083	11	2.61925	2.82994	1.11447
chr1	12330657	12332122	1466	*	Thr4_Ssu72_2___peak_1084	13	2.85705	3.22116	1.36121
chr1	12473316	12474317	1002	*	Thr4_Ssu72_2___peak_1085	15	2.86919	3.4023	1.51482
chr1	12545643	12547114	1472	*	Thr4_Ssu72_2___peak_1086	14	2.77614	3.35756	1.46963
chr1	12555324	12557067	1744	*	Thr4_Ssu72_2___peak_1087	16	2.95714	3.56192	1.6067
chr1	12561898	12564535	2638	*	Thr4_Ssu72_2___peak_1088	14	2.89076	3.39252	1.49905
chr1	12565998	12569706	3709	*	Thr4_Ssu72_2___peak_1089	15	2.90034	3.47207	1.54972
chr1	12571211	12571561	351	*	Thr4_Ssu72_2___peak_1090	24	3.25645	4.58957	2.40355
chr1	12575745	12576997	1253	*	Thr4_Ssu72_2___peak_1091	15	3.00898	3.49568	1.55598
chr1	12578395	12581241	2847	*	Thr4_Ssu72_2___peak_1092	13	2.77289	3.18958	1.34345
chr1	12587279	12588567	1289	*	Thr4_Ssu72_2___peak_1093	16	2.96017	3.57892	1.62433
chr1	12591519	12592242	724	*	Thr4_Ssu72_2___peak_1094	24	3.518	4.67416	2.47078
chr1	12599526	12602308	2783	*	Thr4_Ssu72_2___peak_1095	13	2.6468	3.18427	1.34838
chr1	12606860	12609022	2163	*	Thr4_Ssu72_2___peak_1096	14	2.84163	3.34433	1.4602
chr1	12616692	12617217	526	*	Thr4_Ssu72_2___peak_1097	12	2.7324	3.0651	1.25725
chr1	12621260	12623616	2357	*	Thr4_Ssu72_2___peak_1098	13	2.73128	3.10869	1.30083
chr1	12625123	12628932	3810	*	Thr4_Ssu72_2___peak_1099	19	3.15189	3.99885	1.95973
chr1	12632154	12634239	2086	*	Thr4_Ssu72_2___peak_1100	20	3.30005	4.08822	2.01789
chr1	12637993	12640515	2523	*	Thr4_Ssu72_2___peak_1101	12	2.66518	3.11485	1.29677
chr1	12651315	12652889	1575	*	Thr4_Ssu72_2___peak_1102	13	2.65986	3.25452	1.3972
chr1	12655069	12656981	1913	*	Thr4_Ssu72_2___peak_1103	27	3.26907	5.02928	2.79321
chr1	12662325	12663792	1468	*	Thr4_Ssu72_2___peak_1104	12	2.62838	3.07253	1.28056
chr1	12668011	12669849	1839	*	Thr4_Ssu72_2___peak_1105	25	3.32397	4.75968	2.55175
chr1	12682569	12684184	1616	*	Thr4_Ssu72_2___peak_1106	16	2.8706	3.55398	1.61533
chr1	12718584	12719945	1362	*	Thr4_Ssu72_2___peak_1107	13	2.74419	3.1476	1.32149
chr1	12778875	12779659	785	*	Thr4_Ssu72_2___peak_1108	12	2.72946	3.07786	1.26463
chr1	12803114	12803564	451	*	Thr4_Ssu72_2___peak_1109	12	2.72997	3.01552	1.2298
chr1	12869319	12870783	1465	*	Thr4_Ssu72_2___peak_1110	11	2.56499	2.90588	1.15122
chr1	13848722	13850546	1825	*	Thr4_Ssu72_2___peak_1111	19	3.19746	3.98886	1.95507
chr1	13878560	13879366	807	*	Thr4_Ssu72_2___peak_1112	12	2.76232	3.01722	1.21276
chr1	13880896	13881690	795	*	Thr4_Ssu72_2___peak_1113	12	2.71377	3.05446	1.24463
chr1	13933309	13934411	1103	*	Thr4_Ssu72_2___peak_1114	12	2.73085	3.12028	1.29527
chr1	13936381	13937513	1133	*	Thr4_Ssu72_2___peak_1115	13	2.83323	3.17086	1.33172
chr1	13944534	13945315	782	*	Thr4_Ssu72_2___peak_1116	43	4.48771	6.82526	4.31354
chr1	13946671	13947022	352	*	Thr4_Ssu72_2___peak_1117	20	3.3041	4.10638	2.03292
chr1	13954971	13955789	819	*	Thr4_Ssu72_2___peak_1118	12	2.76002	3.04775	1.23923
chr1	13999982	14000881	900	*	Thr4_Ssu72_2___peak_1119	13	2.87281	3.23254	1.36168
chr1	14116583	14117417	835	*	Thr4_Ssu72_2___peak_1120	13	2.76493	3.15704	1.31951
chr1	14119200	14120596	1397	*	Thr4_Ssu72_2___peak_1121	22	3.19365	4.34019	2.2295
chr1	14121915	14123204	1290	*	Thr4_Ssu72_2___peak_1122	17	2.92075	3.68029	1.70177
chr1	14124520	14132666	8147	*	Thr4_Ssu72_2___peak_1123	17	2.94774	3.69918	1.72041
chr1	14134370	14135743	1374	*	Thr4_Ssu72_2___peak_1124	16	2.88953	3.53833	1.60281
chr1	14137677	14141365	3689	*	Thr4_Ssu72_2___peak_1125	21	3.21263	4.21723	2.13414
chr1	14148493	14151290	2798	*	Thr4_Ssu72_2___peak_1126	11	2.65076	2.84964	1.13299
chr1	14155181	14155579	399	*	Thr4_Ssu72_2___peak_1127	24	3.3964	4.61587	2.42589
chr1	14256856	14257977	1122	*	Thr4_Ssu72_2___peak_1128	12	2.60273	2.98676	1.20267
chr1	14611913	14612238	326	*	Thr4_Ssu72_2___peak_1129	19	3.27605	4.029	1.95499
chr1	14652760	14653397	638	*	Thr4_Ssu72_2___peak_1130	10	2.63411	2.81214	1.09258
chr1	14664061	14664965	905	*	Thr4_Ssu72_2___peak_1131	13	2.77496	3.08904	1.30184
chr1	14668007	14668535	529	*	Thr4_Ssu72_2___peak_1132	11	2.6697	2.86854	1.15315
chr1	14689735	14691716	1982	*	Thr4_Ssu72_2___peak_1133	11	2.64507	2.8422	1.12726
chr1	14722203	14722528	326	*	Thr4_Ssu72_2___peak_1134	14	2.89895	3.33751	1.46376
chr1	14745990	14747582	1593	*	Thr4_Ssu72_2___peak_1135	11	2.57481	2.93613	1.17865
chr1	14767729	14769123	1395	*	Thr4_Ssu72_2___peak_1136	13	2.80521	3.2434	1.37119
chr1	14775134	14778350	3217	*	Thr4_Ssu72_2___peak_1137	15	3.03197	3.53577	1.5877
chr1	14819833	14821106	1274	*	Thr4_Ssu72_2___peak_1138	14	2.89955	3.40666	1.49742
chr1	14871297	14871622	326	*	Thr4_Ssu72_2___peak_1139	23	3.50163	4.50183	2.33916
chr1	14899078	14899919	842	*	Thr4_Ssu72_2___peak_1140	15	2.93039	3.39441	1.50599
chr1	14953761	14954115	355	*	Thr4_Ssu72_2___peak_1141	22	3.08702	4.44697	2.28978
chr1	14966335	14967294	960	*	Thr4_Ssu72_2___peak_1142	12	2.68623	2.98948	1.21415
chr1	14983213	14984028	816	*	Thr4_Ssu72_2___peak_1143	10	2.57933	2.70738	1.04147
chr1	14987996	14988741	746	*	Thr4_Ssu72_2___peak_1144	11	2.56399	2.90029	1.16007
chr1	15064305	15064868	564	*	Thr4_Ssu72_2___peak_1145	17	3.05132	3.76157	1.75382
chr1	15092440	15092862	423	*	Thr4_Ssu72_2___peak_1146	13	2.79756	3.20807	1.35351
chr1	15129027	15129434	408	*	Thr4_Ssu72_2___peak_1147	13	2.84794	3.19236	1.3505
chr1	15146812	15149599	2788	*	Thr4_Ssu72_2___peak_1148	21	3.34979	4.28158	2.19352
chr1	15162716	15163618	903	*	Thr4_Ssu72_2___peak_1149	12	2.80962	3.1093	1.28242
chr1	15178834	15179727	894	*	Thr4_Ssu72_2___peak_1150	11	2.64341	2.94138	1.17165
chr1	15192294	15193685	1392	*	Thr4_Ssu72_2___peak_1151	13	2.78806	3.20166	1.3488
chr1	15210651	15211624	974	*	Thr4_Ssu72_2___peak_1152	13	2.74245	3.15426	1.32297
chr1	15219698	15220641	944	*	Thr4_Ssu72_2___peak_1153	15	2.98301	3.54782	1.5993
chr1	15229900	15231141	1242	*	Thr4_Ssu72_2___peak_1154	12	2.77674	3.05552	1.25324
chr1	15232493	15233074	582	*	Thr4_Ssu72_2___peak_1155	12	2.77212	3.08068	1.26346
chr1	15236101	15238389	2289	*	Thr4_Ssu72_2___peak_1156	16	2.94413	3.57776	1.6276
chr1	15242921	15243965	1045	*	Thr4_Ssu72_2___peak_1157	15	3.03931	3.54785	1.59284
chr1	15248417	15251519	3103	*	Thr4_Ssu72_2___peak_1158	19	3.14911	4.01035	1.96302
chr1	15293875	15295074	1200	*	Thr4_Ssu72_2___peak_1159	13	2.74724	3.18816	1.35117
chr1	15301662	15305231	3570	*	Thr4_Ssu72_2___peak_1160	12	2.74918	2.99822	1.20228
chr1	15306908	15307775	868	*	Thr4_Ssu72_2___peak_1161	14	2.74329	3.36172	1.47552
chr1	15320164	15321653	1490	*	Thr4_Ssu72_2___peak_1162	15	2.9222	3.42196	1.5216
chr1	15323120	15323490	371	*	Thr4_Ssu72_2___peak_1163	13	2.70464	3.19139	1.35106
chr1	15332183	15332604	422	*	Thr4_Ssu72_2___peak_1164	11	2.68491	2.88356	1.1347
chr1	15334481	15335210	730	*	Thr4_Ssu72_2___peak_1165	17	2.9656	3.72187	1.73951
chr1	15341096	15342576	1481	*	Thr4_Ssu72_2___peak_1166	13	2.82316	3.27385	1.39924
chr1	15345451	15346246	796	*	Thr4_Ssu72_2___peak_1167	12	2.73804	3.10315	1.27781
chr1	15348690	15350094	1405	*	Thr4_Ssu72_2___peak_1168	12	2.62728	3.04135	1.24403
chr1	15352294	15352822	529	*	Thr4_Ssu72_2___peak_1169	15	2.90029	3.52586	1.59184
chr1	15354993	15355705	713	*	Thr4_Ssu72_2___peak_1170	11	2.55928	2.93063	1.15766
chr1	15357038	15358332	1295	*	Thr4_Ssu72_2___peak_1171	15	2.99247	3.47212	1.56192
chr1	15373316	15375322	2007	*	Thr4_Ssu72_2___peak_1172	21	3.20114	4.19574	2.10687
chr1	15381464	15384376	2913	*	Thr4_Ssu72_2___peak_1173	17	2.96385	3.74097	1.74768
chr1	15389867	15392489	2623	*	Thr4_Ssu72_2___peak_1174	19	3.10087	3.96894	1.93343
chr1	15394914	15397128	2215	*	Thr4_Ssu72_2___peak_1175	21	3.17676	4.21075	2.11492
chr1	15399865	15400230	366	*	Thr4_Ssu72_2___peak_1176	21	3.22403	4.25425	2.15563
chr1	15402488	15404010	1523	*	Thr4_Ssu72_2___peak_1177	13	2.7192	3.13363	1.31276
chr1	15407190	15409468	2279	*	Thr4_Ssu72_2___peak_1178	13	2.76424	3.20371	1.35137
chr1	15420603	15421972	1370	*	Thr4_Ssu72_2___peak_1179	16	2.92436	3.61135	1.64989
chr1	15429769	15430688	920	*	Thr4_Ssu72_2___peak_1180	13	2.71873	3.15758	1.32349
chr1	15445236	15446562	1327	*	Thr4_Ssu72_2___peak_1181	13	2.69911	3.13156	1.31923
chr1	15461379	15461786	408	*	Thr4_Ssu72_2___peak_1182	11	2.6996	2.90334	1.13949
chr1	15465736	15466883	1148	*	Thr4_Ssu72_2___peak_1183	14	2.78928	3.30764	1.43689
chr1	15477313	15479592	2280	*	Thr4_Ssu72_2___peak_1184	15	2.82053	3.46897	1.56105
chr1	15481032	15482798	1767	*	Thr4_Ssu72_2___peak_1185	12	2.59681	3.06349	1.25974
chr1	15512320	15515559	3240	*	Thr4_Ssu72_2___peak_1186	21	3.27287	4.21878	2.11549
chr1	15522626	15524083	1458	*	Thr4_Ssu72_2___peak_1187	13	2.69729	3.12573	1.30325
chr1	15525657	15526312	656	*	Thr4_Ssu72_2___peak_1188	19	3.09694	3.947	1.9074
chr1	15534937	15535311	375	*	Thr4_Ssu72_2___peak_1189	16	2.94037	3.60619	1.65068
chr1	15541072	15541904	833	*	Thr4_Ssu72_2___peak_1190	24	3.34202	4.59904	2.46505
chr1	15563697	15564124	428	*	Thr4_Ssu72_2___peak_1191	13	2.80263	3.23917	1.38102
chr1	15569603	15570926	1324	*	Thr4_Ssu72_2___peak_1192	13	2.80443	3.24752	1.37547
chr1	15582625	15584458	1834	*	Thr4_Ssu72_2___peak_1193	11	2.55644	2.81062	1.11378
chr1	15614875	15616366	1492	*	Thr4_Ssu72_2___peak_1194	11	2.61288	2.94732	1.19629
chr1	15643248	15643881	634	*	Thr4_Ssu72_2___peak_1195	23	3.46354	4.49644	2.33318
chr1	15649798	15651212	1415	*	Thr4_Ssu72_2___peak_1196	15	2.77058	3.51815	1.57777
chr1	15673112	15675443	2332	*	Thr4_Ssu72_2___peak_1197	16	2.96073	3.62672	1.67721
chr1	15697889	15698709	821	*	Thr4_Ssu72_2___peak_1198	18	3.01377	3.83867	1.83437
chr1	15709755	15711592	1838	*	Thr4_Ssu72_2___peak_1199	17	3.09093	3.69742	1.73869
chr1	15737649	15740448	2800	*	Thr4_Ssu72_2___peak_1200	12	2.65635	3.01584	1.23894
chr1	15742987	15744374	1388	*	Thr4_Ssu72_2___peak_1201	10	2.58462	2.73545	1.04767
chr1	15746358	15747214	857	*	Thr4_Ssu72_2___peak_1202	20	3.35421	4.20272	2.09137
chr1	15752895	15760843	7949	*	Thr4_Ssu72_2___peak_1203	28	3.4576	5.11189	2.87406
chr1	15762339	15763772	1434	*	Thr4_Ssu72_2___peak_1204	13	2.79947	3.17009	1.35127
chr1	15772312	15773722	1411	*	Thr4_Ssu72_2___peak_1205	10	2.46943	2.76526	1.0698
chr1	15778583	15778935	353	*	Thr4_Ssu72_2___peak_1206	20	3.28532	4.17671	2.07718
chr1	15794628	15795526	899	*	Thr4_Ssu72_2___peak_1207	10	2.59105	2.76288	1.07332
chr1	15808635	15810423	1789	*	Thr4_Ssu72_2___peak_1208	18	3.15434	3.88996	1.86144
chr1	15813816	15816013	2198	*	Thr4_Ssu72_2___peak_1209	20	3.31399	4.15317	2.05782
chr1	15828688	15830512	1825	*	Thr4_Ssu72_2___peak_1210	13	2.76662	3.13743	1.30564
chr1	15838268	15838611	344	*	Thr4_Ssu72_2___peak_1211	15	2.91713	3.50902	1.57342
chr1	15843250	15844782	1533	*	Thr4_Ssu72_2___peak_1212	12	2.61256	3.09918	1.28225
chr1	15861974	15862744	771	*	Thr4_Ssu72_2___peak_1213	21	3.40425	4.32972	2.18045
chr1	15868672	15868997	326	*	Thr4_Ssu72_2___peak_1214	12	2.76846	3.07179	1.27168
chr1	15878180	15879036	857	*	Thr4_Ssu72_2___peak_1215	11	2.70821	2.91789	1.14507
chr1	15888108	15889337	1230	*	Thr4_Ssu72_2___peak_1216	12	2.74631	2.99679	1.21004
chr1	15893975	15896433	2459	*	Thr4_Ssu72_2___peak_1217	21	3.34705	4.27824	2.18857
chr1	15899786	15905840	6055	*	Thr4_Ssu72_2___peak_1218	15	2.98976	3.53606	1.59758
chr1	15918296	15919104	809	*	Thr4_Ssu72_2___peak_1219	10	2.6346	2.78998	1.06841
chr1	15956942	15957793	852	*	Thr4_Ssu72_2___peak_1220	10	2.55294	2.72218	1.04967
chr1	15961566	15962694	1129	*	Thr4_Ssu72_2___peak_1221	18	3.12525	3.86257	1.83888
chr1	15971054	15972199	1146	*	Thr4_Ssu72_2___peak_1222	11	2.67849	2.88843	1.13051
chr1	15978959	15979987	1029	*	Thr4_Ssu72_2___peak_1223	15	2.95014	3.39238	1.50968
chr1	15995635	16001094	5460	*	Thr4_Ssu72_2___peak_1224	26	3.43684	4.81583	2.60332
chr1	16002963	16005236	2274	*	Thr4_Ssu72_2___peak_1225	12	2.71506	2.96686	1.21316
chr1	16009703	16011649	1947	*	Thr4_Ssu72_2___peak_1226	21	3.1013	4.2982	2.18001
chr1	16021991	16023768	1778	*	Thr4_Ssu72_2___peak_1227	13	2.8373	3.20299	1.34501
chr1	16027187	16027674	488	*	Thr4_Ssu72_2___peak_1228	16	3.04219	3.56885	1.63423
chr1	16029023	16029912	890	*	Thr4_Ssu72_2___peak_1229	19	3.25939	4.00708	1.94561
chr1	16031238	16032828	1591	*	Thr4_Ssu72_2___peak_1230	14	2.72287	3.26229	1.41018
chr1	16047257	16047699	443	*	Thr4_Ssu72_2___peak_1231	12	2.68759	3.05155	1.25896
chr1	16049997	16051977	1981	*	Thr4_Ssu72_2___peak_1232	12	2.69684	3.1066	1.28105
chr1	16054512	16057496	2985	*	Thr4_Ssu72_2___peak_1233	31	3.65645	5.41031	3.17603
chr1	16060565	16074158	13594	*	Thr4_Ssu72_2___peak_1234	33	3.69301	5.60719	3.33605
chr1	16080229	16080697	469	*	Thr4_Ssu72_2___peak_1235	27	3.60818	4.99893	2.73991
chr1	16083207	16087795	4589	*	Thr4_Ssu72_2___peak_1236	16	2.91244	3.57291	1.63012
chr1	16093889	16094570	682	*	Thr4_Ssu72_2___peak_1237	14	2.70681	3.27773	1.41387
chr1	16096677	16097053	377	*	Thr4_Ssu72_2___peak_1238	13	2.83799	3.23804	1.3863
chr1	16100383	16101587	1205	*	Thr4_Ssu72_2___peak_1239	11	2.70658	2.96391	1.18927
chr1	16104341	16107663	3323	*	Thr4_Ssu72_2___peak_1240	16	3.01589	3.55701	1.63253
chr1	16109971	16114951	4981	*	Thr4_Ssu72_2___peak_1241	36	3.91133	5.93072	3.66181
chr1	16127103	16127632	530	*	Thr4_Ssu72_2___peak_1242	16	2.91505	3.56646	1.61834
chr1	16129048	16132046	2999	*	Thr4_Ssu72_2___peak_1243	18	3.16908	3.83417	1.82491
chr1	16133562	16137136	3575	*	Thr4_Ssu72_2___peak_1244	21	3.26511	4.24133	2.16148
chr1	16138557	16139967	1411	*	Thr4_Ssu72_2___peak_1245	13	2.85932	3.2585	1.39937
chr1	16150938	16152925	1988	*	Thr4_Ssu72_2___peak_1246	16	3.05026	3.58331	1.63051
chr1	16154654	16158908	4255	*	Thr4_Ssu72_2___peak_1247	22	3.32673	4.35042	2.24918
chr1	16161255	16167285	6031	*	Thr4_Ssu72_2___peak_1248	23	3.26401	4.48856	2.38884
chr1	16172095	16176792	4698	*	Thr4_Ssu72_2___peak_1249	63	4.89754	8.95383	6.32211
chr1	16179480	16182762	3283	*	Thr4_Ssu72_2___peak_1250	16	3.05817	3.58591	1.62211
chr1	16185220	16185650	431	*	Thr4_Ssu72_2___peak_1251	40	4.32124	6.56298	4.08169
chr1	16187665	16188567	903	*	Thr4_Ssu72_2___peak_1252	13	2.82276	3.20992	1.36575
chr1	16190704	16194541	3838	*	Thr4_Ssu72_2___peak_1253	12	2.80519	3.11378	1.29239
chr1	16195910	16198672	2763	*	Thr4_Ssu72_2___peak_1254	17	3.07186	3.69717	1.73986
chr1	16204125	16205260	1136	*	Thr4_Ssu72_2___peak_1255	10	2.57983	2.70812	1.04759
chr1	16206834	16211455	4622	*	Thr4_Ssu72_2___peak_1256	16	3.03764	3.57121	1.62573
chr1	16212779	16214020	1242	*	Thr4_Ssu72_2___peak_1257	22	3.35006	4.36303	2.25693
chr1	16216267	16216592	326	*	Thr4_Ssu72_2___peak_1258	14	2.95678	3.38236	1.46948
chr1	16218478	16220549	2072	*	Thr4_Ssu72_2___peak_1259	12	2.80221	3.10755	1.29763
chr1	16223512	16224111	600	*	Thr4_Ssu72_2___peak_1260	10	2.64754	2.80815	1.07272
chr1	16229020	16232261	3242	*	Thr4_Ssu72_2___peak_1261	13	2.85389	3.22153	1.37012
chr1	16242049	16245073	3025	*	Thr4_Ssu72_2___peak_1262	22	3.45946	4.41816	2.26406
chr1	16246486	16246907	422	*	Thr4_Ssu72_2___peak_1263	16	3.07023	3.60933	1.64275
chr1	16249318	16250186	869	*	Thr4_Ssu72_2___peak_1264	11	2.70486	2.92754	1.17087
chr1	16258762	16282708	23947	*	Thr4_Ssu72_2___peak_1265	70	4.88935	9.74261	7.03364
chr1	16284769	16288859	4091	*	Thr4_Ssu72_2___peak_1266	23	3.44252	4.5342	2.38558
chr1	16315946	16316978	1033	*	Thr4_Ssu72_2___peak_1267	13	2.74133	3.19991	1.36346
chr1	16318644	16322119	3476	*	Thr4_Ssu72_2___peak_1268	17	2.91958	3.68385	1.72097
chr1	16324165	16325505	1341	*	Thr4_Ssu72_2___peak_1269	16	2.86817	3.63079	1.66796
chr1	16331541	16332635	1095	*	Thr4_Ssu72_2___peak_1270	11	2.62487	2.9339	1.17147
chr1	16336549	16337148	600	*	Thr4_Ssu72_2___peak_1271	14	2.71902	3.28407	1.41082
chr1	16340216	16345692	5477	*	Thr4_Ssu72_2___peak_1272	12	2.51446	3.04793	1.26259
chr1	16352653	16354066	1414	*	Thr4_Ssu72_2___peak_1273	13	2.79874	3.22369	1.36039
chr1	16356144	16356772	629	*	Thr4_Ssu72_2___peak_1274	12	2.69437	3.02798	1.23037
chr1	16364242	16365295	1054	*	Thr4_Ssu72_2___peak_1275	12	2.54688	3.04183	1.24454
chr1	16371453	16373413	1961	*	Thr4_Ssu72_2___peak_1276	18	2.98292	3.85598	1.83507
chr1	16377407	16378140	734	*	Thr4_Ssu72_2___peak_1277	13	2.77592	3.26251	1.39449
chr1	16388061	16392256	4196	*	Thr4_Ssu72_2___peak_1278	18	3.00976	3.86543	1.85319
chr1	16395006	16395354	349	*	Thr4_Ssu72_2___peak_1279	14	2.71936	3.33435	1.44921
chr1	16398338	16399931	1594	*	Thr4_Ssu72_2___peak_1280	18	2.99143	3.90807	1.86911
chr1	16403527	16404888	1362	*	Thr4_Ssu72_2___peak_1281	15	2.79375	3.48334	1.55679
chr1	16410112	16410437	326	*	Thr4_Ssu72_2___peak_1282	12	2.55891	2.99721	1.22146
chr1	16417110	16417599	490	*	Thr4_Ssu72_2___peak_1283	17	2.94047	3.81483	1.79972
chr1	16438053	16438749	697	*	Thr4_Ssu72_2___peak_1284	41	4.29711	6.63139	4.11471
chr1	16445189	16446683	1495	*	Thr4_Ssu72_2___peak_1285	10	2.39031	2.80523	1.08857
chr1	16449131	16450678	1548	*	Thr4_Ssu72_2___peak_1286	15	2.73948	3.5241	1.58505
chr1	16452497	16458558	6062	*	Thr4_Ssu72_2___peak_1287	17	2.96138	3.68815	1.71764
chr1	16460219	16461832	1614	*	Thr4_Ssu72_2___peak_1288	17	2.95712	3.72904	1.73798
chr1	16464307	16467282	2976	*	Thr4_Ssu72_2___peak_1289	13	2.75979	3.1784	1.3426
chr1	16477304	16477690	387	*	Thr4_Ssu72_2___peak_1290	20	2.90892	4.09282	2.04219
chr1	16485564	16486530	967	*	Thr4_Ssu72_2___peak_1291	11	2.58431	2.98659	1.19949
chr1	16489014	16490677	1664	*	Thr4_Ssu72_2___peak_1292	14	2.80104	3.31877	1.44386
chr1	16501352	16505502	4151	*	Thr4_Ssu72_2___peak_1293	15	2.7577	3.49306	1.57138
chr1	16508568	16510272	1705	*	Thr4_Ssu72_2___peak_1294	11	2.62303	2.85392	1.11317
chr1	16516653	16517762	1110	*	Thr4_Ssu72_2___peak_1295	13	2.69786	3.15688	1.32262
chr1	16553473	16556582	3110	*	Thr4_Ssu72_2___peak_1296	16	2.85745	3.62385	1.66666
chr1	16558226	16560144	1919	*	Thr4_Ssu72_2___peak_1297	13	2.69756	3.14119	1.31927
chr1	16562437	16563841	1405	*	Thr4_Ssu72_2___peak_1298	40	3.3808	6.43363	4.00192
chr1	16565529	16572466	6938	*	Thr4_Ssu72_2___peak_1299	45	4.07022	6.98993	4.55379
chr1	16577394	16578829	1436	*	Thr4_Ssu72_2___peak_1300	15	2.77546	3.4819	1.55998
chr1	16604315	16604958	644	*	Thr4_Ssu72_2___peak_1301	14	2.91349	3.29891	1.41104
chr1	16625416	16627963	2548	*	Thr4_Ssu72_2___peak_1302	11	2.74547	2.98794	1.19529
chr1	16634762	16635224	463	*	Thr4_Ssu72_2___peak_1303	11	2.65825	2.92397	1.15015
chr1	16648150	16648568	419	*	Thr4_Ssu72_2___peak_1304	24	3.55015	4.6018	2.41096
chr1	16649914	16651534	1621	*	Thr4_Ssu72_2___peak_1305	15	2.97217	3.47359	1.55588
chr1	16669294	16670035	742	*	Thr4_Ssu72_2___peak_1306	19	3.27537	4.04867	1.97785
chr1	16673929	16675009	1081	*	Thr4_Ssu72_2___peak_1307	12	2.80866	3.11669	1.29768
chr1	16699427	16700434	1008	*	Thr4_Ssu72_2___peak_1308	14	2.93939	3.36513	1.48095
chr1	16701938	16702613	676	*	Thr4_Ssu72_2___peak_1309	13	2.63915	3.1625	1.33215
chr1	16718458	16721469	3012	*	Thr4_Ssu72_2___peak_1310	18	3.02106	3.82527	1.83057
chr1	16723806	16736469	12664	*	Thr4_Ssu72_2___peak_1311	24	3.26316	4.59876	2.44937
chr1	16758928	16759809	882	*	Thr4_Ssu72_2___peak_1312	12	2.72411	3.07543	1.28041
chr1	16774376	16779600	5225	*	Thr4_Ssu72_2___peak_1313	26	3.50717	4.83747	2.65871
chr1	16785339	16793752	8414	*	Thr4_Ssu72_2___peak_1314	23	3.37277	4.49882	2.34804
chr1	16800669	16803176	2508	*	Thr4_Ssu72_2___peak_1315	26	3.42087	4.82517	2.62729
chr1	16809358	16811390	2033	*	Thr4_Ssu72_2___peak_1316	31	3.76406	5.41987	3.10018
chr1	16813087	16817928	4842	*	Thr4_Ssu72_2___peak_1317	19	3.12463	3.88243	1.90571
chr1	16819710	16821148	1439	*	Thr4_Ssu72_2___peak_1318	17	3.12473	3.74898	1.74475
chr1	16824162	16825098	937	*	Thr4_Ssu72_2___peak_1319	11	2.70075	2.9098	1.148
chr1	16826941	16827381	441	*	Thr4_Ssu72_2___peak_1320	14	2.82967	3.30135	1.43208
chr1	16847411	16847736	326	*	Thr4_Ssu72_2___peak_1321	22	3.25498	4.37127	2.21453
chr1	16939337	16943951	4615	*	Thr4_Ssu72_2___peak_1322	32	2.7295	5.61949	3.2865
chr1	16946530	16948747	2218	*	Thr4_Ssu72_2___peak_1323	26	2.6849	4.80945	2.61539
chr1	16950299	16953446	3148	*	Thr4_Ssu72_2___peak_1324	39	3.12535	6.40479	3.94864
chr1	16954800	16959924	5125	*	Thr4_Ssu72_2___peak_1325	29	2.86226	5.18815	2.92844
chr1	16961601	16965878	4278	*	Thr4_Ssu72_2___peak_1326	15	2.48259	3.44584	1.5387
chr1	16969008	16971373	2366	*	Thr4_Ssu72_2___peak_1327	22	2.46655	4.37349	2.27539
chr1	16974533	16974871	339	*	Thr4_Ssu72_2___peak_1328	12	2.44026	2.99853	1.21024
chr1	16976261	16976663	403	*	Thr4_Ssu72_2___peak_1329	13	2.60386	3.11599	1.30654
chr1	17016631	17018490	1860	*	Thr4_Ssu72_2___peak_1330	18	2.6601	3.94212	1.89599
chr1	17019826	17020981	1156	*	Thr4_Ssu72_2___peak_1331	16	2.59655	3.57684	1.63579
chr1	17023016	17027738	4723	*	Thr4_Ssu72_2___peak_1332	17	2.62878	3.67368	1.71247
chr1	17033618	17035421	1804	*	Thr4_Ssu72_2___peak_1333	15	2.48222	3.46782	1.54457
chr1	17037039	17039683	2645	*	Thr4_Ssu72_2___peak_1334	24	3.06174	4.66099	2.49683
chr1	17043858	17047447	3590	*	Thr4_Ssu72_2___peak_1335	14	2.51739	3.28145	1.41662
chr1	17050789	17051970	1182	*	Thr4_Ssu72_2___peak_1336	26	2.77174	4.78612	2.61451
chr1	17083816	17084956	1141	*	Thr4_Ssu72_2___peak_1337	28	3.64758	5.15909	2.87059
chr1	17199768	17201642	1875	*	Thr4_Ssu72_2___peak_1338	22	3.00628	4.31499	2.21359
chr1	17226721	17227046	326	*	Thr4_Ssu72_2___peak_1339	12	2.73606	3.06602	1.26018
chr1	17239558	17241076	1519	*	Thr4_Ssu72_2___peak_1340	16	2.84173	3.54828	1.60358
chr1	17244932	17246397	1466	*	Thr4_Ssu72_2___peak_1341	12	2.7233	3.05532	1.24991
chr1	17248491	17249303	813	*	Thr4_Ssu72_2___peak_1342	14	2.62707	3.38765	1.49274
chr1	17250791	17252405	1615	*	Thr4_Ssu72_2___peak_1343	17	2.85614	3.71013	1.72644
chr1	17253987	17254616	630	*	Thr4_Ssu72_2___peak_1344	13	2.5332	3.10912	1.30213
chr1	17256119	17256834	716	*	Thr4_Ssu72_2___peak_1345	27	3.33601	4.99056	2.77158
chr1	17259107	17260170	1064	*	Thr4_Ssu72_2___peak_1346	17	2.94627	3.75582	1.75433
chr1	17263074	17269648	6575	*	Thr4_Ssu72_2___peak_1347	18	3.03776	3.86645	1.86678
chr1	17272478	17275449	2972	*	Thr4_Ssu72_2___peak_1348	18	3.09531	3.88179	1.86697
chr1	17278367	17279412	1046	*	Thr4_Ssu72_2___peak_1349	13	2.83047	3.15893	1.32352
chr1	17281070	17282693	1624	*	Thr4_Ssu72_2___peak_1350	24	3.40645	4.62451	2.46304
chr1	17284889	17285267	379	*	Thr4_Ssu72_2___peak_1351	24	3.37011	4.63872	2.44493
chr1	17287241	17287821	581	*	Thr4_Ssu72_2___peak_1352	22	3.19971	4.34931	2.2026
chr1	17289855	17294595	4741	*	Thr4_Ssu72_2___peak_1353	21	3.19281	4.18749	2.12431
chr1	17296716	17300153	3438	*	Thr4_Ssu72_2___peak_1354	39	3.77581	6.40449	3.96137
chr1	17301548	17307533	5986	*	Thr4_Ssu72_2___peak_1355	25	3.36292	4.72174	2.55866
chr1	17309575	17314300	4726	*	Thr4_Ssu72_2___peak_1356	24	3.23902	4.54842	2.4316
chr1	17316146	17322909	6764	*	Thr4_Ssu72_2___peak_1357	25	3.36059	4.72614	2.54287
chr1	17324670	17333896	9227	*	Thr4_Ssu72_2___peak_1358	23	3.32759	4.3744	2.30819
chr1	17337725	17338214	490	*	Thr4_Ssu72_2___peak_1359	19	3.0506	4.03365	1.97835
chr1	17340499	17342138	1640	*	Thr4_Ssu72_2___peak_1360	14	2.80366	3.30984	1.43336
chr1	17343605	17344790	1186	*	Thr4_Ssu72_2___peak_1361	19	3.06473	3.91824	1.90368
chr1	17358709	17360367	1659	*	Thr4_Ssu72_2___peak_1362	23	3.35362	4.45069	2.33696
chr1	17375912	17376379	468	*	Thr4_Ssu72_2___peak_1363	13	2.792	3.15139	1.32564
chr1	17380109	17380904	796	*	Thr4_Ssu72_2___peak_1364	13	2.65812	3.15191	1.32499
chr1	17389892	17390874	983	*	Thr4_Ssu72_2___peak_1365	13	2.80053	3.11571	1.30979
chr1	17431312	17432461	1150	*	Thr4_Ssu72_2___peak_1366	18	3.15512	3.93823	1.89415
chr1	17440140	17442675	2536	*	Thr4_Ssu72_2___peak_1367	12	2.58238	3.02927	1.23626
chr1	17448106	17448848	743	*	Thr4_Ssu72_2___peak_1368	12	2.48971	3.03977	1.25013
chr1	17463253	17465054	1802	*	Thr4_Ssu72_2___peak_1369	14	2.81584	3.32512	1.45128
chr1	17475593	17476728	1136	*	Thr4_Ssu72_2___peak_1370	14	2.80784	3.3165	1.44162
chr1	17492576	17493094	519	*	Thr4_Ssu72_2___peak_1371	15	2.77503	3.44117	1.53005
chr1	17512542	17513080	539	*	Thr4_Ssu72_2___peak_1372	15	2.9205	3.52548	1.59226
chr1	17532961	17534453	1493	*	Thr4_Ssu72_2___peak_1373	14	2.7592	3.32324	1.44113
chr1	17543496	17543821	326	*	Thr4_Ssu72_2___peak_1374	13	2.77645	3.19219	1.34083
chr1	17566624	17567295	672	*	Thr4_Ssu72_2___peak_1375	17	2.89672	3.7446	1.75773
chr1	17569268	17571620	2353	*	Thr4_Ssu72_2___peak_1376	12	2.62371	3.06642	1.2686
chr1	17579491	17580022	532	*	Thr4_Ssu72_2___peak_1377	13	2.69344	3.19941	1.35673
chr1	17582249	17582574	326	*	Thr4_Ssu72_2___peak_1378	16	2.82237	3.68331	1.69438
chr1	17585709	17586085	377	*	Thr4_Ssu72_2___peak_1379	11	2.62198	2.89142	1.12831
chr1	17587603	17588146	544	*	Thr4_Ssu72_2___peak_1380	20	3.18206	4.15713	2.05422
chr1	17603303	17604464	1162	*	Thr4_Ssu72_2___peak_1381	12	2.73257	3.08329	1.26545
chr1	17605868	17606694	827	*	Thr4_Ssu72_2___peak_1382	12	2.66244	3.04243	1.23951
chr1	17634685	17635457	773	*	Thr4_Ssu72_2___peak_1383	12	2.57203	3.02157	1.2253
chr1	17662177	17665756	3580	*	Thr4_Ssu72_2___peak_1384	17	2.98668	3.71633	1.73149
chr1	17672994	17676015	3022	*	Thr4_Ssu72_2___peak_1385	12	2.6769	3.01545	1.23767
chr1	17679996	17682485	2490	*	Thr4_Ssu72_2___peak_1386	11	2.66635	2.94631	1.17662
chr1	17685549	17686709	1161	*	Thr4_Ssu72_2___peak_1387	12	2.7669	3.12621	1.29826
chr1	17707405	17709148	1744	*	Thr4_Ssu72_2___peak_1388	10	2.51603	2.74682	1.0617
chr1	17711930	17713307	1378	*	Thr4_Ssu72_2___peak_1389	11	2.60379	2.87937	1.13848
chr1	17728904	17744023	15120	*	Thr4_Ssu72_2___peak_1390	50	4.25277	7.50769	5.0836
chr1	17745715	17746967	1253	*	Thr4_Ssu72_2___peak_1391	27	3.44074	4.96016	2.75227
chr1	17749492	17754807	5316	*	Thr4_Ssu72_2___peak_1392	19	3.10373	4.06853	1.99376
chr1	17756218	17762181	5964	*	Thr4_Ssu72_2___peak_1393	14	2.83978	3.27415	1.41815
chr1	17764556	17765420	865	*	Thr4_Ssu72_2___peak_1394	37	3.97851	6.12185	3.7684
chr1	17776808	17781151	4344	*	Thr4_Ssu72_2___peak_1395	21	3.34737	4.24344	2.16853
chr1	17793839	17796649	2811	*	Thr4_Ssu72_2___peak_1396	10	2.65068	2.81278	1.07418
chr1	17852612	17853949	1338	*	Thr4_Ssu72_2___peak_1397	11	2.55656	2.87347	1.11514
chr1	17862238	17862594	357	*	Thr4_Ssu72_2___peak_1398	33	3.88039	5.75727	3.36439
chr1	17876850	17879683	2834	*	Thr4_Ssu72_2___peak_1399	17	3.088	3.70617	1.74623
chr1	17887994	17888722	729	*	Thr4_Ssu72_2___peak_1400	21	3.10115	4.26786	2.14587
chr1	17895971	17898469	2499	*	Thr4_Ssu72_2___peak_1401	13	2.71892	3.14218	1.3253
chr1	17901845	17903052	1208	*	Thr4_Ssu72_2___peak_1402	15	2.81961	3.43751	1.52985
chr1	17910643	17911945	1303	*	Thr4_Ssu72_2___peak_1403	11	2.57296	2.88618	1.15323
chr1	17914228	17915407	1180	*	Thr4_Ssu72_2___peak_1404	12	2.564	3.02712	1.24312
chr1	17928254	17929306	1053	*	Thr4_Ssu72_2___peak_1405	13	2.81284	3.25052	1.39066
chr1	17943523	17944434	912	*	Thr4_Ssu72_2___peak_1406	12	2.59731	2.99819	1.21351
chr1	17946905	17947230	326	*	Thr4_Ssu72_2___peak_1407	11	2.56487	2.81221	1.10078
chr1	17949302	17951890	2589	*	Thr4_Ssu72_2___peak_1408	14	2.75052	3.25962	1.41833
chr1	17956563	17961505	4943	*	Thr4_Ssu72_2___peak_1409	16	2.9396	3.63256	1.68309
chr1	17964532	17967047	2516	*	Thr4_Ssu72_2___peak_1410	15	2.83338	3.403	1.50061
chr1	17970806	17975509	4704	*	Thr4_Ssu72_2___peak_1411	18	3.05258	3.81799	1.82017
chr1	17979936	17980607	672	*	Thr4_Ssu72_2___peak_1412	11	2.56587	2.95704	1.17936
chr1	17983952	17989111	5160	*	Thr4_Ssu72_2___peak_1413	14	2.81003	3.34303	1.45329
chr1	17991469	17995057	3589	*	Thr4_Ssu72_2___peak_1414	15	2.89792	3.53328	1.59355
chr1	17998320	18002486	4167	*	Thr4_Ssu72_2___peak_1415	14	2.82572	3.35758	1.47242
chr1	18003882	18004675	794	*	Thr4_Ssu72_2___peak_1416	16	2.87178	3.57179	1.6199
chr1	18006020	18006425	406	*	Thr4_Ssu72_2___peak_1417	16	3.06697	3.66574	1.69676
chr1	18010901	18012389	1489	*	Thr4_Ssu72_2___peak_1418	16	3.05408	3.65044	1.69261
chr1	18015294	18015905	612	*	Thr4_Ssu72_2___peak_1419	19	3.03218	3.95756	1.90977
chr1	18019145	18020188	1044	*	Thr4_Ssu72_2___peak_1420	11	2.56362	2.82138	1.10414
chr1	18021588	18025261	3674	*	Thr4_Ssu72_2___peak_1421	17	2.95773	3.7743	1.78565
chr1	18027171	18028003	833	*	Thr4_Ssu72_2___peak_1422	15	2.70883	3.41528	1.5155
chr1	18032732	18034823	2092	*	Thr4_Ssu72_2___peak_1423	15	2.95019	3.43813	1.53691
chr1	18052436	18053614	1179	*	Thr4_Ssu72_2___peak_1424	20	3.21371	4.03004	2.01275
chr1	18085832	18086824	993	*	Thr4_Ssu72_2___peak_1425	12	2.72471	3.05644	1.25207
chr1	18088517	18090552	2036	*	Thr4_Ssu72_2___peak_1426	14	2.86935	3.40696	1.49883
chr1	18114821	18115536	716	*	Thr4_Ssu72_2___peak_1427	17	2.87939	3.76219	1.76704
chr1	18151916	18153496	1581	*	Thr4_Ssu72_2___peak_1428	16	2.92332	3.63576	1.67161
chr1	18172103	18173535	1433	*	Thr4_Ssu72_2___peak_1429	13	2.70122	3.1971	1.36573
chr1	18194645	18196102	1458	*	Thr4_Ssu72_2___peak_1430	13	2.82204	3.15246	1.34477
chr1	18217869	18218633	765	*	Thr4_Ssu72_2___peak_1431	11	2.629	2.95262	1.18457
chr1	18247134	18248061	928	*	Thr4_Ssu72_2___peak_1432	12	2.65186	2.9905	1.22363
chr1	18275134	18275459	326	*	Thr4_Ssu72_2___peak_1433	15	2.87995	3.49887	1.56216
chr1	18293282	18294594	1313	*	Thr4_Ssu72_2___peak_1434	13	2.76146	3.22262	1.37063
chr1	18298686	18299088	403	*	Thr4_Ssu72_2___peak_1435	21	3.33473	4.26057	2.16148
chr1	18326109	18326501	393	*	Thr4_Ssu72_2___peak_1436	23	3.40255	4.51606	2.32595
chr1	18332333	18336156	3824	*	Thr4_Ssu72_2___peak_1437	18	3.05156	3.85051	1.83176
chr1	18344524	18346842	2319	*	Thr4_Ssu72_2___peak_1438	15	2.76546	3.41149	1.50705
chr1	18403873	18404821	949	*	Thr4_Ssu72_2___peak_1439	22	3.30734	4.36647	2.2254
chr1	18407110	18408309	1200	*	Thr4_Ssu72_2___peak_1440	10	2.51797	2.73147	1.04339
chr1	18434788	18435113	326	*	Thr4_Ssu72_2___peak_1441	17	3.09504	3.76817	1.76538
chr1	18437086	18437945	860	*	Thr4_Ssu72_2___peak_1442	12	2.69823	3.12167	1.29406
chr1	18443474	18445054	1581	*	Thr4_Ssu72_2___peak_1443	26	3.58705	4.91192	2.67427
chr1	18451334	18453778	2445	*	Thr4_Ssu72_2___peak_1444	13	2.67677	3.25709	1.3956
chr1	18460066	18461476	1411	*	Thr4_Ssu72_2___peak_1445	11	2.47347	2.91191	1.1555
chr1	18465869	18467644	1776	*	Thr4_Ssu72_2___peak_1446	16	2.90203	3.53504	1.60444
chr1	18470848	18473815	2968	*	Thr4_Ssu72_2___peak_1447	12	2.6741	3.05812	1.2484
chr1	18480008	18485561	5554	*	Thr4_Ssu72_2___peak_1448	15	2.90612	3.52265	1.5939
chr1	18495542	18496329	788	*	Thr4_Ssu72_2___peak_1449	13	2.71797	3.20965	1.363
chr1	18505833	18507786	1954	*	Thr4_Ssu72_2___peak_1450	14	2.81772	3.27908	1.4038
chr1	18532710	18533035	326	*	Thr4_Ssu72_2___peak_1451	17	3.06452	3.71846	1.72002
chr1	18568801	18569762	962	*	Thr4_Ssu72_2___peak_1452	18	3.14609	3.86132	1.86417
chr1	18586763	18587705	943	*	Thr4_Ssu72_2___peak_1453	11	2.6166	2.88316	1.12135
chr1	18594901	18596382	1482	*	Thr4_Ssu72_2___peak_1454	11	2.63616	2.91306	1.14733
chr1	18628245	18629699	1455	*	Thr4_Ssu72_2___peak_1455	20	3.16383	4.12834	2.02928
chr1	18639686	18640011	326	*	Thr4_Ssu72_2___peak_1456	12	2.72534	3.11497	1.28623
chr1	18688081	18689368	1288	*	Thr4_Ssu72_2___peak_1457	16	2.92294	3.59307	1.64028
chr1	18695933	18696325	393	*	Thr4_Ssu72_2___peak_1458	12	2.70703	3.09392	1.29552
chr1	18710172	18713270	3099	*	Thr4_Ssu72_2___peak_1459	20	3.27083	4.18644	2.0829
chr1	18767539	18767914	376	*	Thr4_Ssu72_2___peak_1460	25	3.55928	4.73038	2.51957
chr1	18773992	18775639	1648	*	Thr4_Ssu72_2___peak_1461	18	3.08169	3.88372	1.86056
chr1	18780217	18781166	950	*	Thr4_Ssu72_2___peak_1462	11	2.70893	2.94155	1.19275
chr1	18806984	18810110	3127	*	Thr4_Ssu72_2___peak_1463	17	3.07701	3.74852	1.75951
chr1	18822480	18823107	628	*	Thr4_Ssu72_2___peak_1464	19	3.14544	4.05316	1.97306
chr1	18827912	18828237	326	*	Thr4_Ssu72_2___peak_1465	11	2.73668	2.97335	1.19065
chr1	18863950	18864559	610	*	Thr4_Ssu72_2___peak_1466	15	2.8386	3.40911	1.51416
chr1	18883434	18884923	1490	*	Thr4_Ssu72_2___peak_1467	11	2.64284	2.95192	1.17841
chr1	18901504	18901942	439	*	Thr4_Ssu72_2___peak_1468	11	2.50551	2.86665	1.13173
chr1	18923100	18925275	2176	*	Thr4_Ssu72_2___peak_1469	13	2.72878	3.19662	1.35542
chr1	18931875	18933504	1630	*	Thr4_Ssu72_2___peak_1470	12	2.61562	3.08979	1.27644
chr1	18945636	18945963	328	*	Thr4_Ssu72_2___peak_1471	19	3.16994	3.9872	1.92071
chr1	18955256	18956580	1325	*	Thr4_Ssu72_2___peak_1472	12	2.61878	2.97235	1.20508
chr1	18962531	18963137	607	*	Thr4_Ssu72_2___peak_1473	15	2.73596	3.43882	1.52411
chr1	18970539	18974518	3980	*	Thr4_Ssu72_2___peak_1474	14	2.62449	3.3045	1.43118
chr1	18983128	18984676	1549	*	Thr4_Ssu72_2___peak_1475	12	2.68162	3.02861	1.24098
chr1	18987741	18988615	875	*	Thr4_Ssu72_2___peak_1476	12	2.75281	3.09288	1.27961
chr1	19002225	19003010	786	*	Thr4_Ssu72_2___peak_1477	12	2.56949	3.08123	1.27203
chr1	19012285	19012845	561	*	Thr4_Ssu72_2___peak_1478	11	2.6825	2.98411	1.19934
chr1	19028836	19029161	326	*	Thr4_Ssu72_2___peak_1479	18	3.18578	3.86014	1.85555
chr1	19037531	19038009	479	*	Thr4_Ssu72_2___peak_1480	16	2.94271	3.58039	1.63213
chr1	19039789	19040642	854	*	Thr4_Ssu72_2___peak_1481	11	2.60124	2.86527	1.11931
chr1	19048876	19050670	1795	*	Thr4_Ssu72_2___peak_1482	14	2.78265	3.29433	1.42292
chr1	19054464	19056365	1902	*	Thr4_Ssu72_2___peak_1483	15	2.89885	3.42315	1.5112
chr1	19059892	19060228	337	*	Thr4_Ssu72_2___peak_1484	12	2.68702	3.0802	1.26976
chr1	19061970	19063506	1537	*	Thr4_Ssu72_2___peak_1485	12	2.68477	3.04855	1.24638
chr1	19064813	19066180	1368	*	Thr4_Ssu72_2___peak_1486	12	2.67197	2.98902	1.20845
chr1	19104582	19105464	883	*	Thr4_Ssu72_2___peak_1487	26	3.48807	4.90513	2.65983
chr1	19113783	19114657	875	*	Thr4_Ssu72_2___peak_1488	12	2.77442	3.10896	1.29948
chr1	19132854	19133395	542	*	Thr4_Ssu72_2___peak_1489	12	2.71303	3.03078	1.23326
chr1	19144655	19145827	1173	*	Thr4_Ssu72_2___peak_1490	15	2.95402	3.46075	1.55496
chr1	19176992	19178137	1146	*	Thr4_Ssu72_2___peak_1491	16	2.61457	3.56522	1.62579
chr1	19186923	19189176	2254	*	Thr4_Ssu72_2___peak_1492	13	2.73087	3.17117	1.33527
chr1	19193605	19198601	4997	*	Thr4_Ssu72_2___peak_1493	18	3.05783	3.84109	1.83811
chr1	19200840	19204171	3332	*	Thr4_Ssu72_2___peak_1494	15	2.7807	3.41427	1.50292
chr1	19208781	19209804	1024	*	Thr4_Ssu72_2___peak_1495	10	2.49683	2.82121	1.08322
chr1	19214894	19218211	3318	*	Thr4_Ssu72_2___peak_1496	19	2.99068	3.98169	1.95047
chr1	19228050	19229730	1681	*	Thr4_Ssu72_2___peak_1497	25	3.093	4.7025	2.51609
chr1	19237436	19238005	570	*	Thr4_Ssu72_2___peak_1498	15	2.85401	3.52171	1.58369
chr1	19239701	19240246	546	*	Thr4_Ssu72_2___peak_1499	20	3.07082	4.10892	2.01816
chr1	19242666	19243968	1303	*	Thr4_Ssu72_2___peak_1500	22	3.26492	4.43161	2.27348
chr1	19245657	19246129	473	*	Thr4_Ssu72_2___peak_1501	13	2.73988	3.16754	1.34878
chr1	19254571	19256545	1975	*	Thr4_Ssu72_2___peak_1502	13	2.70291	3.1292	1.31667
chr1	19265204	19266707	1504	*	Thr4_Ssu72_2___peak_1503	13	2.72017	3.12901	1.31791
chr1	19274990	19275642	653	*	Thr4_Ssu72_2___peak_1504	13	2.73303	3.26188	1.39165
chr1	19305289	19306329	1041	*	Thr4_Ssu72_2___peak_1505	12	2.68872	3.02385	1.24789
chr1	19311739	19314710	2972	*	Thr4_Ssu72_2___peak_1506	14	2.81115	3.27743	1.41114
chr1	19324075	19324400	326	*	Thr4_Ssu72_2___peak_1507	12	2.5864	3.11676	1.29836
chr1	19334082	19334806	725	*	Thr4_Ssu72_2___peak_1508	27	3.51595	4.99891	2.77216
chr1	19358707	19360751	2045	*	Thr4_Ssu72_2___peak_1509	17	2.93632	3.74606	1.76839
chr1	19369786	19372240	2455	*	Thr4_Ssu72_2___peak_1510	19	3.087	3.97349	1.94877
chr1	19380720	19388619	7900	*	Thr4_Ssu72_2___peak_1511	18	3.04647	3.91875	1.88799
chr1	19393656	19399621	5966	*	Thr4_Ssu72_2___peak_1512	38	3.86293	6.23442	3.80404
chr1	19401516	19402262	747	*	Thr4_Ssu72_2___peak_1513	16	2.79994	3.65038	1.68754
chr1	19406002	19406389	388	*	Thr4_Ssu72_2___peak_1514	30	3.63707	5.40676	3.06246
chr1	19411083	19415329	4247	*	Thr4_Ssu72_2___peak_1515	14	2.80238	3.37635	1.49631
chr1	19419392	19420116	725	*	Thr4_Ssu72_2___peak_1516	11	2.58366	2.94383	1.17274
chr1	19456661	19457446	786	*	Thr4_Ssu72_2___peak_1517	10	2.63881	2.8006	1.08038
chr1	19465501	19468103	2603	*	Thr4_Ssu72_2___peak_1518	19	3.07501	4.0158	1.97114
chr1	19485422	19486749	1328	*	Thr4_Ssu72_2___peak_1519	13	2.81859	3.18735	1.35762
chr1	19502626	19503961	1336	*	Thr4_Ssu72_2___peak_1520	12	2.72391	3.00516	1.22213
chr1	19507554	19509036	1483	*	Thr4_Ssu72_2___peak_1521	17	3.03585	3.74832	1.78522
chr1	19536015	19537937	1923	*	Thr4_Ssu72_2___peak_1522	25	3.18829	4.70698	2.5356
chr1	19541246	19541571	326	*	Thr4_Ssu72_2___peak_1523	13	2.8101	3.22871	1.36895
chr1	19543347	19543784	438	*	Thr4_Ssu72_2___peak_1524	13	2.83439	3.18723	1.37081
chr1	19546266	19549254	2989	*	Thr4_Ssu72_2___peak_1525	19	3.15407	3.96097	1.91931
chr1	19558069	19558433	365	*	Thr4_Ssu72_2___peak_1526	23	3.51092	4.58183	2.38878
chr1	19560797	19561255	459	*	Thr4_Ssu72_2___peak_1527	10	2.52993	2.68349	1.0284
chr1	19576409	19589716	13308	*	Thr4_Ssu72_2___peak_1528	36	3.89295	6.04172	3.68481
chr1	19594856	19597177	2322	*	Thr4_Ssu72_2___peak_1529	16	2.99674	3.5666	1.61197
chr1	19606753	19607287	535	*	Thr4_Ssu72_2___peak_1530	10	2.64453	2.80369	1.07271
chr1	19626364	19628461	2098	*	Thr4_Ssu72_2___peak_1531	12	2.76277	3.08379	1.27238
chr1	19629769	19630983	1215	*	Thr4_Ssu72_2___peak_1532	12	2.746	3.11484	1.28706
chr1	19637951	19639605	1655	*	Thr4_Ssu72_2___peak_1533	16	2.75754	3.62247	1.66484
chr1	19644440	19646204	1765	*	Thr4_Ssu72_2___peak_1534	13	2.74858	3.15126	1.32421
chr1	19650241	19672156	21916	*	Thr4_Ssu72_2___peak_1535	42	4.13169	6.67253	4.23281
chr1	19675546	19676800	1255	*	Thr4_Ssu72_2___peak_1536	15	2.89713	3.47715	1.55468
chr1	19693963	19694525	563	*	Thr4_Ssu72_2___peak_1537	11	2.66342	2.99003	1.19797
chr1	19695915	19699825	3911	*	Thr4_Ssu72_2___peak_1538	15	2.82793	3.46306	1.55552
chr1	19705283	19707191	1909	*	Thr4_Ssu72_2___peak_1539	13	2.75554	3.14559	1.31168
chr1	19716766	19717283	518	*	Thr4_Ssu72_2___peak_1540	11	2.50853	2.97548	1.19981
chr1	19719310	19720769	1460	*	Thr4_Ssu72_2___peak_1541	15	2.87657	3.50009	1.57672
chr1	19722217	19722825	609	*	Thr4_Ssu72_2___peak_1542	14	2.63067	3.27188	1.41118
chr1	19724286	19724935	650	*	Thr4_Ssu72_2___peak_1543	12	2.64251	3.00027	1.23706
chr1	19763365	19767296	3932	*	Thr4_Ssu72_2___peak_1544	22	3.27982	4.41502	2.29446
chr1	19795056	19796683	1628	*	Thr4_Ssu72_2___peak_1545	12	2.67335	3.05159	1.24575
chr1	19810772	19812615	1844	*	Thr4_Ssu72_2___peak_1546	14	2.77598	3.3955	1.49947
chr1	19815002	19817359	2358	*	Thr4_Ssu72_2___peak_1547	14	2.89862	3.31303	1.43575
chr1	19830282	19830861	580	*	Thr4_Ssu72_2___peak_1548	24	3.51794	4.62266	2.45515
chr1	19849913	19851816	1904	*	Thr4_Ssu72_2___peak_1549	14	2.81658	3.29009	1.41859
chr1	19882543	19883941	1399	*	Thr4_Ssu72_2___peak_1550	18	3.15647	3.83358	1.80359
chr1	19894102	19895040	939	*	Thr4_Ssu72_2___peak_1551	13	2.88294	3.25549	1.39604
chr1	19930700	19931308	609	*	Thr4_Ssu72_2___peak_1552	22	3.41324	4.32867	2.20676
chr1	19934998	19935646	649	*	Thr4_Ssu72_2___peak_1553	11	2.70287	2.91698	1.15732
chr1	19938774	19940569	1796	*	Thr4_Ssu72_2___peak_1554	16	3.01922	3.64933	1.68347
chr1	19942002	19942587	586	*	Thr4_Ssu72_2___peak_1555	18	3.20028	3.87893	1.85746
chr1	19953247	19956987	3741	*	Thr4_Ssu72_2___peak_1556	18	3.10014	3.91536	1.88132
chr1	19959226	19966889	7664	*	Thr4_Ssu72_2___peak_1557	15	2.99226	3.50165	1.56948
chr1	19969646	19973206	3561	*	Thr4_Ssu72_2___peak_1558	12	2.62712	2.99855	1.21755
chr1	19974512	19975066	555	*	Thr4_Ssu72_2___peak_1559	18	3.05434	3.92846	1.8905
chr1	19976684	19977602	919	*	Thr4_Ssu72_2___peak_1560	11	2.59426	2.94136	1.19197
chr1	19978930	19980074	1145	*	Thr4_Ssu72_2___peak_1561	18	2.986	3.85089	1.831
chr1	19981567	19987167	5601	*	Thr4_Ssu72_2___peak_1562	18	2.9011	3.80397	1.81619
chr1	19990849	19992905	2057	*	Thr4_Ssu72_2___peak_1563	33	3.78734	5.61879	3.31952
chr1	19998321	19999203	883	*	Thr4_Ssu72_2___peak_1564	10	2.46455	2.77183	1.07415
chr1	20003152	20009871	6720	*	Thr4_Ssu72_2___peak_1565	27	3.60314	5.00899	2.7626
chr1	20014381	20016957	2577	*	Thr4_Ssu72_2___peak_1566	13	2.69578	3.23553	1.38783
chr1	20026003	20027226	1224	*	Thr4_Ssu72_2___peak_1567	15	2.88908	3.46717	1.54732
chr1	20030915	20032192	1278	*	Thr4_Ssu72_2___peak_1568	15	2.85521	3.49801	1.57679
chr1	20041649	20043468	1820	*	Thr4_Ssu72_2___peak_1569	12	2.69161	2.95536	1.20832
chr1	20052545	20055273	2729	*	Thr4_Ssu72_2___peak_1570	14	2.87101	3.3326	1.45899
chr1	20061005	20061522	518	*	Thr4_Ssu72_2___peak_1571	15	2.80646	3.44174	1.53032
chr1	20063064	20064999	1936	*	Thr4_Ssu72_2___peak_1572	14	2.86789	3.39979	1.48555
chr1	20071467	20073045	1579	*	Thr4_Ssu72_2___peak_1573	13	2.73655	3.23789	1.37784
chr1	20111476	20113932	2457	*	Thr4_Ssu72_2___peak_1574	12	2.75806	3.09609	1.28713
chr1	20120572	20120984	413	*	Thr4_Ssu72_2___peak_1575	15	2.9928	3.53556	1.59676
chr1	20135465	20135957	493	*	Thr4_Ssu72_2___peak_1576	22	3.19973	4.42789	2.2771
chr1	20140081	20142115	2035	*	Thr4_Ssu72_2___peak_1577	13	2.79293	3.22953	1.36426
chr1	20151915	20152520	606	*	Thr4_Ssu72_2___peak_1578	15	2.94688	3.39864	1.51253
chr1	20175263	20176703	1441	*	Thr4_Ssu72_2___peak_1579	12	2.79805	3.1066	1.28044
chr1	20209043	20210283	1241	*	Thr4_Ssu72_2___peak_1580	27	3.39794	4.94247	2.73483
chr1	20224110	20225609	1500	*	Thr4_Ssu72_2___peak_1581	19	3.17243	3.99326	1.93032
chr1	20240254	20242354	2101	*	Thr4_Ssu72_2___peak_1582	18	3.02377	3.81487	1.81141
chr1	20243746	20248246	4501	*	Thr4_Ssu72_2___peak_1583	16	2.89994	3.57747	1.65027
chr1	20249914	20251338	1425	*	Thr4_Ssu72_2___peak_1584	13	2.8014	3.25739	1.39486
chr1	20276520	20276845	326	*	Thr4_Ssu72_2___peak_1585	15	2.94949	3.41886	1.5282
chr1	20310960	20311399	440	*	Thr4_Ssu72_2___peak_1586	31	3.91181	5.5205	3.18584
chr1	20363363	20365128	1766	*	Thr4_Ssu72_2___peak_1587	11	2.6461	2.87442	1.13591
chr1	20393311	20394572	1262	*	Thr4_Ssu72_2___peak_1588	11	2.69383	2.89486	1.13553
chr1	20396033	20397105	1073	*	Thr4_Ssu72_2___peak_1589	19	3.26922	4.00143	1.93071
chr1	20416957	20417282	326	*	Thr4_Ssu72_2___peak_1590	18	3.13683	3.93665	1.89116
chr1	20430258	20431522	1265	*	Thr4_Ssu72_2___peak_1591	16	3.02584	3.55081	1.60024
chr1	20452123	20453570	1448	*	Thr4_Ssu72_2___peak_1592	16	2.9815	3.61351	1.67273
chr1	20468203	20469329	1127	*	Thr4_Ssu72_2___peak_1593	11	2.63166	2.94834	1.18234
chr1	20473998	20474660	663	*	Thr4_Ssu72_2___peak_1594	20	3.27861	4.19198	2.08396
chr1	20477664	20479343	1680	*	Thr4_Ssu72_2___peak_1595	12	2.68277	3.11418	1.28702
chr1	20487924	20489573	1650	*	Thr4_Ssu72_2___peak_1596	21	3.33911	4.2835	2.17008
chr1	20492418	20493054	637	*	Thr4_Ssu72_2___peak_1597	18	3.07851	3.90377	1.86438
chr1	20512333	20512976	644	*	Thr4_Ssu72_2___peak_1598	14	2.71387	3.25366	1.40036
chr1	20523824	20524149	326	*	Thr4_Ssu72_2___peak_1599	14	2.82563	3.28322	1.40428
chr1	20525868	20527468	1601	*	Thr4_Ssu72_2___peak_1600	12	2.68229	3.09141	1.27553
chr1	20549409	20550404	996	*	Thr4_Ssu72_2___peak_1601	16	3.04415	3.60858	1.67519
chr1	20569267	20569653	387	*	Thr4_Ssu72_2___peak_1602	25	3.47196	4.74463	2.50677
chr1	20616684	20617618	935	*	Thr4_Ssu72_2___peak_1603	17	2.98365	3.7936	1.77819
chr1	20620385	20620710	326	*	Thr4_Ssu72_2___peak_1604	10	2.5893	2.72212	1.05248
chr1	20631850	20632296	447	*	Thr4_Ssu72_2___peak_1605	21	3.33472	4.34091	2.19342
chr1	20638276	20639453	1178	*	Thr4_Ssu72_2___peak_1606	14	2.75984	3.25811	1.41048
chr1	20645062	20648012	2951	*	Thr4_Ssu72_2___peak_1607	12	2.68419	3.05551	1.25761
chr1	20656685	20657146	462	*	Thr4_Ssu72_2___peak_1608	13	2.79168	3.15482	1.32714
chr1	20669267	20672278	3012	*	Thr4_Ssu72_2___peak_1609	15	2.93055	3.46792	1.54324
chr1	20679093	20680213	1121	*	Thr4_Ssu72_2___peak_1610	11	2.59442	2.84911	1.10373
chr1	20691777	20693701	1925	*	Thr4_Ssu72_2___peak_1611	11	2.54008	2.83022	1.11046
chr1	20695221	20695805	585	*	Thr4_Ssu72_2___peak_1612	13	2.77493	3.13102	1.30662
chr1	20737790	20738462	673	*	Thr4_Ssu72_2___peak_1613	21	3.28452	4.21393	2.14532
chr1	20744029	20744615	587	*	Thr4_Ssu72_2___peak_1614	13	2.78157	3.15009	1.32016
chr1	20802092	20802817	726	*	Thr4_Ssu72_2___peak_1615	14	2.7311	3.32764	1.44612
chr1	20808062	20808948	887	*	Thr4_Ssu72_2___peak_1616	12	2.61056	3.07135	1.26113
chr1	20810261	20811056	796	*	Thr4_Ssu72_2___peak_1617	20	3.14648	4.08507	2.02036
chr1	20813134	20813814	681	*	Thr4_Ssu72_2___peak_1618	11	2.53065	2.96603	1.19716
chr1	20821142	20826496	5355	*	Thr4_Ssu72_2___peak_1619	15	2.83079	3.4736	1.56133
chr1	20857567	20858476	910	*	Thr4_Ssu72_2___peak_1620	13	2.74049	3.20299	1.3544
chr1	20874603	20875529	927	*	Thr4_Ssu72_2___peak_1621	13	2.8944	3.26796	1.3916
chr1	20878287	20879923	1637	*	Thr4_Ssu72_2___peak_1622	18	2.84658	3.85924	1.85354
chr1	20888850	20889401	552	*	Thr4_Ssu72_2___peak_1623	14	2.7927	3.3779	1.47596
chr1	20893482	20894082	601	*	Thr4_Ssu72_2___peak_1624	10	2.6436	2.80233	1.07637
chr1	20897567	20897971	405	*	Thr4_Ssu72_2___peak_1625	10	2.57223	2.6969	1.03754
chr1	20934780	20935951	1172	*	Thr4_Ssu72_2___peak_1626	15	3.0078	3.53106	1.59583
chr1	20937908	20940494	2587	*	Thr4_Ssu72_2___peak_1627	18	3.17788	3.86758	1.83873
chr1	20967687	20984932	17246	*	Thr4_Ssu72_2___peak_1628	32	3.65565	5.51333	3.23474
chr1	20987425	20989473	2049	*	Thr4_Ssu72_2___peak_1629	13	2.71891	3.24941	1.3874
chr1	20992384	20993158	775	*	Thr4_Ssu72_2___peak_1630	24	3.36451	4.6514	2.48335
chr1	20996732	20997383	652	*	Thr4_Ssu72_2___peak_1631	12	2.59692	2.97739	1.20536
chr1	21000712	21002051	1340	*	Thr4_Ssu72_2___peak_1632	10	2.63328	2.7965	1.08706
chr1	21009220	21010380	1161	*	Thr4_Ssu72_2___peak_1633	14	2.84173	3.27197	1.40976
chr1	21015624	21016494	871	*	Thr4_Ssu72_2___peak_1634	13	2.82056	3.16908	1.35399
chr1	21022353	21026344	3992	*	Thr4_Ssu72_2___peak_1635	12	2.66113	3.07162	1.26584
chr1	21029383	21031248	1866	*	Thr4_Ssu72_2___peak_1636	12	2.69939	2.9704	1.20601
chr1	21035621	21037244	1624	*	Thr4_Ssu72_2___peak_1637	14	2.78001	3.314	1.44081
chr1	21039988	21044851	4864	*	Thr4_Ssu72_2___peak_1638	19	3.12869	4.04762	1.99113
chr1	21046680	21047700	1021	*	Thr4_Ssu72_2___peak_1639	20	3.08509	4.17403	2.09023
chr1	21049224	21050569	1346	*	Thr4_Ssu72_2___peak_1640	21	3.16601	4.26041	2.16082
chr1	21051985	21056790	4806	*	Thr4_Ssu72_2___peak_1641	15	2.84328	3.4493	1.54647
chr1	21058216	21060168	1953	*	Thr4_Ssu72_2___peak_1642	36	3.88514	6.04733	3.63398
chr1	21061601	21064984	3384	*	Thr4_Ssu72_2___peak_1643	30	3.77007	5.31103	3.09973
chr1	21073206	21076306	3101	*	Thr4_Ssu72_2___peak_1644	22	3.40262	4.33718	2.23476
chr1	21078766	21079627	862	*	Thr4_Ssu72_2___peak_1645	26	3.5177	4.90155	2.68099
chr1	21084861	21086547	1687	*	Thr4_Ssu72_2___peak_1646	13	2.86416	3.25478	1.38927
chr1	21092706	21097016	4311	*	Thr4_Ssu72_2___peak_1647	17	3.13133	3.7652	1.77428
chr1	21110555	21115593	5039	*	Thr4_Ssu72_2___peak_1648	102	5.67553	13.013	10.2086
chr1	21116951	21119749	2799	*	Thr4_Ssu72_2___peak_1649	18	3.15017	3.91082	1.8805
chr1	21123066	21125463	2398	*	Thr4_Ssu72_2___peak_1650	11	2.64311	2.89415	1.16428
chr1	21134790	21135727	938	*	Thr4_Ssu72_2___peak_1651	14	2.90386	3.29143	1.41413
chr1	21144350	21145188	839	*	Thr4_Ssu72_2___peak_1652	13	2.87546	3.2488	1.3873
chr1	21169685	21171262	1578	*	Thr4_Ssu72_2___peak_1653	13	2.85084	3.21676	1.36877
chr1	21188100	21189184	1085	*	Thr4_Ssu72_2___peak_1654	13	2.86847	3.21835	1.35736
chr1	21209053	21209516	464	*	Thr4_Ssu72_2___peak_1655	14	2.90788	3.34405	1.48608
chr1	21219341	21219850	510	*	Thr4_Ssu72_2___peak_1656	13	2.81762	3.18094	1.34941
chr1	21228572	21229394	823	*	Thr4_Ssu72_2___peak_1657	20	3.31756	4.13767	2.04504
chr1	21230857	21231182	326	*	Thr4_Ssu72_2___peak_1658	24	3.52343	4.57632	2.41429
chr1	21243793	21246611	2819	*	Thr4_Ssu72_2___peak_1659	17	3.12811	3.7565	1.75803
chr1	21250900	21253653	2754	*	Thr4_Ssu72_2___peak_1660	15	2.99738	3.47393	1.55084
chr1	21271290	21272118	829	*	Thr4_Ssu72_2___peak_1661	15	2.9926	3.48693	1.5569
chr1	21298146	21299001	856	*	Thr4_Ssu72_2___peak_1662	11	2.72086	2.94065	1.15987
chr1	21317044	21317894	851	*	Thr4_Ssu72_2___peak_1663	13	2.79157	3.24484	1.39334
chr1	21361010	21363272	2263	*	Thr4_Ssu72_2___peak_1664	19	3.21685	4.03823	1.98703
chr1	21408137	21409083	947	*	Thr4_Ssu72_2___peak_1665	17	3.10905	3.71125	1.73514
chr1	21414058	21415560	1503	*	Thr4_Ssu72_2___peak_1666	13	2.79248	3.13746	1.30536
chr1	21434405	21435063	659	*	Thr4_Ssu72_2___peak_1667	14	2.83881	3.37925	1.47541
chr1	21436730	21437443	714	*	Thr4_Ssu72_2___peak_1668	21	3.391	4.24945	2.11582
chr1	21440191	21440821	631	*	Thr4_Ssu72_2___peak_1669	16	3.02885	3.55185	1.60593
chr1	21453541	21455012	1472	*	Thr4_Ssu72_2___peak_1670	11	2.64648	2.85088	1.10905
chr1	21459268	21460128	861	*	Thr4_Ssu72_2___peak_1671	24	3.5044	4.56476	2.41736
chr1	21465322	21466209	888	*	Thr4_Ssu72_2___peak_1672	10	2.57183	2.69631	1.03754
chr1	21472560	21473634	1075	*	Thr4_Ssu72_2___peak_1673	11	2.69727	2.90724	1.16421
chr1	21484072	21484939	868	*	Thr4_Ssu72_2___peak_1674	13	2.81281	3.12838	1.32527
chr1	21486265	21487853	1589	*	Thr4_Ssu72_2___peak_1675	11	2.69836	2.932	1.19718
chr1	21489240	21490485	1246	*	Thr4_Ssu72_2___peak_1676	10	2.62431	2.80925	1.08159
chr1	21521018	21523226	2209	*	Thr4_Ssu72_2___peak_1677	10	2.65103	2.8133	1.0755
chr1	21527620	21529863	2244	*	Thr4_Ssu72_2___peak_1678	16	3.05467	3.65077	1.68588
chr1	21534061	21534718	658	*	Thr4_Ssu72_2___peak_1679	12	2.78417	3.10085	1.29641
chr1	21538463	21546822	8360	*	Thr4_Ssu72_2___peak_1680	22	3.2975	4.31971	2.20569
chr1	21554428	21555048	621	*	Thr4_Ssu72_2___peak_1681	12	2.67094	3.06086	1.25938
chr1	21566960	21567285	326	*	Thr4_Ssu72_2___peak_1682	18	3.16436	3.96121	1.8989
chr1	21570765	21573663	2899	*	Thr4_Ssu72_2___peak_1683	15	2.92532	3.43038	1.52488
chr1	21581310	21581885	576	*	Thr4_Ssu72_2___peak_1684	24	3.21227	4.60209	2.41412
chr1	21586864	21588954	2091	*	Thr4_Ssu72_2___peak_1685	11	2.56367	2.93968	1.1767
chr1	21594712	21596424	1713	*	Thr4_Ssu72_2___peak_1686	15	2.82272	3.43961	1.52638
chr1	21600380	21600867	488	*	Thr4_Ssu72_2___peak_1687	28	3.49481	5.13045	2.82934
chr1	21616145	21618027	1883	*	Thr4_Ssu72_2___peak_1688	17	2.87537	3.70957	1.73055
chr1	21623054	21623379	326	*	Thr4_Ssu72_2___peak_1689	13	2.77497	3.16265	1.32217
chr1	21643705	21645312	1608	*	Thr4_Ssu72_2___peak_1690	14	2.76801	3.32845	1.45225
chr1	21660572	21662722	2151	*	Thr4_Ssu72_2___peak_1691	14	2.75737	3.28682	1.41786
chr1	21664412	21667946	3535	*	Thr4_Ssu72_2___peak_1692	14	2.67918	3.26011	1.40223
chr1	21670591	21672522	1932	*	Thr4_Ssu72_2___peak_1693	17	2.98023	3.68589	1.71017
chr1	21682040	21682956	917	*	Thr4_Ssu72_2___peak_1694	12	2.76474	3.09509	1.27968
chr1	21697217	21699282	2066	*	Thr4_Ssu72_2___peak_1695	14	2.80211	3.28655	1.40927
chr1	21701482	21702823	1342	*	Thr4_Ssu72_2___peak_1696	10	2.64061	2.83677	1.08798
chr1	21718407	21718744	338	*	Thr4_Ssu72_2___peak_1697	15	3.00315	3.47478	1.53922
chr1	21731399	21731860	462	*	Thr4_Ssu72_2___peak_1698	13	2.81199	3.17813	1.32976
chr1	21761218	21762489	1272	*	Thr4_Ssu72_2___peak_1699	11	2.57144	2.8826	1.13841
chr1	21765458	21767224	1767	*	Thr4_Ssu72_2___peak_1700	21	3.34453	4.2473	2.14718
chr1	21797276	21798237	962	*	Thr4_Ssu72_2___peak_1701	13	2.69926	3.18912	1.34333
chr1	21823624	21824655	1032	*	Thr4_Ssu72_2___peak_1702	20	3.28555	4.15054	2.05611
chr1	21836318	21836664	347	*	Thr4_Ssu72_2___peak_1703	15	2.73944	3.5233	1.59007
chr1	21844166	21845474	1309	*	Thr4_Ssu72_2___peak_1704	10	2.53327	2.75499	1.06139
chr1	21857691	21858102	412	*	Thr4_Ssu72_2___peak_1705	17	2.99385	3.79326	1.79018
chr1	21888955	21889728	774	*	Thr4_Ssu72_2___peak_1706	14	2.75896	3.27626	1.40837
chr1	21901131	21902466	1336	*	Thr4_Ssu72_2___peak_1707	24	3.24742	4.62101	2.44963
chr1	21916239	21917618	1380	*	Thr4_Ssu72_2___peak_1708	11	2.46112	2.91362	1.16039
chr1	21919576	21920213	638	*	Thr4_Ssu72_2___peak_1709	10	2.47512	2.78059	1.08165
chr1	21921675	21923125	1451	*	Thr4_Ssu72_2___peak_1710	14	2.7699	3.27211	1.41035
chr1	21932472	21934471	2000	*	Thr4_Ssu72_2___peak_1711	11	2.59827	2.91025	1.17982
chr1	21936181	21936800	620	*	Thr4_Ssu72_2___peak_1712	18	3.00691	3.82911	1.81365
chr1	21938352	21938851	500	*	Thr4_Ssu72_2___peak_1713	13	2.69054	3.11903	1.30556
chr1	21943726	21944084	359	*	Thr4_Ssu72_2___peak_1714	11	2.5529	2.90398	1.15916
chr1	21945866	21947245	1380	*	Thr4_Ssu72_2___peak_1715	13	2.70855	3.17427	1.33566
chr1	21951667	21953376	1710	*	Thr4_Ssu72_2___peak_1716	24	3.21531	4.55987	2.41434
chr1	21960382	21961275	894	*	Thr4_Ssu72_2___peak_1717	14	2.74777	3.32467	1.44302
chr1	21967286	21968001	716	*	Thr4_Ssu72_2___peak_1718	13	2.8137	3.23976	1.37446
chr1	21975329	21976503	1175	*	Thr4_Ssu72_2___peak_1719	12	2.54092	3.01117	1.22659
chr1	21985647	21986148	502	*	Thr4_Ssu72_2___peak_1720	20	3.09708	4.11099	2.02634
chr1	21989688	22001003	11316	*	Thr4_Ssu72_2___peak_1721	59	4.59131	8.52502	5.94863
chr1	22006229	22006647	419	*	Thr4_Ssu72_2___peak_1722	21	3.3803	4.27463	2.17236
chr1	22012238	22012624	387	*	Thr4_Ssu72_2___peak_1723	19	3.18951	3.98227	1.92235
chr1	22034568	22035125	558	*	Thr4_Ssu72_2___peak_1724	25	3.60071	4.78866	2.56275
chr1	22046085	22047564	1480	*	Thr4_Ssu72_2___peak_1725	30	3.85101	5.31665	3.03852
chr1	22049417	22049903	487	*	Thr4_Ssu72_2___peak_1726	14	2.88796	3.27762	1.40046
chr1	22070484	22070845	362	*	Thr4_Ssu72_2___peak_1727	26	3.64567	4.82543	2.60528
chr1	22079804	22080375	572	*	Thr4_Ssu72_2___peak_1728	16	3.04285	3.55906	1.60443
chr1	22087065	22087613	549	*	Thr4_Ssu72_2___peak_1729	19	3.19793	3.94495	1.9157
chr1	22091816	22092550	735	*	Thr4_Ssu72_2___peak_1730	12	2.74307	2.98941	1.21058
chr1	22107897	22108324	428	*	Thr4_Ssu72_2___peak_1731	11	2.73678	2.97345	1.18259
chr1	22128803	22130571	1769	*	Thr4_Ssu72_2___peak_1732	11	2.57664	2.90544	1.1451
chr1	22141216	22142481	1266	*	Thr4_Ssu72_2___peak_1733	20	2.98392	4.11782	2.0334
chr1	22155116	22158312	3197	*	Thr4_Ssu72_2___peak_1734	21	3.17397	4.29368	2.17477
chr1	22159695	22161468	1774	*	Thr4_Ssu72_2___peak_1735	13	2.67855	3.16684	1.34813
chr1	22163197	22163610	414	*	Thr4_Ssu72_2___peak_1736	13	2.66919	3.18181	1.3383
chr1	22165420	22165872	453	*	Thr4_Ssu72_2___peak_1737	14	2.84622	3.34069	1.44611
chr1	22172852	22175884	3033	*	Thr4_Ssu72_2___peak_1738	16	2.97008	3.65527	1.69005
chr1	22178090	22178704	615	*	Thr4_Ssu72_2___peak_1739	21	3.24363	4.28972	2.17704
chr1	22180686	22184440	3755	*	Thr4_Ssu72_2___peak_1740	15	2.80557	3.50351	1.57718
chr1	22185873	22186309	437	*	Thr4_Ssu72_2___peak_1741	16	2.92651	3.5784	1.62762
chr1	22190560	22192906	2347	*	Thr4_Ssu72_2___peak_1742	19	3.17262	3.98483	1.9509
chr1	22195527	22196931	1405	*	Thr4_Ssu72_2___peak_1743	16	2.83148	3.58378	1.63006
chr1	22199241	22199669	429	*	Thr4_Ssu72_2___peak_1744	12	2.55992	2.97664	1.21342
chr1	22201355	22203218	1864	*	Thr4_Ssu72_2___peak_1745	13	2.72361	3.22571	1.37413
chr1	22210143	22212657	2515	*	Thr4_Ssu72_2___peak_1746	22	3.3184	4.3205	2.20469
chr1	22216443	22220029	3587	*	Thr4_Ssu72_2___peak_1747	17	3.10203	3.79334	1.78806
chr1	22228010	22230643	2634	*	Thr4_Ssu72_2___peak_1748	15	2.9382	3.54214	1.59749
chr1	22233106	22233969	864	*	Thr4_Ssu72_2___peak_1749	11	2.52305	2.86483	1.11999
chr1	22236216	22238463	2248	*	Thr4_Ssu72_2___peak_1750	13	2.64676	3.16373	1.32685
chr1	22239869	22241450	1582	*	Thr4_Ssu72_2___peak_1751	15	2.83935	3.4571	1.53538
chr1	22247413	22248486	1074	*	Thr4_Ssu72_2___peak_1752	18	2.95341	3.88996	1.85081
chr1	22250950	22252112	1163	*	Thr4_Ssu72_2___peak_1753	14	2.87613	3.2812	1.42045
chr1	22257599	22258031	433	*	Thr4_Ssu72_2___peak_1754	16	2.65887	3.54994	1.61788
chr1	22304723	22305048	326	*	Thr4_Ssu72_2___peak_1755	24	3.5735	4.66975	2.47883
chr1	22351778	22354665	2888	*	Thr4_Ssu72_2___peak_1756	14	2.7625	3.27222	1.42799
chr1	22356214	22359067	2854	*	Thr4_Ssu72_2___peak_1757	16	3.02642	3.57321	1.64339
chr1	22362292	22362949	658	*	Thr4_Ssu72_2___peak_1758	15	2.95945	3.42265	1.50824
chr1	22379295	22381004	1710	*	Thr4_Ssu72_2___peak_1759	15	2.7835	3.39212	1.50043
chr1	22392224	22394176	1953	*	Thr4_Ssu72_2___peak_1760	15	2.97427	3.43865	1.52291
chr1	22403385	22403710	326	*	Thr4_Ssu72_2___peak_1761	18	3.16888	3.87077	1.84543
chr1	22409961	22410286	326	*	Thr4_Ssu72_2___peak_1762	15	2.96803	3.46249	1.53721
chr1	22423025	22425844	2820	*	Thr4_Ssu72_2___peak_1763	25	3.47172	4.7467	2.52971
chr1	22434922	22435765	844	*	Thr4_Ssu72_2___peak_1764	16	2.96791	3.54078	1.6183
chr1	22438011	22466726	28716	*	Thr4_Ssu72_2___peak_1765	33	3.58843	5.67875	3.39398
chr1	22468126	22470288	2163	*	Thr4_Ssu72_2___peak_1766	38	3.90248	6.22625	3.83489
chr1	22480581	22481547	967	*	Thr4_Ssu72_2___peak_1767	18	3.00639	3.92912	1.89195
chr1	22485411	22488176	2766	*	Thr4_Ssu72_2___peak_1768	15	2.91066	3.53302	1.5993
chr1	22490212	22491507	1296	*	Thr4_Ssu72_2___peak_1769	13	2.76914	3.17301	1.32951
chr1	22503466	22503809	344	*	Thr4_Ssu72_2___peak_1770	21	3.23082	4.31847	2.18079
chr1	22508377	22509669	1293	*	Thr4_Ssu72_2___peak_1771	11	2.64678	2.8816	1.14354
chr1	22531002	22531380	379	*	Thr4_Ssu72_2___peak_1772	16	2.87458	3.58073	1.63343
chr1	22534089	22534497	409	*	Thr4_Ssu72_2___peak_1773	20	3.16936	4.19117	2.09415
chr1	22542474	22543178	705	*	Thr4_Ssu72_2___peak_1774	14	2.88765	3.34674	1.46129
chr1	22554778	22555361	584	*	Thr4_Ssu72_2___peak_1775	16	3.01799	3.66142	1.68756
chr1	22559473	22561003	1531	*	Thr4_Ssu72_2___peak_1776	13	2.76085	3.1293	1.30219
chr1	22564831	22567450	2620	*	Thr4_Ssu72_2___peak_1777	12	2.67851	3.07084	1.26641
chr1	22570614	22572073	1460	*	Thr4_Ssu72_2___peak_1778	11	2.53702	2.85367	1.11922
chr1	22575919	22576916	998	*	Thr4_Ssu72_2___peak_1779	11	2.56815	2.95699	1.18243
chr1	22580809	22581248	440	*	Thr4_Ssu72_2___peak_1780	12	2.64632	3.09703	1.27933
chr1	22586338	22587635	1298	*	Thr4_Ssu72_2___peak_1781	15	2.77638	3.49791	1.5674
chr1	22589254	22591163	1910	*	Thr4_Ssu72_2___peak_1782	19	3.038	3.9337	1.90379
chr1	22594698	22595420	723	*	Thr4_Ssu72_2___peak_1783	11	2.6284	2.90794	1.14235
chr1	22599031	22599886	856	*	Thr4_Ssu72_2___peak_1784	13	2.72525	3.16565	1.33628
chr1	22612049	22613165	1117	*	Thr4_Ssu72_2___peak_1785	14	2.70055	3.2623	1.40531
chr1	22623892	22624788	897	*	Thr4_Ssu72_2___peak_1786	12	2.67712	3.03878	1.24038
chr1	22638851	22639185	335	*	Thr4_Ssu72_2___peak_1787	23	3.50452	4.50097	2.32682
chr1	22641728	22644531	2804	*	Thr4_Ssu72_2___peak_1788	14	2.79254	3.39294	1.4952
chr1	22671485	22673070	1586	*	Thr4_Ssu72_2___peak_1789	13	2.75021	3.19744	1.34174
chr1	22689708	22692092	2385	*	Thr4_Ssu72_2___peak_1790	19	3.11165	3.9589	1.90895
chr1	22697139	22698701	1563	*	Thr4_Ssu72_2___peak_1791	13	2.80925	3.23652	1.37305
chr1	22701093	22702684	1592	*	Thr4_Ssu72_2___peak_1792	13	2.71921	3.17262	1.35328
chr1	22756340	22757139	800	*	Thr4_Ssu72_2___peak_1793	15	2.90985	3.42565	1.50284
chr1	22777648	22778670	1023	*	Thr4_Ssu72_2___peak_1794	14	2.70515	3.29271	1.42792
chr1	22791995	22792460	466	*	Thr4_Ssu72_2___peak_1795	37	4.13357	6.16756	3.74821
chr1	22838245	22841046	2802	*	Thr4_Ssu72_2___peak_1796	13	2.76273	3.17592	1.34259
chr1	22853438	22856540	3103	*	Thr4_Ssu72_2___peak_1797	21	3.25453	4.26723	2.15113
chr1	22858545	22862199	3655	*	Thr4_Ssu72_2___peak_1798	24	3.24617	4.63117	2.48111
chr1	22863957	22865434	1478	*	Thr4_Ssu72_2___peak_1799	13	2.73703	3.18372	1.34522
chr1	22869026	22876845	7820	*	Thr4_Ssu72_2___peak_1800	21	3.20779	4.21765	2.13224
chr1	22881768	22883574	1807	*	Thr4_Ssu72_2___peak_1801	14	2.86341	3.40058	1.49477
chr1	22898760	22899675	916	*	Thr4_Ssu72_2___peak_1802	16	2.9147	3.61439	1.67104
chr1	22909191	22910136	946	*	Thr4_Ssu72_2___peak_1803	17	2.91666	3.64489	1.70176
chr1	22911734	22914609	2876	*	Thr4_Ssu72_2___peak_1804	11	2.63443	2.91465	1.16517
chr1	22924082	22924411	330	*	Thr4_Ssu72_2___peak_1805	27	3.68636	5.01607	2.72729
chr1	22939159	22940343	1185	*	Thr4_Ssu72_2___peak_1806	11	2.6756	2.8909	1.16445
chr1	22942364	22943664	1301	*	Thr4_Ssu72_2___peak_1807	16	2.89482	3.57226	1.63108
chr1	22946360	22947701	1342	*	Thr4_Ssu72_2___peak_1808	12	2.68088	3.10136	1.29366
chr1	22950936	22952215	1280	*	Thr4_Ssu72_2___peak_1809	17	3.06562	3.67106	1.71869
chr1	22970277	22971189	913	*	Thr4_Ssu72_2___peak_1810	12	2.66826	3.0411	1.26663
chr1	22991863	22992746	884	*	Thr4_Ssu72_2___peak_1811	16	2.92439	3.54897	1.60969
chr1	23006048	23008395	2348	*	Thr4_Ssu72_2___peak_1812	13	2.79587	3.19948	1.36358
chr1	23010833	23012517	1685	*	Thr4_Ssu72_2___peak_1813	27	3.5174	4.9489	2.73787
chr1	23020344	23021610	1267	*	Thr4_Ssu72_2___peak_1814	11	2.56848	2.93809	1.16191
chr1	23043009	23044109	1101	*	Thr4_Ssu72_2___peak_1815	11	2.62044	2.92204	1.17103
chr1	23057154	23057838	685	*	Thr4_Ssu72_2___peak_1816	16	2.76089	3.58184	1.61944
chr1	23062999	23063597	599	*	Thr4_Ssu72_2___peak_1817	23	3.27252	4.44932	2.31089
chr1	23065235	23066760	1526	*	Thr4_Ssu72_2___peak_1818	17	3.05606	3.79019	1.77181
chr1	23069395	23070277	883	*	Thr4_Ssu72_2___peak_1819	11	2.62737	2.81275	1.11209
chr1	23072720	23073440	721	*	Thr4_Ssu72_2___peak_1820	11	2.67324	2.86824	1.11886
chr1	23079845	23081363	1519	*	Thr4_Ssu72_2___peak_1821	14	2.88227	3.37707	1.48252
chr1	23082696	23083161	466	*	Thr4_Ssu72_2___peak_1822	25	3.28299	4.73914	2.51902
chr1	23087099	23087535	437	*	Thr4_Ssu72_2___peak_1823	25	3.47657	4.75611	2.55519
chr1	23093221	23093809	589	*	Thr4_Ssu72_2___peak_1824	15	2.80426	3.4995	1.57038
chr1	23098113	23100181	2069	*	Thr4_Ssu72_2___peak_1825	11	2.57772	2.94459	1.17261
chr1	23102070	23102818	749	*	Thr4_Ssu72_2___peak_1826	20	3.17311	4.1852	2.08598
chr1	23106423	23107745	1323	*	Thr4_Ssu72_2___peak_1827	10	2.58843	2.8399	1.09665
chr1	23128096	23129711	1616	*	Thr4_Ssu72_2___peak_1828	11	2.46255	2.88102	1.13937
chr1	23133090	23134906	1817	*	Thr4_Ssu72_2___peak_1829	13	2.67875	3.20116	1.37514
chr1	23137395	23138419	1025	*	Thr4_Ssu72_2___peak_1830	12	2.56888	2.98408	1.21559
chr1	23140290	23141350	1061	*	Thr4_Ssu72_2___peak_1831	10	2.51419	2.72573	1.05999
chr1	23149078	23149503	426	*	Thr4_Ssu72_2___peak_1832	15	2.84694	3.48306	1.56776
chr1	23155696	23156589	894	*	Thr4_Ssu72_2___peak_1833	17	2.96379	3.76702	1.76925
chr1	23185231	23191818	6588	*	Thr4_Ssu72_2___peak_1834	18	3.08905	3.7779	1.80325
chr1	23207762	23209097	1336	*	Thr4_Ssu72_2___peak_1835	11	2.53749	2.85446	1.11932
chr1	23211108	23212110	1003	*	Thr4_Ssu72_2___peak_1836	13	2.8065	3.22022	1.36244
chr1	23220314	23220643	330	*	Thr4_Ssu72_2___peak_1837	17	3.08876	3.78298	1.76721
chr1	23231380	23232880	1501	*	Thr4_Ssu72_2___peak_1838	12	2.68308	3.04918	1.25513
chr1	23234768	23240880	6113	*	Thr4_Ssu72_2___peak_1839	15	2.85619	3.47695	1.56643
chr1	23242385	23247241	4857	*	Thr4_Ssu72_2___peak_1840	27	3.35676	4.91808	2.71282
chr1	23251855	23253625	1771	*	Thr4_Ssu72_2___peak_1841	10	2.59238	2.73124	1.062
chr1	23262628	23263645	1018	*	Thr4_Ssu72_2___peak_1842	12	2.69504	3.00272	1.22117
chr1	23271903	23272300	398	*	Thr4_Ssu72_2___peak_1843	14	2.90284	3.28688	1.40667
chr1	23279342	23280624	1283	*	Thr4_Ssu72_2___peak_1844	17	2.99546	3.79867	1.79211
chr1	23318495	23321065	2571	*	Thr4_Ssu72_2___peak_1845	10	2.64929	2.82763	1.08797
chr1	23352137	23352667	531	*	Thr4_Ssu72_2___peak_1846	15	2.9858	3.45237	1.52975
chr1	23403113	23403845	733	*	Thr4_Ssu72_2___peak_1847	22	3.37765	4.46251	2.29335
chr1	23405682	23408221	2540	*	Thr4_Ssu72_2___peak_1848	28	3.55111	5.03466	2.84912
chr1	23411401	23415880	4480	*	Thr4_Ssu72_2___peak_1849	39	4.06498	6.396	3.96522
chr1	23418916	23419528	613	*	Thr4_Ssu72_2___peak_1850	13	2.80356	3.25816	1.38892
chr1	23444277	23445641	1365	*	Thr4_Ssu72_2___peak_1851	14	2.87597	3.28627	1.41922
chr1	23463237	23465585	2349	*	Thr4_Ssu72_2___peak_1852	10	2.62832	2.77975	1.06966
chr1	23483670	23484409	740	*	Thr4_Ssu72_2___peak_1853	11	2.65639	2.84571	1.12273
chr1	23494337	23495836	1500	*	Thr4_Ssu72_2___peak_1854	14	2.82499	3.27641	1.4048
chr1	23513544	23515236	1693	*	Thr4_Ssu72_2___peak_1855	15	3.02227	3.53557	1.59246
chr1	23543293	23544078	786	*	Thr4_Ssu72_2___peak_1856	28	3.49071	5.06344	2.80578
chr1	23551332	23551657	326	*	Thr4_Ssu72_2___peak_1857	15	2.95363	3.42012	1.5092
chr1	23553775	23554999	1225	*	Thr4_Ssu72_2___peak_1858	11	2.70812	2.95404	1.18968
chr1	23557992	23558351	360	*	Thr4_Ssu72_2___peak_1859	15	3.01205	3.48804	1.5452
chr1	23568107	23568982	876	*	Thr4_Ssu72_2___peak_1860	10	2.65003	2.81182	1.07637
chr1	23592687	23604922	12236	*	Thr4_Ssu72_2___peak_1861	25	3.43755	4.73009	2.58288
chr1	23607130	23607665	536	*	Thr4_Ssu72_2___peak_1862	18	2.95226	3.81472	1.81098
chr1	23610841	23611663	823	*	Thr4_Ssu72_2___peak_1863	24	3.56544	4.6455	2.45707
chr1	23619623	23622520	2898	*	Thr4_Ssu72_2___peak_1864	27	3.49405	5.00835	2.77041
chr1	23624317	23629791	5475	*	Thr4_Ssu72_2___peak_1865	22	3.35892	4.32608	2.21923
chr1	23650466	23651659	1194	*	Thr4_Ssu72_2___peak_1866	13	2.82734	3.14828	1.31305
chr1	23653085	23654083	999	*	Thr4_Ssu72_2___peak_1867	10	2.64625	2.80624	1.07212
chr1	23670586	23671258	673	*	Thr4_Ssu72_2___peak_1868	20	3.05077	4.12406	2.05772
chr1	23679717	23680745	1029	*	Thr4_Ssu72_2___peak_1869	14	2.8445	3.26098	1.41014
chr1	23697374	23698231	858	*	Thr4_Ssu72_2___peak_1870	14	2.76694	3.28045	1.41848
chr1	23701230	23701764	535	*	Thr4_Ssu72_2___peak_1871	10	2.6554	2.81976	1.07637
chr1	23703164	23704061	898	*	Thr4_Ssu72_2___peak_1872	14	2.80356	3.32876	1.45
chr1	23735633	23736346	714	*	Thr4_Ssu72_2___peak_1873	15	3.00354	3.48461	1.54681
chr1	23742988	23747592	4605	*	Thr4_Ssu72_2___peak_1874	18	3.11797	3.85483	1.8613
chr1	23750319	23751734	1416	*	Thr4_Ssu72_2___peak_1875	34	3.50483	5.73962	3.42935
chr1	23762472	23763951	1480	*	Thr4_Ssu72_2___peak_1876	18	3.06615	3.82744	1.81107
chr1	23788806	23789131	326	*	Thr4_Ssu72_2___peak_1877	13	2.87954	3.25316	1.38033
chr1	23801794	23802895	1102	*	Thr4_Ssu72_2___peak_1878	14	2.76099	3.27704	1.4126
chr1	23810356	23810971	616	*	Thr4_Ssu72_2___peak_1879	13	2.71944	3.19003	1.34938
chr1	23818522	23819101	580	*	Thr4_Ssu72_2___peak_1880	11	2.67658	2.87813	1.11958
chr1	23828669	23829047	379	*	Thr4_Ssu72_2___peak_1881	32	4.01863	5.62384	3.24821
chr1	23830843	23834458	3616	*	Thr4_Ssu72_2___peak_1882	19	3.20079	4.01321	1.95487
chr1	23842162	23844948	2787	*	Thr4_Ssu72_2___peak_1883	13	2.76152	3.21874	1.37498
chr1	23850233	23851059	827	*	Thr4_Ssu72_2___peak_1884	11	2.5862	2.94772	1.19571
chr1	23853194	23854958	1765	*	Thr4_Ssu72_2___peak_1885	19	3.08487	3.9974	1.95692
chr1	23857358	23857756	399	*	Thr4_Ssu72_2___peak_1886	30	3.51747	5.35303	3.02659
chr1	23879401	23882885	3485	*	Thr4_Ssu72_2___peak_1887	25	3.22288	4.74354	2.5266
chr1	23885624	23886135	512	*	Thr4_Ssu72_2___peak_1888	23	2.99446	4.54817	2.3959
chr1	23894326	23895088	763	*	Thr4_Ssu72_2___peak_1889	14	2.83717	3.31045	1.42913
chr1	23907630	23908129	500	*	Thr4_Ssu72_2___peak_1890	14	2.78168	3.28033	1.40932
chr1	23932883	23934266	1384	*	Thr4_Ssu72_2___peak_1891	11	2.66939	2.96741	1.19115
chr1	23953315	23955611	2297	*	Thr4_Ssu72_2___peak_1892	10	2.63544	2.79027	1.07485
chr1	23957393	23957718	326	*	Thr4_Ssu72_2___peak_1893	10	2.57183	2.69631	1.03754
chr1	23965869	23966798	930	*	Thr4_Ssu72_2___peak_1894	12	2.74909	3.02525	1.24983
chr1	23974040	23974706	667	*	Thr4_Ssu72_2___peak_1895	10	2.6554	2.81976	1.07637
chr1	23979941	23980266	326	*	Thr4_Ssu72_2___peak_1896	10	2.63787	2.79386	1.07593
chr1	23981671	23982715	1045	*	Thr4_Ssu72_2___peak_1897	11	2.68135	2.87502	1.13477
chr1	23992859	23993732	874	*	Thr4_Ssu72_2___peak_1898	18	3.17125	3.8301	1.81055
chr1	24022323	24023126	804	*	Thr4_Ssu72_2___peak_1899	11	2.59503	2.87728	1.12828
chr1	24026471	24036477	10007	*	Thr4_Ssu72_2___peak_1900	19	3.17305	4.02782	1.98493
chr1	24042638	24043198	561	*	Thr4_Ssu72_2___peak_1901	10	2.60909	2.75135	1.07129
chr1	24045076	24045866	791	*	Thr4_Ssu72_2___peak_1902	11	2.56008	2.86412	1.13482
chr1	24048303	24048628	326	*	Thr4_Ssu72_2___peak_1903	19	3.25005	3.98922	1.92871
chr1	24069481	24071226	1746	*	Thr4_Ssu72_2___peak_1904	122	6.04263	15.3357	12.2757
chr1	24082618	24086947	4330	*	Thr4_Ssu72_2___peak_1905	18	3.02773	3.87878	1.85546
chr1	24088879	24090608	1730	*	Thr4_Ssu72_2___peak_1906	25	3.46668	4.80032	2.57393
chr1	24092218	24096188	3971	*	Thr4_Ssu72_2___peak_1907	16	3.03239	3.59386	1.64179
chr1	24097621	24098915	1295	*	Thr4_Ssu72_2___peak_1908	16	3.05489	3.64807	1.68775
chr1	24100815	24102553	1739	*	Thr4_Ssu72_2___peak_1909	12	2.80051	3.09445	1.27741
chr1	24104101	24105012	912	*	Thr4_Ssu72_2___peak_1910	16	3.03941	3.63262	1.6599
chr1	24108957	24109282	326	*	Thr4_Ssu72_2___peak_1911	21	3.19432	4.20205	2.10159
chr1	24114178	24133075	18898	*	Thr4_Ssu72_2___peak_1912	58	4.42541	8.32653	5.84476
chr1	24144832	24146459	1628	*	Thr4_Ssu72_2___peak_1913	12	2.77235	3.0654	1.25302
chr1	24147838	24148365	528	*	Thr4_Ssu72_2___peak_1914	22	3.39435	4.39785	2.27812
chr1	24164705	24166513	1809	*	Thr4_Ssu72_2___peak_1915	11	2.67118	2.85648	1.10368
chr1	24190991	24192230	1240	*	Thr4_Ssu72_2___peak_1916	12	2.74519	3.09684	1.28461
chr1	24213148	24213565	418	*	Thr4_Ssu72_2___peak_1917	10	2.62917	2.78101	1.06737
chr1	24228072	24229087	1016	*	Thr4_Ssu72_2___peak_1918	24	3.51301	4.66528	2.47583
chr1	24238423	24239984	1562	*	Thr4_Ssu72_2___peak_1919	10	2.60742	2.7614	1.07998
chr1	24243930	24246042	2113	*	Thr4_Ssu72_2___peak_1920	13	2.88553	3.25394	1.38347
chr1	24247982	24248733	752	*	Thr4_Ssu72_2___peak_1921	14	2.94019	3.35043	1.44644
chr1	24250611	24251329	719	*	Thr4_Ssu72_2___peak_1922	25	3.5002	4.76597	2.58045
chr1	24393670	24395010	1341	*	Thr4_Ssu72_2___peak_1923	12	2.69735	3.11282	1.29146
chr1	24402462	24402787	326	*	Thr4_Ssu72_2___peak_1924	14	2.91247	3.33281	1.4698
chr1	24413368	24414450	1083	*	Thr4_Ssu72_2___peak_1925	15	2.83334	3.52073	1.59091
chr1	24422289	24423091	803	*	Thr4_Ssu72_2___peak_1926	13	2.7098	3.15821	1.33257
chr1	24425929	24427049	1121	*	Thr4_Ssu72_2___peak_1927	11	2.54091	2.8003	1.10731
chr1	24428878	24429556	679	*	Thr4_Ssu72_2___peak_1928	13	2.71929	3.14608	1.34
chr1	24435266	24438036	2771	*	Thr4_Ssu72_2___peak_1929	17	2.96496	3.78964	1.78377
chr1	24447973	24450489	2517	*	Thr4_Ssu72_2___peak_1930	14	2.81947	3.34087	1.46693
chr1	24464495	24465328	834	*	Thr4_Ssu72_2___peak_1931	12	2.72586	3.11703	1.28803
chr1	24467177	24467931	755	*	Thr4_Ssu72_2___peak_1932	14	2.79979	3.35042	1.46307
chr1	24474662	24477023	2362	*	Thr4_Ssu72_2___peak_1933	15	2.74824	3.50819	1.57631
chr1	24479067	24485001	5935	*	Thr4_Ssu72_2___peak_1934	41	4.00271	6.51136	4.11804
chr1	24487417	24488762	1346	*	Thr4_Ssu72_2___peak_1935	12	2.65881	3.00508	1.21921
chr1	24493324	24496510	3187	*	Thr4_Ssu72_2___peak_1936	21	3.35034	4.26771	2.16787
chr1	24503805	24504769	965	*	Thr4_Ssu72_2___peak_1937	15	2.92961	3.43047	1.51936
chr1	24510501	24511446	946	*	Thr4_Ssu72_2___peak_1938	12	2.64784	2.97621	1.20508
chr1	24534595	24535446	852	*	Thr4_Ssu72_2___peak_1939	17	3.10363	3.77046	1.77692
chr1	24556166	24556491	326	*	Thr4_Ssu72_2___peak_1940	10	2.67245	2.85124	1.09812
chr1	24559948	24560515	568	*	Thr4_Ssu72_2___peak_1941	16	2.91819	3.54927	1.60249
chr1	24561852	24563078	1227	*	Thr4_Ssu72_2___peak_1942	15	2.87735	3.51139	1.58144
chr1	24584343	24586097	1755	*	Thr4_Ssu72_2___peak_1943	17	3.00975	3.7653	1.76726
chr1	24612941	24614179	1239	*	Thr4_Ssu72_2___peak_1944	11	2.55805	2.81897	1.10541
chr1	24648099	24649025	927	*	Thr4_Ssu72_2___peak_1945	13	2.61461	3.1929	1.35585
chr1	24663097	24664352	1256	*	Thr4_Ssu72_2___peak_1946	18	3.10459	3.83597	1.82609
chr1	24668590	24668915	326	*	Thr4_Ssu72_2___peak_1947	15	2.8604	3.45157	1.54592
chr1	24670751	24673825	3075	*	Thr4_Ssu72_2___peak_1948	18	3.0139	3.79074	1.82854
chr1	24677265	24682337	5073	*	Thr4_Ssu72_2___peak_1949	39	4.06727	6.36342	3.99218
chr1	24698477	24699517	1041	*	Thr4_Ssu72_2___peak_1950	13	2.79541	3.21412	1.37431
chr1	24710967	24712085	1119	*	Thr4_Ssu72_2___peak_1951	17	2.95481	3.6664	1.71425
chr1	24758420	24759499	1080	*	Thr4_Ssu72_2___peak_1952	10	2.6025	2.74161	1.05449
chr1	24766806	24768161	1356	*	Thr4_Ssu72_2___peak_1953	22	3.20605	4.34739	2.2063
chr1	24805338	24806775	1438	*	Thr4_Ssu72_2___peak_1954	12	2.78171	3.07344	1.25809
chr1	24811087	24811633	547	*	Thr4_Ssu72_2___peak_1955	13	2.82147	3.18994	1.34386
chr1	24829045	24829652	608	*	Thr4_Ssu72_2___peak_1956	16	2.97011	3.55638	1.61287
chr1	24852615	24853772	1158	*	Thr4_Ssu72_2___peak_1957	15	2.93239	3.5456	1.59912
chr1	24902452	24904215	1764	*	Thr4_Ssu72_2___peak_1958	14	2.85094	3.36606	1.47484
chr1	24914088	24915608	1521	*	Thr4_Ssu72_2___peak_1959	14	2.8679	3.38005	1.47533
chr1	24946810	24947135	326	*	Thr4_Ssu72_2___peak_1960	12	2.82645	3.13567	1.29457
chr1	24954265	24954590	326	*	Thr4_Ssu72_2___peak_1961	15	2.97458	3.45503	1.53498
chr1	24964290	24965163	874	*	Thr4_Ssu72_2___peak_1962	14	2.8509	3.33908	1.44684
chr1	24970296	24970678	383	*	Thr4_Ssu72_2___peak_1963	21	2.90789	4.22764	2.12594
chr1	24991835	24993390	1556	*	Thr4_Ssu72_2___peak_1964	10	2.59048	2.72386	1.04621
chr1	24996818	24997227	410	*	Thr4_Ssu72_2___peak_1965	13	2.80947	3.20578	1.35606
chr1	25000058	25003935	3878	*	Thr4_Ssu72_2___peak_1966	16	2.89464	3.63764	1.67997
chr1	25007507	25008127	621	*	Thr4_Ssu72_2___peak_1967	23	3.49699	4.52791	2.37566
chr1	25022360	25023054	695	*	Thr4_Ssu72_2___peak_1968	11	2.53541	2.83435	1.10478
chr1	25031206	25032172	967	*	Thr4_Ssu72_2___peak_1969	10	2.54756	2.75762	1.06007
chr1	25046544	25048417	1874	*	Thr4_Ssu72_2___peak_1970	17	3.08881	3.74773	1.76158
chr1	25053151	25054113	963	*	Thr4_Ssu72_2___peak_1971	11	2.61869	2.86491	1.12496
chr1	25055481	25057403	1923	*	Thr4_Ssu72_2___peak_1972	13	2.79555	3.15788	1.31364
chr1	25069399	25072587	3189	*	Thr4_Ssu72_2___peak_1973	12	2.74063	3.01604	1.23317
chr1	25083369	25084478	1110	*	Thr4_Ssu72_2___peak_1974	17	3.08077	3.77747	1.78737
chr1	25102618	25103797	1180	*	Thr4_Ssu72_2___peak_1975	11	2.73699	2.97045	1.18045
chr1	25130871	25132151	1281	*	Thr4_Ssu72_2___peak_1976	26	3.68498	4.95204	2.68698
chr1	25161752	25162149	398	*	Thr4_Ssu72_2___peak_1977	15	3.03407	3.53701	1.58597
chr1	25173664	25176295	2632	*	Thr4_Ssu72_2___peak_1978	189	7.58335	22.0221	18.9422
chr1	25180006	25182132	2127	*	Thr4_Ssu72_2___peak_1979	11	2.68862	2.90708	1.14743
chr1	25183779	25184136	358	*	Thr4_Ssu72_2___peak_1980	22	3.29522	4.42588	2.28653
chr1	25193557	25195323	1767	*	Thr4_Ssu72_2___peak_1981	19	3.0879	3.9647	1.93335
chr1	25201822	25203162	1341	*	Thr4_Ssu72_2___peak_1982	14	2.82307	3.37474	1.4771
chr1	25216308	25217430	1123	*	Thr4_Ssu72_2___peak_1983	13	2.78923	3.17139	1.33406
chr1	25222772	25233848	11077	*	Thr4_Ssu72_2___peak_1984	26	3.38435	4.83201	2.65504
chr1	25239256	25242512	3257	*	Thr4_Ssu72_2___peak_1985	14	2.81746	3.33726	1.46289
chr1	25245357	25245745	389	*	Thr4_Ssu72_2___peak_1986	27	3.47626	4.98533	2.72532
chr1	25247453	25250774	3322	*	Thr4_Ssu72_2___peak_1987	14	2.8291	3.28568	1.42488
chr1	25252222	25258692	6471	*	Thr4_Ssu72_2___peak_1988	20	3.02581	4.06194	2.00186
chr1	25269313	25269769	457	*	Thr4_Ssu72_2___peak_1989	12	2.61787	3.08555	1.27121
chr1	25286161	25287347	1187	*	Thr4_Ssu72_2___peak_1990	16	2.86551	3.60702	1.64601
chr1	25289519	25290946	1428	*	Thr4_Ssu72_2___peak_1991	14	2.70452	3.31591	1.43927
chr1	25299347	25299682	336	*	Thr4_Ssu72_2___peak_1992	17	2.99288	3.67474	1.71197
chr1	25307809	25308655	847	*	Thr4_Ssu72_2___peak_1993	15	2.91484	3.49663	1.56106
chr1	25319565	25320908	1344	*	Thr4_Ssu72_2___peak_1994	12	2.6007	2.95385	1.20016
chr1	25322999	25324591	1593	*	Thr4_Ssu72_2___peak_1995	13	2.82299	3.23	1.38013
chr1	25332865	25333277	413	*	Thr4_Ssu72_2___peak_1996	21	3.34386	4.26549	2.16626
chr1	25340361	25341803	1443	*	Thr4_Ssu72_2___peak_1997	15	2.86711	3.48181	1.56786
chr1	25343631	25344402	772	*	Thr4_Ssu72_2___peak_1998	12	2.64472	3.02671	1.24605
chr1	25345770	25347328	1559	*	Thr4_Ssu72_2___peak_1999	11	2.5549	2.96375	1.18474
[truncated: 75,354 more rows]

## Sheet: Thr4peaks_3rep
Chromosome	start	end	width	strand	name	score	FoldChange	pVal	qVal
chr1	851850	856710	4861	*	Filter__on_data_178__Ssu3_v2___peak_1	31	4.56283	6.32016	3.19263
chr1	860148	861063	916	*	Filter__on_data_178__Ssu3_v2___peak_2	11	3.31305	3.71817	1.13827
chr1	862792	864156	1365	*	Filter__on_data_178__Ssu3_v2___peak_3	12	3.39699	3.86391	1.23424
chr1	867612	869290	1679	*	Filter__on_data_178__Ssu3_v2___peak_4	14	3.58611	4.2022	1.47279
chr1	870726	874126	3401	*	Filter__on_data_178__Ssu3_v2___peak_5	16	3.67656	4.38603	1.61907
chr1	875588	881701	6114	*	Filter__on_data_178__Ssu3_v2___peak_6	139	9.18212	17.9185	13.9571
chr1	887987	889113	1127	*	Filter__on_data_178__Ssu3_v2___peak_7	11	3.31641	3.73594	1.15977
chr1	901844	902371	528	*	Filter__on_data_178__Ssu3_v2___peak_8	13	3.30274	3.95164	1.30939
chr1	928587	937217	8631	*	Filter__on_data_178__Ssu3_v2___peak_9	27	4.331	5.82763	2.78294
chr1	939186	944065	4880	*	Filter__on_data_178__Ssu3_v2___peak_10	22	4.11097	5.15908	2.2265
chr1	949090	950532	1443	*	Filter__on_data_178__Ssu3_v2___peak_11	14	3.52721	4.0975	1.41453
chr1	967767	969712	1946	*	Filter__on_data_178__Ssu3_v2___peak_12	19	3.96682	4.80226	1.92788
chr1	982539	983171	633	*	Filter__on_data_178__Ssu3_v2___peak_13	12	3.41092	3.88586	1.25736
chr1	986025	986531	507	*	Filter__on_data_178__Ssu3_v2___peak_14	12	3.33884	3.80503	1.20502
chr1	1015175	1015953	779	*	Filter__on_data_178__Ssu3_v2___peak_15	43	5.36116	7.67603	4.38972
chr1	1017404	1018472	1069	*	Filter__on_data_178__Ssu3_v2___peak_16	13	3.50322	4.01551	1.35726
chr1	1020319	1020733	415	*	Filter__on_data_178__Ssu3_v2___peak_17	10	3.26319	3.62567	1.07007
chr1	1024950	1027153	2204	*	Filter__on_data_178__Ssu3_v2___peak_18	12	3.36847	3.81159	1.20724
chr1	1155725	1156141	417	*	Filter__on_data_178__Ssu3_v2___peak_19	12	3.44348	3.92013	1.28673
chr1	1162743	1164369	1627	*	Filter__on_data_178__Ssu3_v2___peak_20	14	3.53951	4.11868	1.41934
chr1	1170946	1174351	3406	*	Filter__on_data_178__Ssu3_v2___peak_21	18	3.73165	4.70772	1.86301
chr1	1180942	1183492	2551	*	Filter__on_data_178__Ssu3_v2___peak_22	20	4.07704	4.9857	2.08016
chr1	1208582	1209484	903	*	Filter__on_data_178__Ssu3_v2___peak_23	16	3.75741	4.48961	1.69809
chr1	1225756	1228497	2742	*	Filter__on_data_178__Ssu3_v2___peak_24	30	4.45371	6.16638	3.07234
chr1	1231363	1231939	577	*	Filter__on_data_178__Ssu3_v2___peak_25	14	3.56131	4.12949	1.41987
chr1	1234703	1236618	1916	*	Filter__on_data_178__Ssu3_v2___peak_26	16	3.66899	4.4005	1.64794
chr1	1243524	1256077	12554	*	Filter__on_data_178__Ssu3_v2___peak_27	50	5.66958	8.43622	5.08891
chr1	1262680	1271553	8874	*	Filter__on_data_178__Ssu3_v2___peak_28	31	4.55963	6.24766	3.17627
chr1	1275336	1276521	1186	*	Filter__on_data_178__Ssu3_v2___peak_29	24	4.22964	5.42638	2.45839
chr1	1288641	1290646	2006	*	Filter__on_data_178__Ssu3_v2___peak_30	13	3.39086	4.01332	1.35433
chr1	1306114	1307334	1221	*	Filter__on_data_178__Ssu3_v2___peak_31	20	3.92033	4.97881	2.08802
chr1	1309312	1311898	2587	*	Filter__on_data_178__Ssu3_v2___peak_32	22	4.05848	5.15471	2.21472
chr1	1334512	1343074	8563	*	Filter__on_data_178__Ssu3_v2___peak_33	52	5.50238	8.51752	5.21976
chr1	1377546	1377871	326	*	Filter__on_data_178__Ssu3_v2___peak_34	19	3.81417	4.78695	1.9233
chr1	1406939	1407317	379	*	Filter__on_data_178__Ssu3_v2___peak_35	24	4.17304	5.48387	2.49106
chr1	1425480	1426274	795	*	Filter__on_data_178__Ssu3_v2___peak_36	22	4.2456	5.27744	2.2894
chr1	1429690	1431773	2084	*	Filter__on_data_178__Ssu3_v2___peak_37	17	3.86714	4.63845	1.79538
chr1	1462353	1465963	3611	*	Filter__on_data_178__Ssu3_v2___peak_38	23	4.22748	5.3575	2.37712
chr1	1468629	1476910	8282	*	Filter__on_data_178__Ssu3_v2___peak_39	44	5.35514	7.75629	4.49401
chr1	1485776	1487525	1750	*	Filter__on_data_178__Ssu3_v2___peak_40	24	4.26208	5.48311	2.49778
chr1	1489941	1491655	1715	*	Filter__on_data_178__Ssu3_v2___peak_41	38	4.93797	7.00613	3.82229
chr1	1493806	1496945	3140	*	Filter__on_data_178__Ssu3_v2___peak_42	15	3.62605	4.25971	1.53462
chr1	1509493	1509963	471	*	Filter__on_data_178__Ssu3_v2___peak_43	35	5.0688	6.82038	3.57514
chr1	1550795	1551141	347	*	Filter__on_data_178__Ssu3_v2___peak_44	26	4.19089	5.70365	2.63573
chr1	1566302	1567608	1307	*	Filter__on_data_178__Ssu3_v2___peak_45	22	4.07128	5.17238	2.22567
chr1	1572036	1572542	507	*	Filter__on_data_178__Ssu3_v2___peak_46	16	3.74688	4.43474	1.65255
chr1	1597271	1597751	481	*	Filter__on_data_178__Ssu3_v2___peak_47	22	4.22016	5.28088	2.29483
chr1	1623935	1624563	629	*	Filter__on_data_178__Ssu3_v2___peak_48	16	3.76367	4.44052	1.63486
chr1	1655655	1656001	347	*	Filter__on_data_178__Ssu3_v2___peak_49	18	3.94766	4.75943	1.88499
chr1	1685464	1685913	450	*	Filter__on_data_178__Ssu3_v2___peak_50	11	3.34618	3.75627	1.16989
chr1	1709522	1710594	1073	*	Filter__on_data_178__Ssu3_v2___peak_51	29	4.53085	6.0731	2.98773
chr1	1712721	1717217	4497	*	Filter__on_data_178__Ssu3_v2___peak_52	26	4.31058	5.65331	2.63191
chr1	1718761	1719426	666	*	Filter__on_data_178__Ssu3_v2___peak_53	18	3.88339	4.64217	1.81407
chr1	1726434	1726854	421	*	Filter__on_data_178__Ssu3_v2___peak_54	23	4.24422	5.35771	2.37897
chr1	1749972	1750670	699	*	Filter__on_data_178__Ssu3_v2___peak_55	17	3.82606	4.56431	1.74899
chr1	1755226	1755551	326	*	Filter__on_data_178__Ssu3_v2___peak_56	27	4.48074	5.77484	2.73176
chr1	2101149	2101474	326	*	Filter__on_data_178__Ssu3_v2___peak_57	12	3.44953	3.95099	1.29299
chr1	2113472	2114871	1400	*	Filter__on_data_178__Ssu3_v2___peak_58	14	3.584	4.20597	1.48347
chr1	2117570	2118644	1075	*	Filter__on_data_178__Ssu3_v2___peak_59	13	3.4768	3.97951	1.32685
chr1	2120880	2121949	1070	*	Filter__on_data_178__Ssu3_v2___peak_60	17	3.81155	4.59864	1.77941
chr1	2125428	2125974	547	*	Filter__on_data_178__Ssu3_v2___peak_61	13	3.48622	4.0062	1.32858
chr1	2179159	2180547	1389	*	Filter__on_data_178__Ssu3_v2___peak_62	17	3.81052	4.62142	1.79537
chr1	2188730	2189875	1146	*	Filter__on_data_178__Ssu3_v2___peak_63	21	4.11282	5.07557	2.13535
chr1	2218477	2219100	624	*	Filter__on_data_178__Ssu3_v2___peak_64	14	3.54884	4.08695	1.40971
chr1	2221992	2222788	797	*	Filter__on_data_178__Ssu3_v2___peak_65	12	3.39659	3.84105	1.23168
chr1	2232872	2235935	3064	*	Filter__on_data_178__Ssu3_v2___peak_66	17	3.77555	4.56662	1.74999
chr1	2238053	2246506	8454	*	Filter__on_data_178__Ssu3_v2___peak_67	30	4.45345	6.09342	3.01342
chr1	2308863	2309449	587	*	Filter__on_data_178__Ssu3_v2___peak_68	16	3.68926	4.40798	1.63212
chr1	2333745	2338136	4392	*	Filter__on_data_178__Ssu3_v2___peak_69	30	4.58676	6.11955	3.04896
chr1	2427669	2429092	1424	*	Filter__on_data_178__Ssu3_v2___peak_70	13	3.46337	3.99459	1.34224
chr1	2435707	2439566	3860	*	Filter__on_data_178__Ssu3_v2___peak_71	30	4.48139	6.16943	3.08673
chr1	2446919	2449127	2209	*	Filter__on_data_178__Ssu3_v2___peak_72	23	4.22365	5.33022	2.35078
chr1	2574463	2574794	332	*	Filter__on_data_178__Ssu3_v2___peak_73	32	4.25186	6.38049	3.20495
chr1	3041038	3042289	1252	*	Filter__on_data_178__Ssu3_v2___peak_74	11	3.34782	3.75976	1.17826
chr1	3551165	3553010	1846	*	Filter__on_data_178__Ssu3_v2___peak_75	17	3.79162	4.52226	1.73766
chr1	3556311	3557213	903	*	Filter__on_data_178__Ssu3_v2___peak_76	12	3.45342	3.92422	1.2949
chr1	3607467	3609221	1755	*	Filter__on_data_178__Ssu3_v2___peak_77	13	3.48761	3.98266	1.33643
chr1	3633129	3636847	3719	*	Filter__on_data_178__Ssu3_v2___peak_78	17	3.79862	4.54392	1.738
chr1	3645887	3651826	5940	*	Filter__on_data_178__Ssu3_v2___peak_79	25	4.27716	5.57999	2.57431
chr1	3692128	3692702	575	*	Filter__on_data_178__Ssu3_v2___peak_80	14	3.49049	4.07471	1.40282
chr1	5912376	5913307	932	*	Filter__on_data_178__Ssu3_v2___peak_81	13	3.45776	3.9427	1.30104
chr1	6027019	6027586	568	*	Filter__on_data_178__Ssu3_v2___peak_82	15	3.67047	4.33885	1.57489
chr1	6278904	6282681	3778	*	Filter__on_data_178__Ssu3_v2___peak_83	27	4.37965	5.79085	2.78621
chr1	6295698	6296272	575	*	Filter__on_data_178__Ssu3_v2___peak_84	14	3.57648	4.1907	1.46683
chr1	6322964	6323959	996	*	Filter__on_data_178__Ssu3_v2___peak_85	12	3.34647	3.84792	1.23485
chr1	6580082	6580442	361	*	Filter__on_data_178__Ssu3_v2___peak_86	23	4.14591	5.32	2.353
chr1	6647371	6649249	1879	*	Filter__on_data_178__Ssu3_v2___peak_87	18	3.85016	4.68048	1.83788
chr1	6673708	6674658	951	*	Filter__on_data_178__Ssu3_v2___peak_88	15	3.58778	4.26402	1.52579
chr1	6681525	6685512	3988	*	Filter__on_data_178__Ssu3_v2___peak_89	32	4.39744	6.24996	3.21035
chr1	6691642	6696450	4809	*	Filter__on_data_178__Ssu3_v2___peak_90	29	4.51847	6.04692	2.99184
chr1	6846173	6846498	326	*	Filter__on_data_178__Ssu3_v2___peak_91	15	3.64926	4.26524	1.53732
chr1	8069261	8069719	459	*	Filter__on_data_178__Ssu3_v2___peak_92	15	3.64549	4.24453	1.53239
chr1	8086363	8087731	1369	*	Filter__on_data_178__Ssu3_v2___peak_93	13	3.45871	3.97541	1.3119
chr1	8409033	8412785	3753	*	Filter__on_data_178__Ssu3_v2___peak_94	20	3.94275	4.87181	2.01768
chr1	8418354	8421950	3597	*	Filter__on_data_178__Ssu3_v2___peak_95	11	3.34573	3.77939	1.17979
chr1	8439222	8439830	609	*	Filter__on_data_178__Ssu3_v2___peak_96	24	4.26677	5.42237	2.42116
chr1	8611749	8612903	1155	*	Filter__on_data_178__Ssu3_v2___peak_97	16	3.7202	4.39079	1.61886
chr1	8639942	8640267	326	*	Filter__on_data_178__Ssu3_v2___peak_98	15	3.70677	4.38119	1.59731
chr1	8916686	8923393	6708	*	Filter__on_data_178__Ssu3_v2___peak_99	25	4.30619	5.57467	2.58169
chr1	8925559	8928989	3431	*	Filter__on_data_178__Ssu3_v2___peak_100	14	3.57796	4.22801	1.49482
chr1	8930511	8932727	2217	*	Filter__on_data_178__Ssu3_v2___peak_101	24	4.22655	5.41845	2.48668
chr1	8937875	8939012	1138	*	Filter__on_data_178__Ssu3_v2___peak_102	12	3.37845	3.87467	1.25261
chr1	9332006	9333468	1463	*	Filter__on_data_178__Ssu3_v2___peak_103	12	3.311	3.86835	1.24681
chr1	9674408	9679592	5185	*	Filter__on_data_178__Ssu3_v2___peak_104	16	3.679	4.35779	1.60463
chr1	9791220	9791978	759	*	Filter__on_data_178__Ssu3_v2___peak_105	15	3.66321	4.28558	1.55243
chr1	10211948	10212753	806	*	Filter__on_data_178__Ssu3_v2___peak_106	18	3.91259	4.6902	1.81376
chr1	10363837	10364351	515	*	Filter__on_data_178__Ssu3_v2___peak_107	10	3.28822	3.66468	1.09823
chr1	10458104	10459737	1634	*	Filter__on_data_178__Ssu3_v2___peak_108	15	3.61124	4.24658	1.53074
chr1	10481991	10482400	410	*	Filter__on_data_178__Ssu3_v2___peak_109	20	4.08855	4.99548	2.04548
chr1	10511483	10513012	1530	*	Filter__on_data_178__Ssu3_v2___peak_110	20	3.95412	4.89317	2.01245
chr1	10694554	10698786	4233	*	Filter__on_data_178__Ssu3_v2___peak_111	17	3.73347	4.49445	1.70614
chr1	10710875	10712278	1404	*	Filter__on_data_178__Ssu3_v2___peak_112	10	3.2209	3.56039	1.03066
chr1	11090120	11091490	1371	*	Filter__on_data_178__Ssu3_v2___peak_113	15	3.70782	4.34852	1.56692
chr1	11112345	11114249	1905	*	Filter__on_data_178__Ssu3_v2___peak_114	30	4.45009	6.13936	3.0564
chr1	11129716	11131707	1992	*	Filter__on_data_178__Ssu3_v2___peak_115	18	3.93149	4.73857	1.88658
chr1	11724163	11724488	326	*	Filter__on_data_178__Ssu3_v2___peak_116	15	3.63007	4.3566	1.58951
chr1	11812129	11812790	662	*	Filter__on_data_178__Ssu3_v2___peak_117	12	3.43176	3.88931	1.2684
chr1	11968017	11970072	2056	*	Filter__on_data_178__Ssu3_v2___peak_118	44	5.3086	7.68491	4.44203
chr1	12513022	12513347	326	*	Filter__on_data_178__Ssu3_v2___peak_119	15	3.69202	4.37261	1.59259
chr1	12625237	12626168	932	*	Filter__on_data_178__Ssu3_v2___peak_120	16	3.67062	4.38765	1.63116
chr1	12655340	12656138	799	*	Filter__on_data_178__Ssu3_v2___peak_121	14	3.48549	4.10526	1.41758
chr1	16061709	16062847	1139	*	Filter__on_data_178__Ssu3_v2___peak_122	15	3.56749	4.24841	1.52185
chr1	16156468	16157703	1236	*	Filter__on_data_178__Ssu3_v2___peak_123	20	3.98685	4.91182	2.02808
chr1	16160917	16163719	2803	*	Filter__on_data_178__Ssu3_v2___peak_124	57	5.64225	9.13382	5.71636
chr1	16173555	16176661	3107	*	Filter__on_data_178__Ssu3_v2___peak_125	57	6.02057	9.18311	5.79415
chr1	16184708	16185549	842	*	Filter__on_data_178__Ssu3_v2___peak_126	20	4.05887	4.98115	2.0558
chr1	16196468	16197015	548	*	Filter__on_data_178__Ssu3_v2___peak_127	16	3.7961	4.49791	1.69053
chr1	16211605	16215997	4393	*	Filter__on_data_178__Ssu3_v2___peak_128	17	3.78832	4.56234	1.74349
chr1	16232269	16233973	1705	*	Filter__on_data_178__Ssu3_v2___peak_129	16	3.76772	4.46613	1.65775
chr1	16238795	16244162	5368	*	Filter__on_data_178__Ssu3_v2___peak_130	25	4.38745	5.6276	2.59679
chr1	16246562	16247458	897	*	Filter__on_data_178__Ssu3_v2___peak_131	15	3.70777	4.3395	1.55261
chr1	16251733	16253171	1439	*	Filter__on_data_178__Ssu3_v2___peak_132	25	4.34582	5.52873	2.50775
chr1	16254550	16256243	1694	*	Filter__on_data_178__Ssu3_v2___peak_133	16	3.7131	4.42488	1.64479
chr1	16259273	16281484	22212	*	Filter__on_data_178__Ssu3_v2___peak_134	40	5.05572	7.27041	4.054
chr1	16288400	16289223	824	*	Filter__on_data_178__Ssu3_v2___peak_135	15	3.66438	4.26787	1.53139
chr1	16449543	16450955	1413	*	Filter__on_data_178__Ssu3_v2___peak_136	11	3.31216	3.79584	1.19595
chr1	16571037	16571776	740	*	Filter__on_data_178__Ssu3_v2___peak_137	16	3.67552	4.41873	1.6403
chr1	16595439	16596934	1496	*	Filter__on_data_178__Ssu3_v2___peak_138	13	3.55557	4.09154	1.39176
chr1	16730935	16731260	326	*	Filter__on_data_178__Ssu3_v2___peak_139	14	3.58214	4.14249	1.44611
chr1	16791542	16792897	1356	*	Filter__on_data_178__Ssu3_v2___peak_140	15	3.69987	4.33488	1.59152
chr1	16810568	16811915	1348	*	Filter__on_data_178__Ssu3_v2___peak_141	12	3.34129	3.82156	1.2138
chr1	16840038	16840919	882	*	Filter__on_data_178__Ssu3_v2___peak_142	99	7.26387	13.6451	9.91683
chr1	16939773	16940286	514	*	Filter__on_data_178__Ssu3_v2___peak_143	16	2.99529	4.43862	1.66678
chr1	16950522	16951027	506	*	Filter__on_data_178__Ssu3_v2___peak_144	19	3.41765	4.85056	1.96672
chr1	17222452	17223102	651	*	Filter__on_data_178__Ssu3_v2___peak_145	76	7.09671	11.3095	7.64106
chr1	17231552	17232020	469	*	Filter__on_data_178__Ssu3_v2___peak_146	30	4.40574	6.17775	3.04814
chr1	17256728	17257710	983	*	Filter__on_data_178__Ssu3_v2___peak_147	10	3.23226	3.60852	1.05373
chr1	17299099	17299935	837	*	Filter__on_data_178__Ssu3_v2___peak_148	18	3.84598	4.67977	1.81271
chr1	17730432	17734490	4059	*	Filter__on_data_178__Ssu3_v2___peak_149	21	4.0351	5.0968	2.19651
chr1	17752017	17754374	2358	*	Filter__on_data_178__Ssu3_v2___peak_150	14	3.57491	4.21111	1.48531
chr1	19396903	19397337	435	*	Filter__on_data_178__Ssu3_v2___peak_151	10	3.25873	3.62704	1.07545
chr1	19408007	19408436	430	*	Filter__on_data_178__Ssu3_v2___peak_152	16	3.62731	4.38355	1.61144
chr1	19467006	19468094	1089	*	Filter__on_data_178__Ssu3_v2___peak_153	16	3.70853	4.42657	1.64393
chr1	19536644	19537097	454	*	Filter__on_data_178__Ssu3_v2___peak_154	24	4.16736	5.45329	2.45114
chr1	19545625	19546430	806	*	Filter__on_data_178__Ssu3_v2___peak_155	13	3.4781	4.0425	1.3822
chr1	19565594	19567679	2086	*	Filter__on_data_178__Ssu3_v2___peak_156	14	3.59257	4.16858	1.46833
chr1	19582194	19582585	392	*	Filter__on_data_178__Ssu3_v2___peak_157	13	3.47489	3.95801	1.31284
chr1	19585511	19587320	1810	*	Filter__on_data_178__Ssu3_v2___peak_158	27	4.51443	5.83157	2.77597
chr1	19589440	19590065	626	*	Filter__on_data_178__Ssu3_v2___peak_159	18	3.85921	4.62389	1.80849
chr1	19654158	19655324	1167	*	Filter__on_data_178__Ssu3_v2___peak_160	12	3.38818	3.82093	1.21649
chr1	19657032	19658721	1690	*	Filter__on_data_178__Ssu3_v2___peak_161	22	4.07875	5.13542	2.24138
chr1	19661605	19665357	3753	*	Filter__on_data_178__Ssu3_v2___peak_162	22	4.11572	5.18017	2.26413
chr1	19984952	19986314	1363	*	Filter__on_data_178__Ssu3_v2___peak_163	13	3.46178	3.97459	1.3283
chr1	20960068	20960744	677	*	Filter__on_data_178__Ssu3_v2___peak_164	14	3.56952	4.11481	1.43222
chr1	20975182	20975761	580	*	Filter__on_data_178__Ssu3_v2___peak_165	14	3.56094	4.13319	1.43578
chr1	20977501	20982868	5368	*	Filter__on_data_178__Ssu3_v2___peak_166	18	3.81651	4.68608	1.85484
chr1	21062565	21064957	2393	*	Filter__on_data_178__Ssu3_v2___peak_167	17	3.82514	4.56071	1.75059
chr1	21066939	21067391	453	*	Filter__on_data_178__Ssu3_v2___peak_168	16	3.78424	4.49029	1.69274
chr1	21112786	21115275	2490	*	Filter__on_data_178__Ssu3_v2___peak_169	70	6.39631	10.5249	7.03327
chr1	21119436	21120383	948	*	Filter__on_data_178__Ssu3_v2___peak_170	34	4.91864	6.5698	3.41458
chr1	21193723	21195531	1809	*	Filter__on_data_178__Ssu3_v2___peak_171	15	3.67235	4.28667	1.55301
chr1	21279054	21279507	454	*	Filter__on_data_178__Ssu3_v2___peak_172	23	4.27677	5.34285	2.37347
chr1	21329336	21329749	414	*	Filter__on_data_178__Ssu3_v2___peak_173	24	4.35978	5.47691	2.45302
chr1	21457485	21458550	1066	*	Filter__on_data_178__Ssu3_v2___peak_174	14	3.62788	4.21754	1.48106
chr1	21471604	21472403	800	*	Filter__on_data_178__Ssu3_v2___peak_175	11	3.29524	3.67549	1.10889
chr1	21502403	21502811	409	*	Filter__on_data_178__Ssu3_v2___peak_176	16	3.7437	4.41681	1.632
chr1	21995744	22001771	6028	*	Filter__on_data_178__Ssu3_v2___peak_177	18	3.85526	4.68945	1.85612
chr1	22076439	22077053	615	*	Filter__on_data_178__Ssu3_v2___peak_178	13	3.52566	4.04392	1.35747
chr1	22379020	22380729	1710	*	Filter__on_data_178__Ssu3_v2___peak_179	17	3.75366	4.48816	1.70476
chr1	22434949	22435550	602	*	Filter__on_data_178__Ssu3_v2___peak_180	21	4.12901	5.09827	2.17554
chr1	22439529	22441198	1670	*	Filter__on_data_178__Ssu3_v2___peak_181	12	3.37551	3.835	1.23036
chr1	22445093	22447971	2879	*	Filter__on_data_178__Ssu3_v2___peak_182	19	3.88437	4.84727	1.97071
chr1	23404891	23405234	344	*	Filter__on_data_178__Ssu3_v2___peak_183	34	4.87496	6.66932	3.44667
chr1	23407901	23408289	389	*	Filter__on_data_178__Ssu3_v2___peak_184	16	3.73596	4.43002	1.67456
chr1	23410695	23416299	5605	*	Filter__on_data_178__Ssu3_v2___peak_185	25	4.25835	5.55686	2.54682
chr1	23606613	23607025	413	*	Filter__on_data_178__Ssu3_v2___peak_186	27	4.5226	5.80623	2.7315
chr1	23617952	23618307	356	*	Filter__on_data_178__Ssu3_v2___peak_187	22	4.09238	5.142	2.20467
chr1	23619935	23624359	4425	*	Filter__on_data_178__Ssu3_v2___peak_188	24	4.24939	5.37538	2.44727
chr1	23626333	23626832	500	*	Filter__on_data_178__Ssu3_v2___peak_189	17	3.81838	4.53523	1.74769
chr1	23628258	23629018	761	*	Filter__on_data_178__Ssu3_v2___peak_190	20	4.06384	4.96642	2.06412
chr1	23670518	23671078	561	*	Filter__on_data_178__Ssu3_v2___peak_191	21	4.07461	5.10727	2.1684
chr1	23763443	23763911	469	*	Filter__on_data_178__Ssu3_v2___peak_192	13	3.50747	4.05056	1.37978
chr1	24017601	24018534	934	*	Filter__on_data_178__Ssu3_v2___peak_193	19	3.97369	4.8513	1.97083
chr1	24026099	24026424	326	*	Filter__on_data_178__Ssu3_v2___peak_194	15	3.67346	4.30159	1.56085
chr1	24034648	24035244	597	*	Filter__on_data_178__Ssu3_v2___peak_195	13	3.56116	4.10649	1.39024
chr1	24069734	24070491	758	*	Filter__on_data_178__Ssu3_v2___peak_196	65	5.89152	10.0408	6.57155
chr1	24085205	24085530	326	*	Filter__on_data_178__Ssu3_v2___peak_197	27	4.49381	5.77541	2.70493
chr1	24117063	24118518	1456	*	Filter__on_data_178__Ssu3_v2___peak_198	15	3.67641	4.31996	1.5754
chr1	24120540	24121187	648	*	Filter__on_data_178__Ssu3_v2___peak_199	12	3.44635	3.92187	1.28556
chr1	24122879	24123637	759	*	Filter__on_data_178__Ssu3_v2___peak_200	10	3.26807	3.63424	1.07962
chr1	24126066	24127772	1707	*	Filter__on_data_178__Ssu3_v2___peak_201	30	4.51166	6.19669	3.0974
chr1	24906296	24906621	326	*	Filter__on_data_178__Ssu3_v2___peak_202	19	3.97424	4.82394	1.94217
chr1	24999819	25000571	753	*	Filter__on_data_178__Ssu3_v2___peak_203	26	4.37312	5.72022	2.69316
chr1	25071873	25072198	326	*	Filter__on_data_178__Ssu3_v2___peak_204	22	4.06611	5.19581	2.22743
chr1	25174321	25175854	1534	*	Filter__on_data_178__Ssu3_v2___peak_205	36	4.79296	6.87226	3.69459
chr1	25565585	25566897	1313	*	Filter__on_data_178__Ssu3_v2___peak_206	37	4.86862	6.95664	3.7357
chr1	25573477	25574292	816	*	Filter__on_data_178__Ssu3_v2___peak_207	31	4.55284	6.29891	3.18884
chr1	25673958	25675460	1503	*	Filter__on_data_178__Ssu3_v2___peak_208	14	3.62914	4.21057	1.47479
chr1	25756501	25756875	375	*	Filter__on_data_178__Ssu3_v2___peak_209	15	3.66101	4.34328	1.58968
chr1	26144192	26144522	331	*	Filter__on_data_178__Ssu3_v2___peak_210	27	4.50757	5.88672	2.7766
chr1	26146127	26158610	12484	*	Filter__on_data_178__Ssu3_v2___peak_211	21	3.97632	4.99777	2.11177
chr1	26232744	26233196	453	*	Filter__on_data_178__Ssu3_v2___peak_212	19	3.90106	4.81095	1.94233
chr1	26604579	26612958	8380	*	Filter__on_data_178__Ssu3_v2___peak_213	46	5.2131	7.81124	4.65767
chr1	26795423	26799760	4338	*	Filter__on_data_178__Ssu3_v2___peak_214	80	6.72762	11.6214	8.09982
chr1	26802771	26805112	2342	*	Filter__on_data_178__Ssu3_v2___peak_215	17	3.78665	4.51284	1.7089
chr1	26808019	26809392	1374	*	Filter__on_data_178__Ssu3_v2___peak_216	13	3.46615	4.01268	1.33503
chr1	26947212	26947834	623	*	Filter__on_data_178__Ssu3_v2___peak_217	13	3.43477	3.98452	1.33438
chr1	27022068	27024494	2427	*	Filter__on_data_178__Ssu3_v2___peak_218	23	4.1601	5.23586	2.30954
chr1	27095911	27096437	527	*	Filter__on_data_178__Ssu3_v2___peak_219	17	3.77965	4.50036	1.71549
chr1	27109085	27110174	1090	*	Filter__on_data_178__Ssu3_v2___peak_220	14	3.60992	4.21099	1.48133
chr1	27113980	27114870	891	*	Filter__on_data_178__Ssu3_v2___peak_221	17	3.67741	4.5026	1.7089
chr1	27179400	27180025	626	*	Filter__on_data_178__Ssu3_v2___peak_222	14	3.43296	4.06761	1.40314
chr1	27183141	27183551	411	*	Filter__on_data_178__Ssu3_v2___peak_223	20	4.00076	4.92396	2.02137
chr1	27200932	27201363	432	*	Filter__on_data_178__Ssu3_v2___peak_224	17	3.79327	4.52137	1.74056
chr1	27216262	27217106	845	*	Filter__on_data_178__Ssu3_v2___peak_225	29	4.40907	6.02493	2.90261
chr1	27267939	27268264	326	*	Filter__on_data_178__Ssu3_v2___peak_226	23	4.24781	5.3282	2.33216
chr1	27273733	27275200	1468	*	Filter__on_data_178__Ssu3_v2___peak_227	14	3.59432	4.15903	1.46372
chr1	27481366	27482685	1320	*	Filter__on_data_178__Ssu3_v2___peak_228	22	4.1135	5.15275	2.24047
chr1	27624348	27625644	1297	*	Filter__on_data_178__Ssu3_v2___peak_229	16	3.78396	4.48379	1.69457
chr1	27660435	27663795	3361	*	Filter__on_data_178__Ssu3_v2___peak_230	13	3.50356	4.04832	1.38117
chr1	27726863	27729881	3019	*	Filter__on_data_178__Ssu3_v2___peak_231	19	3.90989	4.86617	1.9898
chr1	27854663	27856322	1660	*	Filter__on_data_178__Ssu3_v2___peak_232	21	4.03503	5.079	2.13714
chr1	28564595	28565676	1082	*	Filter__on_data_178__Ssu3_v2___peak_233	17	3.81408	4.53603	1.72686
chr1	28587254	28588589	1336	*	Filter__on_data_178__Ssu3_v2___peak_234	12	3.33906	3.87992	1.26446
chr1	28607731	28609324	1594	*	Filter__on_data_178__Ssu3_v2___peak_235	18	3.86486	4.71961	1.86223
chr1	28832377	28833881	1505	*	Filter__on_data_178__Ssu3_v2___peak_236	15	3.5949	4.23621	1.50228
chr1	28835200	28838652	3453	*	Filter__on_data_178__Ssu3_v2___peak_237	35	4.79081	6.7633	3.59907
chr1	28840557	28843219	2663	*	Filter__on_data_178__Ssu3_v2___peak_238	17	3.82088	4.60113	1.7858
chr1	28844562	28844990	429	*	Filter__on_data_178__Ssu3_v2___peak_239	36	4.97484	6.90388	3.66101
chr1	28867663	28868844	1182	*	Filter__on_data_178__Ssu3_v2___peak_240	18	3.92768	4.71741	1.83336
chr1	28903098	28908659	5562	*	Filter__on_data_178__Ssu3_v2___peak_241	34	4.8644	6.64545	3.47514
chr1	28922785	28923125	341	*	Filter__on_data_178__Ssu3_v2___peak_242	38	5.23282	7.09338	3.82034
chr1	28974915	28975869	955	*	Filter__on_data_178__Ssu3_v2___peak_243	115	8.92221	15.4596	11.5587
chr1	29100715	29102150	1436	*	Filter__on_data_178__Ssu3_v2___peak_244	25	4.22712	5.56789	2.56074
chr1	29103903	29104660	758	*	Filter__on_data_178__Ssu3_v2___peak_245	10	3.27206	3.64138	1.08598
chr1	29447225	29449614	2390	*	Filter__on_data_178__Ssu3_v2___peak_246	19	3.88087	4.81284	1.9373
chr1	29468394	29468719	326	*	Filter__on_data_178__Ssu3_v2___peak_247	23	4.32396	5.4144	2.38785
chr1	29470558	29471036	479	*	Filter__on_data_178__Ssu3_v2___peak_248	39	5.23241	7.17973	3.93699
chr1	29479223	29480755	1533	*	Filter__on_data_178__Ssu3_v2___peak_249	18	3.97432	4.79554	1.88603
chr1	29489068	29489589	522	*	Filter__on_data_178__Ssu3_v2___peak_250	12	3.45703	3.93092	1.29467
chr1	29508056	29508773	718	*	Filter__on_data_178__Ssu3_v2___peak_251	33	4.55993	6.49538	3.34215
chr1	29637144	29637469	326	*	Filter__on_data_178__Ssu3_v2___peak_252	20	4.06223	4.98211	2.05693
chr1	31401096	31403911	2816	*	Filter__on_data_178__Ssu3_v2___peak_253	28	4.48512	5.92892	2.86438
chr1	31405923	31406634	712	*	Filter__on_data_178__Ssu3_v2___peak_254	25	4.35531	5.54007	2.51636
chr1	31416766	31418150	1385	*	Filter__on_data_178__Ssu3_v2___peak_255	15	3.69109	4.31202	1.53658
chr1	31441282	31442290	1009	*	Filter__on_data_178__Ssu3_v2___peak_256	20	4.07378	4.96738	2.02969
chr1	31464466	31464915	450	*	Filter__on_data_178__Ssu3_v2___peak_257	17	3.85212	4.59834	1.78354
chr1	31483721	31485078	1358	*	Filter__on_data_178__Ssu3_v2___peak_258	12	3.39595	3.83879	1.22386
chr1	31845478	31846245	768	*	Filter__on_data_178__Ssu3_v2___peak_259	18	3.84579	4.72099	1.87011
chr1	32520914	32522038	1125	*	Filter__on_data_178__Ssu3_v2___peak_260	12	3.38057	3.93596	1.29919
chr1	32528197	32530462	2266	*	Filter__on_data_178__Ssu3_v2___peak_261	20	3.97952	4.92004	2.02901
chr1	32643021	32643346	326	*	Filter__on_data_178__Ssu3_v2___peak_262	20	3.98553	4.91971	2.01764
chr1	32644762	32646042	1281	*	Filter__on_data_178__Ssu3_v2___peak_263	66	6.2996	10.0603	6.65701
chr1	32661105	32666884	5780	*	Filter__on_data_178__Ssu3_v2___peak_264	18	3.75144	4.63	1.81044
chr1	32671017	32671435	419	*	Filter__on_data_178__Ssu3_v2___peak_265	38	4.95081	7.15466	3.86243
chr1	32673681	32674520	840	*	Filter__on_data_178__Ssu3_v2___peak_266	16	3.70738	4.43822	1.64273
chr1	32687788	32688487	700	*	Filter__on_data_178__Ssu3_v2___peak_267	17	3.81795	4.60696	1.77999
chr1	32697503	32698719	1217	*	Filter__on_data_178__Ssu3_v2___peak_268	20	3.97342	4.91741	2.03554
chr1	32797993	32802006	4014	*	Filter__on_data_178__Ssu3_v2___peak_269	27	4.30163	5.81468	2.77068
chr1	32824429	32828710	4282	*	Filter__on_data_178__Ssu3_v2___peak_270	52	5.52235	8.65206	5.26489
chr1	33072263	33073089	827	*	Filter__on_data_178__Ssu3_v2___peak_271	15	3.61285	4.27823	1.535
chr1	33152351	33153019	669	*	Filter__on_data_178__Ssu3_v2___peak_272	20	4.09232	5.00589	2.06257
chr1	33219340	33219946	607	*	Filter__on_data_178__Ssu3_v2___peak_273	11	3.29944	3.71791	1.1374
chr1	33237238	33241493	4256	*	Filter__on_data_178__Ssu3_v2___peak_274	26	4.31544	5.64639	2.64269
chr1	33282722	33283453	732	*	Filter__on_data_178__Ssu3_v2___peak_275	15	3.67102	4.32427	1.57295
chr1	33352417	33352915	499	*	Filter__on_data_178__Ssu3_v2___peak_276	19	3.98246	4.87961	1.99477
chr1	33463810	33466181	2372	*	Filter__on_data_178__Ssu3_v2___peak_277	13	3.51442	4.06798	1.38647
chr1	33728133	33728751	619	*	Filter__on_data_178__Ssu3_v2___peak_278	11	3.33916	3.74349	1.16131
chr1	33731383	33732757	1375	*	Filter__on_data_178__Ssu3_v2___peak_279	11	3.34047	3.7456	1.16476
chr1	33789922	33790610	689	*	Filter__on_data_178__Ssu3_v2___peak_280	14	3.56959	4.17868	1.4688
chr1	35638251	35647519	9269	*	Filter__on_data_178__Ssu3_v2___peak_281	36	4.91822	6.82067	3.64838
chr1	35648968	35650130	1163	*	Filter__on_data_178__Ssu3_v2___peak_282	14	3.56518	4.13698	1.43754
chr1	35652137	35652958	822	*	Filter__on_data_178__Ssu3_v2___peak_283	12	3.41308	3.85983	1.25215
chr1	35657551	35658344	794	*	Filter__on_data_178__Ssu3_v2___peak_284	34	4.69148	6.65452	3.46913
chr1	35874217	35874893	677	*	Filter__on_data_178__Ssu3_v2___peak_285	18	3.92782	4.71582	1.82448
chr1	35893336	35902952	9617	*	Filter__on_data_178__Ssu3_v2___peak_286	20	3.96662	4.90497	2.02628
chr1	36030828	36031189	362	*	Filter__on_data_178__Ssu3_v2___peak_287	19	3.94729	4.84016	1.9514
chr1	36032952	36033562	611	*	Filter__on_data_178__Ssu3_v2___peak_288	13	3.46755	4.01805	1.36445
chr1	36061694	36063824	2131	*	Filter__on_data_178__Ssu3_v2___peak_289	16	3.70082	4.36774	1.61271
chr1	36082157	36082954	798	*	Filter__on_data_178__Ssu3_v2___peak_290	13	3.47475	3.95807	1.31626
chr1	36176942	36177542	601	*	Filter__on_data_178__Ssu3_v2___peak_291	12	3.40213	3.84363	1.22775
chr1	36184055	36184709	655	*	Filter__on_data_178__Ssu3_v2___peak_292	34	4.78139	6.61954	3.48302
chr1	36235012	36235503	492	*	Filter__on_data_178__Ssu3_v2___peak_293	22	4.08515	5.1816	2.24334
chr1	36361587	36363377	1791	*	Filter__on_data_178__Ssu3_v2___peak_294	15	3.69004	4.31346	1.57907
chr1	36393930	36394333	404	*	Filter__on_data_178__Ssu3_v2___peak_295	17	3.81179	4.62193	1.79579
chr1	36395727	36397154	1428	*	Filter__on_data_178__Ssu3_v2___peak_296	68	6.28041	10.2456	6.88501
chr1	36451992	36452317	326	*	Filter__on_data_178__Ssu3_v2___peak_297	23	4.2956	5.36412	2.3469
chr1	36647340	36649688	2349	*	Filter__on_data_178__Ssu3_v2___peak_298	17	3.7981	4.49707	1.71015
chr1	36771603	36772966	1364	*	Filter__on_data_178__Ssu3_v2___peak_299	65	6.32499	10.0653	6.59724
chr1	36784889	36789436	4548	*	Filter__on_data_178__Ssu3_v2___peak_300	19	3.90919	4.76727	1.92055
chr1	36807839	36809918	2080	*	Filter__on_data_178__Ssu3_v2___peak_301	20	4.05754	5.00599	2.08354
chr1	36819699	36820308	610	*	Filter__on_data_178__Ssu3_v2___peak_302	12	3.39552	3.83194	1.2332
chr1	37876752	37877077	326	*	Filter__on_data_178__Ssu3_v2___peak_303	14	3.55348	4.09373	1.41623
chr1	37946191	37947207	1017	*	Filter__on_data_178__Ssu3_v2___peak_304	13	3.40811	3.94087	1.3003
chr1	37949551	37951283	1733	*	Filter__on_data_178__Ssu3_v2___peak_305	16	3.72794	4.46314	1.6668
chr1	37963464	37964709	1246	*	Filter__on_data_178__Ssu3_v2___peak_306	14	3.63259	4.21724	1.49825
chr1	38019623	38019957	335	*	Filter__on_data_178__Ssu3_v2___peak_307	29	4.7084	6.13095	2.99861
chr1	38027668	38028204	537	*	Filter__on_data_178__Ssu3_v2___peak_308	16	3.65788	4.43535	1.659
chr1	38032347	38034731	2385	*	Filter__on_data_178__Ssu3_v2___peak_309	11	3.36854	3.78981	1.19573
chr1	38174380	38175662	1283	*	Filter__on_data_178__Ssu3_v2___peak_310	15	3.68754	4.3394	1.57064
chr1	38267937	38269928	1992	*	Filter__on_data_178__Ssu3_v2___peak_311	21	4.11049	5.07076	2.15504
chr1	38325172	38325877	706	*	Filter__on_data_178__Ssu3_v2___peak_312	61	5.96072	9.64658	6.13331
chr1	38397209	38397534	326	*	Filter__on_data_178__Ssu3_v2___peak_313	14	3.59105	4.17874	1.45794
chr1	38455018	38456126	1109	*	Filter__on_data_178__Ssu3_v2___peak_314	15	3.6026	4.25497	1.52215
chr1	38461573	38462644	1072	*	Filter__on_data_178__Ssu3_v2___peak_315	13	3.47799	3.96689	1.31936
chr1	38492364	38494702	2339	*	Filter__on_data_178__Ssu3_v2___peak_316	12	3.39018	3.8517	1.23151
chr1	39468653	39468978	326	*	Filter__on_data_178__Ssu3_v2___peak_317	24	4.3383	5.4439	2.43529
chr1	39515856	39517385	1530	*	Filter__on_data_178__Ssu3_v2___peak_318	14	3.58537	4.14232	1.42932
chr1	39677058	39677854	797	*	Filter__on_data_178__Ssu3_v2___peak_319	13	3.53082	4.05488	1.35557
chr1	39874639	39874964	326	*	Filter__on_data_178__Ssu3_v2___peak_320	16	3.73146	4.41607	1.62365
chr1	39930100	39930747	648	*	Filter__on_data_178__Ssu3_v2___peak_321	17	3.81541	4.52784	1.72986
chr1	39953489	39954961	1473	*	Filter__on_data_178__Ssu3_v2___peak_322	12	3.39754	3.88825	1.26278
chr1	39956323	39957448	1126	*	Filter__on_data_178__Ssu3_v2___peak_323	37	5.00496	6.93281	3.78069
chr1	40024979	40026118	1140	*	Filter__on_data_178__Ssu3_v2___peak_324	47	5.60416	8.00049	4.70779
chr1	40029436	40029851	416	*	Filter__on_data_178__Ssu3_v2___peak_325	34	4.86137	6.67323	3.46198
chr1	40225976	40226733	758	*	Filter__on_data_178__Ssu3_v2___peak_326	13	3.48568	3.99909	1.33329
chr1	40228550	40228898	349	*	Filter__on_data_178__Ssu3_v2___peak_327	23	4.27968	5.36445	2.36428
chr1	40536144	40542305	6162	*	Filter__on_data_178__Ssu3_v2___peak_328	20	4.04225	4.96581	2.06256
chr1	40708151	40709477	1327	*	Filter__on_data_178__Ssu3_v2___peak_329	18	3.9372	4.73191	1.8369
chr1	40915631	40916137	507	*	Filter__on_data_178__Ssu3_v2___peak_330	21	4.05461	5.03269	2.13007
chr1	40942740	40943065	326	*	Filter__on_data_178__Ssu3_v2___peak_331	16	3.67584	4.46087	1.66055
chr1	41239792	41240117	326	*	Filter__on_data_178__Ssu3_v2___peak_332	25	4.3864	5.58201	2.57361
chr1	41476384	41477795	1412	*	Filter__on_data_178__Ssu3_v2___peak_333	13	3.46092	3.96014	1.30547
chr1	41479178	41494479	15302	*	Filter__on_data_178__Ssu3_v2___peak_334	45	5.33869	7.78344	4.51697
chr1	41704147	41704472	326	*	Filter__on_data_178__Ssu3_v2___peak_335	14	3.56292	4.10161	1.42707
chr1	43147218	43148949	1732	*	Filter__on_data_178__Ssu3_v2___peak_336	18	3.88085	4.7069	1.88608
chr1	43170447	43171265	819	*	Filter__on_data_178__Ssu3_v2___peak_337	14	3.59278	4.18529	1.47995
chr1	43182324	43184854	2531	*	Filter__on_data_178__Ssu3_v2___peak_338	16	3.77884	4.49238	1.69623
chr1	43232370	43232980	611	*	Filter__on_data_178__Ssu3_v2___peak_339	16	3.66804	4.39064	1.63387
chr1	43250606	43251043	438	*	Filter__on_data_178__Ssu3_v2___peak_340	16	3.70079	4.48614	1.69771
chr1	43389912	43390789	878	*	Filter__on_data_178__Ssu3_v2___peak_341	26	4.3139	5.67803	2.64752
chr1	43828638	43829840	1203	*	Filter__on_data_178__Ssu3_v2___peak_342	28	4.30132	5.94043	2.85539
chr1	43903176	43905544	2369	*	Filter__on_data_178__Ssu3_v2___peak_343	16	3.76106	4.49282	1.69062
chr1	43911864	43913757	1894	*	Filter__on_data_178__Ssu3_v2___peak_344	19	3.96058	4.88272	1.99875
chr1	43915918	43917506	1589	*	Filter__on_data_178__Ssu3_v2___peak_345	21	3.88596	4.99473	2.10034
chr1	43918974	43919876	903	*	Filter__on_data_178__Ssu3_v2___peak_346	72	6.18552	10.7634	7.26119
chr1	44056870	44057253	384	*	Filter__on_data_178__Ssu3_v2___peak_347	43	5.38542	7.63777	4.32336
chr1	44167875	44168873	999	*	Filter__on_data_178__Ssu3_v2___peak_348	12	3.37827	3.8118	1.20795
chr1	44170964	44173673	2710	*	Filter__on_data_178__Ssu3_v2___peak_349	84	6.35196	12.0064	8.44439
chr1	44456857	44457568	712	*	Filter__on_data_178__Ssu3_v2___peak_350	30	4.28886	6.19733	3.08898
chr1	44678924	44680156	1233	*	Filter__on_data_178__Ssu3_v2___peak_351	44	5.44409	7.75658	4.49768
chr1	44683660	44689707	6048	*	Filter__on_data_178__Ssu3_v2___peak_352	23	4.09365	5.24212	2.30834
chr1	45097417	45097999	583	*	Filter__on_data_178__Ssu3_v2___peak_353	46	5.41041	8.05017	4.66498
chr1	45187228	45187641	414	*	Filter__on_data_178__Ssu3_v2___peak_354	24	4.19793	5.39003	2.40398
chr1	45196074	45196902	829	*	Filter__on_data_178__Ssu3_v2___peak_355	29	4.50742	6.01905	2.97673
chr1	45234387	45235899	1513	*	Filter__on_data_178__Ssu3_v2___peak_356	13	3.53437	4.06612	1.38247
chr1	45244232	45249052	4821	*	Filter__on_data_178__Ssu3_v2___peak_357	29	4.48058	6.00992	2.99039
chr1	45278657	45279420	764	*	Filter__on_data_178__Ssu3_v2___peak_358	12	3.41382	3.91763	1.28589
chr1	45285057	45285992	936	*	Filter__on_data_178__Ssu3_v2___peak_359	32	4.71687	6.38337	3.26287
chr1	45308593	45309347	755	*	Filter__on_data_178__Ssu3_v2___peak_360	55	5.85842	8.96901	5.55557
chr1	45806061	45808406	2346	*	Filter__on_data_178__Ssu3_v2___peak_361	14	3.57607	4.1845	1.45779
chr1	45810198	45812694	2497	*	Filter__on_data_178__Ssu3_v2___peak_362	15	3.64008	4.34755	1.58995
chr1	45973648	45978685	5038	*	Filter__on_data_178__Ssu3_v2___peak_363	23	4.19979	5.33582	2.3717
chr1	46083236	46089003	5768	*	Filter__on_data_178__Ssu3_v2___peak_364	27	4.33448	5.82457	2.78958
chr1	46091615	46091970	356	*	Filter__on_data_178__Ssu3_v2___peak_365	20	4.07855	5.00701	2.09424
chr1	46152340	46153510	1171	*	Filter__on_data_178__Ssu3_v2___peak_366	20	3.76823	4.91949	2.04658
chr1	46487150	46488495	1346	*	Filter__on_data_178__Ssu3_v2___peak_367	14	3.51255	4.09372	1.40627
chr1	46494011	46498612	4602	*	Filter__on_data_178__Ssu3_v2___peak_368	20	3.98647	4.94464	2.04701
chr1	46499973	46503685	3713	*	Filter__on_data_178__Ssu3_v2___peak_369	30	4.58277	6.16527	3.08937
chr1	46736366	46737939	1574	*	Filter__on_data_178__Ssu3_v2___peak_370	14	3.5356	4.10227	1.41101
chr1	46740689	46756009	15321	*	Filter__on_data_178__Ssu3_v2___peak_371	56	5.835	9.02905	5.67258
chr1	46758908	46760103	1196	*	Filter__on_data_178__Ssu3_v2___peak_372	30	4.74773	6.17539	3.01368
chr1	46763289	46767964	4676	*	Filter__on_data_178__Ssu3_v2___peak_373	17	3.73299	4.53329	1.74496
chr1	46780841	46783699	2859	*	Filter__on_data_178__Ssu3_v2___peak_374	18	3.9332	4.75091	1.89008
chr1	47094442	47095774	1333	*	Filter__on_data_178__Ssu3_v2___peak_375	21	4.11672	5.08941	2.14603
chr1	47852561	47853559	999	*	Filter__on_data_178__Ssu3_v2___peak_376	20	3.90877	4.91088	2.04067
chr1	48937614	48938171	558	*	Filter__on_data_178__Ssu3_v2___peak_377	10	3.21044	3.55067	1.02184
chr1	50898045	50898961	917	*	Filter__on_data_178__Ssu3_v2___peak_378	13	3.4723	3.98761	1.32331
chr1	51381786	51382111	326	*	Filter__on_data_178__Ssu3_v2___peak_379	18	3.89092	4.66151	1.82619
chr1	51434144	51435247	1104	*	Filter__on_data_178__Ssu3_v2___peak_380	12	3.35958	3.82291	1.21234
chr1	51557909	51558234	326	*	Filter__on_data_178__Ssu3_v2___peak_381	15	3.70017	4.32678	1.54891
chr1	51746446	51746997	552	*	Filter__on_data_178__Ssu3_v2___peak_382	20	4.0828	4.99412	2.0944
chr1	51810494	51811705	1212	*	Filter__on_data_178__Ssu3_v2___peak_383	14	3.5145	4.12179	1.43186
chr1	51813355	51814168	814	*	Filter__on_data_178__Ssu3_v2___peak_384	11	3.29949	3.682	1.1163
chr1	52250822	52253379	2558	*	Filter__on_data_178__Ssu3_v2___peak_385	27	4.47601	5.77963	2.76302
chr1	52254838	52261665	6828	*	Filter__on_data_178__Ssu3_v2___peak_386	24	4.20927	5.39918	2.45988
chr1	52557128	52559983	2856	*	Filter__on_data_178__Ssu3_v2___peak_387	38	5.17802	7.06773	3.83276
chr1	52814347	52826477	12131	*	Filter__on_data_178__Ssu3_v2___peak_388	24	4.18525	5.3319	2.40006
chr1	52879635	52880610	976	*	Filter__on_data_178__Ssu3_v2___peak_389	12	3.347	3.83363	1.21509
chr1	52882511	52885627	3117	*	Filter__on_data_178__Ssu3_v2___peak_390	18	3.87223	4.6538	1.81853
chr1	52889187	52889656	470	*	Filter__on_data_178__Ssu3_v2___peak_391	14	3.56664	4.11998	1.43303
chr1	53363510	53364424	915	*	Filter__on_data_178__Ssu3_v2___peak_392	13	3.4802	3.99872	1.32614
chr1	53366046	53367265	1220	*	Filter__on_data_178__Ssu3_v2___peak_393	24	4.29125	5.44543	2.46651
chr1	53369194	53373320	4127	*	Filter__on_data_178__Ssu3_v2___peak_394	15	3.63347	4.27559	1.53891
chr1	53379591	53380544	954	*	Filter__on_data_178__Ssu3_v2___peak_395	11	3.34011	3.74671	1.1605
chr1	53677886	53678979	1094	*	Filter__on_data_178__Ssu3_v2___peak_396	16	3.72463	4.40054	1.61192
chr1	53685931	53686502	572	*	Filter__on_data_178__Ssu3_v2___peak_397	31	4.72412	6.33538	3.18518
chr1	54221262	54222829	1568	*	Filter__on_data_178__Ssu3_v2___peak_398	15	3.68076	4.29536	1.52832
chr1	54412094	54412435	342	*	Filter__on_data_178__Ssu3_v2___peak_399	20	3.98488	4.94453	2.03166
chr1	54682013	54682970	958	*	Filter__on_data_178__Ssu3_v2___peak_400	11	3.36827	3.79017	1.19618
chr1	54687773	54689375	1603	*	Filter__on_data_178__Ssu3_v2___peak_401	23	4.07931	5.28134	2.33723
chr1	54690884	54693192	2309	*	Filter__on_data_178__Ssu3_v2___peak_402	24	4.14008	5.38038	2.43936
chr1	54704581	54705622	1042	*	Filter__on_data_178__Ssu3_v2___peak_403	11	3.33281	3.73719	1.15127
chr1	55181785	55182669	885	*	Filter__on_data_178__Ssu3_v2___peak_404	12	3.3928	3.83373	1.22429
chr1	55305897	55307854	1958	*	Filter__on_data_178__Ssu3_v2___peak_405	12	3.38003	3.84833	1.2304
chr1	55310559	55314215	3657	*	Filter__on_data_178__Ssu3_v2___peak_406	18	3.87242	4.71322	1.88692
chr1	59243834	59250443	6610	*	Filter__on_data_178__Ssu3_v2___peak_407	39	4.96043	7.11604	3.95511
chr1	61567082	61567483	402	*	Filter__on_data_178__Ssu3_v2___peak_408	14	3.56428	4.10219	1.4299
chr1	61663089	61664493	1405	*	Filter__on_data_178__Ssu3_v2___peak_409	15	3.6855	4.35272	1.58138
chr1	63899934	63901125	1192	*	Filter__on_data_178__Ssu3_v2___peak_410	13	3.49975	4.02534	1.36614
chr1	63906956	63909575	2620	*	Filter__on_data_178__Ssu3_v2___peak_411	20	4.00262	4.95644	2.06576
chr1	65293936	65295281	1346	*	Filter__on_data_178__Ssu3_v2___peak_412	12	3.38346	3.81595	1.21218
chr1	65298911	65299326	416	*	Filter__on_data_178__Ssu3_v2___peak_413	13	3.49749	4.03026	1.34421
chr1	65304334	65306856	2523	*	Filter__on_data_178__Ssu3_v2___peak_414	13	3.47912	3.9757	1.33169
chr1	65431803	65432128	326	*	Filter__on_data_178__Ssu3_v2___peak_415	23	4.24016	5.39067	2.39635
chr1	65468574	65468899	326	*	Filter__on_data_178__Ssu3_v2___peak_416	12	3.37178	3.90888	1.28363
chr1	67390562	67390928	367	*	Filter__on_data_178__Ssu3_v2___peak_417	20	3.76405	4.96416	2.07766
chr1	67395909	67396485	577	*	Filter__on_data_178__Ssu3_v2___peak_418	21	3.88002	5.09862	2.16604
chr1	67455139	67457307	2169	*	Filter__on_data_178__Ssu3_v2___peak_419	19	3.8547	4.81907	1.98116
chr1	67865691	67867653	1963	*	Filter__on_data_178__Ssu3_v2___peak_420	22	4.14141	5.13536	2.20341
chr1	67869822	67875470	5649	*	Filter__on_data_178__Ssu3_v2___peak_421	24	4.27037	5.38239	2.41003
chr1	68150882	68152414	1533	*	Filter__on_data_178__Ssu3_v2___peak_422	28	4.30275	5.91577	2.83747
chr1	68154757	68155519	763	*	Filter__on_data_178__Ssu3_v2___peak_423	11	3.33436	3.75776	1.16072
chr1	68581064	68581779	716	*	Filter__on_data_178__Ssu3_v2___peak_424	11	3.29852	3.6802	1.11037
chr1	70686855	70687180	326	*	Filter__on_data_178__Ssu3_v2___peak_425	22	4.06908	5.16698	2.21545
chr1	70714864	70715766	903	*	Filter__on_data_178__Ssu3_v2___peak_426	18	3.93983	4.73673	1.84714
chr1	70718071	70721330	3260	*	Filter__on_data_178__Ssu3_v2___peak_427	17	3.89881	4.66944	1.79606
chr1	70820160	70820528	369	*	Filter__on_data_178__Ssu3_v2___peak_428	30	4.55275	6.18699	3.06972
chr1	71519335	71521958	2624	*	Filter__on_data_178__Ssu3_v2___peak_429	33	4.77327	6.5122	3.38631
chr1	75233126	75233451	326	*	Filter__on_data_178__Ssu3_v2___peak_430	19	3.99678	4.83587	1.91944
chr1	76261605	76263408	1804	*	Filter__on_data_178__Ssu3_v2___peak_431	31	4.64798	6.2653	3.16876
chr1	77333378	77334567	1190	*	Filter__on_data_178__Ssu3_v2___peak_432	14	3.6072	4.19276	1.4806
chr1	78023385	78024443	1059	*	Filter__on_data_178__Ssu3_v2___peak_433	15	3.68918	4.34712	1.58035
chr1	78148707	78149435	729	*	Filter__on_data_178__Ssu3_v2___peak_434	12	3.38738	3.90915	1.28105
chr1	78402611	78408732	6122	*	Filter__on_data_178__Ssu3_v2___peak_435	26	4.40551	5.65325	2.64062
chr1	78418581	78419113	533	*	Filter__on_data_178__Ssu3_v2___peak_436	14	3.58847	4.16473	1.46045
chr1	78427194	78427868	675	*	Filter__on_data_178__Ssu3_v2___peak_437	19	3.9802	4.80889	1.93698
chr1	78444348	78445101	754	*	Filter__on_data_178__Ssu3_v2___peak_438	21	4.06573	5.07159	2.13871
chr1	78469852	78470218	367	*	Filter__on_data_178__Ssu3_v2___peak_439	19	3.91744	4.85127	1.98203
chr1	82297542	82297867	326	*	Filter__on_data_178__Ssu3_v2___peak_440	14	3.60121	4.2062	1.47497
chr1	84326335	84326660	326	*	Filter__on_data_178__Ssu3_v2___peak_441	22	4.13578	5.2431	2.27078
chr1	84960598	84963033	2436	*	Filter__on_data_178__Ssu3_v2___peak_442	18	3.93061	4.72119	1.84807
chr1	84971508	84971847	340	*	Filter__on_data_178__Ssu3_v2___peak_443	17	3.81087	4.62532	1.79694
chr1	86046314	86047136	823	*	Filter__on_data_178__Ssu3_v2___peak_444	20	4.00249	4.96617	2.06825
chr1	86049681	86050122	442	*	Filter__on_data_178__Ssu3_v2___peak_445	17	3.73676	4.50263	1.70665
chr1	87170040	87170931	892	*	Filter__on_data_178__Ssu3_v2___peak_446	14	3.56148	4.19447	1.47876
chr1	87793870	87795139	1270	*	Filter__on_data_178__Ssu3_v2___peak_447	22	4.18894	5.24576	2.29371
chr1	87797058	87797790	733	*	Filter__on_data_178__Ssu3_v2___peak_448	31	4.63232	6.23804	3.10456
chr1	87800855	87801404	550	*	Filter__on_data_178__Ssu3_v2___peak_449	25	4.25809	5.50769	2.54383
chr1	90460605	90460930	326	*	Filter__on_data_178__Ssu3_v2___peak_450	22	4.13146	5.23205	2.27537
chr1	90493101	90493426	326	*	Filter__on_data_178__Ssu3_v2___peak_451	33	4.94639	6.54102	3.32607
chr1	90499293	90499835	543	*	Filter__on_data_178__Ssu3_v2___peak_452	15	3.71328	4.34941	1.54637
chr1	91487286	91487707	422	*	Filter__on_data_178__Ssu3_v2___peak_453	18	3.81303	4.75556	1.89169
chr1	91966316	91967016	701	*	Filter__on_data_178__Ssu3_v2___peak_454	30	4.40773	6.07303	3.00771
chr1	92782335	92783634	1300	*	Filter__on_data_178__Ssu3_v2___peak_455	14	3.64823	4.24358	1.48253
chr1	93112705	93113030	326	*	Filter__on_data_178__Ssu3_v2___peak_456	33	4.9397	6.52941	3.31549
chr1	93297619	93297944	326	*	Filter__on_data_178__Ssu3_v2___peak_457	26	4.29389	5.66359	2.6016
chr1	93304850	93309493	4644	*	Filter__on_data_178__Ssu3_v2___peak_458	30	4.64196	6.14729	3.04264
chr1	93600019	93600344	326	*	Filter__on_data_178__Ssu3_v2___peak_459	19	3.95751	4.82237	1.94165
chr1	93613257	93615409	2153	*	Filter__on_data_178__Ssu3_v2___peak_460	21	4.1044	5.0604	2.14727
chr1	93645276	93646368	1093	*	Filter__on_data_178__Ssu3_v2___peak_461	29	4.54464	6.0417	2.96501
chr1	93811002	93811650	649	*	Filter__on_data_178__Ssu3_v2___peak_462	18	3.78277	4.72396	1.88204
chr1	94344683	94345051	369	*	Filter__on_data_178__Ssu3_v2___peak_463	32	4.58178	6.3935	3.21494
chr1	94990405	94991254	850	*	Filter__on_data_178__Ssu3_v2___peak_464	15	3.63482	4.25112	1.50866
chr1	95714913	95715378	466	*	Filter__on_data_178__Ssu3_v2___peak_465	13	3.53194	4.06693	1.38923
chr1	97290355	97290765	411	*	Filter__on_data_178__Ssu3_v2___peak_466	16	3.73091	4.38168	1.63084
chr1	97292308	97292804	497	*	Filter__on_data_178__Ssu3_v2___peak_467	25	4.32946	5.49989	2.51225
chr1	100315457	100316035	579	*	Filter__on_data_178__Ssu3_v2___peak_468	32	4.77965	6.37555	3.24896
chr1	100503378	100504283	906	*	Filter__on_data_178__Ssu3_v2___peak_469	29	4.34089	6.05635	2.94142
chr1	100545182	100547792	2611	*	Filter__on_data_178__Ssu3_v2___peak_470	19	4.00747	4.8699	1.97532
chr1	100552631	100553624	994	*	Filter__on_data_178__Ssu3_v2___peak_471	29	4.71105	6.12673	2.99147
chr1	100751810	100752958	1149	*	Filter__on_data_178__Ssu3_v2___peak_472	16	3.77045	4.45038	1.63131
chr1	100988803	100989600	798	*	Filter__on_data_178__Ssu3_v2___peak_473	12	3.40062	3.8487	1.24008
chr1	101360973	101361416	444	*	Filter__on_data_178__Ssu3_v2___peak_474	14	3.55952	4.12761	1.44331
chr1	101391547	101392020	474	*	Filter__on_data_178__Ssu3_v2___peak_475	13	3.50007	4.00521	1.32427
chr1	109245215	109246351	1137	*	Filter__on_data_178__Ssu3_v2___peak_476	14	3.62406	4.21699	1.49678
chr1	109289450	109289791	342	*	Filter__on_data_178__Ssu3_v2___peak_477	28	4.1323	5.92817	2.8306
chr1	109463739	109465535	1797	*	Filter__on_data_178__Ssu3_v2___peak_478	15	3.72435	4.36733	1.55976
chr1	109642708	109643273	566	*	Filter__on_data_178__Ssu3_v2___peak_479	14	3.56496	4.19319	1.47209
chr1	109647007	109649126	2120	*	Filter__on_data_178__Ssu3_v2___peak_480	16	3.72438	4.45372	1.66917
chr1	109781680	109784982	3303	*	Filter__on_data_178__Ssu3_v2___peak_481	25	4.25349	5.4741	2.51271
chr1	109806510	109806953	444	*	Filter__on_data_178__Ssu3_v2___peak_482	16	3.71582	4.42974	1.63857
chr1	109825887	109826212	326	*	Filter__on_data_178__Ssu3_v2___peak_483	23	4.1437	5.28783	2.31759
chr1	109849882	109851221	1340	*	Filter__on_data_178__Ssu3_v2___peak_484	14	3.49569	4.12493	1.43597
chr1	109958697	109959124	428	*	Filter__on_data_178__Ssu3_v2___peak_485	12	3.40011	3.84979	1.23109
chr1	110026216	110026927	712	*	Filter__on_data_178__Ssu3_v2___peak_486	31	4.71337	6.33782	3.19334
chr1	110124964	110125289	326	*	Filter__on_data_178__Ssu3_v2___peak_487	14	3.56535	4.11708	1.4206
chr1	110473029	110474025	997	*	Filter__on_data_178__Ssu3_v2___peak_488	11	3.32848	3.72711	1.14956
chr1	110603285	110603748	464	*	Filter__on_data_178__Ssu3_v2___peak_489	18	3.82989	4.65827	1.82543
chr1	110752712	110753371	660	*	Filter__on_data_178__Ssu3_v2___peak_490	20	3.99463	4.94866	2.06365
chr1	110918271	110921354	3084	*	Filter__on_data_178__Ssu3_v2___peak_491	18	3.91386	4.72266	1.87892
chr1	110923675	110924234	560	*	Filter__on_data_178__Ssu3_v2___peak_492	16	3.79947	4.49682	1.69617
chr1	110931199	110932385	1187	*	Filter__on_data_178__Ssu3_v2___peak_493	18	3.84007	4.62149	1.80662
chr1	111978601	111979099	499	*	Filter__on_data_178__Ssu3_v2___peak_494	44	5.44663	7.75102	4.42445
chr1	112265415	112267586	2172	*	Filter__on_data_178__Ssu3_v2___peak_495	11	3.35767	3.78331	1.17895
chr1	113006860	113007464	605	*	Filter__on_data_178__Ssu3_v2___peak_496	23	4.19657	5.35757	2.38172
chr1	113216835	113217912	1078	*	Filter__on_data_178__Ssu3_v2___peak_497	20	3.88762	4.93036	2.055
chr1	113240990	113245973	4984	*	Filter__on_data_178__Ssu3_v2___peak_498	74	6.43159	10.9505	7.495
chr1	113445236	113446299	1064	*	Filter__on_data_178__Ssu3_v2___peak_499	20	4.07306	4.96483	2.01695
chr1	113498543	113499724	1182	*	Filter__on_data_178__Ssu3_v2___peak_500	14	3.51838	4.1564	1.44631
chr1	113672478	113673354	877	*	Filter__on_data_178__Ssu3_v2___peak_501	16	3.73822	4.40691	1.62792
chr1	114223062	114224826	1765	*	Filter__on_data_178__Ssu3_v2___peak_502	19	3.94035	4.76357	1.92071
chr1	114226898	114228196	1299	*	Filter__on_data_178__Ssu3_v2___peak_503	13	3.50208	4.00572	1.33628
chr1	114232249	114234073	1825	*	Filter__on_data_178__Ssu3_v2___peak_504	21	4.15893	5.12006	2.15368
chr1	114261312	114261818	507	*	Filter__on_data_178__Ssu3_v2___peak_505	17	3.8578	4.59986	1.74387
chr1	114927566	114928472	907	*	Filter__on_data_178__Ssu3_v2___peak_506	20	4.06045	4.96099	2.03199
chr1	115258749	115259673	925	*	Filter__on_data_178__Ssu3_v2___peak_507	55	5.70351	9.0117	5.55119
chr1	115283653	115284116	464	*	Filter__on_data_178__Ssu3_v2___peak_508	19	3.95332	4.76377	1.91171
chr1	116366560	116366885	326	*	Filter__on_data_178__Ssu3_v2___peak_509	13	3.54723	4.07799	1.3988
chr1	116915600	116916592	993	*	Filter__on_data_178__Ssu3_v2___peak_510	12	3.36446	3.88632	1.26222
chr1	116948424	116950613	2190	*	Filter__on_data_178__Ssu3_v2___peak_511	17	3.79271	4.60423	1.78659
chr1	117074601	117074926	326	*	Filter__on_data_178__Ssu3_v2___peak_512	17	3.82511	4.57925	1.77938
chr1	117602152	117602541	390	*	Filter__on_data_178__Ssu3_v2___peak_513	18	3.87726	4.69348	1.83338
chr1	117649402	117650833	1432	*	Filter__on_data_178__Ssu3_v2___peak_514	19	3.9841	4.82345	1.93523
chr1	117664115	117664677	563	*	Filter__on_data_178__Ssu3_v2___peak_515	23	4.17904	5.36668	2.37921
chr1	119639487	119640190	704	*	Filter__on_data_178__Ssu3_v2___peak_516	13	3.51512	4.02626	1.36146
chr1	119725626	119726304	679	*	Filter__on_data_178__Ssu3_v2___peak_517	12	3.41954	3.87402	1.25325
chr1	120287154	120288558	1405	*	Filter__on_data_178__Ssu3_v2___peak_518	10	3.27185	3.63888	1.08173
chr1	121138152	121138769	618	*	Filter__on_data_178__Ssu3_v2___peak_519	13	3.31424	4.0788	1.39983
chr1	121484139	121485684	1546	*	Filter__on_data_178__Ssu3_v2___peak_520	1180	6.19512	123.995	118.088
chr1	144014930	144015466	537	*	Filter__on_data_178__Ssu3_v2___peak_521	13	3.2378	3.96314	1.31902
chr1	145382560	145383332	773	*	Filter__on_data_178__Ssu3_v2___peak_522	89	7.60247	12.6437	8.94702
chr1	145471480	145471848	369	*	Filter__on_data_178__Ssu3_v2___peak_523	23	4.22437	5.35118	2.36716
chr1	145589101	145589913	813	*	Filter__on_data_178__Ssu3_v2___peak_524	41	4.97896	7.32411	4.12737
chr1	145610646	145611273	628	*	Filter__on_data_178__Ssu3_v2___peak_525	13	3.53631	4.07399	1.38618
chr1	146555815	146556535	721	*	Filter__on_data_178__Ssu3_v2___peak_526	33	4.81138	6.52444	3.3466
chr1	147735636	147736563	928	*	Filter__on_data_178__Ssu3_v2___peak_527	57	6.01973	9.14952	5.72228
chr1	147806584	147807255	672	*	Filter__on_data_178__Ssu3_v2___peak_528	43	5.27526	7.61691	4.35899
chr1	148241314	148242114	801	*	Filter__on_data_178__Ssu3_v2___peak_529	27	4.57721	5.88117	2.78197
chr1	148604872	148605212	341	*	Filter__on_data_178__Ssu3_v2___peak_530	37	5.18437	6.98858	3.70756
chr1	148948250	148949648	1399	*	Filter__on_data_178__Ssu3_v2___peak_531	13	3.44594	3.98173	1.33267
chr1	149214843	149215168	326	*	Filter__on_data_178__Ssu3_v2___peak_532	21	4.143	5.08473	2.10933
chr1	149223330	149224554	1225	*	Filter__on_data_178__Ssu3_v2___peak_533	109	6.89347	14.6746	10.9103
chr1	149294424	149294749	326	*	Filter__on_data_178__Ssu3_v2___peak_534	20	4.07822	5.00365	2.07938
chr1	149857383	149859634	2252	*	Filter__on_data_178__Ssu3_v2___peak_535	30	4.40799	6.16531	3.09166
chr1	149910953	149912434	1482	*	Filter__on_data_178__Ssu3_v2___peak_536	21	4.10684	5.06992	2.15456
chr1	149966679	149968129	1451	*	Filter__on_data_178__Ssu3_v2___peak_537	14	3.60139	4.16858	1.43055
chr1	150133003	150134848	1846	*	Filter__on_data_178__Ssu3_v2___peak_538	17	3.82598	4.58988	1.75967
chr1	150235977	150236418	442	*	Filter__on_data_178__Ssu3_v2___peak_539	19	3.87735	4.80026	1.9386
chr1	150448866	150450089	1224	*	Filter__on_data_178__Ssu3_v2___peak_540	19	3.99405	4.83792	1.95951
chr1	150544539	150546111	1573	*	Filter__on_data_178__Ssu3_v2___peak_541	22	4.23252	5.29023	2.29735
chr1	150551733	150552096	364	*	Filter__on_data_178__Ssu3_v2___peak_542	25	4.33489	5.62954	2.58303
chr1	150589331	150589704	374	*	Filter__on_data_178__Ssu3_v2___peak_543	20	4.05529	4.95388	2.04298
chr1	150601701	150602148	448	*	Filter__on_data_178__Ssu3_v2___peak_544	16	3.75967	4.5095	1.69776
chr1	150779978	150780885	908	*	Filter__on_data_178__Ssu3_v2___peak_545	19	3.9166	4.8286	1.94471
chr1	150848815	150849242	428	*	Filter__on_data_178__Ssu3_v2___peak_546	26	4.26419	5.60409	2.60684
chr1	150938372	150942106	3735	*	Filter__on_data_178__Ssu3_v2___peak_547	24	4.18248	5.41272	2.44528
chr1	151020076	151024215	4140	*	Filter__on_data_178__Ssu3_v2___peak_548	23	4.1436	5.27783	2.32685
chr1	151041739	151044943	3205	*	Filter__on_data_178__Ssu3_v2___peak_549	13	3.5144	4.02854	1.36334
chr1	151184324	151185079	756	*	Filter__on_data_178__Ssu3_v2___peak_550	15	3.71382	4.34964	1.55556
chr1	151222654	151224269	1616	*	Filter__on_data_178__Ssu3_v2___peak_551	16	3.75822	4.4522	1.6813
chr1	151258578	151266044	7467	*	Filter__on_data_178__Ssu3_v2___peak_552	70	6.64535	10.6424	7.0983
chr1	151371799	151375902	4104	*	Filter__on_data_178__Ssu3_v2___peak_553	21	4.04139	5.03756	2.13404
chr1	151377208	151378049	842	*	Filter__on_data_178__Ssu3_v2___peak_554	14	3.57022	4.17965	1.46059
chr1	151512693	151513090	398	*	Filter__on_data_178__Ssu3_v2___peak_555	15	3.45183	4.27669	1.53867
chr1	151673534	151675382	1849	*	Filter__on_data_178__Ssu3_v2___peak_556	14	3.53382	4.11833	1.43419
chr1	151679002	151679978	977	*	Filter__on_data_178__Ssu3_v2___peak_557	18	3.88386	4.6529	1.82385
chr1	151735789	151736142	354	*	Filter__on_data_178__Ssu3_v2___peak_558	17	3.76566	4.58352	1.76634
chr1	151881762	151882087	326	*	Filter__on_data_178__Ssu3_v2___peak_559	16	3.73187	4.44388	1.65227
chr1	153611839	153613480	1642	*	Filter__on_data_178__Ssu3_v2___peak_560	12	3.43403	3.89371	1.26637
chr1	153618616	153621116	2501	*	Filter__on_data_178__Ssu3_v2___peak_561	60	6.25664	9.55723	6.05131
chr1	153633604	153637401	3798	*	Filter__on_data_178__Ssu3_v2___peak_562	16	3.75244	4.44416	1.67442
chr1	153744326	153745147	822	*	Filter__on_data_178__Ssu3_v2___peak_563	14	3.50631	4.11858	1.41583
chr1	153747556	153748285	730	*	Filter__on_data_178__Ssu3_v2___peak_564	23	4.16391	5.31099	2.35
chr1	153767431	153769289	1859	*	Filter__on_data_178__Ssu3_v2___peak_565	15	3.67303	4.358	1.58853
chr1	153771009	153775535	4527	*	Filter__on_data_178__Ssu3_v2___peak_566	16	3.67416	4.45067	1.67153
chr1	153837012	153838272	1261	*	Filter__on_data_178__Ssu3_v2___peak_567	15	3.65594	4.25332	1.51688
chr1	153842862	153844043	1182	*	Filter__on_data_178__Ssu3_v2___peak_568	14	3.59511	4.15584	1.43766
chr1	153918589	153919095	507	*	Filter__on_data_178__Ssu3_v2___peak_569	14	3.35607	4.09522	1.4106
chr1	153930585	153931277	693	*	Filter__on_data_178__Ssu3_v2___peak_570	27	4.11814	5.78433	2.76087
chr1	153936088	153937018	931	*	Filter__on_data_178__Ssu3_v2___peak_571	14	3.54816	4.14403	1.43131
chr1	153939488	153939943	456	*	Filter__on_data_178__Ssu3_v2___peak_572	13	3.40969	3.94176	1.30023
chr1	153945901	153946518	618	*	Filter__on_data_178__Ssu3_v2___peak_573	19	3.83645	4.82755	1.94948
chr1	153949886	153950374	489	*	Filter__on_data_178__Ssu3_v2___peak_574	37	4.86683	6.95189	3.7275
chr1	153963045	153963448	404	*	Filter__on_data_178__Ssu3_v2___peak_575	26	4.32072	5.70876	2.68372
chr1	153966579	153966904	326	*	Filter__on_data_178__Ssu3_v2___peak_576	17	3.84474	4.57339	1.71451
chr1	154127075	154127966	892	*	Filter__on_data_178__Ssu3_v2___peak_577	16	3.73546	4.4472	1.65998
chr1	154193036	154193631	596	*	Filter__on_data_178__Ssu3_v2___peak_578	14	3.54227	4.13706	1.43792
chr1	154209989	154210563	575	*	Filter__on_data_178__Ssu3_v2___peak_579	14	3.59349	4.20137	1.48434
chr1	154238737	154240045	1309	*	Filter__on_data_178__Ssu3_v2___peak_580	15	3.67997	4.30364	1.57283
chr1	154243978	154245319	1342	*	Filter__on_data_178__Ssu3_v2___peak_581	15	3.65499	4.33751	1.58382
chr1	154549852	154551228	1377	*	Filter__on_data_178__Ssu3_v2___peak_582	33	4.72346	6.40854	3.31383
chr1	154929183	154929543	361	*	Filter__on_data_178__Ssu3_v2___peak_583	25	4.33076	5.53266	2.50713
chr1	154933959	154938138	4180	*	Filter__on_data_178__Ssu3_v2___peak_584	25	4.27579	5.51458	2.52717
chr1	154942632	154942960	329	*	Filter__on_data_178__Ssu3_v2___peak_585	15	3.60312	4.32932	1.56602
chr1	154947117	154947899	783	*	Filter__on_data_178__Ssu3_v2___peak_586	11	3.3503	3.79786	1.19758
chr1	154952771	154954071	1301	*	Filter__on_data_178__Ssu3_v2___peak_587	14	3.61285	4.18416	1.46037
chr1	154960082	154964323	4242	*	Filter__on_data_178__Ssu3_v2___peak_588	16	3.7738	4.48411	1.69681
chr1	154966237	154967305	1069	*	Filter__on_data_178__Ssu3_v2___peak_589	17	3.7515	4.51403	1.70568
chr1	154989566	154991315	1750	*	Filter__on_data_178__Ssu3_v2___peak_590	22	4.03346	5.24308	2.28666
chr1	155033803	155035866	2064	*	Filter__on_data_178__Ssu3_v2___peak_591	13	3.42655	3.96437	1.31293
chr1	155107663	155108655	993	*	Filter__on_data_178__Ssu3_v2___peak_592	42	5.28475	7.55785	4.29721
chr1	155172238	155173617	1380	*	Filter__on_data_178__Ssu3_v2___peak_593	15	3.57468	4.22403	1.5024
chr1	155213116	155214712	1597	*	Filter__on_data_178__Ssu3_v2___peak_594	16	3.77871	4.47892	1.69119
chr1	155231588	155234390	2803	*	Filter__on_data_178__Ssu3_v2___peak_595	87	6.8037	12.1987	8.71888
chr1	155286227	155298624	12398	*	Filter__on_data_178__Ssu3_v2___peak_596	59	5.88762	9.27862	5.94978
chr1	155300225	155300623	399	*	Filter__on_data_178__Ssu3_v2___peak_597	31	4.73845	6.31796	3.16582
chr1	155532693	155533078	386	*	Filter__on_data_178__Ssu3_v2___peak_598	17	3.78025	4.57778	1.76406
chr1	155626316	155627591	1276	*	Filter__on_data_178__Ssu3_v2___peak_599	16	3.69036	4.49155	1.69876
chr1	155707500	155707962	463	*	Filter__on_data_178__Ssu3_v2___peak_600	10	3.24954	3.60469	1.05135
chr1	155715119	155715555	437	*	Filter__on_data_178__Ssu3_v2___peak_601	42	5.45035	7.5701	4.25441
chr1	155799669	155800364	696	*	Filter__on_data_178__Ssu3_v2___peak_602	15	3.70368	4.33294	1.54567
chr1	155880776	155882107	1332	*	Filter__on_data_178__Ssu3_v2___peak_603	73	6.67285	10.9519	7.38656
chr1	155884555	155886480	1926	*	Filter__on_data_178__Ssu3_v2___peak_604	15	3.63255	4.2307	1.51629
chr1	155914183	155915524	1342	*	Filter__on_data_178__Ssu3_v2___peak_605	25	4.21676	5.54757	2.55618
chr1	155919691	155920863	1173	*	Filter__on_data_178__Ssu3_v2___peak_606	31	4.67332	6.2187	3.15693
chr1	155977328	155978782	1455	*	Filter__on_data_178__Ssu3_v2___peak_607	13	3.56834	4.11669	1.39156
chr1	156106940	156107679	740	*	Filter__on_data_178__Ssu3_v2___peak_608	22	4.14591	5.2258	2.29094
chr1	156111060	156111385	326	*	Filter__on_data_178__Ssu3_v2___peak_609	19	3.86201	4.82889	1.95592
chr1	156182553	156183167	615	*	Filter__on_data_178__Ssu3_v2___peak_610	43	5.26557	7.66307	4.36529
chr1	156212059	156218485	6427	*	Filter__on_data_178__Ssu3_v2___peak_611	48	5.55568	8.13123	4.82541
chr1	156243549	156244088	540	*	Filter__on_data_178__Ssu3_v2___peak_612	19	3.99269	4.83116	1.94216
chr1	156248098	156248694	597	*	Filter__on_data_178__Ssu3_v2___peak_613	13	3.49838	3.99563	1.34275
chr1	156261046	156261541	496	*	Filter__on_data_178__Ssu3_v2___peak_614	29	4.59585	6.0698	2.98844
chr1	156272895	156275470	2576	*	Filter__on_data_178__Ssu3_v2___peak_615	15	3.70358	4.35511	1.57266
chr1	156276903	156278558	1656	*	Filter__on_data_178__Ssu3_v2___peak_616	17	3.7998	4.57567	1.75383
chr1	156500126	156501235	1110	*	Filter__on_data_178__Ssu3_v2___peak_617	12	3.4507	3.91968	1.29029
chr1	156561726	156566605	4880	*	Filter__on_data_178__Ssu3_v2___peak_618	34	4.71338	6.54327	3.43487
chr1	156680723	156682180	1458	*	Filter__on_data_178__Ssu3_v2___peak_619	14	3.57741	4.14705	1.44631
chr1	156689397	156689722	326	*	Filter__on_data_178__Ssu3_v2___peak_620	23	4.3077	5.38568	2.37554
chr1	156702057	156703813	1757	*	Filter__on_data_178__Ssu3_v2___peak_621	14	3.57082	4.17868	1.46857
chr1	156705766	156707958	2193	*	Filter__on_data_178__Ssu3_v2___peak_622	16	3.72165	4.46553	1.6691
chr1	156710646	156711663	1018	*	Filter__on_data_178__Ssu3_v2___peak_623	35	4.86002	6.72219	3.51022
chr1	156773076	156774762	1687	*	Filter__on_data_178__Ssu3_v2___peak_624	24	4.29494	5.40718	2.42918
chr1	156901097	156901979	883	*	Filter__on_data_178__Ssu3_v2___peak_625	18	3.87144	4.69745	1.85092
chr1	157107826	157108471	646	*	Filter__on_data_178__Ssu3_v2___peak_626	12	3.43532	3.94251	1.29159
chr1	159885848	159886306	459	*	Filter__on_data_178__Ssu3_v2___peak_627	22	4.1054	5.19962	2.24092
chr1	159888260	159889286	1027	*	Filter__on_data_178__Ssu3_v2___peak_628	14	3.56229	4.15006	1.41676
chr1	160175040	160176626	1587	*	Filter__on_data_178__Ssu3_v2___peak_629	47	5.52906	8.14968	4.77064
chr1	160179254	160183523	4270	*	Filter__on_data_178__Ssu3_v2___peak_630	22	4.08202	5.12601	2.2136
chr1	160185141	160186530	1390	*	Filter__on_data_178__Ssu3_v2___peak_631	11	3.36374	3.79967	1.18606
chr1	160256505	160257904	1400	*	Filter__on_data_178__Ssu3_v2___peak_632	14	3.56447	4.12461	1.43217
chr1	160312925	160314182	1258	*	Filter__on_data_178__Ssu3_v2___peak_633	12	3.43011	3.88785	1.26475
chr1	160331221	160332821	1601	*	Filter__on_data_178__Ssu3_v2___peak_634	18	3.87778	4.65316	1.81296
chr1	160991030	160991637	608	*	Filter__on_data_178__Ssu3_v2___peak_635	15	3.62469	4.35233	1.58877
chr1	161087756	161088175	420	*	Filter__on_data_178__Ssu3_v2___peak_636	17	3.81666	4.61266	1.78014
chr1	161092045	161092539	495	*	Filter__on_data_178__Ssu3_v2___peak_637	13	3.52922	4.06018	1.39143
chr1	161102233	161102558	326	*	Filter__on_data_178__Ssu3_v2___peak_638	20	3.99642	4.97472	2.0768
chr1	161128735	161129614	880	*	Filter__on_data_178__Ssu3_v2___peak_639	26	4.07603	5.6507	2.66343
chr1	161135810	161136140	331	*	Filter__on_data_178__Ssu3_v2___peak_640	29	4.62603	6.12749	2.98809
chr1	162531212	162531678	467	*	Filter__on_data_178__Ssu3_v2___peak_641	27	4.32488	5.81415	2.75235
chr1	165335097	165336107	1011	*	Filter__on_data_178__Ssu3_v2___peak_642	10	3.22876	3.57244	1.03518
chr1	165628786	165629908	1123	*	Filter__on_data_178__Ssu3_v2___peak_643	19	3.94413	4.76075	1.91324
chr1	166808424	166808749	326	*	Filter__on_data_178__Ssu3_v2___peak_644	23	4.21924	5.33028	2.36597
chr1	166823793	166827139	3347	*	Filter__on_data_178__Ssu3_v2___peak_645	19	3.96742	4.85486	1.99981
chr1	166841613	166842707	1095	*	Filter__on_data_178__Ssu3_v2___peak_646	13	3.47593	3.9665	1.32041
chr1	166890240	166890921	682	*	Filter__on_data_178__Ssu3_v2___peak_647	13	3.51354	4.04965	1.36177
chr1	166955305	166955630	326	*	Filter__on_data_178__Ssu3_v2___peak_648	20	4.0577	4.95237	2.03623
chr1	167905897	167906787	891	*	Filter__on_data_178__Ssu3_v2___peak_649	12	3.42691	3.92721	1.29392
chr1	168049532	168051134	1603	*	Filter__on_data_178__Ssu3_v2___peak_650	14	3.50867	4.10592	1.41548
chr1	169075396	169075911	516	*	Filter__on_data_178__Ssu3_v2___peak_651	14	3.5305	4.13086	1.43642
chr1	169820442	169821172	731	*	Filter__on_data_178__Ssu3_v2___peak_652	17	3.83739	4.57721	1.76167
chr1	171467971	171469257	1287	*	Filter__on_data_178__Ssu3_v2___peak_653	14	3.5533	4.08543	1.41385
chr1	171563164	171564475	1312	*	Filter__on_data_178__Ssu3_v2___peak_654	17	3.86742	4.63504	1.79843
chr1	171566951	171568394	1444	*	Filter__on_data_178__Ssu3_v2___peak_655	19	3.89389	4.8599	1.95754
chr1	173749888	173750213	326	*	Filter__on_data_178__Ssu3_v2___peak_656	30	4.77056	6.22319	3.05926
chr1	173760456	173761552	1097	*	Filter__on_data_178__Ssu3_v2___peak_657	17	3.85021	4.62024	1.79452
chr1	173764408	173764784	377	*	Filter__on_data_178__Ssu3_v2___peak_658	26	4.50307	5.73213	2.64661
chr1	173830089	173833903	3815	*	Filter__on_data_178__Ssu3_v2___peak_659	74	6.83483	10.9817	7.44912
chr1	173836783	173837424	642	*	Filter__on_data_178__Ssu3_v2___peak_660	32	4.76612	6.48918	3.29452
chr1	173895325	173898962	3638	*	Filter__on_data_178__Ssu3_v2___peak_661	30	4.62433	6.08073	3.01337
chr1	174974008	174977537	3530	*	Filter__on_data_178__Ssu3_v2___peak_662	16	3.70934	4.35562	1.60926
chr1	176176225	176176702	478	*	Filter__on_data_178__Ssu3_v2___peak_663	20	4.0341	4.99265	2.08129
chr1	179051060	179051609	550	*	Filter__on_data_178__Ssu3_v2___peak_664	15	3.46563	4.25432	1.52019
chr1	179054719	179057152	2434	*	Filter__on_data_178__Ssu3_v2___peak_665	18	3.84658	4.68394	1.84346
chr1	179059009	179060608	1600	*	Filter__on_data_178__Ssu3_v2___peak_666	34	4.85004	6.54807	3.42419
chr1	179063203	179064755	1553	*	Filter__on_data_178__Ssu3_v2___peak_667	13	3.44533	3.9878	1.33325
chr1	179198108	179198598	491	*	Filter__on_data_178__Ssu3_v2___peak_668	13	3.52011	4.08051	1.39529
chr1	179333948	179334273	326	*	Filter__on_data_178__Ssu3_v2___peak_669	25	4.33814	5.55272	2.51346
chr1	180084593	180084985	393	*	Filter__on_data_178__Ssu3_v2___peak_670	22	4.16105	5.19409	2.24228
chr1	180229962	180230789	828	*	Filter__on_data_178__Ssu3_v2___peak_671	11	3.34044	3.74589	1.16348
chr1	180232240	180232776	537	*	Filter__on_data_178__Ssu3_v2___peak_672	15	3.64223	4.32653	1.58654
chr1	180235388	180235713	326	*	Filter__on_data_178__Ssu3_v2___peak_673	17	3.82176	4.58895	1.75257
chr1	180239918	180241064	1147	*	Filter__on_data_178__Ssu3_v2___peak_674	20	4.01459	4.98345	2.0744
chr1	180905738	180908146	2409	*	Filter__on_data_178__Ssu3_v2___peak_675	16	3.68732	4.38102	1.61547
chr1	180911280	180911902	623	*	Filter__on_data_178__Ssu3_v2___peak_676	13	3.46024	4.05042	1.37808
chr1	181057616	181059227	1612	*	Filter__on_data_178__Ssu3_v2___peak_677	22	3.9125	5.22002	2.2825
chr1	182350446	182353073	2628	*	Filter__on_data_178__Ssu3_v2___peak_678	19	3.9377	4.85681	1.99571
chr1	182354937	182356470	1534	*	Filter__on_data_178__Ssu3_v2___peak_679	14	3.57682	4.17357	1.45595
chr1	182360360	182361203	844	*	Filter__on_data_178__Ssu3_v2___peak_680	44	5.27579	7.73711	4.44497
chr1	182808442	182808943	502	*	Filter__on_data_178__Ssu3_v2___peak_681	13	3.39237	4.00778	1.35199
chr1	182820153	182821478	1326	*	Filter__on_data_178__Ssu3_v2___peak_682	15	3.6693	4.28027	1.51989
chr1	182834105	182835457	1353	*	Filter__on_data_178__Ssu3_v2___peak_683	13	3.43352	3.97362	1.32505
chr1	182842814	182844137	1324	*	Filter__on_data_178__Ssu3_v2___peak_684	11	3.32216	3.71782	1.13882
chr1	182857700	182860555	2856	*	Filter__on_data_178__Ssu3_v2___peak_685	17	3.7417	4.54953	1.75444
chr1	183142408	183143876	1469	*	Filter__on_data_178__Ssu3_v2___peak_686	14	3.54752	4.13819	1.44211
chr1	185261556	185262248	693	*	Filter__on_data_178__Ssu3_v2___peak_687	50	5.8329	8.41034	5.05531
chr1	185285732	185286864	1133	*	Filter__on_data_178__Ssu3_v2___peak_688	13	3.45335	4.02904	1.36437
chr1	186276379	186277342	964	*	Filter__on_data_178__Ssu3_v2___peak_689	17	3.8519	4.60435	1.79199
chr1	186344269	186344745	477	*	Filter__on_data_178__Ssu3_v2___peak_690	13	3.47788	3.9681	1.31149
chr1	188138982	188139479	498	*	Filter__on_data_178__Ssu3_v2___peak_691	15	3.70081	4.32786	1.54922
chr1	197049528	197050719	1192	*	Filter__on_data_178__Ssu3_v2___peak_692	14	3.58861	4.15586	1.44727
chr1	197067857	197068491	635	*	Filter__on_data_178__Ssu3_v2___peak_693	30	4.72229	6.16141	3.03958
chr1	197070945	197071588	644	*	Filter__on_data_178__Ssu3_v2___peak_694	13	3.46263	3.94188	1.30651
chr1	200378872	200379267	396	*	Filter__on_data_178__Ssu3_v2___peak_695	19	3.90714	4.85677	1.98488
chr1	200589468	200590035	568	*	Filter__on_data_178__Ssu3_v2___peak_696	19	4.01946	4.88582	1.98687
chr1	200834664	200836921	2258	*	Filter__on_data_178__Ssu3_v2___peak_697	20	4.01057	4.94158	2.05344
chr1	201100530	201103024	2495	*	Filter__on_data_178__Ssu3_v2___peak_698	20	4.04882	5.01453	2.0996
chr1	201432644	201432969	326	*	Filter__on_data_178__Ssu3_v2___peak_699	25	4.41401	5.64412	2.59682
chr1	201798219	201798714	496	*	Filter__on_data_178__Ssu3_v2___peak_700	17	3.81342	4.5513	1.73423
chr1	201837781	201838423	643	*	Filter__on_data_178__Ssu3_v2___peak_701	13	3.5069	4.01194	1.35454
chr1	201843504	201854283	10780	*	Filter__on_data_178__Ssu3_v2___peak_702	20	3.96168	4.91672	2.0516
chr1	201856469	201857956	1488	*	Filter__on_data_178__Ssu3_v2___peak_703	13	3.54138	4.10716	1.39607
chr1	201962410	201963000	591	*	Filter__on_data_178__Ssu3_v2___peak_704	15	3.64825	4.26703	1.53312
chr1	201976980	201977305	326	*	Filter__on_data_178__Ssu3_v2___peak_705	18	3.90739	4.7642	1.88131
chr1	202010987	202012032	1046	*	Filter__on_data_178__Ssu3_v2___peak_706	19	3.99628	4.84343	1.95554
chr1	202099174	202099788	615	*	Filter__on_data_178__Ssu3_v2___peak_707	17	3.79821	4.55731	1.73578
chr1	202593834	202595022	1189	*	Filter__on_data_178__Ssu3_v2___peak_708	12	3.40518	3.85049	1.24231
chr1	202847149	202847474	326	*	Filter__on_data_178__Ssu3_v2___peak_709	18	3.86656	4.65369	1.84795
chr1	202857681	202859515	1835	*	Filter__on_data_178__Ssu3_v2___peak_710	36	4.89638	6.86628	3.68247
chr1	203279125	203280855	1731	*	Filter__on_data_178__Ssu3_v2___peak_711	21	4.09356	5.09279	2.16078
chr1	204118652	204119928	1277	*	Filter__on_data_178__Ssu3_v2___peak_712	10	3.21476	3.55097	1.02073
chr1	204485323	204486129	807	*	Filter__on_data_178__Ssu3_v2___peak_713	28	4.46141	5.96191	2.89801
chr1	205244526	205245318	793	*	Filter__on_data_178__Ssu3_v2___peak_714	14	3.58534	4.13698	1.45972
chr1	205281717	205283234	1518	*	Filter__on_data_178__Ssu3_v2___peak_715	12	3.39095	3.8841	1.25833
chr1	205674834	205681394	6561	*	Filter__on_data_178__Ssu3_v2___peak_716	22	4.13508	5.13461	2.24033
chr1	205683031	205683983	953	*	Filter__on_data_178__Ssu3_v2___peak_717	19	3.885	4.82579	1.97129
chr1	205686135	205687650	1516	*	Filter__on_data_178__Ssu3_v2___peak_718	13	3.4953	4.03181	1.36397
chr1	205691299	205692741	1443	*	Filter__on_data_178__Ssu3_v2___peak_719	13	3.46002	3.96929	1.3227
chr1	205694439	205695234	796	*	Filter__on_data_178__Ssu3_v2___peak_720	21	4.0959	5.02282	2.11198
chr1	205702993	205703665	673	*	Filter__on_data_178__Ssu3_v2___peak_721	14	3.62205	4.21014	1.46968
chr1	205708369	205716434	8066	*	Filter__on_data_178__Ssu3_v2___peak_722	16	3.71734	4.38468	1.622
chr1	205718432	205719296	865	*	Filter__on_data_178__Ssu3_v2___peak_723	28	4.44351	5.96976	2.85607
chr1	206639789	206641770	1982	*	Filter__on_data_178__Ssu3_v2___peak_724	16	3.72064	4.37388	1.61933
chr1	206762664	206763502	839	*	Filter__on_data_178__Ssu3_v2___peak_725	14	3.61665	4.22156	1.48733
chr1	207972675	207973517	843	*	Filter__on_data_178__Ssu3_v2___peak_726	13	3.46394	3.95662	1.31631
chr1	209957768	209958175	408	*	Filter__on_data_178__Ssu3_v2___peak_727	16	3.71024	4.44224	1.65869
chr1	211443031	211443444	414	*	Filter__on_data_178__Ssu3_v2___peak_728	40	5.37749	7.39445	4.09089
chr1	212110607	212112286	1680	*	Filter__on_data_178__Ssu3_v2___peak_729	12	3.4467	3.92004	1.28539
chr1	212118174	212118499	326	*	Filter__on_data_178__Ssu3_v2___peak_730	13	3.48244	3.98167	1.32974
chr1	212302295	212302620	326	*	Filter__on_data_178__Ssu3_v2___peak_731	15	3.72114	4.36775	1.59484
chr1	212534539	212535795	1257	*	Filter__on_data_178__Ssu3_v2___peak_732	23	4.21126	5.33657	2.3617
chr1	212540056	212540888	833	*	Filter__on_data_178__Ssu3_v2___peak_733	15	3.67682	4.29114	1.50698
chr1	212781812	212782178	367	*	Filter__on_data_178__Ssu3_v2___peak_734	17	3.72193	4.58473	1.77485
chr1	212795194	212795744	551	*	Filter__on_data_178__Ssu3_v2___peak_735	23	4.23141	5.37441	2.38019
chr1	212904570	212905372	803	*	Filter__on_data_178__Ssu3_v2___peak_736	28	4.52105	5.86106	2.80055
chr1	213073603	213074121	519	*	Filter__on_data_178__Ssu3_v2___peak_737	12	3.41764	3.86804	1.24927
chr1	214528670	214529850	1181	*	Filter__on_data_178__Ssu3_v2___peak_738	12	3.37834	3.80505	1.2133
chr1	217164934	217165259	326	*	Filter__on_data_178__Ssu3_v2___peak_739	18	3.967	4.78299	1.87635
chr1	220318285	220318610	326	*	Filter__on_data_178__Ssu3_v2___peak_740	18	3.85808	4.64259	1.80018
chr1	220320132	220320457	326	*	Filter__on_data_178__Ssu3_v2___peak_741	25	4.45201	5.63246	2.55441
chr1	220322242	220325747	3506	*	Filter__on_data_178__Ssu3_v2___peak_742	17	3.81502	4.53798	1.70929
chr1	220959463	220959889	427	*	Filter__on_data_178__Ssu3_v2___peak_743	20	3.9573	4.93011	2.03172
chr1	222830685	222831577	893	*	Filter__on_data_178__Ssu3_v2___peak_744	12	3.42219	3.88424	1.26063
chr1	222835166	222836717	1552	*	Filter__on_data_178__Ssu3_v2___peak_745	14	3.60318	4.18176	1.47191
chr1	222884696	222886460	1765	*	Filter__on_data_178__Ssu3_v2___peak_746	13	3.52675	4.09161	1.39462
chr1	223938361	223938835	475	*	Filter__on_data_178__Ssu3_v2___peak_747	11	3.20021	3.77784	1.18672
chr1	223949504	223951137	1634	*	Filter__on_data_178__Ssu3_v2___peak_748	13	3.39177	4.0161	1.34651
chr1	223957174	223960002	2829	*	Filter__on_data_178__Ssu3_v2___peak_749	14	3.39536	4.16746	1.46276
chr1	223963342	223964666	1325	*	Filter__on_data_178__Ssu3_v2___peak_750	15	3.44689	4.25414	1.51391
chr1	224370927	224371274	348	*	Filter__on_data_178__Ssu3_v2___peak_751	28	4.28178	5.95455	2.8418
chr1	224382117	224383248	1132	*	Filter__on_data_178__Ssu3_v2___peak_752	13	3.47805	4.03167	1.36124
chr1	224456814	224457229	416	*	Filter__on_data_178__Ssu3_v2___peak_753	31	4.68505	6.22278	3.11945
chr1	224476992	224477587	596	*	Filter__on_data_178__Ssu3_v2___peak_754	13	3.47638	4.0442	1.38514
chr1	224567689	224572654	4966	*	Filter__on_data_178__Ssu3_v2___peak_755	24	4.0415	5.38892	2.44964
chr1	224577506	224578531	1026	*	Filter__on_data_178__Ssu3_v2___peak_756	14	3.51471	4.15527	1.46011
chr1	224601474	224603571	2098	*	Filter__on_data_178__Ssu3_v2___peak_757	12	3.41923	3.89145	1.25263
chr1	224621552	224622744	1193	*	Filter__on_data_178__Ssu3_v2___peak_758	20	3.90972	4.9825	2.06856
chr1	225117256	225117631	376	*	Filter__on_data_178__Ssu3_v2___peak_759	22	3.90093	5.17637	2.21843
chr1	225213018	225213600	583	*	Filter__on_data_178__Ssu3_v2___peak_760	11	3.32429	3.72031	1.14511
chr1	225604310	225605694	1385	*	Filter__on_data_178__Ssu3_v2___peak_761	12	3.29269	3.83132	1.22553
chr1	225615536	225615861	326	*	Filter__on_data_178__Ssu3_v2___peak_762	18	3.39529	4.76234	1.89859
chr1	225671986	225674541	2556	*	Filter__on_data_178__Ssu3_v2___peak_763	16	3.5921	4.44407	1.6702
chr1	226029786	226034016	4231	*	Filter__on_data_178__Ssu3_v2___peak_764	16	3.49103	4.402	1.63192
chr1	226038982	226040466	1485	*	Filter__on_data_178__Ssu3_v2___peak_765	10	3.17204	3.58559	1.04891
chr1	226104991	226105689	699	*	Filter__on_data_178__Ssu3_v2___peak_766	15	3.44846	4.22682	1.50083
chr1	226163707	226165088	1382	*	Filter__on_data_178__Ssu3_v2___peak_767	14	3.46142	4.11074	1.41329
chr1	226249702	226250429	728	*	Filter__on_data_178__Ssu3_v2___peak_768	10	3.0576	3.55498	1.02799
chr1	226260211	226264427	4217	*	Filter__on_data_178__Ssu3_v2___peak_769	21	4.05818	5.11768	2.19684
chr1	226271040	226271748	709	*	Filter__on_data_178__Ssu3_v2___peak_770	21	3.75107	5.04573	2.15174
chr1	226325286	226330525	5240	*	Filter__on_data_178__Ssu3_v2___peak_771	14	3.5318	4.16595	1.47143
chr1	226485024	226485409	386	*	Filter__on_data_178__Ssu3_v2___peak_772	14	3.58298	4.18298	1.44541
chr1	226541663	226545930	4268	*	Filter__on_data_178__Ssu3_v2___peak_773	22	3.8834	5.1297	2.26758
chr1	226562111	226563644	1534	*	Filter__on_data_178__Ssu3_v2___peak_774	10	3.17576	3.59109	1.04463
chr1	226573299	226574491	1193	*	Filter__on_data_178__Ssu3_v2___peak_775	14	3.40297	4.10149	1.41933
chr1	226584516	226585272	757	*	Filter__on_data_178__Ssu3_v2___peak_776	18	3.84032	4.7183	1.87702
chr1	226891108	226891469	362	*	Filter__on_data_178__Ssu3_v2___peak_777	28	4.35805	5.90257	2.82315
chr1	227127278	227128284	1007	*	Filter__on_data_178__Ssu3_v2___peak_778	29	4.07948	6.13126	2.99967
chr1	227170358	227176002	5645	*	Filter__on_data_178__Ssu3_v2___peak_779	36	4.67777	6.86908	3.69742
chr1	227914736	227923828	9093	*	Filter__on_data_178__Ssu3_v2___peak_780	50	5.22166	8.44851	5.06602
chr1	227967524	227967849	326	*	Filter__on_data_178__Ssu3_v2___peak_781	18	3.62011	4.68389	1.83235
chr1	227974310	227976345	2036	*	Filter__on_data_178__Ssu3_v2___peak_782	24	4.15309	5.44506	2.47341
chr1	228284360	228291256	6897	*	Filter__on_data_178__Ssu3_v2___peak_783	36	4.46128	6.81198	3.66589
chr1	228337185	228339983	2799	*	Filter__on_data_178__Ssu3_v2___peak_784	15	3.45255	4.2607	1.52209
chr1	228352665	228353725	1061	*	Filter__on_data_178__Ssu3_v2___peak_785	29	4.17958	6.12354	2.9894
chr1	228369097	228370368	1272	*	Filter__on_data_178__Ssu3_v2___peak_786	14	3.56248	4.1753	1.47808
[truncated: 7,484 more rows]

## Sheet: Thr4peaks_4rep
Chromosome	start	end	width	strand	name	score	FoldChange	pVal	qVal
[truncated: 17,143 more rows]

## Sheet: Thr4peaks_5rep
Chromosome	start	end	width	strand	name	score	FoldChange	pVal	qVal
[truncated: 16,832 more rows]

[truncated: 1 more sheets: Thr4peaks_6rep]
