# Supplementary material for: Thr4 phosphorylation on RNA Pol II occurs at early transcription regulating 3′-end processing
Source: Sci Adv. 2024 Sep 6;10(36):eadq0350. doi: 10.1126/sciadv.adq0350 (PMC11378909; doi:10.1126/sciadv.adq0350)
Supplement: Supplementary file 2 — Tables S1 to S5 [file sciadv.adq0350_tables_s1_to_s5.zip › adq0350_Table S2.xlsx]

## Sheet: pSer2 Volcano
Gene Name	Log2 Fold Change	P Value (-log10)
O00148	-0.266423	0.23239
O00308	-0.591969	0.286772
O00422	-0.231708	0.303269
O00425	-0.207029	0.135398
O00571	0.0738086	0.0372663
O14646	-1.03676	0.441876
O14654	-0.491999	0.321424
O14681	0.187627	0.105345
O14974	-0.40952	0.224705
O14979	0.236591	0.0473949
O15042	0.305526	1.36627
O15127	-0.275634	0.205016
O15514	-0.0629313	0.21965
O43143	0.725196	0.171298
O43290	-0.878255	0.323551
O43390	1.2085	0.339108
O43447	-0.152003	0.0750186
O43660	-0.040642	0.0928306
O43809	-0.213163	0.425616
O60264	-0.0416122	0.0730953
O60306	0.765535	0.0945217
O60341	0.187627	0.105345
O60506	0.41148	0.962059
O60884	0.0565835	0.0279163
O75152	-0.24257	0.11907
O75340	-1.67013	1.24712
O75367	-0.392753	0.937989
O75400	-1.29218	0.855422
O75475	1.73821	0.658542
O75525	1.55527	0.774138
O75531	-1.02106	1.08181
O75533	-0.480972	0.590593
O75643	-0.506461	0.457563
O75934	0.976284	0.147728
O76031	-0.24257	0.11907
O94776	-0.883758	2.1682
O94842	1.20859	0.239422
O94906	-0.511624	1.61149
O94913	0.238787	0.0730512
O95104	4.76769	2.4347
O95232	-0.584963	0.39421
O95251	-0.32498	0.62593
O95292	0.683073	0.977469
O95782	-0.040642	0
O95785	-0.040642	0
O95793	-0.898247	0.691108
P02786	-0.32498	0.62593
P04637	-0.32498	0.62593
P04899	-0.040642	0.0928306
P05023	-1.08246	1.83125
P05114	0.0565835	0.0279163
P05141	-0.178183	0.320903
P05204	1.11692	0.657861
P07477	-0.524137	1.26685
P07947	0.791179	0.00983378
P08579	-0.00343908	0.0410383
P08621	-0.566517	0.981585
P09012	-0.0758883	0.10268
P09132	-0.117357	0.0585623
P09234	-0.804298	0.264793
P09874	-0.656516	0.0528313
P10412	0.578449	0.839146
P11387	0.106915	0.0375173
P11388	-0.0283818	0.0501881
P11940	0.456021	0.890737
P12236	-0.0220263	0
P13639	0.211171	0.0411507
P14174	-0.117357	0.0585623
P14678	0.363151	0.0173639
P15531	-0.0629313	0.21965
P16989	-0.815191	0.669478
P17096	1.23607	1.30244
P17844	0.0417547	0.0189396
P17987	0.621889	0.848068
P18031	0.971849	1.09451
P18583	-1.55474	1.0399
P19338	-0.893085	0.111349
P19387	0.0327312	0.0323565
P19388	-0.232091	0.388434
P19525	1.11389	0.270138
P21796	-0.091763	0.0474098
P22061	-0.271843	0.116241
P22087	-0.849317	0.66149
P23246	-0.771114	1.39956
P23284	0.987751	1.17914
P24666	-0.040642	0.0928306
P24928	-0.63743	0.473228
P26196	0	0
P26368	-0.263034	0.107561
P26599	-0.0503735	0.120186
P26641	0.0345987	0.158637
P27348	1.12223	0.220151
P29692	-0.125531	0.265597
P30049	0.364054	0.133714
P30153	-0.910694	0.988481
P30876	-0.883758	2.1682
P31689	1.22239	0.592114
P31942	-0.563267	1.05984
P31943	-0.178214	0.189018
P31946	-0.274339	0.382487
P31947	1.36206	0.459595
P33992	0.736966	0.364248
P33993	-0.978835	1.43282
P35226	-0.357552	0.189835
P35249	1.43683	1.49863
P35250	-0.201634	0.265597
P35637	-0.263034	0.259619
P35659	-0.248187	0.156689
P36873	2.39232	0.52895
P36954	-0.328358	0.218218
P37108	1.69076	0.467806
P38159	0.509861	0.677272
P42285	-0.228269	0.11197
P42696	-0.096676	0.03895
P42771	0.321928	0.374019
P45880	-0.383329	0.523082
P45973	0.00263667	0.0286735
P46013	1.22239	0.564804
P46100	0.255257	0.103474
P46109	-0.309328	0.165672
P48047	0.270173	0.096165
P48634	-0.165424	0.374019
P48960	-0.201634	0.265597
P49458	0	0
P49750	-1.25005	0.533264
P49756	0.130199	0.0153876
P50750	0.255257	0.103474
P50993	-1.14439	0.339757
P51114	-1.40591	0.780083
P51148	-0.053242	0.0151486
P51532	-0.21792	0.209658
P51571	-0.0629313	0.21965
P51572	0.652077	0.51757
P51610	2.47249	1.3927
P51991	-0.841935	0.804859
P52272	-0.461814	1.27205
P52298	0.169925	0.0655157
P52597	-0.513252	0.95141
P52756	-0.718563	0.406095
P52926	1.1592	0.432628
P55081	-0.352302	0.689492
P55209	0.466521	0.885856
P55265	-0.284583	0.24048
P55769	-0.415037	0.265597
P55795	-0.20746	0.119302
P60604	-0.621488	0.415426
P61326	1.42146	0.244982
P61421	-0.201634	0.265597
P61586	0.274622	0.110234
P61964	0.51069	1.17617
P62136	0.763397	0.444999
P62140	-0.227183	0.557359
P62258	-0.53898	0.306602
P62304	-0.306661	0.150344
P62306	-0.226405	0.22002
P62308	-0.641546	1.91644
P62314	-1.17218	1.3322
P62316	-0.221913	0.436832
P62318	-0.185291	0.251207
P62487	-0.201634	0.265597
P62714	-0.0454663	0.101031
P62805	-0.0503342	0.274514
P62861	0.073249	0.0495537
P62937	0.458442	0.194163
P62979	0.553598	0.431088
P62993	-0.765231	0.518978
P62995	0.0703893	0.0252228
P63104	-0.217669	0.610359
P63208	0.302563	0.321668
P67775	-0.293233	0.108062
P67809	-0.55121	0.516314
P78362	-0.201634	0.265597
P78371	0.77259	0.0231538
P82930	0.302563	0.321668
P82932	-0.590124	0.371244
P82979	0.060754	0.0700013
P84243	-0.49301	1.5632
P98175	-0.0527415	0.148227
P98179	-0.860597	0.814313
P98194	-0.765231	0.518978
Q01081	-1.0156	0.367139
Q01130	-0.14439	0
Q01780	-1.16439	1.0876
Q01844	-0.197939	0
Q02880	-1.178	0.364189
Q05519	-1.17369	1.95089
Q05639	0.296982	0.83972
Q06265	-0.201634	0.265597
Q06587	-0.102201	0.12781
Q07666	0.499466	0.676981
Q08170	-0.757708	0.244176
Q08945	-0.357552	0.189835
Q09028	-0.744866	0.731297
Q09161	-1.23506	0.369707
Q10570	-0.201634	0.265597
Q12824	-0.752072	1.12297
Q12873	-0.357552	0.189835
Q12874	0.151607	0.14959
Q12905	-0.302409	0.248367
Q12906	-0.417732	0.322069
Q13148	0.0634664	0.0688268
Q13151	0.302563	0.321668
Q13185	-0.0264555	0.0231538
Q13242	-0.192645	0.133657
Q13243	-0.296393	0.220389
Q13247	-0.266174	0.186248
Q13263	-0.241008	0.244982
Q13310	-0.026668	0.0595665
Q13435	-0.375509	1.26259
Q13547	-1.53989	1.98502
Q13573	-0.722815	0.63275
Q13765	-0.300618	0.623557
Q13769	0.196109	0.0571325
Q13838	-0.258004	0.11863
Q13868	-0.302515	0.533291
Q13901	1.2422	0.739826
Q14137	0.370838	0.511863
Q14318	-0.0317089	0.0298263
Q14498	-0.0111751	0.0624302
Q14562	0.400855	0.439073
Q14676	0.0261523	0.153293
Q14683	0.50387	0.532796
Q14839	0.831284	0.0521169
Q14966	-1.5272	0.890261
Q14978	0.400855	0.439073
Q15007	-0.183217	0.93947
Q15029	-0.4559	0.362196
Q15233	-0.820003	0.971903
Q15287	-0.0867116	0.187709
Q15365	-0.277228	0.410006
Q15369	-0.485427	0.374019
Q15393	-0.521732	0.179715
Q15427	-0.14439	0.215074
Q15428	0.245756	0.11449
Q15459	-0.546536	0.630455
Q15637	0.751321	0.0173639
Q15651	1.2422	0.739826
Q16527	-0.112339	0.198874
Q16531	-0.212408	0.288253
Q16576	0.0774441	0.0460007
Q16629	-0.352302	0.34676
Q16630	0.0261523	0.153293
Q16777	-0.33787	2.55931
Q16891	0.0703893	0.155841
Q2TAY7	-0.0239789	0.0539721
Q53F19	-0.643016	0.569025
Q5BKZ1	-0.281771	0.125428
Q5F1R6	-0.0249994	0.0578786
Q5QNW6	-0.100305	0.485043
Q5SSJ5	-1.53521	0.795694
Q5T200	-1.37643	0.593196
Q5VT52	2.58121	1.34462
Q5VTL8	-0.0962153	0.0655157
Q63HN8	0.0261523	0.153293
Q68CP9	-1.09221	0.808695
Q68E01	0.819494	0.372173
Q6I9Y2	-0.982926	0.32852
Q6P158	-0.643016	0.569025
Q6P2Q9	0.0247389	0.0278113
Q6PGN9	-0.241008	0.155841
Q6PJT7	-0.884341	0.724768
Q6UN15	0.0931094	0.374019
Q71UI9	0.066855	0.0483756
Q7L4I2	-0.783508	0.499304
Q7RTV0	0.319177	0.144291
Q7Z417	-0.176222	0.0478472
Q7Z4V5	-0.053242	0.0151486
Q86U86	-0.829046	0.45691
Q86V81	0.159478	0.120638
Q86W42	-0.0272582	0.0219685
Q8IWX8	0.850121	0.561456
Q8IWZ8	-1.02512	0.799125
Q8IX01	-0.467779	0.251971
Q8IX12	0.00700906	0.0125373
Q8IXM2	0.482437	0.528014
Q8IXT5	-0.0847701	0
Q8IY81	-0.755351	3.05173
Q8N1G2	3.85059	2.03411
Q8N5P1	-1.0037	0.596383
Q8N6T7	0.0754692	0.201175
Q8NAV1	0.240635	0
Q8NC51	0.500429	0.128221
Q8NE71	0.47063	0.238412
Q8NHQ9	0.341675	0.11318
Q8NI27	-0.881356	1.24267
Q8TAQ2	-0.654503	0.760637
Q8TDD1	-0.352302	0.318008
Q8TEB1	-0.761411	1.37898
Q8WUA4	-0.548246	0.550747
Q8WWY3	1.02106	1.08585
Q8WXA9	0.436099	0.313807
Q92499	0.938599	0.702861
Q92504	-0.776328	0.779762
Q92522	-0.0242475	0.0152216
Q92576	5.20469	3.55871
Q92769	-1.45251	1.26685
Q92804	-0.205917	0.358777
Q92841	-0.119272	0.217731
Q92908	-0.415037	0.204246
Q92922	-0.956279	0.68964
Q92925	-0.209671	0.074493
Q92945	-0.485968	1.65369
Q93050	-0.131006	0.0986407
Q93077	-0.200454	2.00646
Q969G3	0.256812	0.188354
Q96DI7	-0.357552	0.239422
Q96EC8	0.34406	0.531136
Q96EY1	-0.396833	0.946323
Q96FV9	-0.311944	0.351347
Q96I24	-0.621488	0.476621
Q96I25	0.224354	0.187659
Q96J01	-0.584963	0.477121
Q96J02	-0.985088	1.19025
Q96JM3	-0.942515	0.549286
Q96KR1	1.00293	0.490192
Q96P16	0.260315	#DIV/0!
Q96PK6	-1.33703	0.455312
Q96PU5	-0.256714	0.445199
Q96QV6	-0.198419	0.184562
Q96S19	0.07698	0.100948
Q96SB4	-0.202189	0.0951397
Q96ST3	-0.117357	0.079619
Q96T37	-0.234619	0.246289
Q96T88	0	0
Q99496	0.358454	0.164688
Q99590	2.07529	3.30675
Q99623	0.319704	0.604588
Q99653	-0.0732671	0.0948067
Q99729	0.358454	0.164688
Q99848	-1.03477	0.203526
Q9BQ15	0.917538	0.351347
Q9BQ39	-0.311944	1.05984
Q9BQ61	0.432959	0.490415
Q9BRL6	0.161298	0.131279
Q9BTD8	-0.440279	0.570749
Q9BUJ2	0.470179	0.103803
Q9BUQ8	-0.123954	0.20774
Q9BWJ5	-0.354665	0.34625
Q9BXP5	-0.293165	0.0752085
Q9GZL7	-0.228269	0.11197
Q9GZM5	0.161298	0.131279
Q9GZR7	0.11379	0.144006
Q9H0D6	-0.0215603	0.144701
Q9H1E3	0.161298	0.131279
Q9H2P0	-0.0732671	0.0948067
Q9H2U1	0.309328	0.374019
Q9H4L4	-0.535533	2.68278
Q9H6S0	-0.289244	0.459313
Q9H7E2	-0.128733	0.058121
Q9H7N4	2.32475	0.744525
Q9HC52	0.283793	1.42309
Q9HCD5	2.23202	1.34673
Q9NP66	-0.742702	0.985145
Q9NPD3	0.238787	0.296438
Q9NPE3	-0.0622371	0.0124557
Q9NPI1	-0.511444	0.779762
Q9NQ29	-0.00439177	0.0540595
Q9NQ55	0.26559	0.203923
Q9NQG5	0.501816	0.992023
Q9NQT4	-0.040642	0.0928306
Q9NQT5	-0.742702	1.17617
Q9NR30	-0.219313	2.08813
Q9NRY2	0.907488	0.670513
Q9NVI7	-0.716966	1.05051
Q9NVP1	-0.00598768	0.0570971
Q9NW13	-0.202493	0.239577
Q9NX63	-0.53476	0.577759
Q9NYF8	-0.357495	0.190689
Q9NZI8	-0.587997	0.304741
Q9P013	-0.040642	0.0928306
Q9P1Y6	1.77138	2.50838
Q9P2I0	0.0565835	0.0410383
Q9UH99	-0.132543	0.162631
Q9UHA3	-0.0622371	0.0124557
Q9UHB6	0.57258	0.137093
Q9UHX1	0.675337	0.00746523
Q9UIG0	-0.827533	0.228068
Q9UKV5	-0.25536	0.0862235
Q9ULR0	-0.684625	1.06906
Q9ULU4	0.0565835	0.0410383
Q9UQ35	0.37707	0.243038
Q9UQE7	0.241889	0.481106
Q9Y224	-0.787455	0.404014
Q9Y2S7	0.0574979	0.104558
Q9Y2W1	-0.690672	0.371813
Q9Y388	-0.742702	1.17617
Q9Y3B2	1.05118	0.612043
Q9Y3B4	-0.163499	0.238159
Q9Y3B9	-0.36257	0.51757
Q9Y3C6	0.343145	0.312127
Q9Y3F4	0.438039	0.460524
Q9Y3I0	-0.290779	0.08095
Q9Y3Y2	0.0906025	0.0642487
Q9Y462	-0.209096	0.225352
Q9Y4W2	-0.0565835	0.162942
Q9Y5B9	-0.837954	0.731541
Q9Y5J1	1.20997	1.36848
Q9Y5Q9	0.0565835	0.0410383
Q9Y5S9	0.246957	0.128563
Q9Y608	0.0597812	0.209112
Q9Y6M1	-0.733878	1.12439

## Sheet: T4E Volcano
Gene Name	Log2 Fold Change	P Value (-log10)
O00148	0.753916	0.216406
O00267	0.636493	0.0876277
O00308	-0.151069	0.085766
O00411	0.469734	0.758684
O00422	-0.558584	0.601563
O00425	0.548501	0.795959
O00541	-0.157729	0.119775
O00567	-0.327254	1.09942
O00571	0.0667348	0.0411859
O14654	0.15624	1.01197
O14979	0.723376	0.288575
O15042	0.479168	0.370834
O15160	-0.379805	0.519113
O15173	-0.379805	0.519113
O15213	0.880418	0.335292
O15226	-0.0953429	0.153815
O15446	-0.198711	0.221115
O43143	0.179965	0.129014
O43150	-0.263034	0.119504
O43390	0.59285	1.06793
O43684	0.390234	0.323301
O43818	-0.463021	0.635888
O43823	1.66248	0.81201
O60264	-0.074492	0.154644
O60506	-0.601451	0.500966
O60884	0.390234	0.323301
O75340	0.0388192	0.0385878
O75367	0.198414	0.0074058
O75475	1.47999	0.306598
O75494	-0.203296	0.117267
O75531	0.415161	0.138754
O75533	-0.233415	0.607303
O75569	-0.341609	0.369354
O75643	-0.169925	0.032497
O75691	-0.601451	0.500966
O76094	0.0932797	0.0032381
O94776	0.0388192	0.0385878
O94906	-0.926937	0.112131
O95239	1.1385	0.77326
O95347	-0.993004	1.08522
O95478	-0.640439	0.427436
O95793	0.284019	0.0676024
O95816	-0.033447	0.0752902
P02786	-0.213403	0.632352
P05141	-0.220285	0.155841
P06493	1.14048	1.76954
P06748	0.0202948	0.0357579
P07910	0.155257	0.0527659
P08579	1.66248	0.81201
P08621	-0.1519	0.391504
P09012	-0.545434	0.493379
P09132	-0.0671142	0.0768707
P09234	0.302563	0.121142
P09543	0.778119	0.561541
P09651	-0.033447	0.0752902
P09661	0.379502	0.117619
P11387	2.03953	0.155841
P11388	-0.196084	0.151788
P12004	1.28438	0.410138
P14678	0.474118	0.33937
P14866	-0.0142969	0.00490422
P16402	0.161001	0.100941
P16989	0.808001	0.917556
P17028	0.226135	0.196616
P17480	0.419325	0.830754
P17844	0.0363978	0.0788455
P18031	-0.996593	0.634294
P18583	2.36712	0.56036
P19338	0.589489	0.458465
P19388	0.486987	2.05636
P19525	0.690045	1.21937
P22626	-0.206343	0.204556
P24534	0.733526	0.862774
P25205	0.0775283	0.0801496
P25490	0.636493	0.0876277
P26368	0.487406	0.189468
P26599	-0.639058	0.672493
P26641	1.07836	1.80802
P27348	-0.263034	0.119504
P28288	0.364997	0.0683474
P28370	0.292373	0.184058
P31689	1.84316	0.51054
P31942	0.141607	0.150817
P31943	-0.0706818	0.0150635
P33992	0.521501	1.34716
P33993	0.486987	2.05636
P35232	0.449515	0.926002
P35249	0.0434222	0.0667628
P35251	0.919022	0.853305
P35637	-0.00589811	3.44269e-07
P35659	0.568843	0.225244
P36873	0.0747678	0.249377
P37108	0.489714	0.916335
P40937	0.966833	0.339513
P40938	0.754887	0.293865
P42285	1.87301	0.505387
P42696	-0.352874	0.498996
P42704	0.0539228	0.0610039
P43246	0.463506	0.209893
P43307	0.983512	0.356409
P45973	0.235743	0.137061
P46013	0.690045	1.21937
P46087	0.315727	0.531958
P49368	0.463506	0.209893
P49458	0.0388192	0.0385878
P49711	-0.274895	0.103214
P49756	0.789446	0.00477534
P49916	0.364997	0.0683474
P51114	-0.312867	0.343706
P51116	0.0527161	0.0266933
P51571	0.0388192	0.0385878
P51991	1.52202	0.464402
P52272	-0.00494963	0.00561972
P52298	0.0703893	0.0375173
P52434	0.321928	0.0615624
P52597	-0.117161	0.0499549
P52701	0.463506	0.209893
P55209	0.0931094	0.0570457
P55769	-0.103368	0.0926285
P55795	-0.491256	0.100159
P56182	-0.219663	0.054292
P56270	0.0388192	0.0385878
P57721	-0.0144582	0.0194166
P61326	0.327745	0.122104
P61978	-0.0211942	0.0111118
P62140	-0.379805	0.519113
P62258	0.0434222	0.0667628
P62304	-0.283793	0.374019
P62306	-0.269122	0.203037
P62308	0.249611	0.1172
P62314	0.226135	0.196616
P62316	-0.0544483	0.0345504
P62318	-0.46652	0.173873
P62805	0.104359	0.0192861
P62995	0.168733	0.112528
P63104	0.337875	0.0995914
P63208	0.85997	0.247628
P63244	0.431339	0.6098
P67809	0.173332	0.0546833
P68104	-0.0466704	0.0397055
P78345	0.0848891	0.0317668
P78362	0.378512	0.770242
P78527	-0.00420907	0.00500455
P83916	-0.0808025	0.02081
P84090	0.258734	0.503804
P84103	0.0751523	0.0716334
P84243	-0.1964	0.198342
Q00839	-0.0142793	0.0217294
Q01081	1.19033	0.327215
Q01130	-0.117357	0.113943
Q01780	0.226137	0.196621
Q01844	1.31769	0.410869
Q02880	-0.216719	0.0675501
Q03701	-0.352874	0.498996
Q04837	0.0848891	0.0317668
Q06787	0.168354	0.0253181
Q06830	-0.51551	0.123919
Q07666	1.31615	0.813707
Q07955	0.128796	0.0927323
Q08170	-0.219313	0.0519891
Q08211	0.422068	0.0070818
Q08J23	-0.44382	0.175562
Q09028	0.0551896	0.0231231
Q09161	-0.379805	0.519113
Q12788	-0.185303	0.0526265
Q12789	-0.421061	0.497222
Q12857	0.390234	0.323301
Q12906	1.03416	0.0954155
Q13111	-0.44382	0.175562
Q13112	0.85997	0.247628
Q13148	-0.0524907	0.118938
Q13151	1.11617	0.345724
Q13185	0.137753	0.108072
Q13206	0.337875	0.0995914
Q13242	-0.0689029	0.0297904
Q13243	-0.432753	0.269512
Q13247	-0.0658479	0.0793156
Q13263	0.988016	0.557216
Q13310	0.0848891	0.0317668
Q13435	0.954005	0.245889
Q13523	0.463506	0.209893
Q13547	0.0434256	0.0667701
Q13595	-0.194216	0.346515
Q13601	-0.40613	0.470517
Q13769	0.241888	0.126826
Q13823	-0.151559	0.176315
Q14103	-0.109945	0.115814
Q14137	0.543109	0.664785
Q14151	0.131756	0.143247
Q14258	0.0694694	0.0744298
Q14498	-0.487461	0.251135
Q14683	0.489714	0.916335
Q14684	2.08008	0.625818
Q14690	-0.557702	0.220949
Q14692	-0.870882	0.578661
Q15021	1.36768	0.792899
Q15024	0.0848927	0.0317684
Q15029	0.386805	0.668828
Q15050	-0.794305	0.4563
Q15155	1.11617	0.345724
Q15233	-2.2809	0.721176
Q15269	-0.487816	0.410192
Q15287	-0.302927	0.233932
Q15365	-0.432959	0.544462
Q15366	0.133855	0.85393
Q15393	-0.487816	0.410192
Q15397	0.0747657	0.249372
Q15424	0.309544	0.148481
Q15427	-0.302927	0.16079
Q15459	-0.470923	0.211702
Q15475	0.390234	0.323301
Q15717	0.243623	0.0249395
Q16576	1.13071	0.782373
Q16629	0.109943	0.0515258
Q16740	0.983512	0.356409
Q16777	-0.323328	0.129388
Q16778	0.113158	0.0874632
Q16891	0.670248	0.0647337
Q1ED39	0.985037	1.04401
Q29RF7	-0.704923	0.834993
Q2TAY7	0.0388195	0.038588
Q2TB10	1.66248	0.81201
Q53F19	-1.41829	0.846617
Q5BKZ1	-0.828825	0.569952
Q5C9Z4	-0.185447	0.0206495
Q5F1R6	0.668491	1.75378
Q5QNW6	-0.130729	0.0539232
Q5RKV6	0.599465	1.1153
Q5SSJ5	0.0388195	0.038588
Q5T3I0	0.556011	0.689065
Q5UIP0	0.983512	0.356409
Q5VV52	-0.559967	0.363723
Q63HK3	0.321928	0.0615624
Q6I9Y2	-0.302927	0.233932
Q6P158	-0.115652	0.147868
Q6P2Q9	-0.483083	0.0117863
Q6PK04	-0.704923	0.834993
Q70UQ0	0.947581	0.260657
Q71UI9	0.0699806	0.0490855
Q76FK4	0.390234	0.323301
Q7L2E3	-0.0203678	0.0123406
Q7L2J0	0.482562	0.124426
Q7L7L0	-0.343782	0.145472
Q7RTV0	-0.421061	0.497222
Q7Z2T5	-0.0380542	0.0119506
Q7Z3K3	-0.70044	0.374019
Q86V81	0.369234	0.0840273
Q86VM9	0.369234	0.0840273
Q86W42	0.538177	0.277413
Q8IUE6	0.232021	0.176368
Q8IWA0	-0.311944	0.163472
Q8IWS0	-0.0617893	0.0449868
Q8IWX8	-0.311944	0.163472
Q8IX01	-0.0715726	0.0564451
Q8IXB1	-0.460071	1.4447
Q8IXT5	1.87745	0.975296
Q8IY81	-0.335184	0.332225
Q8IZL8	0.370895	0.147041
Q8N1F7	0.271774	0.289171
Q8N1G4	-0.453355	0.318533
Q8N5C6	0.065673	0.0196258
Q8N8A6	-0.779177	1.74781
Q8N9T8	-0.572192	0.509203
Q8ND82	-1.21198	0.323117
Q8NE71	0.481127	0.256198
Q8NEW0	1.06413	0.358173
Q8NHQ9	-0.603616	0.442258
Q8NI27	0.25583	0.10616
Q8NI36	-0.574115	0.165615
Q8TAQ5	0.38773	0.393536
Q8TB37	0.23173	0.120746
Q8TDD1	0.194412	0.0873289
Q8TDN6	-0.376578	0.240315
Q8TED0	0.635086	1.40096
Q8WTT2	0.635236	1.18409
Q8WUA4	1.65459	1.34685
Q8WXF0	-0.421061	0.497222
Q8WXX5	-0.213403	0.632352
Q92499	1.7665	1.98173
Q92504	0.624326	0.05254
Q92522	0.446313	0.396147
Q92610	0.539917	0.226225
Q92621	1.46521	1.36531
Q92769	0.00156066	0.0101721
Q92804	-0.1736	0.12228
Q92841	-0.0691152	0.538605
Q92945	-0.826281	0.567938
Q96A33	1.38695	0.886193
Q96AG4	0.241178	0.286272
Q96B54	-0.449951	0.200978
Q96BQ5	0.369234	0.0840273
Q96CS3	0.23173	0.120746
Q96DH6	0.539917	0.226225
Q96E39	-0.582108	0.508558
Q96EY1	-1.074	0.872127
Q96FV9	0.900464	0.247064
Q96GD4	0.00156066	0.0101721
Q96GM8	0.936317	0.245677
Q96GQ7	-0.388162	0.210497
Q96I24	0.475733	0.628652
Q96J02	-0.704923	0.834993
Q96ME7	0.782289	0.609306
Q96MU7	0.201698	0.0268004
Q96P16	2.11484	0.787518
Q96QV6	0.630088	0.487199
Q96S19	-0.949374	0.139703
Q96SB4	0.474654	0.726338
Q96T37	1.33167	1.30373
Q96T88	0.37428	0.18855
Q99459	0.289507	0.186546
Q99575	-0.417926	0.117245
Q99623	0.891851	0.0791959
Q99729	-1.10599	0.921096
Q99848	-0.22764	0.276206
Q9BPX3	-0.146296	0.0943885
Q9BQ39	1.48685	0.554279
Q9BQ67	-0.857393	0.224736
Q9BQB6	0.841641	0.31668
Q9BQG0	-0.288533	0.341109
Q9BRP1	0.0284582	0.0383401
Q9BRT6	0.0284582	0.0383401
Q9BRU9	0.444785	0.0474768
Q9BRZ2	0.841641	0.31668
Q9BSD7	-0.00239468	0.0299982
Q9BTC8	0.841641	0.31668
Q9BTD8	-0.0331669	0.0192679
Q9BU76	0.102098	0.0429692
Q9BUJ2	-0.676791	0.429983
Q9BUQ8	-0.137052	0.304658
Q9BV38	0.584963	0.963187
Q9BWF3	-0.272684	0.131943
Q9BWJ5	-0.13179	0.0817614
Q9BXP5	1.3096	0.458657
Q9BXY0	1.17725	0.347735
Q9BYG3	-0.502378	0.450676
Q9BZE4	0.076325	0.0198493
Q9BZF1	-0.460071	1.4447
Q9BZI7	1.05539	1.25785
Q9GZR7	-0.743162	0.85483
Q9GZS1	2.12233	0.487312
Q9H0D6	-0.143567	0.104101
Q9H0M0	-0.460071	1.4447
Q9H0S4	-0.052611	0.0238483
Q9H2U1	0.841641	0.31668
Q9H501	-0.704923	0.834993
Q9H583	0.422351	0.565504
Q9H5H4	-0.26268	0.263888
Q9H6R0	0.444785	0.0474768
Q9H6R4	0.556011	0.689065
Q9H6S0	-0.0587704	0.157564
Q9H7E9	0.791186	1.09756
Q9H7N4	0.22778	0.211016
Q9H8H2	0.841641	0.31668
Q9H8H3	-0.385825	0.448365
Q9H9B1	-0.013547	0.0118909
Q9HBE1	0.239852	0.195024
Q9HC36	1.39378	0.401582
Q9HCD5	0.24247	0.583424
Q9HCE1	-0.253279	0.359569
Q9HCN8	-1.10599	0.921096
Q9NPD3	0.484096	0.951626
Q9NPE3	0.0710093	0.102464
Q9NQ29	0.117837	0.241392
Q9NQ55	0.0151864	0
Q9NQG5	1.77241	0.60903
Q9NR30	-0.0586499	7.40696e-08
Q9NRG0	1.05539	1.25785
Q9NRL2	-0.420332	0.0354597
Q9NRW3	0.584963	0.408646
Q9NRX1	-0.13179	0.0817614
Q9NTJ3	-0.214879	0.377709
Q9NUD5	-0.0231732	0.0654757
Q9NUL3	-0.188928	0.192445
Q9NUL7	0.7556	1.03765
Q9NVP1	-0.519521	0.405373
Q9NVX2	-1.26053	2.29556
Q9NW13	-0.601119	0.55376
Q9NWT1	1.08145	1.38323
Q9NX24	-0.901436	0.115316
Q9NX58	-0.561766	0.492724
Q9NX63	0.539159	0.431089
Q9NY12	0.0834159	0.0828664
Q9NY93	-0.222392	0.0317667
Q9NYF8	0.539917	0.226225
Q9NYY8	1.08145	1.38323
Q9NZB2	0.369234	0.0840273
Q9NZM5	0.510962	0.110613
Q9NZQ3	0.57	0.102072
Q9P013	-0.311944	0.163472
Q9P0M6	0.139799	0.12904
Q9P0T4	0.91303	0.380247
Q9UBS4	1.16325	0.376321
Q9UFW8	0.982283	0.379846
Q9UGP8	-0.497499	0.137734
Q9UHB9	-0.623852	0.64869
Q9UIF9	0.0975957	0.0291475
Q9UIG0	-0.209783	0.0467459
Q9UIS9	1.4616	0.867051
Q9UJV9	1.40851	0.883509
Q9UKD2	0.415038	0.176091
Q9UKM9	-0.415879	0.15323
Q9UKN8	-0.27684	0.340269
Q9UKV3	0.471461	0.502162
Q9UL40	0.0114051	0.0531034
Q9ULW3	0.1781	0.24324
Q9ULX6	0.552541	0.131321
Q9UMS4	-0.408939	0.453024
Q9UNL2	-0.272684	0.131943
Q9UNX4	-0.0345292	0.0207193
Q9UQE7	0.0283902	0.086509
Q9Y224	0.0302957	0.0412108
Q9Y230	-0.374904	0.488881
Q9Y265	-0.0375386	0.0271134
Q9Y2P8	0.0376704	0.0294264
Q9Y2R4	0.46963	0.663089
Q9Y2X3	0.12199	0.0129361
Q9Y324	-0.311944	0.163472
Q9Y383	0.131245	0.0895951
Q9Y388	0.285999	0.14308
Q9Y3A4	-0.169925	0.0868416
Q9Y3B9	0.269048	0.1375
Q9Y3C1	0.408242	1.03065
Q9Y3F4	0.484096	0.951626
Q9Y3I0	-0.798691	0.826744
Q9Y3T9	-0.408939	0.453024
Q9Y3Y2	0.632763	0.236978
Q9Y462	-0.511114	0.356498
Q9Y4C8	1.28671	1.34563
Q9Y4W2	-0.640835	2.66811
Q9Y512	-0.509897	0.214529
Q9Y5A9	0.376268	0.219316
Q9Y5J1	-0.82597	1.10442
Q9Y5M8	-0.408939	0.453024
Q9Y5S9	0.0622226	0.0343476
Q9Y6V7	1.37018	1.22628
