# Supplementary material for: Thr4 phosphorylation on RNA Pol II occurs at early transcription regulating 3′-end processing
Source: Sci Adv. 2024 Sep 6;10(36):eadq0350. doi: 10.1126/sciadv.adq0350 (PMC11378909; doi:10.1126/sciadv.adq0350)
Supplement: Supplementary file 2 — Tables S1 to S5 [file sciadv.adq0350_tables_s1_to_s5.zip › adq0350_Table S3.xlsx]

## Sheet: Pos DEGs T4A-WT
GeneID	logFC	logCPM	F-statistic	PValue	FDR
ENSG00000242612.7	8.17624	1.59292	180.681	3.67613e-41	3.24638e-38
ENSG00000174123.11	6.36557	-0.129089	43.8007	3.69493e-11	2.57987e-09
ENSG00000135604.11	5.45787	0.950037	89.706	2.80888e-21	5.81243e-19
ENSG00000165943.5	5.14895	-1.23229	13.8011	0.000203309	0.00462032
ENSG00000173110.8	5.01203	3.69494	621.349	8.21368e-137	2.57499e-132
ENSG00000264423.2	4.80383	-0.740502	20.4036	6.29618e-06	0.000201929
ENSG00000251003.9	4.77532	-1.50471	9.65137	0.00189253	0.0328429
ENSG00000277258.5	4.49081	2.3103	200.286	2.78586e-45	3.06445e-42
ENSG00000215878.3	4.28722	-1.19922	11.5851	0.000665015	0.0132286
ENSG00000254964.1	4.13433	-1.37932	9.39116	0.00218081	0.0371466
ENSG00000276957.1	4.12504	-1.34746	9.59415	0.00195242	0.0337701
ENSG00000205571.15	3.81342	-0.510874	19.0495	1.27474e-05	0.000386898
ENSG00000163879.11	3.75104	-1.22278	9.59103	0.00195574	0.0338182
ENSG00000162595.8	3.68218	-0.627832	16.3918	5.15394e-05	0.00135267
ENSG00000258903.2	3.68217	-1.28552	8.79904	0.00301804	0.0493047
ENSG00000128917.8	3.68018	-0.261222	22.7258	1.87052e-06	6.70564e-05
ENSG00000273821.1	3.60502	-0.976125	11.6334	0.000647993	0.0129475
ENSG00000279549.1	3.57416	0.0633959	27.883	1.32555e-07	5.60432e-06
ENSG00000157045.9	3.51079	0.297627	32.9895	9.76733e-09	4.91502e-07
ENSG00000157881.16	3.32302	-0.960371	10.5518	0.00116106	0.0215635
ENSG00000167615.18	3.08992	0.755354	36.5246	3.62169e-09	1.92931e-07
ENSG00000183054.13	3.03962	-0.647696	12.358	0.000439247	0.00918799
ENSG00000225746.13	3.02681	-0.3395	15.9893	6.37386e-05	0.00164124
ENSG00000197766.9	2.94342	0.625859	31.902	1.67909e-08	8.15483e-07
ENSG00000166246.14	2.75486	-0.840683	8.88749	0.00287187	0.047249
ENSG00000223638.4	2.67696	-0.61186	10.3652	0.00128443	0.0234958
ENSG00000271806.1	2.61181	0.145364	18.5821	1.62867e-05	0.000481459
ENSG00000163815.6	2.42172	-0.032253	14.2789	0.000157693	0.00369344
ENSG00000160201.12	2.39647	0.3537	18.9503	1.34364e-05	0.000404878
ENSG00000290812.1	2.28337	-0.0412736	12.783	0.00034991	0.00751348
ENSG00000291056.1	2.28006	-0.431771	9.20402	0.00241533	0.0407159
ENSG00000266445.1	2.24701	-0.347934	9.7421	0.00180136	0.031505
ENSG00000260668.1	2.08039	-0.0231667	11.0483	0.000887958	0.017073
ENSG00000267226.2	1.98317	0.05541	10.8241	0.00100215	0.0189319
ENSG00000238103.4	1.97532	1.3769	29.1451	6.72757e-08	2.97894e-06
ENSG00000254579.2	1.9624	0.16258	11.4664	0.000708877	0.0139989
ENSG00000289017.1	1.8229	0.295602	11.0938	0.000866441	0.0167156
ENSG00000142233.14	1.79888	0.528222	12.8506	0.000337506	0.00727704
ENSG00000130513.7	1.71696	0.932889	16.2259	5.62528e-05	0.00146229
ENSG00000290123.1	1.71282	0.362449	10.4005	0.00126017	0.0230963
ENSG00000130222.11	1.68362	2.08812	36.4335	1.58408e-09	8.9238e-08
ENSG00000105672.15	1.67819	0.586247	11.8366	0.000580977	0.0117964
ENSG00000225973.4	1.65785	0.51151	10.9701	0.000926188	0.0177265
ENSG00000124302.13	1.6158	2.57191	47.9553	4.38138e-12	3.49507e-10
ENSG00000138166.6	1.59227	0.430521	9.54215	0.00200851	0.0345971
ENSG00000242114.6	1.58786	0.64608	11.1644	0.000834073	0.0161608
ENSG00000176845.13	1.5032	1.00378	13.3529	0.00025813	0.0057413
ENSG00000142528.16	1.45205	0.701083	9.84963	0.00169905	0.0299917
ENSG00000260086.5	1.42233	0.739092	9.74538	0.00179815	0.0314664
ENSG00000219738.2	1.41409	1.52042	17.301	3.19227e-05	0.00087826
ENSG00000095739.11	1.39536	1.25157	14.0001	0.000182877	0.00421405
ENSG00000269763.1	1.39501	0.882179	10.4511	0.00122839	0.0225997
ENSG00000268520.1	1.36532	3.20902	55.3431	1.0565e-13	1.03504e-11
ENSG00000292339.1	1.35479	4.93457	180.151	2.14741e-40	1.78729e-37
ENSG00000141505.12	1.34168	0.839982	9.42257	0.00214377	0.0365554
ENSG00000277476.1	1.3249	1.26041	12.7621	0.000353839	0.00758744
ENSG00000125846.17	1.32153	1.15381	11.7695	0.000602273	0.012162
ENSG00000289294.2	1.25207	1.18413	10.8143	0.00100746	0.0190208
ENSG00000131435.13	1.24916	1.56957	14.1538	0.000168532	0.0039195
ENSG00000177025.3	1.22481	2.67666	30.5636	3.23744e-08	1.5092e-06
ENSG00000120616.16	1.16528	1.54294	12.1473	0.00049175	0.0101624
ENSG00000179673.5	1.1602	1.26979	9.93073	0.0016258	0.0288939
ENSG00000181894.15	1.15065	2.10885	17.832	2.4146e-05	0.000683502
ENSG00000172382.10	1.1339	1.60818	12.0489	0.000518391	0.0106358
ENSG00000104529.19	1.10853	1.47143	10.5391	0.00116907	0.0216994
ENSG00000121931.16	1.09107	2.0528	15.537	8.09489e-05	0.00203182
ENSG00000233117.4	1.08563	1.92958	13.95	0.000187821	0.00431686
ENSG00000171813.14	1.08488	2.14087	16.439	5.02725e-05	0.00132329
ENSG00000289056.2	1.07953	2.03874	15.0065	0.000107196	0.00261933
ENSG00000149743.14	1.07338	2.7796	25.5573	4.30034e-07	1.72178e-05
ENSG00000172006.12	1.06329	2.05617	14.7906	0.000120193	0.00290857
ENSG00000120129.6	1.06051	2.45647	19.8176	8.52667e-06	0.000266113
ENSG00000137434.12	1.05656	1.77108	11.7721	0.00060145	0.0121531
ENSG00000251718.1	1.04666	1.46217	9.38096	0.00219412	0.0373429
ENSG00000176472.11	1.03992	1.84093	11.9954	0.000533511	0.0109282
ENSG00000253438.5	1.03976	1.92672	12.8706	0.00033391	0.00721439
ENSG00000214708.4	1.03739	1.83018	11.8698	0.000570693	0.0116101
ENSG00000128564.8	1.02305	1.58185	9.71532	0.0018278	0.0319139
ENSG00000274775.3	1.01851	1.50304	9.13256	0.00251151	0.042071
ENSG00000223547.10	1.00205	1.54481	9.07609	0.00259025	0.043125
ENSG00000175197.13	0.994734	1.69326	9.89467	0.00165797	0.0294238
ENSG00000148926.10	0.987139	2.39349	16.4461	5.00824e-05	0.00132043
ENSG00000176320.2	0.984045	3.50622	37.1472	1.09858e-09	6.31937e-08
ENSG00000204710.3	0.983807	1.63339	9.26051	0.00234196	0.0396117
ENSG00000204758.8	0.971926	2.3137	15.0522	0.000104632	0.00256381
ENSG00000197180.4	0.967007	1.8641	10.6498	0.00110112	0.0205539
ENSG00000132002.9	0.966481	4.19957	58.8586	1.70633e-14	1.81951e-12
ENSG00000114395.11	0.966337	2.19693	13.5723	0.000229643	0.0051534
ENSG00000162772.18	0.960749	4.5102	71.1015	3.42847e-17	4.9304e-15
ENSG00000183696.14	0.955806	2.35977	15.0679	0.000103767	0.00254644
ENSG00000187608.10	0.947219	3.3002	29.4348	5.79365e-08	2.59844e-06
ENSG00000121966.8	0.943758	1.93881	10.7296	0.00105466	0.0197808
ENSG00000135114.14	0.943648	1.91253	10.5006	0.00119365	0.0220903
ENSG00000189401.3	0.940655	1.68762	8.81299	0.0029915	0.0489476
ENSG00000245937.10	0.931841	4.60052	71.0717	3.48068e-17	4.99401e-15
ENSG00000149599.16	0.926535	2.69531	18.0606	2.14139e-05	0.000615339
ENSG00000267416.2	0.925442	1.7577	8.99492	0.00270784	0.0448091
ENSG00000237991.3	0.923028	2.50613	15.675	7.52527e-05	0.00190026
ENSG00000132702.13	0.921643	2.61032	16.8269	4.09746e-05	0.00110499
ENSG00000232671.8	0.912015	2.10117	11.3149	0.000769097	0.0150319
ENSG00000197019.5	0.911869	2.41276	14.3176	0.000154485	0.00363189
ENSG00000231407.6	0.905644	7.11245	257.306	7.57691e-58	1.8272e-54
ENSG00000275557.1	0.904229	1.89333	9.53452	0.00201687	0.0347125
ENSG00000186723.4	0.900705	1.90675	9.54222	0.00200842	0.0345971
ENSG00000170684.10	0.884408	2.6287	15.7191	7.35197e-05	0.00186476
ENSG00000228495.3	0.883462	2.33582	12.6873	0.000368278	0.00786212
ENSG00000185641.6	0.882414	4.58109	63.0459	2.03602e-15	2.39509e-13
ENSG00000176923.5	0.879008	1.98983	9.66059	0.00188305	0.0326966
ENSG00000196154.12	0.876819	1.89024	8.9347	0.00279858	0.0461644
ENSG00000175213.3	0.870228	2.41627	13.0395	0.000305106	0.00664933
ENSG00000285626.1	0.866366	2.81003	17.2028	3.36155e-05	0.000920792
ENSG00000233288.2	0.866192	2.5458	14.2002	0.000164432	0.00383186
ENSG00000232956.10	0.860201	3.09373	20.8066	5.08544e-06	0.000166505
ENSG00000161677.12	0.859851	4.11123	44.3618	2.74077e-11	1.93957e-09
ENSG00000244165.2	0.856707	1.92507	8.76855	0.00306526	0.0499848
ENSG00000280137.1	0.856114	3.03975	19.8063	8.57736e-06	0.000267562
ENSG00000198576.4	0.854126	2.39072	12.3411	0.000443246	0.00926075
ENSG00000236539.3	0.850676	2.47522	13.0606	0.000301697	0.00658419
ENSG00000226278.1	0.848163	2.37068	12.0465	0.000519058	0.010646
ENSG00000264772.6	0.826171	2.4087	11.7028	0.000624247	0.0125249
ENSG00000263731.1	0.820801	2.17209	9.70997	0.00183312	0.031998
ENSG00000144057.16	0.819867	2.32603	10.8665	0.000979485	0.0185652
ENSG00000210195.2	0.812337	2.81661	15.1815	9.77085e-05	0.00241384
ENSG00000243927.6	0.808	2.68056	13.6605	0.000219105	0.0049399
ENSG00000150281.7	0.807904	2.13359	9.15158	0.00248553	0.0416692
ENSG00000183971.10	0.804804	2.5314	12.1811	0.00048292	0.0099898
ENSG00000203279.6	0.803418	4.92087	64.8635	8.16606e-16	1.00394e-13
ENSG00000138382.15	0.800582	2.82521	14.85	0.000116468	0.00283129
ENSG00000137947.12	0.797974	2.2299	9.59589	0.00195056	0.0337566
ENSG00000167543.16	0.795559	4.38122	45.1168	1.86412e-11	1.35278e-09
ENSG00000197114.12	0.791805	2.24431	9.56343	0.00198535	0.0342736
ENSG00000229833.11	0.790043	4.53622	49.286	2.22349e-12	1.8663e-10
ENSG00000236810.8	0.787433	3.32621	20.8642	4.935e-06	0.000162194
ENSG00000201035.1	0.783931	2.32245	9.92135	0.00163411	0.0290251
ENSG00000162746.15	0.78206	4.51487	47.624	5.18762e-12	4.09652e-10
ENSG00000170345.10	0.781709	2.19167	8.95039	0.00277465	0.0458179
ENSG00000091879.14	0.779171	2.27039	9.4497	0.00211229	0.0360776
ENSG00000111011.18	0.768586	3.43929	21.6906	3.20683e-06	0.000110114
ENSG00000283498.1	0.767598	2.21334	8.78021	0.00304573	0.0497441
ENSG00000172216.6	0.765129	3.38057	20.5588	5.7881e-06	0.000186973
ENSG00000204922.5	0.757751	2.56396	11.0756	0.000874954	0.0168539
ENSG00000121413.13	0.753	2.39314	9.63099	0.00191364	0.0331543
ENSG00000130643.9	0.750479	2.82747	13.0804	0.000298523	0.00652401
ENSG00000184414.2	0.746374	8.16023	259.379	5.51163e-51	8.86101e-48
ENSG00000138032.21	0.74495	2.76586	12.3176	0.000448876	0.00935967
ENSG00000115257.15	0.736414	3.25634	17.3288	3.14594e-05	0.000867415
ENSG00000279035.1	0.734908	3.36553	18.7438	1.49621e-05	0.000445242
ENSG00000204256.14	0.734079	2.99805	14.2256	0.000162451	0.00379214
ENSG00000241343.10	0.73194	2.77926	12.0317	0.000523203	0.0107275
ENSG00000126953.8	0.723393	8.47449	272.576	7.75604e-51	1.18611e-47
ENSG00000218175.2	0.722943	4.147	32.3107	1.31681e-08	6.48578e-07
ENSG00000177738.6	0.722859	6.20079	111.594	2.43483e-25	6.84591e-23
ENSG00000188483.8	0.721793	4.26368	34.6101	4.03824e-09	2.13309e-07
ENSG00000051108.15	0.719724	3.16387	15.4318	8.55824e-05	0.00213956
ENSG00000243678.12	0.716054	3.42481	18.6356	1.58357e-05	0.000469013
ENSG00000130748.7	0.711992	7.02495	154.564	1.8295e-35	1.10298e-32
ENSG00000281196.1	0.707543	5.12081	56.9299	4.5466e-14	4.63532e-12
ENSG00000274213.2	0.707381	2.45002	8.89906	0.00285373	0.0469859
ENSG00000175063.17	0.704852	4.31632	34.1618	5.08399e-09	2.64756e-07
ENSG00000179588.9	0.704476	2.55389	9.51357	0.00204002	0.0350341
ENSG00000188186.11	0.703021	6.77097	136.036	2.03385e-31	8.675e-29
ENSG00000124216.4	0.701804	3.1176	14.1953	0.000164856	0.00383828
ENSG00000163344.6	0.700965	4.30879	33.5941	6.80607e-09	3.4893e-07
ENSG00000163792.6	0.699749	3.64728	21.1228	4.31196e-06	0.000143427
ENSG00000033030.16	0.699195	5.11793	55.426	9.76628e-14	9.5979e-12
ENSG00000159753.15	0.699015	2.99714	12.869	0.000334204	0.00721826
ENSG00000224321.1	0.697518	3.19667	14.8352	0.000117381	0.00285041
ENSG00000173267.14	0.695082	2.61796	9.67845	0.00186484	0.0324612
ENSG00000285744.1	0.690574	3.73315	21.9935	2.73867e-06	9.55561e-05
ENSG00000125995.16	0.689309	7.46254	172.481	2.25579e-39	1.72486e-36
ENSG00000285796.1	0.688071	2.99946	12.4962	0.00040793	0.00859739
ENSG00000103066.13	0.687543	3.77155	22.4811	2.12459e-06	7.55597e-05
ENSG00000258559.2	0.685285	3.99792	26.4312	2.76116e-07	1.13674e-05
ENSG00000246223.10	0.685184	3.26435	15.14	9.98755e-05	0.00246349
ENSG00000128335.14	0.684365	2.51968	8.76931	0.00306399	0.0499772
ENSG00000113070.8	0.6814	2.78462	10.4962	0.00119654	0.0221307
ENSG00000123975.5	0.680623	3.05941	12.7951	0.000347659	0.00747538
ENSG00000171858.18	0.67886	9.98948	382.256	5.38011e-85	8.43332e-81
ENSG00000128626.12	0.677884	4.26124	30.4603	3.41441e-08	1.58698e-06
ENSG00000100219.17	0.677191	2.59139	9.01482	0.00267852	0.0443591
ENSG00000271440.1	0.672271	2.63966	9.20862	0.00240927	0.0406308
ENSG00000290832.1	0.669794	3.05025	12.2792	0.000458184	0.00951893
ENSG00000233671.1	0.668376	3.51829	17.4833	2.90045e-05	0.000806824
ENSG00000147155.11	0.667257	5.24129	54.3179	1.71585e-13	1.63253e-11
ENSG00000165886.5	0.666906	3.38366	15.7116	7.38099e-05	0.00187061
ENSG00000141933.9	0.666797	3.39572	15.8124	6.99822e-05	0.00178224
ENSG00000175602.4	0.664626	7.02767	134.996	3.43249e-31	1.4159e-28
ENSG00000269982.1	0.658745	5.80748	74.1936	7.16202e-18	1.12265e-15
ENSG00000119333.12	0.656171	6.4131	102.555	4.28589e-24	1.11504e-21
ENSG00000197562.10	0.655296	2.66457	8.91668	0.00282632	0.0465852
ENSG00000233927.5	0.652624	8.02916	192.978	1.8106e-43	1.86106e-40
ENSG00000172336.5	0.651811	3.94865	23.1621	1.49078e-06	5.41238e-05
ENSG00000180992.7	0.65061	4.45652	31.8584	1.66189e-08	8.08383e-07
ENSG00000202502.1	0.650341	3.27326	13.7234	0.000211887	0.00480034
ENSG00000132329.11	0.649205	4.96176	43.58	4.08585e-11	2.82762e-09
ENSG00000285091.1	0.647054	5.38772	55.7297	8.36886e-14	8.30265e-12
ENSG00000228300.14	0.646957	4.87618	41.0944	1.45565e-10	9.4092e-09
ENSG00000280254.1	0.646087	2.76934	9.32946	0.00225546	0.0382519
ENSG00000160813.7	0.646085	3.79685	20.2696	6.73201e-06	0.000215027
ENSG00000171425.10	0.644077	2.99129	10.9096	0.000956941	0.0181819
ENSG00000108826.16	0.643826	4.30267	28.2849	1.04889e-07	4.51064e-06
ENSG00000267757.4	0.641727	3.00161	10.9167	0.000953278	0.0181288
ENSG00000171421.13	0.641711	3.20044	12.6575	0.0003742	0.00797224
ENSG00000213178.3	0.638953	5.15602	47.4256	5.73984e-12	4.4986e-10
ENSG00000177548.13	0.638382	3.22494	12.7387	0.000358291	0.00767418
ENSG00000185988.15	0.635136	3.52948	15.9146	6.63018e-05	0.0016954
ENSG00000214530.10	0.634993	4.19859	25.7375	3.91703e-07	1.57738e-05
ENSG00000170846.17	0.634247	3.31391	13.4612	0.000243653	0.00544247
ENSG00000187837.4	0.633798	4.80074	37.6079	8.67496e-10	5.04096e-08
ENSG00000172428.11	0.633569	7.41044	142.965	6.23558e-33	3.07851e-30
ENSG00000267658.1	0.63274	2.9955	10.5548	0.00115915	0.0215408
ENSG00000233461.6	0.63056	2.88634	9.67914	0.00186414	0.0324612
ENSG00000088356.6	0.628519	3.68121	17.5358	2.82147e-05	0.0007866
ENSG00000010626.15	0.628153	3.05365	10.8642	0.000980674	0.0185821
ENSG00000198468.11	0.626431	3.54249	15.6395	7.66807e-05	0.00193321
ENSG00000183011.14	0.624562	7.20111	127.879	1.23305e-29	4.62947e-27
ENSG00000125901.6	0.623796	3.55396	15.6764	7.51963e-05	0.0018996
ENSG00000079999.14	0.62352	3.98226	21.6298	3.31003e-06	0.000113285
ENSG00000169020.10	0.622553	6.04349	76.3463	2.40889e-18	3.94354e-16
ENSG00000125356.7	0.620865	8.53727	212.855	3.58623e-48	4.88818e-45
ENSG00000102886.15	0.618893	3.03419	10.3759	0.00127706	0.0233786
ENSG00000178821.13	0.618613	3.42107	13.9045	0.000192425	0.00441297
ENSG00000283635.1	0.6182	3.28891	12.5585	0.000394541	0.00834325
ENSG00000183617.5	0.61742	3.04592	10.4436	0.00123106	0.0226423
ENSG00000087074.9	0.61466	3.64136	16.268	5.50186e-05	0.00143437
ENSG00000139546.12	0.613746	3.44332	13.9066	0.000192207	0.00440959
ENSG00000197582.5	0.613438	5.12895	43.0597	5.33001e-11	3.64043e-09
ENSG00000243449.8	0.613383	6.8713	108.16	2.53861e-25	7.10584e-23
ENSG00000278920.1	0.611188	3.34416	12.8348	0.000340366	0.00732862
ENSG00000291224.1	0.610051	4.23117	24.3314	8.12108e-07	3.08788e-05
ENSG00000126522.17	0.607832	4.69509	32.4004	1.25741e-08	6.21276e-07
ENSG00000179604.10	0.607528	3.28222	12.0645	0.000514097	0.0105719
ENSG00000205704.8	0.605345	3.25701	11.8018	0.000592167	0.0119964
ENSG00000111737.12	0.603523	3.26309	11.7385	0.000612398	0.0123305
ENSG00000165752.17	0.60334	4.96439	37.7558	8.04188e-10	4.69922e-08
ENSG00000259032.2	0.60175	2.9895	9.52213	0.00203053	0.0348999
ENSG00000189171.15	0.60104	5.84024	63.0486	2.03324e-15	2.39509e-13
ENSG00000140264.22	0.600996	9.28703	247.42	1.07245e-55	2.16912e-52
ENSG00000270170.2	0.600918	4.92002	36.4511	1.56979e-09	8.85883e-08
ENSG00000197696.10	0.600149	5.30372	45.698	1.38563e-11	1.02452e-09
ENSG00000232573.1	0.597072	6.13198	74.0216	7.81396e-18	1.22178e-15
ENSG00000034510.6	0.597027	9.89525	288.78	1.08396e-64	4.24777e-61
ENSG00000127824.15	0.595783	3.81251	17.4325	2.97897e-05	0.000825735
ENSG00000100300.18	0.595639	8.76827	210.043	1.469e-47	1.9597e-44
ENSG00000196976.8	0.592726	7.77206	144.38	3.06047e-33	1.54751e-30
ENSG00000105404.11	0.592393	5.81244	60.2413	8.45416e-15	9.29957e-13
ENSG00000267011.5	0.591409	3.38239	12.3749	0.000435294	0.00912503
ENSG00000141552.18	0.589292	7.70506	139.044	4.48032e-32	2.05048e-29
ENSG00000197756.10	0.588862	10.9465	371.724	1.0397e-82	9.31275e-79
ENSG00000171119.3	0.587621	4.00958	19.5793	9.65899e-06	0.000299071
ENSG00000134057.15	0.587598	3.78297	16.6003	4.61715e-05	0.00122772
ENSG00000253683.1	0.585988	4.12156	20.9354	4.75488e-06	0.000156581
ENSG00000229119.3	0.585107	4.1325	21.0139	4.56407e-06	0.000150852
ENSG00000185670.9	0.585064	6.45629	83.1049	7.89175e-20	1.46829e-17
ENSG00000164405.11	0.584247	8.89323	209.443	1.98465e-47	2.59245e-44
ENSG00000125611.16	0.582024	3.63619	14.5476	0.000136732	0.00326593
ENSG00000227081.5	0.580337	7.2131	111.046	5.92781e-26	1.72872e-23

## Sheet: Neg DEGs T4A-WT
GeneID	logFC	logCPM	F-statistic	PValue	FDR
ENSG00000229807.13	-2.05631	8.60596	2189.49	0	0
ENSG00000072501.19	-0.80213	8.75595	376.078	1.17952e-83	1.47911e-79
ENSG00000253729.9	-0.815087	8.62379	373.587	4.09617e-83	4.28049e-79
ENSG00000083312.19	-0.842961	8.29556	353.7	8.51314e-79	6.67217e-75
ENSG00000116962.15	-0.794507	8.35298	321.843	7.07235e-72	4.03124e-68
ENSG00000138758.12	-0.768105	8.23785	287.989	1.6107e-64	5.94063e-61
ENSG00000144028.15	-0.625169	9.24239	263.727	3.03859e-59	8.28346e-56
ENSG00000135862.6	-0.736888	8.18249	259.758	2.21837e-58	5.56368e-55
ENSG00000179295.19	-0.714359	8.29851	255.493	1.87857e-57	4.36245e-54
ENSG00000152332.16	-1.00064	6.58112	249.253	4.27988e-56	8.94494e-53
ENSG00000071794.16	-1.12605	6.05233	241.904	1.70025e-54	3.23047e-51
ENSG00000096696.16	-0.922348	6.85076	237.765	1.35292e-53	2.42367e-50
ENSG00000046604.14	-0.694873	8.19655	232.553	1.84395e-52	3.21155e-49
ENSG00000086758.17	-0.705876	8.03859	225.587	6.05686e-51	9.49413e-48
ENSG00000079819.20	-0.660348	8.30544	219.331	1.39439e-49	1.98701e-46
ENSG00000197102.14	-0.759294	7.54044	214.077	1.94279e-48	2.70695e-45
ENSG00000064393.16	-0.929516	6.45732	205.128	1.7286e-46	2.08429e-43
ENSG00000197386.14	-0.650474	8.17398	202.31	7.10493e-46	8.24961e-43
ENSG00000167978.19	-0.707239	7.73085	200.66	1.62543e-45	1.85299e-42
ENSG00000182670.14	-0.686763	7.81536	195.773	1.88705e-44	2.00539e-41
ENSG00000134250.21	-1.1734	5.49007	186.662	1.82528e-42	1.78821e-39
ENSG00000173473.11	-0.602229	8.31138	183.197	1.03929e-41	9.58287e-39
ENSG00000150093.20	-0.592033	8.32373	177.924	1.46689e-40	1.25992e-37
ENSG00000125676.20	-0.795357	6.84098	177.147	2.16642e-40	1.78729e-37
ENSG00000168615.13	-0.734554	7.20982	175.758	4.35213e-40	3.54388e-37
ENSG00000007202.16	-0.656391	7.76067	175.225	5.68673e-40	4.57125e-37
ENSG00000011405.14	-0.930161	6.09645	171.596	3.5187e-39	2.6581e-36
ENSG00000134313.17	-0.794563	6.72014	168.271	1.86921e-38	1.34712e-35
ENSG00000172292.15	-1.17624	5.30403	167.672	2.52469e-38	1.79884e-35
ENSG00000108256.9	-0.918597	6.06233	163.992	1.60339e-37	1.11703e-34
ENSG00000198315.11	-1.4624	4.59935	163.669	1.88604e-37	1.2995e-34
ENSG00000138829.14	-0.86824	6.22284	161.659	5.17644e-37	3.48992e-34
ENSG00000089057.15	-1.21219	5.10061	157.129	5.56185e-36	3.45275e-33
ENSG00000145391.14	-0.732056	6.88896	153.439	3.22159e-35	1.87031e-32
ENSG00000085719.13	-0.687699	7.16327	151.567	8.25295e-35	4.70418e-32
ENSG00000102908.23	-1.79022	3.90996	150.498	1.41268e-34	7.90849e-32
ENSG00000134352.21	-0.830841	6.18863	145.324	1.90426e-33	9.94977e-31
ENSG00000148773.14	-0.76214	6.55244	144.701	2.60395e-33	1.33826e-30
ENSG00000035403.18	-0.692014	7.01667	144.6	2.73949e-33	1.39647e-30
ENSG00000140575.13	-0.6782	7.08279	142.734	7.00182e-33	3.4298e-30
ENSG00000147162.15	-0.640554	7.33721	141.135	1.56462e-32	7.48869e-30
ENSG00000196367.15	-1.06906	5.29624	138.953	4.68849e-32	2.13021e-29
ENSG00000133124.12	-0.905068	5.83377	138.92	4.76736e-32	2.15045e-29
ENSG00000095319.14	-0.598557	7.61365	137.733	8.66232e-32	3.85197e-29
ENSG00000108582.12	-0.691127	6.90121	137.625	9.14438e-32	4.03069e-29
ENSG00000115365.13	-0.655202	7.16256	137.615	9.1928e-32	4.03069e-29
ENSG00000188647.13	-1.20969	4.87421	136.467	1.63769e-31	7.06117e-29
ENSG00000165732.14	-0.679044	6.94256	135.218	3.06988e-31	1.29182e-28
ENSG00000198700.10	-0.5884	7.61774	133.393	7.68888e-31	3.13047e-28
ENSG00000159023.23	-0.80581	6.13364	132.571	1.16309e-30	4.61553e-28
ENSG00000115414.21	-0.912319	5.70997	131.01	2.55083e-30	9.88753e-28
ENSG00000058063.16	-0.830274	6.01607	130.978	2.59167e-30	9.96918e-28
ENSG00000196914.9	-0.847363	5.93388	129.744	4.82353e-30	1.8219e-27
ENSG00000166881.10	-0.767969	6.20417	125.746	3.60871e-29	1.33098e-26
ENSG00000264364.3	-0.949358	5.49556	124.407	7.08125e-29	2.58136e-26
ENSG00000114857.19	-0.916571	5.60479	124.042	8.50808e-29	3.08356e-26
ENSG00000127481.15	-0.812235	5.97132	122.197	2.15416e-28	7.63086e-26
ENSG00000009694.14	-1.17111	4.79206	122.003	2.7911e-28	9.83155e-26
ENSG00000136824.19	-0.691649	6.59313	121.569	2.95602e-28	1.03543e-25
ENSG00000148730.7	-0.613054	7.17168	121.134	3.67863e-28	1.28139e-25
ENSG00000135720.13	-0.817554	5.93072	120.833	4.28088e-28	1.48293e-25
ENSG00000021826.18	-0.688834	6.52731	117.351	2.4735e-27	8.11981e-25
ENSG00000163428.4	-0.728963	6.25855	117.208	2.65795e-27	8.67987e-25
ENSG00000183723.13	-0.838071	5.78443	116.105	4.63212e-27	1.50484e-24
ENSG00000119638.14	-0.601352	7.14536	115.382	6.66995e-27	2.14465e-24
ENSG00000180370.10	-0.719349	6.27961	115.337	6.82028e-27	2.18179e-24
ENSG00000110344.10	-1.30433	4.36977	113.964	1.36227e-26	4.22842e-24
ENSG00000162434.14	-0.687286	6.45926	113.573	1.65924e-26	5.07484e-24
ENSG00000123384.14	-0.745984	6.10471	111.9	3.85414e-26	1.13988e-23
ENSG00000100852.14	-1.17123	4.65802	111.769	4.11822e-26	1.21226e-23
ENSG00000101974.15	-0.689022	6.40409	111.552	4.59384e-26	1.34595e-23
ENSG00000288701.1	-0.634103	6.77784	110.428	8.09274e-26	2.34914e-23
ENSG00000119285.11	-1.03054	5.01259	109.241	1.47219e-25	4.23423e-23
ENSG00000074181.9	-0.598518	7.02693	109.044	1.62598e-25	4.6552e-23
ENSG00000103479.17	-0.943858	5.28236	108.357	2.29843e-25	6.49151e-23
ENSG00000125107.19	-0.845777	5.62288	107.352	3.8152e-25	1.04918e-22
ENSG00000138759.20	-1.2406	4.4032	106.02	7.46903e-25	2.02731e-22
ENSG00000165288.11	-0.893175	5.40972	104.985	1.25868e-24	3.38709e-22
ENSG00000152818.20	-1.10257	4.72812	104.202	1.86817e-24	4.96331e-22
ENSG00000120733.15	-0.719493	6.08921	103.344	2.87932e-24	7.58544e-22
ENSG00000197081.16	-0.593748	6.91431	102.524	4.35427e-24	1.12815e-21
ENSG00000286149.1	-2.25975	2.88446	102.259	4.97621e-24	1.27872e-21
ENSG00000188211.9	-1.12628	4.62963	102.002	5.66373e-24	1.44945e-21
ENSG00000165097.16	-0.627105	6.61746	101.192	8.52608e-24	2.12982e-21
ENSG00000166326.7	-0.814513	5.64207	100.876	9.99851e-24	2.48121e-21
ENSG00000197969.14	-1.07607	4.74773	100.68	1.10372e-23	2.72453e-21
ENSG00000183853.18	-0.812179	5.64404	100.421	1.25795e-23	3.08099e-21
ENSG00000163939.19	-0.838141	5.48063	96.7865	7.87062e-23	1.84827e-20
ENSG00000085224.23	-0.801183	5.62761	96.7166	8.15335e-23	1.90517e-20
ENSG00000109572.16	-0.745093	5.86146	96.5479	8.87756e-23	2.05396e-20
ENSG00000143324.14	-0.60361	6.63457	94.5223	2.4679e-22	5.66803e-20
ENSG00000133657.17	-0.810994	5.54845	94.4892	2.50956e-22	5.74268e-20
ENSG00000205339.10	-0.592066	6.72627	94.4359	2.57798e-22	5.8778e-20
ENSG00000101752.13	-0.718539	5.93309	93.8861	3.40264e-22	7.702e-20
ENSG00000106771.13	-0.756755	5.74939	93.1704	4.88343e-22	1.08578e-19
ENSG00000152104.12	-1.00112	4.84057	92.9503	5.45743e-22	1.20912e-19
ENSG00000136010.14	-0.719658	5.90842	92.7864	5.92831e-22	1.30423e-19
ENSG00000163349.22	-0.764059	5.71103	92.7454	6.05254e-22	1.3269e-19
ENSG00000100580.8	-0.733806	5.84039	92.5694	6.6148e-22	1.4401e-19
ENSG00000116830.12	-0.694468	6.01515	92.2399	7.81238e-22	1.6718e-19
ENSG00000076108.12	-0.603482	6.56705	91.9041	9.25596e-22	1.96064e-19
ENSG00000180182.11	-0.949689	4.96873	90.8169	1.60267e-21	3.36078e-19
ENSG00000162923.18	-0.641022	6.23036	89.4603	3.17999e-21	6.53722e-19
ENSG00000198836.11	-0.635196	6.24691	88.7306	4.59726e-21	9.35872e-19
ENSG00000172466.16	-0.776831	5.58215	88.6904	4.69164e-21	9.51992e-19
ENSG00000112159.13	-0.921285	5.0252	88.6744	4.72964e-21	9.56608e-19
ENSG00000184863.11	-0.890126	5.13158	88.4321	5.34558e-21	1.07771e-18
ENSG00000253352.10	-0.986246	4.8052	88.2515	5.8562e-21	1.17687e-18
ENSG00000198589.15	-0.765243	5.61556	87.7413	7.57792e-21	1.51317e-18
ENSG00000162601.12	-1.05697	4.58594	87.7171	7.67138e-21	1.52697e-18
ENSG00000286146.1	-1.5157	3.59844	87.3246	9.35384e-21	1.8443e-18
ENSG00000134569.10	-0.863212	5.20493	86.9957	1.10448e-20	2.17088e-18
ENSG00000056586.16	-0.635406	6.19252	86.0117	1.81592e-20	3.52503e-18
ENSG00000198786.2	-1.01035	13.117	831.134	2.3209e-20	4.47756e-18
ENSG00000224470.9	-0.875923	5.12842	85.5292	2.31733e-20	4.47756e-18
ENSG00000163539.18	-0.776401	5.49771	84.1884	4.56342e-20	8.59239e-18
ENSG00000198265.12	-0.947377	4.84081	83.4908	6.49299e-20	1.21164e-17
ENSG00000100147.14	-0.828634	5.24812	82.3906	1.13242e-19	2.07611e-17
ENSG00000113810.16	-0.734319	5.63581	81.9958	1.38261e-19	2.52006e-17
ENSG00000158467.17	-0.926475	4.87568	81.6654	1.63397e-19	2.94397e-17
ENSG00000180008.9	-0.780832	5.42874	81.6108	1.67972e-19	3.01772e-17
ENSG00000174233.12	-0.603061	6.26823	81.022	2.26234e-19	4.01837e-17
ENSG00000198585.12	-0.704786	5.74203	80.5499	2.87235e-19	5.07313e-17
ENSG00000279501.1	-1.49548	3.49408	78.7562	7.1164e-19	1.21901e-16
ENSG00000115464.15	-1.04594	4.44665	78.751	7.13521e-19	1.21901e-16
ENSG00000087301.9	-0.730235	5.58008	78.4687	8.23032e-19	1.40229e-16
ENSG00000131791.8	-0.657348	5.92238	78.2695	9.10326e-19	1.54681e-16
ENSG00000060237.19	-0.687639	5.76675	77.9534	1.06819e-18	1.80041e-16
ENSG00000131374.15	-0.873412	4.96904	77.2912	1.49335e-18	2.50356e-16
ENSG00000114439.19	-0.815667	5.19116	77.2839	1.49889e-18	2.50615e-16
ENSG00000278996.1	-1.77069	3.06792	77.171	1.58701e-18	2.63941e-16
ENSG00000117523.18	-0.807922	5.20889	76.6356	2.08085e-18	3.4334e-16
ENSG00000164292.13	-0.594986	6.21642	76.5239	2.23289e-18	3.66498e-16
ENSG00000169860.7	-0.94079	4.71098	75.9473	2.94792e-18	4.75154e-16
ENSG00000094916.16	-0.600042	6.15337	74.9902	4.78527e-18	7.63452e-16
ENSG00000133704.10	-0.603766	6.11896	74.4619	6.25246e-18	9.8253e-16
ENSG00000136068.16	-0.626688	5.97364	73.4297	1.05442e-17	1.62838e-15
ENSG00000137693.14	-0.612268	6.04038	73.0306	1.29056e-17	1.98328e-15
ENSG00000004700.16	-0.650242	5.84144	72.9639	1.33487e-17	2.04637e-15
ENSG00000151718.16	-0.851339	4.95697	72.9228	1.36297e-17	2.08434e-15
ENSG00000134762.17	-0.618342	6.00464	72.8565	1.40949e-17	2.14502e-15
ENSG00000205060.11	-0.765544	5.29827	72.7707	1.47212e-17	2.23458e-15
ENSG00000070367.16	-0.585222	6.16963	72.1499	2.0159e-17	3.00945e-15
ENSG00000156531.18	-0.725326	5.44845	71.509	2.78899e-17	4.09531e-15
ENSG00000117724.15	-0.705473	5.53713	71.4645	2.85264e-17	4.16925e-15
ENSG00000185722.18	-0.737671	5.39542	71.4912	2.86853e-17	4.17301e-15
ENSG00000131368.9	-0.659126	5.75611	71.2696	3.26746e-17	4.7314e-15
ENSG00000158711.14	-0.909042	4.70685	70.9363	3.72764e-17	5.33614e-15
ENSG00000176853.16	-0.674229	5.66699	70.6443	4.3219e-17	6.14474e-15
ENSG00000115355.18	-0.848279	4.91204	70.4199	4.84227e-17	6.86902e-15
ENSG00000133858.17	-0.972287	4.48387	70.0619	5.80538e-17	8.16137e-15
ENSG00000129657.16	-0.807324	5.05612	69.8563	6.44273e-17	9.01695e-15
ENSG00000054965.11	-0.791224	5.10996	69.3562	8.30092e-17	1.13639e-14
ENSG00000110841.14	-0.675671	5.62251	69.0199	9.843e-17	1.33008e-14
ENSG00000083857.15	-1.09021	4.1158	68.7392	1.13477e-16	1.51979e-14
ENSG00000100697.17	-0.806997	5.02515	68.5728	1.23462e-16	1.64703e-14
ENSG00000128731.18	-1.51908	3.27216	68.4349	1.32405e-16	1.76258e-14
ENSG00000166086.13	-0.722395	5.37649	67.9368	1.70427e-16	2.26393e-14
ENSG00000103994.18	-0.762207	5.20219	67.9271	1.79097e-16	2.37408e-14
ENSG00000023516.9	-1.02527	4.26628	67.532	2.0924e-16	2.76779e-14
ENSG00000008311.16	-0.634645	5.78509	67.3154	2.3353e-16	3.05686e-14
ENSG00000143797.12	-0.582497	6.06784	67.2932	2.36175e-16	3.08504e-14
ENSG00000095564.15	-0.892173	4.67491	67.0877	2.62104e-16	3.40246e-14
ENSG00000101868.13	-0.589621	6.01395	66.7119	3.17116e-16	4.08278e-14
ENSG00000286032.1	-1.20777	3.79302	66.6122	3.50277e-16	4.47299e-14
ENSG00000129003.19	-1.16275	3.88024	66.2759	3.95575e-16	5.04117e-14
ENSG00000136100.14	-0.750366	5.20451	66.1088	4.30545e-16	5.45357e-14
ENSG00000138448.13	-0.637054	5.74332	66.0892	4.3486e-16	5.49712e-14
ENSG00000187240.17	-0.810464	4.95178	66.0543	4.42607e-16	5.5838e-14
ENSG00000175414.7	-0.739337	5.24127	65.7176	5.25013e-16	6.58367e-14
ENSG00000100350.16	-0.605219	5.89371	65.4057	6.14996e-16	7.66605e-14
ENSG00000116641.18	-0.721921	5.31264	65.3864	6.21042e-16	7.72606e-14
ENSG00000120137.7	-0.705498	5.38237	65.1357	7.05241e-16	8.72162e-14
ENSG00000008294.22	-0.614394	5.83577	65.0772	7.26485e-16	8.96665e-14
ENSG00000090857.14	-0.968564	4.37646	64.8062	8.33535e-16	1.02075e-13
ENSG00000089916.18	-0.959961	4.39844	64.5361	9.5592e-16	1.15931e-13
ENSG00000018236.15	-0.72557	5.27258	64.4802	9.83421e-16	1.18806e-13
ENSG00000197312.13	-0.792085	4.98265	64.4229	1.01244e-15	1.22077e-13
ENSG00000161813.23	-0.649301	5.62919	64.0852	1.20166e-15	1.44061e-13
ENSG00000099204.22	-0.685506	5.44227	63.7784	1.40399e-15	1.67358e-13
ENSG00000173821.20	-0.765038	5.07159	63.4814	1.63239e-15	1.93846e-13
ENSG00000137642.13	-1.16121	3.81129	62.7463	2.3703e-15	2.76242e-13
ENSG00000113658.18	-0.852276	4.70606	62.5476	2.6218e-15	3.04984e-13
ENSG00000185697.17	-0.902885	4.53038	62.494	2.69414e-15	3.12407e-13
ENSG00000169914.6	-0.670412	5.47632	62.2968	2.97773e-15	3.43206e-13
ENSG00000176986.16	-0.768424	5.0168	61.8874	3.66548e-15	4.1939e-13
ENSG00000185946.16	-0.607163	5.7709	61.0885	5.49867e-15	6.15654e-13
ENSG00000123104.12	-0.968963	4.28294	61.069	5.55324e-15	6.20656e-13
ENSG00000136231.14	-0.841729	4.7034	60.8801	6.11229e-15	6.81923e-13
ENSG00000130396.22	-0.593683	5.83623	60.8248	6.2864e-15	7.00102e-13
ENSG00000197563.11	-0.699484	5.28632	60.4308	7.67846e-15	8.491e-13
ENSG00000196547.15	-0.582129	5.89059	60.4333	7.66873e-15	8.491e-13
ENSG00000136111.14	-0.614597	5.6639	58.7209	1.82994e-14	1.948e-12
ENSG00000172869.15	-1.1194	3.81673	58.7014	1.84821e-14	1.96079e-12
ENSG00000197977.4	-0.599762	5.73808	58.5083	2.03868e-14	2.15557e-12
ENSG00000109586.12	-0.59919	5.73405	58.2291	2.34935e-14	2.46741e-12
ENSG00000003989.18	-0.889875	4.46079	58.2126	2.36918e-14	2.48408e-12
ENSG00000143776.20	-0.841377	4.62966	58.1173	2.48667e-14	2.59858e-12
ENSG00000010404.18	-0.78406	4.8402	57.764	2.97566e-14	3.08106e-12
ENSG00000157106.18	-0.832036	4.63818	57.1041	4.1613e-14	4.26329e-12
ENSG00000186951.17	-0.980833	4.1446	57.0896	4.19204e-14	4.28778e-12
ENSG00000058668.16	-0.730681	5.02776	56.5373	5.55062e-14	5.6056e-12
ENSG00000074603.19	-0.692962	5.20388	56.5369	5.55195e-14	5.6056e-12
ENSG00000116539.14	-0.949164	4.20113	55.6261	8.82128e-14	8.73766e-12
ENSG00000037749.13	-0.717217	5.05537	55.4475	9.66e-14	9.5233e-12
ENSG00000187498.16	-0.648378	5.38827	55.3253	1.02793e-13	1.00862e-11
ENSG00000085788.14	-0.596478	5.65933	55.1863	1.1032e-13	1.07575e-11
ENSG00000108021.22	-0.781465	4.77259	55.0213	1.19978e-13	1.1663e-11
ENSG00000143061.18	-0.613399	5.56008	54.9432	1.24838e-13	1.20979e-11
ENSG00000164187.7	-0.987388	4.06051	54.7892	1.35008e-13	1.29832e-11
ENSG00000130939.20	-0.589482	5.68286	54.7332	1.3891e-13	1.33379e-11
ENSG00000051825.15	-0.770641	4.78978	54.1468	1.87182e-13	1.77286e-11
ENSG00000033867.17	-1.01119	3.96038	53.9309	2.08917e-13	1.97275e-11
ENSG00000161847.15	-0.620483	5.4778	53.5546	2.53006e-13	2.37122e-11
ENSG00000151233.11	-0.739964	4.89179	53.356	2.79901e-13	2.61158e-11
ENSG00000144724.20	-0.724292	4.96374	53.3082	2.868e-13	2.66801e-11
ENSG00000106086.21	-0.804991	4.6317	53.2365	2.9745e-13	2.76298e-11
ENSG00000127603.32	-0.663408	5.23838	52.8121	4.02499e-13	3.71128e-11
ENSG00000140199.13	-0.822583	4.52944	52.0893	5.33308e-13	4.85318e-11
ENSG00000124406.17	-0.787772	4.65385	51.9576	5.70287e-13	5.17468e-11
ENSG00000196865.4	-0.963643	4.04087	51.6852	6.55147e-13	5.91046e-11
ENSG00000198146.4	-1.3071	3.26119	51.319	7.89407e-13	7.05069e-11
ENSG00000123643.14	-0.768516	4.70925	51.2373	8.22955e-13	7.32944e-11
ENSG00000065534.20	-0.961195	4.02773	51.1433	8.63283e-13	7.64518e-11
ENSG00000156162.16	-0.650479	5.23588	50.8745	9.89931e-13	8.71751e-11
ENSG00000234420.9	-0.690515	5.02631	50.5134	1.18984e-12	1.03759e-10
ENSG00000138594.14	-0.611129	5.42907	50.4571	1.22441e-12	1.06331e-10
ENSG00000039319.17	-0.894895	4.2245	50.3959	1.26318e-12	1.09545e-10
ENSG00000151914.22	-0.721266	4.88026	50.3194	1.31336e-12	1.13739e-10
ENSG00000133138.20	-0.759199	4.72053	50.2815	1.33897e-12	1.15798e-10
ENSG00000111752.11	-0.687429	5.02776	50.0911	1.47536e-12	1.26719e-10
ENSG00000166949.17	-1.09887	3.65298	49.9424	1.59147e-12	1.36318e-10
ENSG00000174705.13	-0.768393	4.6652	49.7811	1.7278e-12	1.47192e-10
ENSG00000162733.19	-0.807198	4.51254	49.7398	1.76447e-12	1.50111e-10
ENSG00000111885.7	-0.587626	5.52224	49.3631	2.13787e-12	1.8041e-10
ENSG00000219201.4	-0.783518	4.59155	49.321	2.18419e-12	1.83823e-10
ENSG00000147526.20	-0.685114	5.00926	49.1688	2.36042e-12	1.97068e-10
ENSG00000178502.6	-1.03036	3.79253	49.1593	2.37186e-12	1.9761e-10
ENSG00000054690.14	-0.811391	4.4785	49.1547	2.37744e-12	1.97699e-10
ENSG00000143669.16	-1.28416	3.2481	49.1139	2.42739e-12	2.01586e-10
ENSG00000134709.13	-0.688941	4.98236	48.9647	2.6191e-12	2.16932e-10
ENSG00000146858.8	-0.86714	4.27044	48.8959	2.71253e-12	2.2391e-10
ENSG00000156535.15	-1.10098	3.61989	48.8714	2.74661e-12	2.26297e-10
ENSG00000048740.19	-0.607859	5.3861	48.6469	3.07958e-12	2.53067e-10
ENSG00000184445.12	-0.626164	5.28519	48.5879	3.17366e-12	2.60456e-10
ENSG00000177034.18	-0.701706	4.91121	48.5376	3.25611e-12	2.66525e-10
ENSG00000127946.17	-0.69717	4.93032	48.5389	3.25388e-12	2.66525e-10
ENSG00000112249.14	-0.666195	5.06706	48.306	3.66411e-12	2.9759e-10
ENSG00000067141.17	-0.628408	5.26177	48.271	3.73004e-12	3.02162e-10
ENSG00000232527.8	-5.36936	0.43142	48.2363	3.83044e-12	3.09895e-10
ENSG00000204186.10	-1.06068	3.69668	48.2087	3.85032e-12	3.10832e-10
ENSG00000116678.20	-0.781019	4.56078	48.1673	3.93247e-12	3.16923e-10
ENSG00000135074.16	-0.968868	3.9185	48.1235	4.02123e-12	3.2366e-10
ENSG00000131263.13	-0.793018	4.51364	48.0265	4.22505e-12	3.37896e-10
ENSG00000151694.15	-0.748793	4.68523	47.9426	4.40984e-12	3.5133e-10
ENSG00000131389.18	-0.694276	4.91888	47.8411	4.64403e-12	3.6905e-10
ENSG00000159842.16	-4.699	0.599426	49.0305	5.08304e-12	4.02407e-10
ENSG00000135473.16	-0.63891	5.18305	47.6248	5.18543e-12	4.09652e-10
ENSG00000125633.11	-0.690998	4.91865	47.3744	5.89179e-12	4.60618e-10
ENSG00000115232.14	-1.36503	3.04505	47.3379	6.00241e-12	4.6814e-10
ENSG00000149187.19	-0.584014	5.4734	47.3236	6.04644e-12	4.70947e-10
ENSG00000115504.15	-0.622073	5.25858	47.2317	6.33648e-12	4.92924e-10
ENSG00000122591.13	-0.60903	5.32864	47.1943	6.45851e-12	4.99936e-10
ENSG00000117036.12	-0.844204	4.295	47.1597	6.57333e-12	5.08197e-10
ENSG00000196712.20	-0.79475	4.47491	46.9923	7.15925e-12	5.50779e-10
ENSG00000174010.10	-0.729589	4.73511	46.96	7.27843e-12	5.58577e-10
ENSG00000139324.12	-0.613377	5.28827	46.7597	8.06103e-12	6.15623e-10
ENSG00000183530.14	-0.817877	4.3694	46.544	8.99881e-12	6.82255e-10
ENSG00000266338.7	-0.583141	5.44539	46.3983	9.69329e-12	7.30492e-10
ENSG00000188419.14	-0.786872	4.47684	46.2755	1.03198e-11	7.73983e-10
ENSG00000061987.16	-0.979264	3.83637	46.192	1.07689e-11	8.06702e-10
ENSG00000185591.10	-0.86682	4.18292	46.1829	1.08194e-11	8.09517e-10
ENSG00000169155.10	-0.851584	4.23832	46.168	1.09019e-11	8.14722e-10
ENSG00000163960.12	-0.734203	4.68737	46.0744	1.14348e-11	8.53529e-10
ENSG00000162378.13	-0.923865	3.98369	45.9916	1.19286e-11	8.87218e-10
ENSG00000065060.18	-0.867888	4.16183	45.6677	1.40722e-11	1.03925e-09
ENSG00000197535.16	-0.629928	5.15942	45.6245	1.4386e-11	1.06118e-09
ENSG00000165671.22	-0.614163	5.24034	45.526	1.51273e-11	1.10933e-09
ENSG00000101680.16	-0.681717	4.89768	45.5157	1.52072e-11	1.11389e-09
ENSG00000172943.21	-0.796572	4.41068	45.3381	1.665e-11	1.2139e-09
ENSG00000067596.12	-0.669574	4.93833	45.1098	1.87077e-11	1.35604e-09
ENSG00000167202.12	-0.653586	5.01207	44.9331	2.04736e-11	1.47721e-09
ENSG00000162402.15	-0.703048	4.7752	44.8097	2.18056e-11	1.5697e-09
ENSG00000187772.8	-0.664269	4.95073	44.6758	2.33486e-11	1.67118e-09
ENSG00000141027.23	-0.59455	5.31111	44.5677	2.46736e-11	1.75401e-09
ENSG00000198162.12	-0.766811	4.49504	44.4797	2.58076e-11	1.8284e-09
ENSG00000101811.15	-0.624787	5.12876	44.1458	3.06049e-11	2.15368e-09
ENSG00000125257.16	-0.713738	4.69802	43.9086	3.45465e-11	2.42019e-09
ENSG00000163507.15	-0.666378	4.90239	43.6421	3.95828e-11	2.75148e-09
ENSG00000155850.9	-0.829818	4.22369	43.5228	4.20695e-11	2.90502e-09
ENSG00000120685.20	-0.86094	4.09921	43.1216	5.16417e-11	3.53101e-09
ENSG00000166750.10	-0.99125	3.71917	43.0382	5.38884e-11	3.67261e-09
ENSG00000157654.19	-0.87846	4.03235	43.0076	5.47369e-11	3.72639e-09
ENSG00000174606.14	-0.609997	5.16384	42.9549	5.62337e-11	3.81999e-09
ENSG00000122008.16	-1.18685	3.26692	42.9161	5.73585e-11	3.88797e-09
ENSG00000100426.7	-0.633705	5.03382	42.8365	5.97389e-11	4.03624e-09
ENSG00000197121.15	-0.742478	4.52832	42.631	6.63546e-11	4.47358e-09
ENSG00000012983.12	-0.62224	5.08194	42.585	6.79329e-11	4.57507e-09
ENSG00000164114.19	-0.797185	4.3086	42.4828	7.15769e-11	4.79474e-09
ENSG00000203668.3	-0.616846	5.10505	42.4404	7.3142e-11	4.89435e-09
ENSG00000151806.14	-0.629313	5.03765	42.3648	7.60241e-11	5.07637e-09
ENSG00000149311.20	-0.622092	5.06432	42.1434	8.51343e-11	5.66658e-09
ENSG00000150893.11	-1.1006	3.42329	41.9856	9.22872e-11	6.13181e-09
ENSG00000177119.17	-0.629168	5.02395	41.9547	9.37547e-11	6.22055e-09
ENSG00000204217.16	-0.76752	4.40379	41.9507	9.39479e-11	6.22678e-09
ENSG00000132953.18	-0.732409	4.53458	41.7105	1.06226e-10	6.98887e-09
ENSG00000150760.13	-0.610714	5.10561	41.6028	1.12236e-10	7.36877e-09
ENSG00000178904.19	-0.688225	4.71775	41.4584	1.20838e-10	7.9087e-09
ENSG00000259366.3	-8.30712	-0.0831087	41.3944	1.2486e-10	8.138e-09
ENSG00000156011.19	-1.2128	3.16376	41.3584	1.2718e-10	8.27901e-09
ENSG00000112739.17	-0.597078	5.16015	41.0855	1.46229e-10	9.44238e-09
ENSG00000126003.7	-0.819918	4.16517	41.0136	1.51703e-10	9.77574e-09
ENSG00000138246.17	-0.715471	4.57504	40.8545	1.64569e-10	1.05506e-08
ENSG00000137968.17	-0.615019	5.04274	40.6459	1.83104e-10	1.16555e-08
ENSG00000180667.11	-0.772472	4.33383	40.6405	1.8361e-10	1.16758e-08
ENSG00000133863.9	-0.998052	3.62584	40.5868	1.88721e-10	1.19886e-08
ENSG00000001629.10	-0.886579	3.92008	40.5757	1.89797e-10	1.20448e-08
ENSG00000160352.16	-0.781089	4.29289	40.4445	2.02972e-10	1.28419e-08
ENSG00000119547.6	-0.920467	3.82133	40.4025	2.07379e-10	1.31075e-08
ENSG00000174373.17	-1.16292	3.23684	40.3754	2.10277e-10	1.32773e-08
ENSG00000171365.17	-1.10637	3.36024	40.3553	2.12448e-10	1.34009e-08
ENSG00000188848.17	-0.871898	3.95256	40.2138	2.28405e-10	1.42639e-08
ENSG00000142798.20	-0.722179	4.50842	39.8723	2.72022e-10	1.69037e-08
ENSG00000127334.11	-1.02571	3.52566	39.6596	3.0331e-10	1.8792e-08
ENSG00000006459.11	-1.14438	3.24821	39.5407	3.22338e-10	1.98727e-08
ENSG00000113083.15	-0.625543	4.94205	39.5016	3.28865e-10	2.02354e-08
ENSG00000124788.19	-1.07126	3.41577	39.4835	3.31931e-10	2.0404e-08
ENSG00000143970.18	-1.14863	3.23862	39.4564	3.36568e-10	2.06688e-08
ENSG00000167548.18	-0.677737	4.68331	39.2864	3.67173e-10	2.24603e-08
ENSG00000038219.13	-0.786845	4.22349	39.2613	3.71919e-10	2.27062e-08
ENSG00000152127.9	-0.813766	4.11642	39.1247	3.98853e-10	2.42561e-08
ENSG00000101935.13	-0.609146	5.0062	38.9415	4.38097e-10	2.65398e-08
ENSG00000215252.12	-0.612686	4.98208	38.8535	4.58272e-10	2.76551e-08
ENSG00000104093.14	-0.904003	3.80912	38.7749	4.7711e-10	2.87366e-08
ENSG00000182158.16	-0.719173	4.46806	38.5229	5.42828e-10	3.25075e-08
ENSG00000151422.14	-0.799749	4.14199	38.5164	5.44637e-10	3.25847e-08
ENSG00000162409.12	-0.734443	4.40277	38.4809	5.54654e-10	3.31523e-08
ENSG00000143702.16	-3.13207	0.880096	38.474	5.56612e-10	3.32377e-08
ENSG00000124151.19	-0.830897	4.02127	38.3375	5.96903e-10	3.54747e-08
ENSG00000111371.16	-0.649936	4.76552	38.1372	6.61436e-10	3.90877e-08
ENSG00000153395.10	-0.894805	3.80185	37.8501	7.78807e-10	4.56794e-08
ENSG00000224616.5	-0.678788	4.61483	37.7792	7.94603e-10	4.65188e-08
ENSG00000166135.14	-0.595978	5.02289	37.7671	7.99554e-10	4.67649e-08
ENSG00000075391.18	-1.45513	2.56712	37.6495	8.49186e-10	4.95754e-08
ENSG00000092439.16	-0.661861	4.68544	37.6263	8.59378e-10	5.00386e-08
ENSG00000054654.20	-0.824112	4.02011	37.6042	8.69174e-10	5.04604e-08
ENSG00000118058.25	-0.808623	4.07348	37.5562	8.90792e-10	5.16676e-08
ENSG00000106261.17	-0.807538	4.0684	37.3896	9.70222e-10	5.60672e-08
ENSG00000286267.1	-1.08707	3.30207	37.2633	1.03507e-09	5.97598e-08
ENSG00000196678.14	-0.689376	4.53967	37.1059	1.12207e-09	6.42503e-08
ENSG00000110713.18	-0.76745	4.21209	37.082	1.13591e-09	6.49241e-08
ENSG00000176994.11	-0.675291	4.59726	37.0374	1.16218e-09	6.63043e-08
ENSG00000290792.1	-0.895674	3.77387	36.9674	1.20465e-09	6.86027e-08
ENSG00000055609.21	-0.961078	3.58798	36.6547	1.41416e-09	8.00974e-08
ENSG00000084112.15	-0.727741	4.3418	36.3991	1.61229e-09	9.05827e-08
ENSG00000151148.14	-0.593769	4.97574	36.3653	1.64046e-09	9.20832e-08
ENSG00000164684.13	-0.975397	3.52872	36.0997	1.87988e-09	1.04586e-07
ENSG00000143315.8	-0.637739	4.73107	36.02	1.95838e-09	1.08472e-07
ENSG00000163625.17	-1.04939	3.33839	35.9269	2.05412e-09	1.13475e-07
ENSG00000145390.12	-0.875648	3.7926	35.8529	2.13369e-09	1.17563e-07
ENSG00000159433.12	-1.10586	3.19921	35.7919	2.22834e-09	1.22451e-07
ENSG00000153707.19	-0.973399	3.52073	35.7073	2.29919e-09	1.26013e-07
ENSG00000169855.21	-0.581206	5.01143	35.6217	2.40244e-09	1.31557e-07
ENSG00000064763.12	-0.609781	4.85316	35.5481	2.49493e-09	1.36146e-07
ENSG00000263001.8	-0.715299	4.36027	35.5205	2.53047e-09	1.37846e-07
ENSG00000185621.11	-1.12919	3.13529	35.3406	2.77534e-09	1.50271e-07
ENSG00000005810.20	-0.67772	4.51311	35.3215	2.80261e-09	1.51616e-07
ENSG00000102763.18	-0.703931	4.39301	35.2797	2.8634e-09	1.54772e-07
ENSG00000137040.10	-0.597514	4.90266	35.2028	2.97878e-09	1.60593e-07
ENSG00000138778.14	-0.656602	4.59207	34.91	3.46186e-09	1.8473e-07
ENSG00000076770.16	-0.593205	4.91053	34.8839	3.50859e-09	1.87065e-07
ENSG00000006607.14	-0.854041	3.81281	34.7764	3.70769e-09	1.97178e-07
ENSG00000115808.13	-0.988791	3.44833	34.7742	3.71198e-09	1.97238e-07
ENSG00000123908.12	-0.639471	4.66399	34.6879	3.88003e-09	2.05645e-07
ENSG00000115109.14	-0.666411	4.5303	34.5434	4.17898e-09	2.20557e-07
ENSG00000166225.9	-0.971749	3.48018	34.5099	4.25156e-09	2.23823e-07
ENSG00000007923.17	-0.61834	4.75937	34.4901	4.29503e-09	2.25921e-07
ENSG00000164930.12	-0.786443	4.01572	34.3193	4.68875e-09	2.45396e-07
ENSG00000168813.17	-0.797791	3.96893	34.2253	4.92087e-09	2.56901e-07
ENSG00000118762.8	-0.811477	3.92151	34.1688	5.06564e-09	2.6402e-07
ENSG00000141576.16	-0.583454	4.91861	33.9193	5.75843e-09	2.97408e-07
ENSG00000103742.12	-0.772834	4.04836	33.8665	5.91688e-09	3.05089e-07
ENSG00000166147.15	-0.95538	3.49314	33.7647	6.23484e-09	3.20956e-07
ENSG00000102531.16	-0.667488	4.4874	33.6925	6.47035e-09	3.32261e-07
ENSG00000106692.15	-0.894748	3.64663	33.4609	7.28839e-09	3.72135e-07
ENSG00000075711.21	-0.742725	4.15048	33.4501	7.329e-09	3.73904e-07
ENSG00000060749.17	-0.59075	4.85556	33.4401	7.36664e-09	3.75519e-07
ENSG00000160305.18	-0.621002	4.69328	33.3365	7.76954e-09	3.94453e-07
ENSG00000066279.19	-0.919995	3.56321	32.9913	9.27864e-09	4.68414e-07
ENSG00000241399.7	-1.17268	2.94657	32.9148	9.65085e-09	4.86031e-07
ENSG00000103064.15	-0.798227	3.9103	32.8546	9.95432e-09	4.99311e-07
ENSG00000110395.8	-0.659249	4.48592	32.8546	9.95436e-09	4.99311e-07
ENSG00000081377.17	-0.615599	4.69247	32.7733	1.03792e-08	5.1896e-07
ENSG00000132466.20	-0.683223	4.37082	32.681	1.08836e-08	5.42451e-07
ENSG00000108799.13	-0.722443	4.19671	32.6425	1.11016e-08	5.52439e-07
ENSG00000165185.15	-1.0375	3.24691	32.6148	1.12965e-08	5.61246e-07
ENSG00000100523.17	-0.915219	3.55469	32.581	1.14584e-08	5.67939e-07
ENSG00000185630.20	-0.627464	4.61668	32.3919	1.26294e-08	6.23512e-07
ENSG00000115827.14	-1.03799	3.22054	32.0288	1.52235e-08	7.45712e-07
ENSG00000123066.9	-0.850912	3.71647	32.0199	1.52935e-08	7.48559e-07
ENSG00000107186.17	-0.708639	4.22624	32.0078	1.53891e-08	7.52651e-07
ENSG00000166860.3	-0.802562	3.86134	31.9387	1.59457e-08	7.78051e-07
ENSG00000129317.15	-0.592517	4.7677	31.8715	1.65071e-08	8.04194e-07
ENSG00000219481.11	-1.30613	2.61322	31.8484	1.67042e-08	8.11902e-07
ENSG00000115568.16	-0.780797	3.92697	31.8335	1.68333e-08	8.16279e-07
ENSG00000228253.1	-0.713154	8.52946	103.173	1.80631e-08	8.72539e-07
ENSG00000156671.15	-0.60884	4.67011	31.5771	1.92081e-08	9.24998e-07
ENSG00000173517.11	-0.93169	3.4648	31.3793	2.12671e-08	1.02024e-06
ENSG00000100596.8	-0.653059	4.43788	31.2943	2.22187e-08	1.06263e-06
ENSG00000129315.12	-0.81918	3.78002	31.257	2.26495e-08	1.08159e-06
ENSG00000072364.13	-0.62573	4.56474	31.216	2.31338e-08	1.10214e-06
ENSG00000070018.9	-0.893839	3.57006	31.2728	2.32848e-08	1.10771e-06
ENSG00000166439.6	-1.35267	2.49363	31.0188	2.56068e-08	1.21265e-06
ENSG00000170153.11	-0.898641	3.53096	30.9268	2.68491e-08	1.26479e-06
ENSG00000116903.7	-0.588538	4.7425	30.9277	2.68362e-08	1.26479e-06
ENSG00000204469.13	-0.991648	3.28127	30.8293	2.8232e-08	1.32496e-06
ENSG00000140807.7	-0.79764	3.82507	30.7537	2.93538e-08	1.37452e-06
ENSG00000186918.14	-0.616757	4.58515	30.7415	2.95377e-08	1.3821e-06
ENSG00000044446.12	-0.651199	4.4203	30.7354	2.96317e-08	1.38547e-06
ENSG00000117707.17	-1.28162	2.61527	30.6961	3.02378e-08	1.41275e-06
ENSG00000146463.12	-0.658707	4.37656	30.5618	3.24042e-08	1.50947e-06
ENSG00000279207.1	-0.651212	4.3993	30.328	3.6553e-08	1.69643e-06
ENSG00000132155.14	-0.775149	3.88194	30.3027	3.70336e-08	1.71746e-06
ENSG00000047188.16	-0.607359	4.60658	30.258	3.78968e-08	1.75231e-06
ENSG00000196233.14	-0.603034	4.62807	30.1908	3.92328e-08	1.81141e-06
ENSG00000072840.13	-0.753671	3.93534	29.9193	4.51263e-08	2.06527e-06
ENSG00000155980.13	-0.720666	4.06468	29.8845	4.59441e-08	2.09658e-06
ENSG00000133961.21	-0.583414	4.70458	29.7159	5.01169e-08	2.27211e-06
ENSG00000068650.19	-0.672458	4.26056	29.5559	5.44291e-08	2.45342e-06
ENSG00000198887.9	-0.626509	4.47492	29.5009	5.59945e-08	2.51855e-06
ENSG00000253719.4	-0.591061	4.64986	29.4328	5.79974e-08	2.59931e-06
ENSG00000136478.9	-0.854171	3.59553	29.3379	6.09063e-08	2.71609e-06
ENSG00000165521.16	-1.49776	2.15576	29.2292	6.44194e-08	2.86664e-06
ENSG00000243156.9	-0.793464	3.76977	29.1674	6.65066e-08	2.95154e-06
ENSG00000069702.11	-0.760899	3.87143	29.0344	7.12329e-08	3.14972e-06
ENSG00000063587.15	-0.702645	4.101	29.0014	7.26359e-08	3.20724e-06
ENSG00000198961.10	-0.599417	4.58229	28.9847	7.30817e-08	3.22465e-06
ENSG00000100625.9	-0.800462	3.7347	28.8361	7.89084e-08	3.46225e-06
ENSG00000177707.11	-1.1346	2.84133	28.6514	8.68041e-08	3.7796e-06
ENSG00000065243.20	-0.582488	4.6476	28.5745	9.03191e-08	3.91362e-06
ENSG00000272994.2	-0.701	4.06574	28.3032	1.039e-07	4.47425e-06
ENSG00000169213.7	-0.74549	3.88893	28.2984	1.04158e-07	4.48228e-06
ENSG00000113742.14	-0.664721	4.22742	28.2354	1.07606e-07	4.62433e-06
ENSG00000124782.21	-1.09811	2.90164	28.1066	1.1501e-07	4.93235e-06
ENSG00000147548.17	-0.676365	4.16072	28.0334	1.1944e-07	5.10143e-06
ENSG00000188931.4	-0.705666	4.03121	28.0208	1.2022e-07	5.12542e-06
ENSG00000014123.10	-0.66561	4.2095	28.0077	1.21038e-07	5.15562e-06
ENSG00000143674.11	-0.583518	4.61172	28.0019	1.21398e-07	5.16745e-06
ENSG00000151746.15	-1.27326	2.5036	27.9934	1.21935e-07	5.18327e-06
ENSG00000162971.11	-0.760505	3.82434	27.9633	1.23844e-07	5.25374e-06
ENSG00000122707.12	-0.591961	4.55603	27.794	1.3517e-07	5.70717e-06
ENSG00000077264.17	-1.98366	1.39615	27.5907	1.50142e-07	6.30536e-06
ENSG00000151893.15	-0.709537	3.94993	26.9229	2.12067e-07	8.8291e-06
ENSG00000187097.13	-0.881807	3.39788	26.8008	2.25895e-07	9.3861e-06
ENSG00000197724.11	-0.640758	4.25718	26.7849	2.27761e-07	9.45737e-06
ENSG00000124789.12	-0.673773	4.08608	26.5165	2.61696e-07	1.08021e-05
ENSG00000137941.17	-0.64659	4.21286	26.4925	2.64963e-07	1.09297e-05
ENSG00000111052.8	-0.774922	3.69972	26.3316	2.87968e-07	1.18165e-05
ENSG00000109189.13	-0.587809	4.48634	26.2128	3.06232e-07	1.2525e-05
ENSG00000164938.14	-0.780267	3.67207	26.0863	3.26966e-07	1.33209e-05
ENSG00000272886.6	-0.65078	4.16423	26.0754	3.28815e-07	1.3386e-05
ENSG00000115760.16	-0.815639	3.54844	25.9198	3.56414e-07	1.44361e-05
ENSG00000156675.16	-0.959078	3.13537	25.8405	3.71349e-07	1.4983e-05
ENSG00000206538.9	-1.06087	2.87331	25.7731	3.84549e-07	1.55056e-05
ENSG00000134744.14	-0.784288	3.63435	25.6638	4.06961e-07	1.63462e-05
ENSG00000270231.5	-0.756038	3.72234	25.5836	4.2423e-07	1.70072e-05
ENSG00000104447.13	-1.45748	2.04281	25.4584	4.5266e-07	1.80891e-05
ENSG00000112379.9	-0.922232	3.2082	25.3787	4.71734e-07	1.88153e-05
ENSG00000188215.10	-1.27137	2.37118	25.3389	4.81576e-07	1.91713e-05
ENSG00000124374.9	-0.61544	4.28883	25.3171	4.8705e-07	1.93769e-05
ENSG00000151151.6	-0.900002	3.2696	25.2449	5.05633e-07	2.00653e-05
ENSG00000143147.15	-0.654346	4.09352	25.1789	5.23227e-07	2.07373e-05
ENSG00000196911.12	-0.641414	4.15519	25.1561	5.29438e-07	2.09305e-05
ENSG00000126804.14	-0.595742	4.37772	25.1388	5.3422e-07	2.10929e-05
ENSG00000107443.16	-0.613541	4.28186	25.0262	5.66317e-07	2.22621e-05
ENSG00000176542.10	-1.38812	2.13096	24.9942	5.75811e-07	2.25928e-05
ENSG00000175764.17	-0.827974	3.46723	24.9895	5.77207e-07	2.26335e-05
ENSG00000196208.14	-0.652765	4.08884	24.9746	5.81682e-07	2.2752e-05
ENSG00000081014.11	-0.864135	3.35134	24.9597	5.86206e-07	2.28861e-05
ENSG00000166783.22	-7.73817	-0.671565	25.1458	5.96154e-07	2.32456e-05
ENSG00000158966.16	-0.657563	4.05242	24.746	6.5489e-07	2.53937e-05
ENSG00000128534.8	-0.669825	3.99454	24.7427	6.56034e-07	2.54223e-05
ENSG00000145012.15	-0.902389	3.22569	24.7099	6.70177e-07	2.59063e-05
ENSG00000065526.13	-0.645453	4.10328	24.6403	6.91807e-07	2.66767e-05
ENSG00000175054.16	-0.737321	3.73631	24.6042	7.04899e-07	2.71315e-05
ENSG00000212719.15	-0.616611	4.2384	24.5375	7.29708e-07	2.79782e-05
ENSG00000135913.11	-1.29539	2.28245	24.5277	7.33424e-07	2.80914e-05
ENSG00000160551.12	-0.71623	3.80688	24.5015	7.44735e-07	2.84725e-05
ENSG00000189180.16	-0.721282	3.77866	24.3493	8.04567e-07	3.06478e-05
ENSG00000271122.1	-0.731764	3.74769	24.3575	8.05347e-07	3.06589e-05
ENSG00000156030.14	-0.954017	3.06661	24.3163	8.18489e-07	3.11026e-05
ENSG00000218336.9	-0.975982	3.00892	24.2774	8.35164e-07	3.16809e-05
ENSG00000144357.18	-0.694311	3.87078	24.2773	8.35224e-07	3.16809e-05
ENSG00000020577.14	-0.62862	4.15657	24.179	8.78958e-07	3.31992e-05
ENSG00000117016.10	-0.662071	3.99471	24.1226	9.05083e-07	3.41243e-05
ENSG00000163635.20	-0.970227	3.0096	24.0331	9.48131e-07	3.5683e-05
ENSG00000120451.11	-0.693944	3.86033	24.0178	9.55675e-07	3.59238e-05
ENSG00000132356.12	-0.630609	4.13382	24.0133	9.57925e-07	3.59867e-05
ENSG00000100731.16	-0.628372	4.14145	23.9688	9.80326e-07	3.67403e-05
ENSG00000164463.12	-0.727327	3.73524	23.9643	9.82618e-07	3.68041e-05
ENSG00000056277.16	-1.01522	2.88304	23.9106	1.01037e-06	3.7821e-05
ENSG00000114062.22	-0.749463	3.65669	23.8962	1.01798e-06	3.80832e-05
ENSG00000169116.11	-0.677025	3.91094	23.808	1.0657e-06	3.9797e-05
ENSG00000163629.13	-0.633497	4.10058	23.6821	1.13772e-06	4.24107e-05
ENSG00000152409.9	-1.04407	2.79882	23.6809	1.13845e-06	4.24128e-05
ENSG00000140022.14	-1.24157	2.33605	23.669	1.14546e-06	4.26488e-05
ENSG00000065883.18	-0.925884	3.10557	23.6558	1.15338e-06	4.28674e-05
ENSG00000178385.15	-0.88892	3.20842	23.6219	1.17387e-06	4.35772e-05
ENSG00000174306.22	-0.729605	3.70862	23.5773	1.20137e-06	4.44925e-05
ENSG00000131788.16	-0.641209	4.04841	23.516	1.24029e-06	4.57988e-05
ENSG00000247679.3	-0.905109	3.15257	23.4389	1.29099e-06	4.75866e-05
ENSG00000145246.14	-0.711	3.76543	23.4103	1.3103e-06	4.82419e-05
ENSG00000148158.17	-0.637208	4.06455	23.4027	1.31549e-06	4.84045e-05
ENSG00000081026.19	-0.943597	3.04302	23.3637	1.34246e-06	4.93388e-05
ENSG00000165525.18	-0.587132	4.30781	23.328	1.36757e-06	5.01735e-05
ENSG00000008277.15	-0.693286	3.81976	23.3208	1.37272e-06	5.03035e-05
ENSG00000015171.21	-0.669509	3.90954	23.3093	1.38092e-06	5.05452e-05
ENSG00000124942.14	-0.61139	4.18155	23.3032	1.38531e-06	5.06761e-05
ENSG00000124177.16	-0.678056	3.88018	23.3007	1.38712e-06	5.07128e-05
ENSG00000132405.19	-1.30792	2.18571	23.2738	1.40664e-06	5.13365e-05
ENSG00000165813.20	-0.869003	3.24361	23.1858	1.47251e-06	5.35536e-05
ENSG00000177125.6	-0.710526	3.75051	23.1362	1.51098e-06	5.47304e-05
ENSG00000204524.7	-1.56889	1.73331	23.1307	1.51527e-06	5.48542e-05
ENSG00000104290.11	-0.643095	4.01235	23.1178	1.52554e-06	5.5194e-05
ENSG00000107036.12	-0.896395	3.1561	23.0226	1.60291e-06	5.78264e-05
ENSG00000110422.12	-0.717939	3.70779	22.8402	1.76246e-06	6.33999e-05
ENSG00000154429.11	-0.600288	4.2056	22.8031	1.79678e-06	6.45607e-05
ENSG00000188167.9	-1.4376	1.91886	22.5993	1.99782e-06	7.13345e-05
ENSG00000052795.13	-0.958693	2.95899	22.5331	2.07434e-06	7.38564e-05
ENSG00000136874.11	-0.640506	3.98058	22.4319	2.1796e-06	7.74283e-05
ENSG00000080503.25	-0.615873	4.08944	22.3185	2.31216e-06	8.18127e-05
ENSG00000213949.10	-0.672544	3.84127	22.2954	2.34018e-06	8.26643e-05
ENSG00000070047.13	-3.05246	0.214513	22.2468	2.40014e-06	8.46392e-05
ENSG00000127980.16	-0.690608	3.76082	22.1037	2.5858e-06	9.07781e-05
ENSG00000164171.11	-1.25156	2.22258	22.0888	2.60598e-06	9.13842e-05
ENSG00000066739.12	-0.754643	3.53846	22.0667	2.63623e-06	9.23934e-05
ENSG00000153956.17	-0.613698	4.08378	22.0614	2.64343e-06	9.25939e-05
ENSG00000138756.19	-1.24627	2.23129	22.0136	2.71008e-06	9.48756e-05
ENSG00000082269.17	-0.766842	3.49248	22.0103	2.71473e-06	9.49533e-05
ENSG00000230551.4	-0.904922	3.06408	21.9295	2.83154e-06	9.87418e-05
ENSG00000088538.13	-0.971936	2.8751	21.908	2.86334e-06	9.97395e-05
ENSG00000115935.19	-0.652016	3.88626	21.6997	3.19168e-06	0.000109834
ENSG00000266028.8	-0.600569	4.12352	21.6846	3.21691e-06	0.0001104
ENSG00000170500.13	-1.05808	2.62687	21.6325	3.3055e-06	0.000113192
ENSG00000152527.14	-0.685184	3.75688	21.6272	3.31459e-06	0.000113379
ENSG00000223459.6	-1.7492	1.36469	21.5854	3.38757e-06	0.000115624
ENSG00000173542.9	-0.687903	3.74248	21.5732	3.40928e-06	0.000116301
ENSG00000122417.16	-0.637675	3.93597	21.5662	3.42173e-06	0.000116662
ENSG00000169826.8	-0.598456	4.12539	21.5399	3.46898e-06	0.000118145
ENSG00000077157.23	-0.616859	4.03045	21.4944	3.55227e-06	0.000120654
ENSG00000181450.18	-1.00317	2.75989	21.4231	3.68673e-06	0.00012485
ENSG00000165891.16	-0.761733	3.47399	21.4196	3.69351e-06	0.00012485
ENSG00000125686.12	-0.614569	4.03099	21.3969	3.73741e-06	0.000126259
ENSG00000120800.5	-0.753021	3.50038	21.3769	3.77668e-06	0.000127516
ENSG00000231365.7	-0.681176	3.7522	21.3576	3.8148e-06	0.000128665
ENSG00000146373.17	-1.01869	2.71414	21.2998	3.93169e-06	0.00013211
ENSG00000131375.10	-0.600404	4.09998	21.2972	3.93703e-06	0.000132218
ENSG00000113594.10	-0.609514	4.05015	21.2851	3.9618e-06	0.000132908
ENSG00000197779.15	-1.2513	2.16961	21.1853	4.17348e-06	0.000139264
ENSG00000162636.16	-0.729111	3.56582	21.0917	4.3825e-06	0.000145465
ENSG00000019144.20	-1.04039	2.63791	21.0885	4.3898e-06	0.00014563
ENSG00000275023.5	-2.20488	1.08569	22.6949	4.47165e-06	0.000147966
ENSG00000198948.12	-0.866395	3.11242	20.8389	5.00049e-06	0.000164079
ENSG00000153107.13	-0.589729	4.11963	20.8388	5.00088e-06	0.000164079
ENSG00000214595.13	-0.763735	3.43199	20.7968	5.11176e-06	0.000167192
ENSG00000292372.1	-7.36645	-0.791471	20.8593	5.24893e-06	0.000171422
ENSG00000129493.15	-0.619703	3.9592	20.7459	5.24929e-06	0.000171422
ENSG00000198087.7	-0.583563	4.14092	20.7209	5.31838e-06	0.000173569
ENSG00000121741.17	-0.589494	4.11123	20.7033	5.36747e-06	0.000174929
ENSG00000183340.7	-0.651283	3.82522	20.6861	5.41578e-06	0.000176308
ENSG00000203995.11	-0.851534	3.14241	20.6281	5.58225e-06	0.000180976
ENSG00000108389.10	-0.609345	4.00042	20.609	5.6383e-06	0.000182604
ENSG00000158427.15	-3.30745	0.00494986	20.5902	5.69822e-06	0.000184186
ENSG00000176018.13	-0.595839	4.0665	20.5371	5.85406e-06	0.000189006
ENSG00000153094.25	-0.59154	4.08526	20.5131	5.92797e-06	0.000190811
ENSG00000103995.14	-1.00448	2.69781	20.4856	6.01885e-06	0.000193529
ENSG00000124120.11	-0.742491	3.48057	20.4449	6.1428e-06	0.000197312
ENSG00000235750.10	-0.82563	3.20304	20.3604	6.42011e-06	0.000205588
ENSG00000273151.1	-0.913398	2.93811	20.3467	6.46641e-06	0.000206965
ENSG00000186566.13	-0.7082	3.59199	20.3442	6.47487e-06	0.00020713
ENSG00000060718.22	-0.692064	3.64833	20.2702	6.72989e-06	0.000215027
ENSG00000080200.10	-1.5376	1.60492	20.2623	6.75777e-06	0.000215739
ENSG00000157741.15	-0.693	3.63914	20.2362	6.85058e-06	0.000218362
ENSG00000128872.10	-0.595816	4.04054	20.2353	6.85384e-06	0.000218362
ENSG00000170456.16	-0.975464	2.75523	20.2155	6.92516e-06	0.000220075
ENSG00000173482.17	-0.620412	3.91892	20.1606	7.12668e-06	0.00022545
ENSG00000214185.3	-3.3214	-0.0622612	19.9647	7.89554e-06	0.000248021
ENSG00000174738.13	-0.717623	3.53204	19.965	7.89403e-06	0.000248021
ENSG00000148842.18	-1.04753	2.54317	19.9613	7.90942e-06	0.000248333
ENSG00000166436.18	-1.03525	2.57407	19.8937	8.19404e-06	0.000256243
ENSG00000205808.7	-0.725023	3.50642	19.887	8.22274e-06	0.000257012
ENSG00000154310.17	-0.681377	3.66026	19.8513	8.37761e-06	0.000261722
ENSG00000105778.20	-0.694463	3.60389	19.7632	8.77304e-06	0.000273259
ENSG00000163590.14	-0.798517	3.24956	19.7457	8.85361e-06	0.000275631
ENSG00000157764.14	-0.86176	3.04685	19.6835	9.14635e-06	0.000284321
ENSG00000082516.9	-0.6638	3.7131	19.65	9.30802e-06	0.00028906
ENSG00000166398.14	-1.39039	1.81072	19.5883	9.61372e-06	0.000297816
ENSG00000155858.6	-0.655531	3.74203	19.5783	9.66397e-06	0.000299077
ENSG00000101654.18	-0.695879	3.57736	19.4233	1.04806e-05	0.000322758
ENSG00000154144.13	-0.614518	3.89434	19.4012	1.0603e-05	0.000326047
ENSG00000140396.13	-0.827906	3.12445	19.2891	1.12437e-05	0.000344397
ENSG00000144749.14	-0.949009	2.7575	19.1921	1.183e-05	0.000361649
ENSG00000164323.15	-0.735134	3.42086	19.1569	1.20496e-05	0.000367465
ENSG00000176723.10	-1.77394	1.16072	19.1377	1.21714e-05	0.000370821
ENSG00000196569.14	-1.14841	2.24971	19.0689	1.26185e-05	0.000383696
ENSG00000198646.14	-0.757986	3.33338	19.0514	1.27343e-05	0.000386843
ENSG00000166341.9	-1.25723	2.01884	19.0129	1.29941e-05	0.000393971
ENSG00000077943.8	-0.598567	3.93148	19.0097	1.30158e-05	0.000394246
ENSG00000179833.4	-0.629301	3.80374	18.9842	1.31911e-05	0.00039821
ENSG00000178662.16	-1.70779	1.23744	18.9779	1.32347e-05	0.000399334
ENSG00000067082.15	-0.622146	3.82758	18.9467	1.34526e-05	0.000404933
ENSG00000184307.17	-0.906871	2.86195	18.8947	1.38244e-05	0.000415129
ENSG00000173218.15	-1.01049	2.56159	18.8872	1.38792e-05	0.000416576
ENSG00000100320.24	-0.70489	3.50572	18.8319	1.42868e-05	0.000426765
ENSG00000058272.19	-0.791049	3.20841	18.8087	1.44618e-05	0.000431789
ENSG00000150764.14	-0.845863	3.03058	18.7818	1.46675e-05	0.000437098
ENSG00000133059.18	-0.711671	3.46603	18.6375	1.58198e-05	0.000468762
ENSG00000151835.17	-0.594326	3.92396	18.5727	1.63671e-05	0.000483607
ENSG00000111731.13	-0.656477	3.66708	18.5647	1.64361e-05	0.00048519
ENSG00000108797.12	-0.581069	3.97709	18.5325	1.67154e-05	0.00049274
ENSG00000227473.1	-0.772986	3.24732	18.5315	1.67242e-05	0.000492767
ENSG00000178163.8	-0.889738	2.87945	18.4645	1.73225e-05	0.000508723
ENSG00000049883.15	-0.788919	3.18266	18.4075	1.78489e-05	0.000523445
ENSG00000151229.13	-0.624542	3.78242	18.3871	1.80408e-05	0.000528709
ENSG00000144228.9	-0.89014	2.87168	18.3795	1.81125e-05	0.000530433
ENSG00000258651.1	-5.00119	-0.677924	18.2761	1.91226e-05	0.000558189
ENSG00000182621.19	-0.623504	3.77698	18.2709	1.91755e-05	0.000559471
ENSG00000150995.21	-0.958242	2.65994	18.2676	1.92087e-05	0.000559919
ENSG00000274615.1	-4.36009	-0.565418	18.2365	1.95738e-05	0.000569768
ENSG00000145414.9	-0.893907	2.8434	18.1583	2.03428e-05	0.00058996
ENSG00000251562.11	-0.832045	3.02825	18.1224	2.07298e-05	0.000598966
ENSG00000143952.20	-0.714581	3.41812	18.1174	2.0784e-05	0.000599777
ENSG00000134909.19	-0.992687	2.55595	18.0857	2.11339e-05	0.000608678
ENSG00000185219.18	-0.610369	3.81709	18.0553	2.1474e-05	0.000616776
ENSG00000177200.18	-0.981218	2.5815	18.0176	2.19028e-05	0.000627367
ENSG00000128512.24	-0.893037	2.83059	17.993	2.21881e-05	0.000634958
ENSG00000111961.19	-0.758783	3.25464	17.9662	2.25022e-05	0.000643653
ENSG00000162687.19	-0.76951	3.21907	17.9651	2.25148e-05	0.000643719
ENSG00000177888.8	-0.701301	3.45238	17.9344	2.28819e-05	0.000652431
ENSG00000095539.16	-0.685853	3.50854	17.8747	2.36105e-05	0.000671068
ENSG00000173276.14	-0.871711	2.88811	17.8626	2.37604e-05	0.000674718
ENSG00000158813.18	-1.28649	1.88039	17.8334	2.41288e-05	0.000683502
ENSG00000164327.14	-1.08049	2.31431	17.8343	2.4117e-05	0.000683502
ENSG00000119509.13	-0.837583	2.9826	17.7718	2.49218e-05	0.000703238
ENSG00000146263.12	-0.61556	3.77217	17.7414	2.53236e-05	0.000713292
ENSG00000151150.22	-0.763711	3.21805	17.6896	2.60227e-05	0.000730686
ENSG00000135870.12	-0.645234	3.64124	17.6157	2.70538e-05	0.000755916
ENSG00000174485.16	-1.21164	2.0105	17.5877	2.74545e-05	0.000766428
ENSG00000107863.20	-0.653487	3.59905	17.4491	2.9531e-05	0.000820015
ENSG00000183873.18	-0.648399	3.61694	17.4196	2.99919e-05	0.000830239
ENSG00000188811.14	-0.690185	3.45437	17.3872	3.05073e-05	0.000843018
ENSG00000078177.15	-0.767318	3.17761	17.3326	3.13967e-05	0.000866228
ENSG00000137601.18	-0.685518	3.46633	17.3157	3.1677e-05	0.000873032
ENSG00000128833.13	-0.923606	2.68322	17.3033	3.18849e-05	0.000877719
ENSG00000105877.19	-1.50613	1.41963	17.1822	3.39818e-05	0.00093042
ENSG00000171467.16	-0.846582	2.90867	17.1709	3.41861e-05	0.000935604
ENSG00000129566.13	-0.586563	3.85429	17.1695	3.42113e-05	0.000935863
ENSG00000164236.12	-1.09628	2.22592	17.146	3.46366e-05	0.00094587
ENSG00000175175.6	-0.616566	3.72493	17.1433	3.46856e-05	0.000946794
ENSG00000138944.8	-0.658144	3.55955	17.1399	3.47477e-05	0.000947665
ENSG00000101265.16	-1.08891	2.24353	17.1292	3.49444e-05	0.000952616
ENSG00000175893.12	-0.78946	3.08766	17.0852	3.5762e-05	0.000973634
ENSG00000136237.20	-2.37384	0.386838	17.0562	3.63123e-05	0.000988188
ENSG00000246596.8	-2.16383	0.578308	16.998	3.74433e-05	0.00101676
ENSG00000272602.6	-0.906707	2.70889	16.984	3.77209e-05	0.00102341
ENSG00000138081.22	-0.83121	2.93898	16.9694	3.80105e-05	0.00103038
ENSG00000159082.18	-0.850924	2.88035	16.9632	3.81352e-05	0.00103286
ENSG00000143157.12	-0.751517	3.20491	16.9635	3.81307e-05	0.00103286
ENSG00000101596.17	-0.659022	3.53299	16.9103	3.92143e-05	0.00106117
ENSG00000093217.11	-0.679537	3.45363	16.8684	4.00894e-05	0.00108298
ENSG00000176597.12	-1.03469	2.34127	16.8127	4.12812e-05	0.00111183
ENSG00000128585.18	-0.615405	3.70204	16.79	4.17783e-05	0.00112328
ENSG00000197283.18	-1.62489	1.18608	16.7709	4.22007e-05	0.00113415
ENSG00000198689.13	-0.598642	3.77022	16.7673	4.22826e-05	0.00113587
ENSG00000143858.12	-1.14264	2.08741	16.6964	4.38923e-05	0.00117499
ENSG00000065308.5	-0.890187	2.7286	16.6399	4.52185e-05	0.00120391
ENSG00000152413.15	-0.951684	2.54465	16.5969	4.62543e-05	0.0012294
ENSG00000185760.18	-1.40972	1.54351	16.5712	4.68859e-05	0.0012446
ENSG00000053747.17	-0.640905	3.57503	16.4903	4.89284e-05	0.00129498
ENSG00000257093.7	-3.29005	-0.266574	16.4735	4.93641e-05	0.00130486
ENSG00000227671.5	-0.963665	2.5002	16.4703	4.94483e-05	0.00130653
ENSG00000280614.1	-1.16509	2.1755	17.0777	4.96782e-05	0.00131095
ENSG00000173320.12	-0.87542	2.76095	16.44	5.02456e-05	0.00132314
ENSG00000147044.23	-0.597946	3.74124	16.3987	5.13513e-05	0.00134886
ENSG00000116138.13	-0.858997	2.7984	16.3241	5.34125e-05	0.00139598
ENSG00000102780.17	-0.875784	2.7465	16.3102	5.38058e-05	0.00140509
ENSG00000118922.19	-0.791018	3.01416	16.2965	5.41972e-05	0.00141472
ENSG00000033800.14	-0.746762	3.16715	16.2771	5.47529e-05	0.00142863
ENSG00000256894.1	-4.21276	-0.63861	16.2531	5.54519e-05	0.00144447
ENSG00000160284.15	-7.19764	-1.12798	16.2074	5.68629e-05	0.00147571
ENSG00000286252.1	-1.81949	0.890187	16.2004	5.70156e-05	0.00147906
ENSG00000171150.9	-0.848671	2.81832	16.1504	5.85418e-05	0.00151551
ENSG00000197603.16	-0.814903	2.92065	16.0926	6.03548e-05	0.00156051
ENSG00000175556.17	-0.885536	2.69042	16.0867	6.07402e-05	0.00156919
ENSG00000145241.11	-1.27035	1.76116	16.0021	6.33093e-05	0.00163152
ENSG00000070182.21	-0.726148	3.21362	15.9783	6.41108e-05	0.00165002
ENSG00000109339.24	-2.85844	-0.075306	15.9537	6.49492e-05	0.00166821
ENSG00000187079.20	-0.679727	3.37656	15.9341	6.56231e-05	0.00168216
ENSG00000224659.3	-7.03312	-1.06644	15.926	6.62852e-05	0.0016954
ENSG00000165105.10	-0.746574	3.13563	15.8789	6.75672e-05	0.00172565
ENSG00000165406.16	-3.50537	-0.42595	15.8594	6.82667e-05	0.0017428
ENSG00000184949.18	-0.68004	3.36715	15.8042	7.02875e-05	0.00178929
ENSG00000183354.12	-1.25758	1.76992	15.7806	7.11686e-05	0.00180878
ENSG00000163251.4	-0.755139	3.09287	15.7099	7.38788e-05	0.00187134
ENSG00000164180.14	-0.836694	2.81878	15.6888	7.47078e-05	0.00188954
ENSG00000141384.13	-0.90893	2.58044	15.6273	7.71733e-05	0.00194484
ENSG00000179454.14	-0.626761	3.55001	15.5019	8.2468e-05	0.0020683
ENSG00000112200.17	-0.677072	3.34939	15.4739	8.36991e-05	0.00209829
ENSG00000146350.14	-0.952987	2.43921	15.3852	8.77204e-05	0.00218952
ENSG00000130150.12	-0.625041	3.54745	15.356	8.90854e-05	0.00222094
ENSG00000169951.10	-0.639998	3.48125	15.3275	9.04411e-05	0.00225294
ENSG00000173273.17	-0.630275	3.51978	15.2751	9.29834e-05	0.00230619
ENSG00000250251.7	-2.12872	0.473063	15.2708	9.3196e-05	0.00231055
ENSG00000147246.10	-2.01822	0.587472	15.234	9.50258e-05	0.00235406
ENSG00000101236.17	-1.10016	2.05366	15.2036	9.65709e-05	0.0023895
ENSG00000138468.16	-0.910815	2.54151	15.1955	9.69821e-05	0.00239778
ENSG00000111684.11	-0.583392	3.70871	15.1957	9.69763e-05	0.00239778
ENSG00000184675.11	-0.750071	3.05716	15.1613	9.88082e-05	0.00243909
ENSG00000075975.17	-0.698646	3.24449	15.1528	9.92017e-05	0.00244783
ENSG00000144468.17	-0.829636	2.78449	15.0866	0.000102741	0.00252524
ENSG00000011454.18	-0.609246	3.58587	15.0836	0.000102903	0.00252823
ENSG00000198406.7	-2.07956	0.504767	15.0522	0.000104632	0.00256381
ENSG00000127328.22	-0.735661	3.10446	15.0387	0.000105724	0.00258738
ENSG00000059728.11	-0.686729	3.27618	15.0102	0.000106985	0.00261518
ENSG00000286416.1	-4.82343	-0.896589	14.8441	0.000116829	0.00283811
ENSG00000151693.11	-0.9432	2.412	14.8233	0.000118125	0.00286628
ENSG00000006704.11	-0.755989	3.00667	14.7927	0.00012006	0.00290648
ENSG00000186767.7	-0.747618	3.03849	14.7931	0.000120035	0.00290648
ENSG00000182400.15	-0.900811	2.53375	14.7668	0.000121718	0.00294206
ENSG00000082701.17	-0.661037	3.34626	14.6755	0.000127755	0.00307614
ENSG00000138685.18	-0.803916	2.82749	14.6462	0.000129755	0.0031195
ENSG00000114742.14	-0.796369	2.8521	14.6402	0.000130172	0.00312712
ENSG00000254595.1	-2.31231	0.232678	14.605	0.000132623	0.00318235
ENSG00000185477.5	-0.939054	2.40755	14.576	0.000134682	0.00322435
ENSG00000139651.11	-0.642151	3.40744	14.5725	0.000134931	0.00322907
ENSG00000139116.19	-0.686064	3.23923	14.5558	0.000136131	0.00325282
ENSG00000146414.17	-0.904421	2.49099	14.4627	0.000143034	0.00339705
ENSG00000151012.13	-0.744291	3.01709	14.4627	0.000143027	0.00339705
ENSG00000166450.13	-1.00606	2.21431	14.4332	0.000145288	0.00344147
ENSG00000097096.10	-0.881366	2.55403	14.4102	0.000147076	0.00347945
ENSG00000169118.18	-0.695075	3.19275	14.4097	0.000147113	0.00347945
ENSG00000131023.13	-0.642191	3.3923	14.3991	0.00014794	0.00349635
ENSG00000100154.15	-0.852276	2.64095	14.3784	0.000149578	0.00353241
ENSG00000228065.13	-0.78749	2.85211	14.3489	0.000152046	0.00358125
ENSG00000144036.16	-0.630411	3.43054	14.2996	0.000155974	0.00366139
ENSG00000270728.1	-1.04045	2.11499	14.2969	0.000156195	0.00366384
ENSG00000180071.21	-0.896119	2.49793	14.2954	0.000156316	0.00366531
ENSG00000157214.14	-0.755284	2.96006	14.2388	0.000161091	0.0037674
ENSG00000182606.17	-0.662163	3.28917	14.1517	0.00016872	0.00392241
ENSG00000100346.18	-1.85355	0.671023	14.0992	0.000173496	0.00402599
ENSG00000146197.9	-0.878044	2.53342	14.0457	0.000178502	0.00412535
ENSG00000125945.15	-1.044	2.07974	14.028	0.000180191	0.00415979
ENSG00000115020.17	-0.636319	3.38416	14.0118	0.000181749	0.00419267
ENSG00000137486.17	-0.67939	3.21059	14.0049	0.000182411	0.0042064
ENSG00000261096.1	-4.06505	-0.76373	14.0007	0.000182828	0.00421405
ENSG00000231154.1	-1.65548	0.912975	13.9963	0.000183249	0.00422106
ENSG00000168743.13	-0.713447	3.0849	13.9956	0.000183319	0.00422111
ENSG00000134444.15	-0.781364	2.8411	13.9807	0.000184776	0.0042531
ENSG00000169641.15	-0.646714	3.3367	13.9731	0.00018553	0.00426888
ENSG00000240891.8	-0.807702	2.74937	13.9489	0.000188006	0.00431952
ENSG00000102189.17	-0.819054	2.70123	13.8919	0.000193721	0.00443782
ENSG00000198718.13	-0.745198	2.95787	13.887	0.000194221	0.00444764
ENSG00000145794.17	-1.45875	1.19914	13.8802	0.000194924	0.00445724
ENSG00000144893.13	-0.755447	2.92154	13.8459	0.000198515	0.00452944
ENSG00000132549.20	-0.927736	2.36569	13.8355	0.000199612	0.00455116
ENSG00000143028.9	-0.640541	3.34547	13.8349	0.000199685	0.00455116
ENSG00000137075.18	-0.619155	3.43245	13.8076	0.0002026	0.00460588
ENSG00000066933.17	-1.00681	2.14897	13.7946	0.000204006	0.00463447
ENSG00000103222.20	-0.807075	2.72757	13.7593	0.000208628	0.00473262
ENSG00000152944.9	-0.727959	2.99667	13.6336	0.000222266	0.00500219
ENSG00000203867.8	-0.63743	3.33323	13.554	0.000231899	0.00520217
ENSG00000064309.16	-0.67439	3.18718	13.5411	0.000233495	0.00523236
ENSG00000155657.29	-1.22482	1.62687	13.5337	0.000234417	0.00525114
ENSG00000230415.1	-1.43223	1.20446	13.4705	0.000242438	0.00541727
ENSG00000232882.1	-1.10118	1.89512	13.4423	0.000246115	0.00549552
ENSG00000198707.17	-0.661347	3.22448	13.4209	0.000248942	0.00555272
ENSG00000187672.15	-2.62081	-0.13562	13.4061	0.000250908	0.00559258
ENSG00000109265.15	-0.617791	3.3928	13.3732	0.000255346	0.00568141
ENSG00000136940.14	-0.742751	2.91559	13.3291	0.000261425	0.00580735
ENSG00000151117.9	-1.69875	0.793591	13.2916	0.000266705	0.00591316
ENSG00000143341.12	-0.930411	2.30676	13.2888	0.000267099	0.00591979
ENSG00000152926.16	-0.787834	2.75066	13.2852	0.000267616	0.00592915
ENSG00000291214.1	-0.641944	3.28396	13.2647	0.000270565	0.00598816
ENSG00000240356.6	-1.11637	1.83806	13.263	0.000270803	0.0059913
ENSG00000127311.10	-1.36121	1.31428	13.2604	0.00027118	0.00599754
ENSG00000118689.15	-0.659644	3.21576	13.2569	0.000271685	0.00600235
ENSG00000155846.17	-0.828209	2.60544	13.2549	0.000271972	0.00600446
ENSG00000254535.4	-0.962886	2.20129	13.1737	0.000284016	0.00625054
ENSG00000111647.13	-0.603388	3.43694	13.1666	0.000285098	0.00626996
ENSG00000106780.9	-0.714876	2.99148	13.1083	0.00029411	0.00644103
ENSG00000165152.9	-0.955418	2.21514	13.1037	0.000294824	0.00645086
ENSG00000104643.10	-0.813322	2.64493	13.1022	0.000295069	0.00645302
ENSG00000112305.15	-0.763015	2.81078	13.0628	0.000301338	0.00657865
ENSG00000198626.18	-0.648987	3.23457	13.0446	0.000304272	0.00663577
ENSG00000151692.15	-0.786862	2.71454	12.9921	0.000312934	0.00679632
ENSG00000005156.12	-0.593985	3.45231	12.933	0.000322971	0.00699492
ENSG00000126870.16	-0.743419	2.86113	12.8799	0.000332261	0.00718123
ENSG00000143195.13	-0.671024	3.12532	12.8274	0.000341708	0.00734995
ENSG00000170802.17	-0.828244	2.5592	12.793	0.000348042	0.00748106
ENSG00000118263.16	-0.81566	2.59919	12.7738	0.000351638	0.00754801
ENSG00000048707.15	-0.609166	3.37041	12.7646	0.000353382	0.00758024
ENSG00000261101.2	-4.6496	-1.00546	12.7589	0.000354457	0.00759811
ENSG00000033327.13	-1.18725	1.62149	12.7269	0.000360572	0.007716
ENSG00000072736.19	-0.864575	2.4358	12.7115	0.000363558	0.00777724
ENSG00000118965.16	-0.841612	2.50794	12.7039	0.000365025	0.00780064
ENSG00000167524.17	-1.0126	2.02545	12.6943	0.000366906	0.00783816
ENSG00000188517.17	-0.5956	3.41742	12.6591	0.000373885	0.00796825
ENSG00000080802.21	-0.80063	2.6337	12.6513	0.000375438	0.00799049
ENSG00000144445.17	-0.653515	3.16499	12.5364	0.000399252	0.00843282
ENSG00000137573.14	-0.581026	3.46984	12.5361	0.000399315	0.00843282
ENSG00000135837.17	-0.665685	3.11711	12.5291	0.000400806	0.00845861
ENSG00000150054.19	-0.747797	2.80657	12.5098	0.000404977	0.00853802
ENSG00000116205.14	-0.719209	2.90243	12.4223	0.000424378	0.00891406
ENSG00000144824.21	-0.669478	3.09217	12.4009	0.000429273	0.00900783
ENSG00000169379.17	-0.662895	3.10904	12.3362	0.000444423	0.00928225
ENSG00000283418.1	-6.81263	-1.35197	12.318	0.000448768	0.00935967
ENSG00000115904.15	-0.582925	3.43564	12.2978	0.00045364	0.00944018
ENSG00000196912.13	-1.08095	1.81982	12.2967	0.000453911	0.00944267
ENSG00000198815.9	-0.654916	3.13236	12.269	0.000460702	0.0095649
ENSG00000138688.17	-0.670366	3.06894	12.2659	0.000461461	0.00957749
ENSG00000249825.6	-3.31646	-0.645133	12.2761	0.000462102	0.00958762
ENSG00000287151.1	-2.19765	0.105282	12.2568	0.000463718	0.00961798
ENSG00000125430.9	-0.712843	2.90274	12.2273	0.000471124	0.00976512
ENSG00000080947.16	-3.51685	-0.721974	12.1425	0.00049302	0.0101853
ENSG00000170962.13	-1.59237	0.820768	12.1334	0.000495443	0.010232
ENSG00000119042.18	-0.60822	3.31021	12.1283	0.00049678	0.0102528
ENSG00000189167.12	-3.93171	-0.889444	12.0648	0.000513998	0.0105719
ENSG00000198879.13	-0.91755	2.20956	12.0575	0.000516007	0.0106043
ENSG00000166963.13	-0.723832	2.83126	11.9778	0.000538566	0.0110101
ENSG00000213740.2	-0.76304	2.68627	11.9763	0.000539001	0.0110154
ENSG00000280987.4	-1.29986	1.2949	11.9697	0.000540905	0.0110508
ENSG00000155158.20	-0.667055	3.04934	11.9471	0.000547504	0.0111783
ENSG00000157657.15	-0.722861	2.83028	11.9263	0.000553639	0.0112888
ENSG00000196968.11	-0.764106	2.67683	11.9202	0.000555476	0.0113226
ENSG00000001630.18	-0.856269	2.36986	11.8989	0.000561851	0.0114377
ENSG00000173065.14	-0.598268	3.31979	11.8419	0.000579328	0.0117744
ENSG00000178607.17	-0.644745	3.12604	11.8368	0.000580911	0.0117964
ENSG00000000460.17	-0.663998	3.04325	11.7928	0.000594785	0.0120417
ENSG00000086967.10	-2.60754	-0.275467	11.7834	0.000597812	0.0120951
ENSG00000082805.21	-0.677763	2.98945	11.7822	0.000598182	0.0120974
ENSG00000146411.6	-0.818947	2.47187	11.7487	0.000609066	0.0122713
ENSG00000139133.7	-1.08787	1.73944	11.7309	0.000614899	0.012373
ENSG00000235319.1	-3.86781	-0.883459	11.7218	0.000617905	0.0124175
ENSG00000186479.5	-3.86781	-0.883459	11.7218	0.000617905	0.0124175
ENSG00000225813.1	-1.27261	1.31188	11.705	0.000623506	0.0125154
ENSG00000197714.9	-1.56313	0.818526	11.6981	0.000625844	0.0125529
ENSG00000083097.15	-1.28521	1.28488	11.6819	0.000631326	0.0126507
ENSG00000078328.23	-2.38807	-0.107792	11.6597	0.000638902	0.0127862
ENSG00000197323.12	-0.626638	3.17668	11.6444	0.000644153	0.012879
ENSG00000177352.10	-1.31649	1.21282	11.6223	0.000651854	0.0130122
ENSG00000185352.10	-1.03029	1.85905	11.5407	0.000681091	0.0135183
ENSG00000172159.16	-3.48087	-0.76891	11.5304	0.000684901	0.0135709
ENSG00000041982.17	-1.21823	1.40982	11.5034	0.000694922	0.0137363
ENSG00000175104.15	-0.756319	2.64483	11.4243	0.000725137	0.014302
ENSG00000204406.14	-1.34661	1.13396	11.4179	0.000727608	0.0143346
ENSG00000151575.15	-0.628317	3.14077	11.4076	0.000731672	0.0143947
ENSG00000183808.12	-0.680948	2.93268	11.4058	0.000732383	0.0144002
ENSG00000286019.2	-1.5552	0.802963	11.4004	0.000736655	0.0144539
ENSG00000182585.10	-6.7534	-1.45089	11.3223	0.000766042	0.0149769
ENSG00000204271.13	-0.873454	2.25232	11.3133	0.000769778	0.0150405
ENSG00000115137.12	-0.919255	2.11687	11.3047	0.000773344	0.0151008
ENSG00000288649.2	-6.69877	-1.42793	11.2821	0.000782826	0.0152764
ENSG00000186472.20	-0.980695	1.94878	11.2667	0.00078932	0.0153888
ENSG00000011258.16	-0.584386	3.31486	11.2627	0.000791049	0.0154177
ENSG00000145780.8	-0.724734	2.73668	11.2078	0.000814789	0.015841
ENSG00000173281.5	-0.913523	2.11664	11.166	0.000833355	0.0161519
ENSG00000135315.12	-0.671273	2.93609	11.1504	0.000840378	0.0162597
ENSG00000170264.13	-0.631519	3.09603	11.1231	0.000852819	0.0164782
ENSG00000218226.1	-1.18113	1.4375	11.0769	0.000874349	0.0168495
ENSG00000286057.1	-0.854719	2.29386	11.1057	0.000886594	0.017052
ENSG00000092140.16	-0.614724	3.15232	11.0077	0.000907613	0.0174188
ENSG00000164066.13	-0.698365	2.81112	10.9642	0.000929128	0.0177611
ENSG00000040199.18	-0.770135	2.54082	10.9596	0.000931443	0.0177999
ENSG00000280852.2	-1.13267	1.53334	10.9563	0.000933138	0.0178269
ENSG00000164946.20	-2.55382	-0.327337	10.9393	0.000941707	0.0179414
ENSG00000241127.8	-0.828266	2.34432	10.9313	0.000945798	0.0180138
ENSG00000134954.14	-0.596027	3.22209	10.922	0.000950562	0.0180991
ENSG00000217165.1	-3.16314	-0.686584	10.9193	0.00095193	0.0181154
ENSG00000156650.14	-0.751866	2.59642	10.9173	0.000952967	0.0181283
ENSG00000185666.16	-1.21538	1.33898	10.9099	0.000956762	0.0181819
ENSG00000102313.9	-6.62125	-1.43883	10.904	0.000959831	0.0182313
ENSG00000188582.10	-1.4253	0.939342	10.8564	0.000984819	0.0186325
ENSG00000134698.11	-0.618544	3.11454	10.7916	0.00101989	0.019238
ENSG00000151553.16	-0.747782	2.59026	10.741	0.00104813	0.0196761
ENSG00000213906.10	-0.90456	2.08426	10.6693	0.00108955	0.020356
ENSG00000003137.9	-0.893594	2.10942	10.639	0.0011076	0.0206624
ENSG00000084093.19	-0.588555	3.21943	10.6267	0.00111497	0.0207752
ENSG00000229422.2	-1.16741	1.40925	10.5883	0.00113834	0.0211793
ENSG00000151338.21	-0.61436	3.10193	10.5824	0.00114198	0.0212406
ENSG00000233337.1	-1.42823	0.887796	10.4983	0.00119513	0.0221111
ENSG00000261556.11	-1.32962	1.06016	10.4917	0.00119945	0.022176
ENSG00000285676.3	-6.63326	-1.50006	10.4888	0.00120129	0.0221989
ENSG00000260279.4	-1.88614	0.247298	10.4625	0.00121851	0.0224509
ENSG00000116127.20	-0.619025	3.06285	10.4629	0.00121826	0.0224509
ENSG00000175741.5	-0.86355	2.1763	10.4527	0.00122504	0.0225514
ENSG00000228794.12	-0.695343	2.75024	10.4168	0.00124909	0.0229201
ENSG00000137502.10	-1.00374	1.78621	10.3982	0.00126173	0.0231115
ENSG00000147202.19	-0.704943	2.70307	10.3671	0.00128316	0.0234834
ENSG00000204116.12	-0.85054	2.20017	10.3467	0.00129741	0.0237165
ENSG00000112414.15	-0.955561	1.9009	10.3205	0.00131591	0.0240196
ENSG00000177628.16	-1.69866	0.532313	10.425	0.00131939	0.0240753
ENSG00000185989.11	-1.13578	1.43896	10.301	0.00132992	0.0242471
ENSG00000187605.16	-0.700214	2.70359	10.2474	0.0013691	0.024882
ENSG00000132846.6	-1.00467	1.75458	10.2058	0.00140036	0.0253619
ENSG00000164841.5	-0.802892	2.32839	10.1943	0.0014091	0.0255127
ENSG00000244687.13	-1.17453	1.32882	10.1821	0.00141847	0.0256527
ENSG00000282996.1	-6.56346	-1.50951	10.1678	0.00142948	0.0258294
ENSG00000243766.8	-1.52305	0.701894	10.1642	0.00143228	0.0258671
ENSG00000181827.16	-0.83678	2.21506	10.1635	0.0014328	0.0258671
ENSG00000269821.2	-0.708672	2.65781	10.1612	0.00143465	0.0258841
ENSG00000138336.9	-0.811693	2.29634	10.1505	0.00144294	0.0260128
ENSG00000105879.13	-0.642022	2.92864	10.148	0.00144496	0.0260415
ENSG00000185070.12	-1.02438	1.69952	10.1376	0.00145313	0.0261589
ENSG00000137449.17	-1.03371	1.6747	10.1314	0.00145798	0.0262311
ENSG00000204131.11	-1.02603	1.69197	10.1214	0.00146596	0.026352
ENSG00000065970.9	-0.751401	2.49613	10.1117	0.00147368	0.0264832
ENSG00000130038.10	-0.78414	2.38077	10.0982	0.00148449	0.0266698
ENSG00000102755.13	-0.587429	3.15463	10.0825	0.0014972	0.0268827
ENSG00000129007.16	-0.974941	1.81712	10.0655	0.00151111	0.0270937
ENSG00000163075.13	-1.38527	0.902869	10.0152	0.00155293	0.0277483
ENSG00000196632.11	-0.909806	1.98117	10.0026	0.00156355	0.0278983
ENSG00000126746.19	-0.646589	2.88978	9.99648	0.00156877	0.0279675
ENSG00000182742.6	-0.82459	2.23197	9.94574	0.0016126	0.0286837
ENSG00000141956.14	-0.664613	2.80843	9.9247	0.00163113	0.0289805
ENSG00000103489.12	-0.857218	2.1179	9.88895	0.00166313	0.0294988
ENSG00000139977.14	-0.66226	2.80825	9.88105	0.00167029	0.0295844
ENSG00000179941.9	-0.63877	2.90875	9.87718	0.0016738	0.0296294
ENSG00000197275.14	-0.820225	2.22547	9.86285	0.00168688	0.0298234
ENSG00000170921.16	-0.867603	2.08503	9.84735	0.00170116	0.0300205
ENSG00000124613.9	-0.757277	2.43607	9.84262	0.00170554	0.0300807
ENSG00000128881.18	-0.6338	2.91765	9.8299	0.00171737	0.0302555
ENSG00000186648.15	-0.983117	1.7616	9.82294	0.00172389	0.0303532
ENSG00000233757.7	-1.12657	1.39069	9.78805	0.00175689	0.0308477
ENSG00000173567.16	-1.14855	1.33442	9.7746	0.0017698	0.0310158
ENSG00000103657.14	-0.607024	3.03294	9.77484	0.00176993	0.0310158
ENSG00000101751.11	-0.753159	2.44329	9.75598	0.00178781	0.031303
ENSG00000204520.14	-1.03041	1.63302	9.74883	0.00179477	0.031416
ENSG00000285904.1	-6.5155	-1.54881	9.72047	0.00182268	0.0318462
ENSG00000105619.14	-2.12884	0.727434	11.192	0.00182287	0.0318462
ENSG00000171316.14	-0.710647	2.5922	9.72025	0.0018229	0.0318462
ENSG00000136895.19	-0.690126	2.67501	9.72166	0.0018215	0.0318462
ENSG00000163873.10	-1.40261	0.839707	9.71844	0.0018247	0.0318687
ENSG00000113073.15	-4.36074	-1.20017	9.7044	0.00183868	0.0320772
ENSG00000247626.5	-0.589931	3.09108	9.69158	0.00185155	0.0322658
ENSG00000177311.12	-0.625242	2.93366	9.66412	0.00187943	0.0326519
ENSG00000196220.17	-0.853192	2.09629	9.64236	0.00190183	0.0329861
ENSG00000169871.13	-0.672774	2.72657	9.63431	0.00191018	0.0331218
ENSG00000152229.18	-0.698834	2.61734	9.60182	0.00194427	0.033657
ENSG00000143322.22	-0.657589	2.78373	9.57103	0.00197715	0.034167
ENSG00000036054.13	-0.603417	3.01507	9.55197	0.00199778	0.0344502
ENSG00000250116.2	-6.46586	-1.55512	9.50933	0.00204474	0.0351055
ENSG00000213985.4	-1.36962	0.865548	9.50573	0.00204876	0.0351457
ENSG00000078549.16	-0.940494	1.83256	9.50612	0.00204832	0.0351457
ENSG00000262227.2	-1.30642	0.96818	9.50435	0.0020503	0.0351528
ENSG00000229586.2	-4.38122	-1.24107	9.50242	0.00205246	0.0351802
ENSG00000162599.18	-0.742797	2.44142	9.49667	0.0020589	0.0352642
ENSG00000136870.11	-0.727566	2.49356	9.47806	0.00207989	0.0355823
ENSG00000149308.17	-0.645626	2.82064	9.47547	0.00208282	0.0356228
ENSG00000163689.21	-1.16424	1.25594	9.45963	0.00210089	0.0359024
ENSG00000266680.1	-1.01409	1.62488	9.43598	0.00212815	0.0363385
ENSG00000239653.1	-1.8204	0.18466	9.39675	0.00217416	0.0370535
ENSG00000165474.8	-1.94652	0.0377438	9.38921	0.00218312	0.0371702
ENSG00000150471.17	-0.751855	2.38837	9.36871	0.00220768	0.0375228
ENSG00000137494.14	-0.770608	2.31823	9.33011	0.00225466	0.0382488
ENSG00000230408.3	-1.59501	0.489767	9.32678	0.00225876	0.0382975
ENSG00000203814.7	-2.81854	-0.6732	9.32435	0.00226176	0.0383379
ENSG00000172167.8	-0.635487	2.83893	9.32247	0.00226408	0.0383667
ENSG00000129422.15	-1.26848	1.01877	9.30687	0.00228344	0.0386741
ENSG00000159263.16	-0.642971	2.80206	9.29439	0.00229904	0.0389279
ENSG00000183475.13	-0.620418	2.8979	9.27149	0.00232796	0.0394005
ENSG00000230280.2	-1.55233	0.544974	9.21868	0.00239608	0.040429
ENSG00000182253.15	-0.650639	2.75924	9.20085	0.00241953	0.0407479
ENSG00000248980.1	-6.50457	-1.61976	9.19193	0.00243133	0.0409028
ENSG00000154642.11	-0.745878	2.38155	9.17203	0.00245792	0.0412864
ENSG00000113838.13	-0.751045	2.36164	9.15633	0.0024791	0.041596
ENSG00000152377.15	-1.45282	0.685416	9.15168	0.0024854	0.0416692
ENSG00000236562.4	-3.67931	-1.09087	9.12204	0.00252599	0.0422909
ENSG00000177133.14	-0.798436	2.19381	9.11364	0.00253762	0.0424517
ENSG00000015133.20	-0.737069	2.40367	9.09696	0.00256086	0.0427264
ENSG00000229956.11	-2.97106	-0.781141	9.07641	0.00259173	0.0431381
ENSG00000291139.1	-1.30544	0.913224	9.04686	0.00263198	0.0437501
ENSG00000173376.14	-1.12648	1.27967	9.04021	0.00264157	0.0438862
ENSG00000149054.16	-1.21786	1.07465	9.02919	0.00265755	0.0441049
ENSG00000157450.16	-1.00961	1.57246	9.02741	0.00266014	0.0441362
ENSG00000212237.1	-1.09718	1.34476	9.01821	0.00267356	0.0443471
ENSG00000158163.15	-0.995119	1.60996	9.01598	0.00267682	0.0443543
ENSG00000285230.3	-0.732702	2.40254	8.99178	0.00271249	0.0448742
ENSG00000279048.2	-1.22645	1.05287	8.95607	0.00276604	0.0456997
ENSG00000088179.9	-0.75757	2.3046	8.94808	0.00277816	0.0458637
ENSG00000081138.14	-1.68535	0.287187	8.93493	0.00279822	0.0461644
ENSG00000111331.14	-0.697444	2.51609	8.87849	0.00288606	0.0474203
ENSG00000243207.6	-6.4806	-1.65948	8.8449	0.00293964	0.0481997
ENSG00000110723.12	-0.809589	2.11823	8.84502	0.00293946	0.0481997
ENSG00000198780.13	-0.94309	1.73126	8.84126	0.00294552	0.0482708
ENSG00000106624.11	-4.27601	-1.2844	8.77697	0.00305114	0.0498087
ENSG00000116117.20	-1.35311	0.785984	8.77627	0.00305232	0.0498127

## Sheet: GO pos
Enrichment FDR	nGenes	Pathway Genes	Fold Enrichment	Pathway	URL	Genes
0.000954888	17	367	4.47435	Ribosome biogenesis	http://amigo.geneontology.org/amigo/term/GO:0042254	RCL1 EXOSC8 NGDN RPL36 METTL5 RPL37 MRPL36 RPS21 POP7 ZNF622 RPLP2 EXOSC4 DDX28 RPL37A RPL39 RPS28 RPL36A
0.001315	11	168	6.32456	Oxidative phosphorylation	http://amigo.geneontology.org/amigo/term/GO:0006119	ATP5F1D NDUFA1 UQCR11 NDUFA2 CCNB1 UQCRQ COX6C ATP5ME NDUFA13 UQCC3 UQCRHL
0.001315	14	295	4.58409	RRNA processing	http://amigo.geneontology.org/amigo/term/GO:0006364	RCL1 EXOSC8 NGDN RPL36 METTL5 RPL37 RPS21 POP7 RPLP2 EXOSC4 RPL37A RPL39 RPS28 RPL36A
0.001315	17	433	3.79234	Protein targeting	http://amigo.geneontology.org/amigo/term/GO:0006605	HERPUD1 SIRT4 TSPO HSPA8 ROMO1 RPL36 TIMM10 RPL37 RPS21 RPLP2 NDUFA13 TOMM7 RPL37A UBL5 RPL39 RPS28 RPL36A
0.001315	9	114	7.62578	ATP synthesis coupled electron transport	http://amigo.geneontology.org/amigo/term/GO:0042773	NDUFA1 UQCR11 NDUFA2 CCNB1 UQCRQ COX6C NDUFA13 UQCC3 UQCRHL
0.001315	9	113	7.69327	Mitochondrial ATP synthesis coupled electron transport	http://amigo.geneontology.org/amigo/term/GO:0042775	NDUFA1 UQCR11 NDUFA2 CCNB1 UQCRQ COX6C NDUFA13 UQCC3 UQCRHL
0.001315	20	566	3.41319	Establishment of protein localization to organelle	http://amigo.geneontology.org/amigo/term/GO:0072594	HERPUD1 SIRT4 XBP1 TSPO HSPA8 ROMO1 RPL36 TIMM10 RPL37 RPS21 DDIT3 RPLP2 RGPD6 NDUFA13 TOMM7 RPL37A UBL5 RPL39 RPS28 RPL36A
0.00143329	24	808	2.86911	Translation	http://amigo.geneontology.org/amigo/term/GO:0006412	PPP1R15A AIMP2 MRPL27 EXOSC8 MRPS26 NGDN RPL36 METTL5 RPL37 ATF3 RPL36AL MRPL36 RPS21 CEBPB RPLP2 EXOSC4 MRPL14 MRPL54 BRF1 RPL37A RPL39 RPS28 RPL36A MRPS6
0.00143329	14	307	4.4049	RRNA metabolic process	http://amigo.geneontology.org/amigo/term/GO:0016072	RCL1 EXOSC8 NGDN RPL36 METTL5 RPL37 RPS21 POP7 RPLP2 EXOSC4 RPL37A RPL39 RPS28 RPL36A
0.00163111	12	230	5.03965	Translational initiation	http://amigo.geneontology.org/amigo/term/GO:0006413	PPP1R15A RPL36 RPL37 ATF3 RPS21 CEBPB RPLP2 BRF1 RPL37A RPL39 RPS28 RPL36A
0.00166353	4	13	29.721	Mitochondrial electron transport, ubiquinol to cytochrome c	http://amigo.geneontology.org/amigo/term/GO:0006122	UQCR11 UQCRQ UQCC3 UQCRHL
0.00166353	24	839	2.7631	Peptide biosynthetic process	http://amigo.geneontology.org/amigo/term/GO:0043043	PPP1R15A AIMP2 MRPL27 EXOSC8 MRPS26 NGDN RPL36 METTL5 RPL37 ATF3 RPL36AL MRPL36 RPS21 CEBPB RPLP2 EXOSC4 MRPL14 MRPL54 BRF1 RPL37A RPL39 RPS28 RPL36A MRPS6
0.00166353	9	128	6.79171	Protein targeting to ER	http://amigo.geneontology.org/amigo/term/GO:0045047	HERPUD1 RPL36 RPL37 RPS21 RPLP2 RPL37A RPL39 RPS28 RPL36A
0.00166353	10	162	5.96254	Protein localization to endoplasmic reticulum	http://amigo.geneontology.org/amigo/term/GO:0070972	HERPUD1 PPP1R15A RPL36 RPL37 RPS21 RPLP2 RPL37A RPL39 RPS28 RPL36A
0.00175739	9	131	6.63618	Respiratory electron transport chain	http://amigo.geneontology.org/amigo/term/GO:0022904	NDUFA1 UQCR11 NDUFA2 CCNB1 UQCRQ COX6C NDUFA13 UQCC3 UQCRHL
0.00175739	20	627	3.08112	Muscle structure development	http://amigo.geneontology.org/amigo/term/GO:0061061	PLEKHO1 PITX1 CAPN3 XBP1 HBEGF EPC1 DLL4 TNNI3 GDF15 PDLIM4 CCNB1 ACTA1 ADM CTF1 MMP14 ATF3 FOS HOPX DDIT3 ZFPM1
0.00175924	9	132	6.5859	Establishment of protein localization to endoplasmic reticulum	http://amigo.geneontology.org/amigo/term/GO:0072599	HERPUD1 RPL36 RPL37 RPS21 RPLP2 RPL37A RPL39 RPS28 RPL36A
0.00232242	8	106	7.29005	Aerobic electron transport chain	http://amigo.geneontology.org/amigo/term/GO:0019646	NDUFA1 UQCR11 NDUFA2 UQCRQ COX6C NDUFA13 UQCC3 UQCRHL
0.00232242	17	490	3.35119	NcRNA processing	http://amigo.geneontology.org/amigo/term/GO:0034470	ZCCHC8 RCL1 EXOSC8 NGDN RPL36 METTL5 RPL37 TRPT1 RPS21 POP7 RPLP2 EXOSC4 LAGE3 RPL37A RPL39 RPS28 RPL36A
0.00232242	4	15	25.7582	Positive regulation of transcription from RNA polymerase II promoter in response to endoplasmic reticulum stress	http://amigo.geneontology.org/amigo/term/GO:1990440	XBP1 ATF3 CEBPB DDIT3
0.00251409	11	217	4.89643	Aerobic respiration	http://amigo.geneontology.org/amigo/term/GO:0009060	ATP5F1D NDUFA1 UQCR11 NDUFA2 CCNB1 UQCRQ COX6C ATP5ME NDUFA13 UQCC3 UQCRHL
0.00291196	26	1018	2.46702	Peptide metabolic process	http://amigo.geneontology.org/amigo/term/GO:0006518	PPP1R15A PCSK1N AIMP2 MRPL27 PCSK4 EXOSC8 MRPS26 NGDN RPL36 METTL5 RPL37 ATF3 RPL36AL MRPL36 RPS21 CEBPB RPLP2 EXOSC4 MRPL14 MRPL54 BRF1 RPL37A RPL39 RPS28 RPL36A MRPS6
0.00291196	8	112	6.89952	SRP-dependent cotranslational protein targeting to membrane	http://amigo.geneontology.org/amigo/term/GO:0006614	RPL36 RPL37 RPS21 RPLP2 RPL37A RPL39 RPS28 RPL36A
0.00407114	8	118	6.54869	Cotranslational protein targeting to membrane	http://amigo.geneontology.org/amigo/term/GO:0006613	RPL36 RPL37 RPS21 RPLP2 RPL37A RPL39 RPS28 RPL36A
0.00530695	6	62	9.34773	Inner mitochondrial membrane organization	http://amigo.geneontology.org/amigo/term/GO:0007007	ATP5F1D ROMO1 TIMM10 ATP5ME NDUFA13 UQCC3
0.00539998	17	535	3.06932	Ribonucleoprotein complex biogenesis	http://amigo.geneontology.org/amigo/term/GO:0022613	RCL1 EXOSC8 NGDN RPL36 METTL5 RPL37 MRPL36 RPS21 POP7 ZNF622 RPLP2 EXOSC4 DDX28 RPL37A RPL39 RPS28 RPL36A
0.00710366	18	604	2.87861	NcRNA metabolic process	http://amigo.geneontology.org/amigo/term/GO:0034660	ZCCHC8 AIMP2 RCL1 EXOSC8 NGDN RPL36 METTL5 RPL37 TRPT1 RPS21 POP7 RPLP2 EXOSC4 LAGE3 RPL37A RPL39 RPS28 RPL36A
0.00763326	13	346	3.62923	ATP metabolic process	http://amigo.geneontology.org/amigo/term/GO:0046034	ATP5F1D TSPO HSPA8 NDUFA1 UQCR11 NDUFA2 CCNB1 UQCRQ COX6C ATP5ME NDUFA13 UQCC3 UQCRHL
0.00836817	17	561	2.92707	Response to extracellular stimulus	http://amigo.geneontology.org/amigo/term/GO:0009991	XBP1 TSPO PCSK1N HSPA8 VGF GDF15 ASGR1 ACTA1 ADM ATF3 MFSD2A FOS PPM1D CEBPB DDIT3 UPP1 LAMTOR4
0.00836817	11	257	4.13434	Cellular respiration	http://amigo.geneontology.org/amigo/term/GO:0045333	ATP5F1D NDUFA1 UQCR11 NDUFA2 CCNB1 UQCRQ COX6C ATP5ME NDUFA13 UQCC3 UQCRHL
0.00913406	10	217	4.4513	Viral transcription	http://amigo.geneontology.org/amigo/term/GO:0019083	RPL36 GTF2B IFITM3 RPL37 RPS21 RPLP2 RPL37A RPL39 RPS28 RPL36A
0.0104439	6	73	7.93917	Intrinsic apoptotic signaling pathway in response to endoplasmic reticulum stress	http://amigo.geneontology.org/amigo/term/GO:0070059	HERPUD1 PPP1R15A XBP1 TRIB3 CEBPB DDIT3
0.0115414	38	1961	1.87177	Organonitrogen compound biosynthetic process	http://amigo.geneontology.org/amigo/term/GO:1901566	PPP1R15A ATP5F1D TSPO AIMP2 MRPL27 HBEGF EXOSC8 CHST8 MRPS26 NGDN RPL36 RAMP1 METTL5 ASGR1 ST6GAL2 RPL37 ATF3 RPL36AL MFSD2A ATP5ME MRPL36 RPS21 CEBPB RPLP2 EXOSC4 CHST13 MRPL14 MRPL54 UPP1 BRF1 RPL37A RPL39 UQCC3 STARD10 RPS28 RPL36A NME2 MRPS6
0.0116927	24	1006	2.30441	Amide biosynthetic process	http://amigo.geneontology.org/amigo/term/GO:0043604	PPP1R15A AIMP2 MRPL27 EXOSC8 MRPS26 NGDN RPL36 METTL5 RPL37 ATF3 RPL36AL MRPL36 RPS21 CEBPB RPLP2 EXOSC4 MRPL14 MRPL54 BRF1 RPL37A RPL39 RPS28 RPL36A MRPS6
0.0117318	29	1337	2.09514	Cellular amide metabolic process	http://amigo.geneontology.org/amigo/term/GO:0043603	PPP1R15A PCSK1N PLA2G15 AIMP2 MRPL27 PCSK4 EXOSC8 MRPS26 NGDN RPL36 METTL5 NUDT7 RPL37 ATF3 PMVK RPL36AL MRPL36 RPS21 CEBPB RPLP2 EXOSC4 MRPL14 MRPL54 BRF1 RPL37A RPL39 RPS28 RPL36A MRPS6
0.0127916	8	147	5.25677	Nuclear-transcribed mRNA catabolic process, nonsense-mediated decay	http://amigo.geneontology.org/amigo/term/GO:0000184	RPL36 RPL37 RPS21 RPLP2 RPL37A RPL39 RPS28 RPL36A
0.0137702	7	112	6.03708	Protein targeting to mitochondrion	http://amigo.geneontology.org/amigo/term/GO:0006626	SIRT4 TSPO ROMO1 TIMM10 NDUFA13 TOMM7 UBL5
0.0171707	24	1040	2.22907	Protein localization to organelle	http://amigo.geneontology.org/amigo/term/GO:0033365	HERPUD1 PPP1R15A SIRT4 XBP1 TSPO HSPA8 RAB35 ROMO1 RPL36 TIMM10 RPL37 RPS21 DDIT3 RPLP2 RGPD6 NDUFA13 LAMTOR4 TOMM7 RPL37A UBL5 RPL39 ODAD4 RPS28 RPL36A
0.0184312	9	200	4.34669	Electron transport chain	http://amigo.geneontology.org/amigo/term/GO:0022900	NDUFA1 UQCR11 NDUFA2 CCNB1 UQCRQ COX6C NDUFA13 UQCC3 UQCRHL
0.0184312	4	30	12.8791	Positive regulation of transcription from RNA polymerase II promoter in response to stress	http://amigo.geneontology.org/amigo/term/GO:0036003	XBP1 ATF3 CEBPB DDIT3
0.0184312	8	158	4.8908	Establishment of protein localization to mitochondrion	http://amigo.geneontology.org/amigo/term/GO:0072655	SIRT4 TSPO ROMO1 TIMM10 DDIT3 NDUFA13 TOMM7 UBL5
0.0199375	10	248	3.89489	Response to starvation	http://amigo.geneontology.org/amigo/term/GO:0042594	XBP1 HSPA8 ADM ATF3 MFSD2A PPM1D CEBPB DDIT3 UPP1 LAMTOR4
0.0216688	8	163	4.74077	Protein localization to mitochondrion	http://amigo.geneontology.org/amigo/term/GO:0070585	SIRT4 TSPO ROMO1 TIMM10 DDIT3 NDUFA13 TOMM7 UBL5
0.0220962	4	32	12.0742	Negative regulation of fatty acid metabolic process	http://amigo.geneontology.org/amigo/term/GO:0045922	SIRT4 TRIB3 APOC1 MFSD2A
0.0239351	10	256	3.77317	Nuclear-transcribed mRNA catabolic process	http://amigo.geneontology.org/amigo/term/GO:0000956	EXOSC8 RPL36 RPL37 RPS21 RPLP2 EXOSC4 RPL37A RPL39 RPS28 RPL36A
0.0258176	8	169	4.57246	Cytoplasmic translation	http://amigo.geneontology.org/amigo/term/GO:0002181	RPL36 RPL37 RPS21 RPLP2 RPL37A RPL39 RPS28 RPL36A
0.0293303	3	15	19.3186	Protein insertion into mitochondrial inner membrane	http://amigo.geneontology.org/amigo/term/GO:0045039	ROMO1 TIMM10 NDUFA13
0.0317491	7	134	5.04591	Formation of primary germ layer	http://amigo.geneontology.org/amigo/term/GO:0001704	ETV2 DUSP1 SNAI1 DUSP5 MMP14 MIXL1 MESP2
0.0322237	6	97	5.97484	Mitochondrial translational elongation	http://amigo.geneontology.org/amigo/term/GO:0070125	MRPL27 MRPS26 MRPL36 MRPL14 MRPL54 MRPS6
0.033352	6	98	5.91387	Mitochondrial translational termination	http://amigo.geneontology.org/amigo/term/GO:0070126	MRPL27 MRPS26 MRPL36 MRPL14 MRPL54 MRPS6
0.0372757	4	38	10.1677	Maturation of 5.8S rRNA	http://amigo.geneontology.org/amigo/term/GO:0000460	RCL1 EXOSC8 RPS21 EXOSC4
0.0385877	10	278	3.47458	Viral gene expression	http://amigo.geneontology.org/amigo/term/GO:0019080	RPL36 GTF2B IFITM3 RPL37 RPS21 RPLP2 RPL37A RPL39 RPS28 RPL36A
0.0385877	6	102	5.68195	Positive regulation of proteasomal ubiquitin-dependent protein catabolic process	http://amigo.geneontology.org/amigo/term/GO:0032436	HERPUD1 KEAP1 XBP1 TRIB3 RNF19B PLK2
0.0385877	8	184	4.19971	Regulation of lipid biosynthetic process	http://amigo.geneontology.org/amigo/term/GO:0046890	SIRT4 XBP1 TSPO TRIB3 SNAI1 APOC1 ADM MFSD2A
0.0439306	3	18	16.0989	Regulation of translational initiation in response to stress	http://amigo.geneontology.org/amigo/term/GO:0043558	PPP1R15A ATF3 CEBPB
0.0478223	11	340	3.12507	Muscle organ development	http://amigo.geneontology.org/amigo/term/GO:0007517	PITX1 CAPN3 XBP1 HBEGF DLL4 TNNI3 ACTA1 CTF1 ATF3 FOS ZFPM1
0.0549732	10	294	3.28548	Cellular response to extracellular stimulus	http://amigo.geneontology.org/amigo/term/GO:0031668	XBP1 HSPA8 ASGR1 ATF3 MFSD2A FOS PPM1D CEBPB UPP1 LAMTOR4
0.0624676	11	353	3.00999	Energy derivation by oxidation of organic compounds	http://amigo.geneontology.org/amigo/term/GO:0015980	ATP5F1D NDUFA1 UQCR11 NDUFA2 CCNB1 UQCRQ COX6C ATP5ME NDUFA13 UQCC3 UQCRHL
0.0634944	7	157	4.3067	Translational elongation	http://amigo.geneontology.org/amigo/term/GO:0006414	MRPL27 MRPS26 MRPL36 RPLP2 MRPL14 MRPL54 MRPS6
0.0634944	6	115	5.03965	Translational termination	http://amigo.geneontology.org/amigo/term/GO:0006415	MRPL27 MRPS26 MRPL36 MRPL14 MRPL54 MRPS6
0.0634944	8	202	3.82547	Regeneration	http://amigo.geneontology.org/amigo/term/GO:0031099	CAPN3 TSPO PGF NINJ1 CCNB1 ADM HOPX CEBPB
0.0650245	14	530	2.55152	Response to nutrient levels	http://amigo.geneontology.org/amigo/term/GO:0031667	XBP1 TSPO PCSK1N HSPA8 VGF GDF15 ADM ATF3 MFSD2A PPM1D CEBPB DDIT3 UPP1 LAMTOR4
0.0663526	8	205	3.76949	Cellular response to starvation	http://amigo.geneontology.org/amigo/term/GO:0009267	XBP1 HSPA8 ATF3 MFSD2A PPM1D CEBPB UPP1 LAMTOR4
0.0673616	8	206	3.75119	Response to unfolded protein	http://amigo.geneontology.org/amigo/term/GO:0006986	HERPUD1 PPP1R15A XBP1 HSPA8 DNAJB1 ATF3 HSPA6 DDIT3
0.0680432	3	22	13.1718	PERK-mediated unfolded protein response	http://amigo.geneontology.org/amigo/term/GO:0036499	HERPUD1 PPP1R15A DDIT3
0.069613	6	119	4.87025	Mitochondrial respiratory chain complex assembly	http://amigo.geneontology.org/amigo/term/GO:0033108	NDUFA1 NDUFA2 COX16 NDUFA13 UQCC3 PET100
0.0715703	6	120	4.82966	Positive regulation of ubiquitin-dependent protein catabolic process	http://amigo.geneontology.org/amigo/term/GO:2000060	HERPUD1 KEAP1 XBP1 TRIB3 RNF19B PLK2
0.0730796	4	49	7.88516	Response to cold	http://amigo.geneontology.org/amigo/term/GO:0009409	PCSK1N VGF ADM FOS
0.0730796	9	261	3.3308	Regulation of protein modification by small protein conjugation or removal	http://amigo.geneontology.org/amigo/term/GO:1903320	HERPUD1 CAPN3 TSPO TRIB3 AIMP2 RPL37 COPS9 UBE2C ISG15
0.090129	7	171	3.95411	Cellular response to unfolded protein	http://amigo.geneontology.org/amigo/term/GO:0034620	HERPUD1 PPP1R15A XBP1 HSPA8 ATF3 HSPA6 DDIT3
0.0909322	3	25	11.5912	Peptidyl-threonine dephosphorylation	http://amigo.geneontology.org/amigo/term/GO:0035970	DUSP1 DUSP5 PPM1D
0.0965727	3	26	11.1454	Maturation of 5.8S rRNA from tricistronic rRNA transcript (SSU-rRNA, 5.8S rRNA, LSU-rRNA)	http://amigo.geneontology.org/amigo/term/GO:0000466	RCL1 EXOSC8 RPS21
0.0965727	3	26	11.1454	Response to dietary excess	http://amigo.geneontology.org/amigo/term/GO:0002021	PCSK1N VGF GDF15
0.0965727	5	89	5.42659	Endoderm development	http://amigo.geneontology.org/amigo/term/GO:0007492	DUSP1 DUSP5 MMP14 MIXL1 ARC
0.0965727	3	26	11.1454	Integrated stress response signaling	http://amigo.geneontology.org/amigo/term/GO:0140467	HERPUD1 PPP1R15A DDIT3
0.100765	4	55	7.02496	Negative regulation of fat cell differentiation	http://amigo.geneontology.org/amigo/term/GO:0045599	TRIB3 DDIT3 CCDC85B ZFPM1
0.104886	4	56	6.89952	ER-nucleus signaling pathway	http://amigo.geneontology.org/amigo/term/GO:0006984	HERPUD1 PPP1R15A XBP1 DDIT3
0.104886	3	27	10.7326	Regulation of translation in response to stress	http://amigo.geneontology.org/amigo/term/GO:0043555	PPP1R15A ATF3 CEBPB
0.105874	6	134	4.32507	Positive regulation of proteasomal protein catabolic process	http://amigo.geneontology.org/amigo/term/GO:1901800	HERPUD1 KEAP1 XBP1 TRIB3 RNF19B PLK2
0.109102	4	57	6.77847	Maturation of SSU-rRNA	http://amigo.geneontology.org/amigo/term/GO:0030490	RCL1 NGDN RPS21 RPS28
0.110967	3	28	10.3493	Cleavage involved in rRNA processing	http://amigo.geneontology.org/amigo/term/GO:0000469	RCL1 EXOSC8 RPS21
0.112782	15	644	2.24984	Nucleobase-containing compound catabolic process	http://amigo.geneontology.org/amigo/term/GO:0034655	ZCCHC8 HSPA8 EXOSC8 RPL36 NUDT7 RPL37 DNASE1L2 RPS21 RPLP2 EXOSC4 UPP1 RPL37A RPL39 RPS28 RPL36A
0.116591	6	138	4.19971	Regulation of fat cell differentiation	http://amigo.geneontology.org/amigo/term/GO:0045598	XBP1 TRIB3 CEBPB DDIT3 CCDC85B ZFPM1
0.11776	22	1126	1.88726	RNA processing	http://amigo.geneontology.org/amigo/term/GO:0006396	ZCCHC8 HSPA8 RCL1 EXOSC8 NGDN RPL36 CCNB1 METTL5 ZNF473 RPL37 TRPT1 U2AF1 RPS21 POP7 RPLP2 EXOSC4 LAGE3 RPL37A UBL5 RPL39 RPS28 RPL36A
0.11776	4	59	6.54869	Regulation of mitotic metaphase/anaphase transition	http://amigo.geneontology.org/amigo/term/GO:0030071	DUSP1 CCNB1 ANAPC11 UBE2C
0.119637	5	97	4.97903	Negative regulation of small molecule metabolic process	http://amigo.geneontology.org/amigo/term/GO:0062014	SIRT4 TRIB3 SNAI1 APOC1 MFSD2A
0.125968	4	62	6.23182	Endoderm formation	http://amigo.geneontology.org/amigo/term/GO:0001706	DUSP1 DUSP5 MMP14 MIXL1
0.125968	8	241	3.20641	Protein targeting to membrane	http://amigo.geneontology.org/amigo/term/GO:0006612	RPL36 RPL37 RPS21 RPLP2 RPL37A RPL39 RPS28 RPL36A
0.125968	21	1066	1.90287	Intracellular protein transport	http://amigo.geneontology.org/amigo/term/GO:0006886	HERPUD1 SIRT4 XBP1 TSPO HSPA8 ROMO1 RPL36 RAMP1 TIMM10 STX11 RPL37 RPS21 RPLP2 RGPD6 NDUFA13 TOMM7 RPL37A UBL5 RPL39 RPS28 RPL36A
0.125968	4	61	6.33398	Metaphase/anaphase transition of mitotic cell cycle	http://amigo.geneontology.org/amigo/term/GO:0007091	DUSP1 CCNB1 ANAPC11 UBE2C
0.125968	8	242	3.19316	Response to topologically incorrect protein	http://amigo.geneontology.org/amigo/term/GO:0035966	HERPUD1 PPP1R15A XBP1 HSPA8 DNAJB1 ATF3 HSPA6 DDIT3
0.125968	8	242	3.19316	Cellular protein complex disassembly	http://amigo.geneontology.org/amigo/term/GO:0043624	MRPL27 HSPA8 MRPS26 CARMIL2 MRPL36 MRPL14 MRPL54 MRPS6
0.125968	5	100	4.82966	Negative regulation of lipid metabolic process	http://amigo.geneontology.org/amigo/term/GO:0045833	SIRT4 TRIB3 SNAI1 APOC1 MFSD2A
0.125968	4	62	6.23182	Regulation of metaphase/anaphase transition of cell cycle	http://amigo.geneontology.org/amigo/term/GO:1902099	DUSP1 CCNB1 ANAPC11 UBE2C
0.132029	4	63	6.1329	Regulation of mitotic sister chromatid separation	http://amigo.geneontology.org/amigo/term/GO:0010965	DUSP1 CCNB1 ANAPC11 UBE2C
0.132884	6	146	3.96958	Mitochondrial translation	http://amigo.geneontology.org/amigo/term/GO:0032543	MRPL27 MRPS26 MRPL36 MRPL14 MRPL54 MRPS6
0.13604	14	605	2.23522	Mitochondrion organization	http://amigo.geneontology.org/amigo/term/GO:0007005	SIRT4 ATP5F1D TSPO NDUFA1 ROMO1 NDUFA2 COX16 TIMM10 ATP5ME NDUFA13 TOMM7 UBL5 UQCC3 PET100
0.13604	4	64	6.03708	Metaphase/anaphase transition of cell cycle	http://amigo.geneontology.org/amigo/term/GO:0044784	DUSP1 CCNB1 ANAPC11 UBE2C
0.139111	7	197	3.43225	Gastrulation	http://amigo.geneontology.org/amigo/term/GO:0007369	ETV2 DUSP1 SNAI1 DUSP5 MMP14 MIXL1 MESP2
0.139111	4	65	5.9442	Mitotic sister chromatid separation	http://amigo.geneontology.org/amigo/term/GO:0051306	DUSP1 CCNB1 ANAPC11 UBE2C
0.139111	11	421	2.52381	Establishment of protein localization to membrane	http://amigo.geneontology.org/amigo/term/GO:0090150	ROMO1 RPL36 TIMM10 RPL37 RPS21 RPLP2 NDUFA13 RPL37A RPL39 RPS28 RPL36A
0.142017	9	306	2.84098	Mitochondrial transport	http://amigo.geneontology.org/amigo/term/GO:0006839	SIRT4 ATP5F1D TSPO ROMO1 TIMM10 ATP5ME NDUFA13 TOMM7 UBL5
0.142364	10	364	2.65366	Muscle cell differentiation	http://amigo.geneontology.org/amigo/term/GO:0042692	PLEKHO1 CAPN3 XBP1 EPC1 GDF15 CCNB1 ACTA1 ADM MMP14 HOPX
0.143849	9	308	2.82253	Intrinsic apoptotic signaling pathway	http://amigo.geneontology.org/amigo/term/GO:0097193	HERPUD1 PPP1R15A XBP1 TRIB3 SNAI1 CEBPB ZNF622 DDIT3 NDUFA13
0.143849	5	106	4.55628	Negative regulation of protein modification by small protein conjugation or removal	http://amigo.geneontology.org/amigo/term/GO:1903321	CAPN3 TSPO RPL37 COPS9 ISG15
0.146377	4	67	5.76676	Purine ribonucleoside triphosphate biosynthetic process	http://amigo.geneontology.org/amigo/term/GO:0009206	ATP5F1D ATP5ME UQCC3 NME2
0.146377	7	202	3.34729	Regulation of protein binding	http://amigo.geneontology.org/amigo/term/GO:0043393	DTNBP1 BAMBI TRIB3 RAMP1 PLK2 HOPX ZFPM1
0.146377	10	368	2.62482	Cellular response to external stimulus	http://amigo.geneontology.org/amigo/term/GO:0071496	XBP1 HSPA8 ASGR1 ATF3 MFSD2A FOS PPM1D CEBPB UPP1 LAMTOR4
0.151145	4	68	5.68195	Purine nucleoside triphosphate biosynthetic process	http://amigo.geneontology.org/amigo/term/GO:0009145	ATP5F1D ATP5ME UQCC3 NME2
0.152135	2	11	17.5624	Notch signaling involved in heart development	http://amigo.geneontology.org/amigo/term/GO:0061314	SNAI1 DLL4
0.152643	7	205	3.29831	Cellular response to topologically incorrect protein	http://amigo.geneontology.org/amigo/term/GO:0035967	HERPUD1 PPP1R15A XBP1 HSPA8 ATF3 HSPA6 DDIT3
0.152643	6	155	3.73909	Positive regulation of proteolysis involved in cellular protein catabolic process	http://amigo.geneontology.org/amigo/term/GO:1903052	HERPUD1 KEAP1 XBP1 TRIB3 RNF19B PLK2
0.154177	8	259	2.98357	Response to temperature stimulus	http://amigo.geneontology.org/amigo/term/GO:0009266	PCSK1N HSPA8 CXCR4 VGF DNAJB1 ADM FOS HSPA6
0.154177	15	691	2.09681	Heterocycle catabolic process	http://amigo.geneontology.org/amigo/term/GO:0046700	ZCCHC8 HSPA8 EXOSC8 RPL36 NUDT7 RPL37 DNASE1L2 RPS21 RPLP2 EXOSC4 UPP1 RPL37A RPL39 RPS28 RPL36A
0.156797	6	158	3.6681	Regulation of proteasomal ubiquitin-dependent protein catabolic process	http://amigo.geneontology.org/amigo/term/GO:0032434	HERPUD1 KEAP1 XBP1 TRIB3 RNF19B PLK2
0.156797	4	70	5.51961	Regulation of sister chromatid segregation	http://amigo.geneontology.org/amigo/term/GO:0033045	DUSP1 CCNB1 ANAPC11 UBE2C
0.156797	3	36	8.04944	Cristae formation	http://amigo.geneontology.org/amigo/term/GO:0042407	ATP5F1D ATP5ME UQCC3
0.156797	10	377	2.56215	Regulation of binding	http://amigo.geneontology.org/amigo/term/GO:0051098	DTNBP1 BAMBI TRIB3 EDF1 RAMP1 GTF2B PLK2 HOPX DDIT3 ZFPM1
0.156797	4	70	5.51961	Regulation of chromosome separation	http://amigo.geneontology.org/amigo/term/GO:1905818	DUSP1 CCNB1 ANAPC11 UBE2C
0.157812	12	501	2.31361	RNA catabolic process	http://amigo.geneontology.org/amigo/term/GO:0006401	ZCCHC8 HSPA8 EXOSC8 RPL36 RPL37 RPS21 RPLP2 EXOSC4 RPL37A RPL39 RPS28 RPL36A
0.158841	15	698	2.07579	Cellular nitrogen compound catabolic process	http://amigo.geneontology.org/amigo/term/GO:0044270	ZCCHC8 HSPA8 EXOSC8 RPL36 NUDT7 RPL37 DNASE1L2 RPS21 RPLP2 EXOSC4 UPP1 RPL37A RPL39 RPS28 RPL36A
0.159563	28	1644	1.64514	Regulation of protein modification process	http://amigo.geneontology.org/amigo/term/GO:0031399	DTNBP1 HERPUD1 PPP1R15A CAPN3 XBP1 TSPO TRIB3 AIMP2 HBEGF IL5 PGF DUSP1 CKS2 GDF15 RAMP1 CCNB1 INHBE RPL37 TRPT1 CTF1 DIRAS3 ATF3 CEBPB COPS9 UBE2C ISG15 SERTAD1 LIME1
0.159563	8	264	2.92707	Cellular response to nutrient levels	http://amigo.geneontology.org/amigo/term/GO:0031669	XBP1 HSPA8 ATF3 MFSD2A PPM1D CEBPB UPP1 LAMTOR4
0.159563	2	12	16.0989	Negative regulation of fatty acid oxidation	http://amigo.geneontology.org/amigo/term/GO:0046322	SIRT4 MFSD2A
0.159563	3	37	7.83188	Regulation of endoplasmic reticulum stress-induced intrinsic apoptotic signaling pathway	http://amigo.geneontology.org/amigo/term/GO:1902235	HERPUD1 XBP1 DDIT3
0.1679	4	73	5.29278	Ribonucleoside triphosphate biosynthetic process	http://amigo.geneontology.org/amigo/term/GO:0009201	ATP5F1D ATP5ME UQCC3 NME2
0.16894	3	38	7.62578	Cytochrome complex assembly	http://amigo.geneontology.org/amigo/term/GO:0017004	COX16 UQCC3 PET100
0.16896	6	163	3.55558	Mitochondrial membrane organization	http://amigo.geneontology.org/amigo/term/GO:0007006	ATP5F1D ROMO1 TIMM10 ATP5ME NDUFA13 UQCC3
0.170889	2	13	14.8605	Regulation of translational initiation by eIF2 alpha phosphorylation	http://amigo.geneontology.org/amigo/term/GO:0010998	ATF3 CEBPB
0.170889	15	710	2.0407	Aromatic compound catabolic process	http://amigo.geneontology.org/amigo/term/GO:0019439	ZCCHC8 HSPA8 EXOSC8 RPL36 NUDT7 RPL37 DNASE1L2 RPS21 RPLP2 EXOSC4 UPP1 RPL37A RPL39 RPS28 RPL36A
0.170889	3	39	7.43025	Interleukin-4 production	http://amigo.geneontology.org/amigo/term/GO:0032633	CEBPB DDIT3 ZFPM1
0.170889	3	39	7.43025	Regulation of interleukin-4 production	http://amigo.geneontology.org/amigo/term/GO:0032673	CEBPB DDIT3 ZFPM1
0.170889	3	39	7.43025	NcRNA catabolic process	http://amigo.geneontology.org/amigo/term/GO:0034661	ZCCHC8 EXOSC8 EXOSC4
0.170889	2	13	14.8605	Photoreceptor cell outer segment organization	http://amigo.geneontology.org/amigo/term/GO:0035845	CRB1 MFSD2A
0.170889	2	13	14.8605	ATF6-mediated unfolded protein response	http://amigo.geneontology.org/amigo/term/GO:0036500	XBP1 DDIT3
0.170889	4	75	5.15164	Tissue regeneration	http://amigo.geneontology.org/amigo/term/GO:0042246	CAPN3 NINJ1 CCNB1 HOPX
0.170889	8	272	2.84098	Positive regulation of growth	http://amigo.geneontology.org/amigo/term/GO:0045927	CAPN3 HBEGF CXCR4 CCNB1 MMP14 MFSD2A HOPX EXOSC4
0.174933	8	274	2.82024	Striated muscle cell differentiation	http://amigo.geneontology.org/amigo/term/GO:0051146	PLEKHO1 CAPN3 XBP1 GDF15 CCNB1 ACTA1 MMP14 HOPX
0.175153	4	76	5.08385	Axo-dendritic transport	http://amigo.geneontology.org/amigo/term/GO:0008088	DTNBP1 HSPA8 CALY ARL8A
0.175916	24	1368	1.69462	Cellular macromolecule catabolic process	http://amigo.geneontology.org/amigo/term/GO:0044265	ZCCHC8 HERPUD1 KEAP1 XBP1 TRIB3 HSPA8 RNF19B EXOSC8 RPL36 CCNB1 ANAPC11 RPL37 PLK2 DNASE1L2 RPS21 UBE2C DDIT3 RPLP2 EXOSC4 ISG15 RPL37A RPL39 RPS28 RPL36A
0.175916	3	40	7.24449	Regulation of phospholipid metabolic process	http://amigo.geneontology.org/amigo/term/GO:1903725	XBP1 APOC1 MFSD2A
0.176479	10	394	2.4516	Regulation of lipid metabolic process	http://amigo.geneontology.org/amigo/term/GO:0019216	SIRT4 XBP1 TSPO TRIB3 EDF1 SNAI1 APOC1 ADM PMVK MFSD2A
0.180415	11	458	2.31992	MRNA catabolic process	http://amigo.geneontology.org/amigo/term/GO:0006402	HSPA8 EXOSC8 RPL36 RPL37 RPS21 RPLP2 EXOSC4 RPL37A RPL39 RPS28 RPL36A
0.180682	5	121	3.99146	Myotube differentiation	http://amigo.geneontology.org/amigo/term/GO:0014902	PLEKHO1 XBP1 GDF15 ACTA1 MMP14
0.187094	2	14	13.799	Very-low-density lipoprotein particle assembly	http://amigo.geneontology.org/amigo/term/GO:0034379	APOC1 MFSD2A
0.194027	3	42	6.89952	Positive regulation of response to endoplasmic reticulum stress	http://amigo.geneontology.org/amigo/term/GO:1905898	HERPUD1 XBP1 DDIT3
0.194313	3	43	6.73906	Maturation of SSU-rRNA from tricistronic rRNA transcript (SSU-rRNA, 5.8S rRNA, LSU-rRNA)	http://amigo.geneontology.org/amigo/term/GO:0000462	RCL1 NGDN RPS21
0.194313	4	81	4.77004	Purine ribonucleoside triphosphate metabolic process	http://amigo.geneontology.org/amigo/term/GO:0009205	ATP5F1D ATP5ME UQCC3 NME2
0.194313	6	173	3.35005	RNA 3 -end processing	http://amigo.geneontology.org/amigo/term/GO:0031123	EXOSC8 CCNB1 ZNF473 U2AF1 RPS21 EXOSC4
0.194313	28	1702	1.58908	Negative regulation of cellular biosynthetic process	http://amigo.geneontology.org/amigo/term/GO:0031327	PITX1 LMCD1 CAPN3 XBP1 TSPO TRIB3 HSPA8 HBEGF DUSP1 EPC1 EXOSC8 SNAI1 ZNF133 DLL4 APOC1 DNAJB1 ATF3 ZNF296 HOPX ZNF554 CEBPB DDIT3 CCDC85B EXOSC4 ZFPM1 ZNF746 NDUFA13 H1-2
0.194313	7	229	2.95263	Regulation of protein ubiquitination	http://amigo.geneontology.org/amigo/term/GO:0031396	HERPUD1 TSPO TRIB3 AIMP2 RPL37 UBE2C ISG15
0.194313	2	15	12.8791	Phosphatidylcholine catabolic process	http://amigo.geneontology.org/amigo/term/GO:0034638	PLA2G15 APOC1
0.194313	2	15	12.8791	Positive regulation of B cell differentiation	http://amigo.geneontology.org/amigo/term/GO:0045579	XBP1 MMP14
0.194313	2	15	12.8791	Negative regulation of fatty acid biosynthetic process	http://amigo.geneontology.org/amigo/term/GO:0045717	TRIB3 APOC1
0.194313	30	1857	1.56047	Intracellular transport	http://amigo.geneontology.org/amigo/term/GO:0046907	TRAPPC6A DTNBP1 HERPUD1 SIRT4 ATP5F1D XBP1 TSPO HSPA8 RAB35 DYNC2I2 ROMO1 RPL36 CALY RAMP1 TIMM10 STX11 ARL8A RPL37 U2AF1 ATP5ME RPS21 RPLP2 RGPD6 NDUFA13 TOMM7 RPL37A UBL5 RPL39 RPS28 RPL36A
0.194313	3	43	6.73906	Chaperone cofactor-dependent protein refolding	http://amigo.geneontology.org/amigo/term/GO:0051085	HSPA8 DNAJB1 HSPA6
0.194313	4	81	4.77004	Regulation of transcription initiation from RNA polymerase II promoter	http://amigo.geneontology.org/amigo/term/GO:0060260	MED6 CCNB1 PPM1D CEBPB
0.194313	2	15	12.8791	Regulation of spindle checkpoint	http://amigo.geneontology.org/amigo/term/GO:0090231	DUSP1 CCNB1
0.194313	2	15	12.8791	Regulation of mitotic cell cycle spindle assembly checkpoint	http://amigo.geneontology.org/amigo/term/GO:0090266	DUSP1 CCNB1
0.194313	2	15	12.8791	Regulation of mitotic spindle checkpoint	http://amigo.geneontology.org/amigo/term/GO:1903504	DUSP1 CCNB1
0.195649	15	739	1.96062	Organic cyclic compound catabolic process	http://amigo.geneontology.org/amigo/term/GO:1901361	ZCCHC8 HSPA8 EXOSC8 RPL36 NUDT7 RPL37 DNASE1L2 RPS21 RPLP2 EXOSC4 UPP1 RPL37A RPL39 RPS28 RPL36A
0.195928	6	177	3.27435	Positive regulation of cellular protein catabolic process	http://amigo.geneontology.org/amigo/term/GO:1903364	HERPUD1 KEAP1 XBP1 TRIB3 RNF19B PLK2
0.199828	6	178	3.25595	Mitochondrial gene expression	http://amigo.geneontology.org/amigo/term/GO:0140053	MRPL27 MRPS26 MRPL36 MRPL14 MRPL54 MRPS6

## Sheet: GO Neg
Enrichment FDR	nGenes	Pathway Genes	Fold Enrichment	Pathway	URL	Genes
1.39094e-08	113	1553	1.96761	Cytoskeleton organization	http://amigo.geneontology.org/amigo/term/GO:0007010	MYCBP2 TENM1 CCDC88C PHLDB1 AKAP11 SYNE2 PPP1R12A ASPM ARFGEF1 KIF2A SPTB SMC1A DLG1 PAK3 EPB41L2 GSK3B FAT1 SSH1 ATRX TRPM7 DSP ABLIM1 SIX4 CENPI CEP152 CRACD NUP98 ARFGEF3 EPB41L5 CCDC88A EHBP1 WIPF1 PARD3B ALMS1 DOCK7 PROX1 CENPF PKD2 NEK9 LRP1 MACF1 HIP1 MYO5C PRKAA1 ZBED3 MICAL2 NOTCH2 HOOK1 CEP350 FLNB KNL1 TUBGCP4 TTLL7 TMOD3 CENPE IQGAP1 PDPK1 SSH2 ABL2 CDC42BPA VPS54 LIMD1 PHLDB2 CENPC Z…
1.41078e-07	116	1690	1.8561	Cell projection organization	http://amigo.geneontology.org/amigo/term/GO:0030030	MYCBP2 SPAG9 TENM1 CNTN1 NRXN3 GAB2 VCL TNC LAMA3 SYNE2 MYLK ARFGEF1 MYO9A NEO1 SPTB EXOC5 PAK3 CHRNA3 GSK3B TNPO1 SLC23A2 SEMA4G ABLIM1 DICER1 LAMA1 RPGRIP1L HERC1 CEP152 FZD3 TMEM30A ARL6 UBE3A WNT5A ITGA4 CCDC88A FN1 STRN ALMS1 DOCK7 EXOC8 KLF7 PKD2 WDR35 ONECUT2 LRP1 RREB1 ABCC4 THOC2 DYNC2I1 RAB3IP MACF1 NOTCH2 KIDINS220 LRP4 CEP162 CEP350 PDCL NEK1 YAP1 IQGAP1 ABL2 SYT2 PTPRG TBC1D32 EGFR A…
1.91418e-07	113	1649	1.85306	Plasma membrane bounded cell projection organization	http://amigo.geneontology.org/amigo/term/GO:0120036	MYCBP2 SPAG9 TENM1 CNTN1 NRXN3 GAB2 VCL TNC LAMA3 SYNE2 MYLK ARFGEF1 MYO9A NEO1 SPTB EXOC5 PAK3 CHRNA3 GSK3B TNPO1 SLC23A2 SEMA4G ABLIM1 DICER1 LAMA1 RPGRIP1L HERC1 CEP152 FZD3 TMEM30A ARL6 UBE3A WNT5A ITGA4 CCDC88A FN1 STRN ALMS1 DOCK7 EXOC8 KLF7 PKD2 WDR35 ONECUT2 LRP1 RREB1 ABCC4 THOC2 DYNC2I1 RAB3IP MACF1 NOTCH2 KIDINS220 LRP4 CEP162 CEP350 NEK1 YAP1 IQGAP1 ABL2 SYT2 PTPRG TBC1D32 EGFR ANK3 U…
1.43798e-06	81	1085	2.01877	Cell morphogenesis	http://amigo.geneontology.org/amigo/term/GO:0000902	MYCBP2 SPAG9 CCDC88C NRXN3 GAB2 VCL LAMA3 MYO9A NEO1 SPTB DLG1 PAK3 CHRNA3 GSK3B FAT1 SSH1 SLC23A2 SEMA4G DICER1 LAMA1 FZD3 MEGF9 UBE3A WNT5A EPB41L5 ITGA4 FN1 DOCK7 PROX1 KLF7 LRP1 RREB1 MED1 MACF1 NOTCH2 KIDINS220 LRP4 AGO4 LAMC1 FLNB YAP1 ITGAV IQGAP1 SYT2 LIMD1 ZMYM4 EGFR DOCK1 ANK3 TNIK KIF5A BRAF EPB41 TAOK1 LARP4 NEXN CLASP2 RHOBTB3 BRWD3 FRS2 DCHS1 PRTG MAP1A CRK ARL13B P2RY1 TANC2 PTPRM …
1.43798e-06	82	1102	2.01216	Embryo development	http://amigo.geneontology.org/amigo/term/GO:0009790	CYP26B1 PHLDB1 LAMA3 WNK1 COL11A1 HIPK2 ATP11A DLG1 CCDC134 SIX4 HIF1A LAMA1 MIB1 RPGRIP1L FZD3 SMAD5 WNT5A EPB41L5 ITGA4 FN1 BIRC6 PROX1 KMT2A PKD2 CNOT1 MED1 DYNC2I1 SOX15 ZBED3 MICAL2 NOTCH2 KIDINS220 LRP4 YAP1 TET1 ITGAV FGF2 FRAS1 FBN2 NKD1 GPR161 UBR3 PHLDB2 TBC1D32 NPAT ATM FREM2 MED21 BCL2L11 PHF6 DZIP1L FZD5 HIPK1 CLASP2 ITGA2 RICTOR FZD6 E2F7 FBN1 FRS2 DCHS1 SMAD3 BMI1 ARL13B SLC30A1 TA…
1.69435e-05	108	1716	1.70191	Positive regulation of transcription, DNA-templated	http://amigo.geneontology.org/amigo/term/GO:0045893	KDM7A PIAS1 KMT2C PPP1R12A ZNF112 HIPK2 CDK13 FOXJ2 KLF6 MID2 KAT6A ATRX AGO1 ZBED4 SIX4 HIF1A NFAT5 EZH1 HLF NUP98 ZNF451 SMAD5 UBE3A WNT5A ASH1L PROX1 KMT2A KLF7 FOXO3 PKD2 KLF12 HEATR1 ONECUT2 ATAD2B AGO2 NCOA3 CHD6 RREB1 MED1 PLAGL2 SOX15 CCNT1 PRKAA1 ZBED3 MICAL2 CLOCK YAP1 TET1 FGF2 ASXL2 MED12L SETD7 EGFR OGT TACC1 NSD3 NPAT ATM JMY CAMK4 MED21 PPARGC1B RNF111 ELK4 NFIA MYSM1 FZD5 CREBRF T…
1.69435e-05	86	1264	1.83985	Positive regulation of transcription by RNA polymerase II	http://amigo.geneontology.org/amigo/term/GO:0045944	KMT2C PPP1R12A ZNF112 HIPK2 CDK13 FOXJ2 KLF6 KAT6A ATRX AGO1 ZBED4 SIX4 HIF1A NFAT5 EZH1 HLF ZNF451 SMAD5 UBE3A WNT5A ASH1L PROX1 KMT2A KLF7 FOXO3 PKD2 KLF12 ONECUT2 ATAD2B AGO2 NCOA3 CHD6 RREB1 MED1 PLAGL2 SOX15 CCNT1 ZBED3 MICAL2 CLOCK YAP1 TET1 FGF2 ASXL2 EGFR OGT NPAT ATM MED21 PPARGC1B RNF111 ELK4 NFIA MYSM1 FZD5 CREBRF KDM1B E2F7 SMAD3 KMT2D NPNT TET2 ZNF507 P2RY1 ZNF24 NR1D2 TRAF6 ZBTB38 C…
1.69435e-05	117	1895	1.66958	Positive regulation of RNA metabolic process	http://amigo.geneontology.org/amigo/term/GO:0051254	KDM7A PIAS1 KMT2C RC3H2 PPP1R12A ZNF112 HIPK2 CDK13 FOXJ2 KLF6 MID2 CNOT4 KAT6A ATRX AGO1 ZBED4 SIX4 HIF1A NFAT5 EZH1 HLF NUP98 ZNF451 TENT4A SMAD5 UBE3A WNT5A ASH1L PROX1 KMT2A KLF7 FOXO3 PKD2 KLF12 HEATR1 ONECUT2 ATAD2B AGO2 NCOA3 CHD6 RREB1 CNOT1 MED1 PLAGL2 SOX15 CCNT1 PRKAA1 ZBED3 MICAL2 TUT4 CLOCK RC3H1 YAP1 TET1 FGF2 ASXL2 MED12L SETD7 EGFR OGT TACC1 NSD3 NPAT ATM JMY CAMK4 MED21 PPARGC1B …
1.69435e-05	108	1717	1.70092	Positive regulation of RNA biosynthetic process	http://amigo.geneontology.org/amigo/term/GO:1902680	KDM7A PIAS1 KMT2C PPP1R12A ZNF112 HIPK2 CDK13 FOXJ2 KLF6 MID2 KAT6A ATRX AGO1 ZBED4 SIX4 HIF1A NFAT5 EZH1 HLF NUP98 ZNF451 SMAD5 UBE3A WNT5A ASH1L PROX1 KMT2A KLF7 FOXO3 PKD2 KLF12 HEATR1 ONECUT2 ATAD2B AGO2 NCOA3 CHD6 RREB1 MED1 PLAGL2 SOX15 CCNT1 PRKAA1 ZBED3 MICAL2 CLOCK YAP1 TET1 FGF2 ASXL2 MED12L SETD7 EGFR OGT TACC1 NSD3 NPAT ATM JMY CAMK4 MED21 PPARGC1B RNF111 ELK4 NFIA MYSM1 FZD5 CREBRF T…
1.69435e-05	108	1716	1.70191	Positive regulation of nucleic acid-templated transcription	http://amigo.geneontology.org/amigo/term/GO:1903508	KDM7A PIAS1 KMT2C PPP1R12A ZNF112 HIPK2 CDK13 FOXJ2 KLF6 MID2 KAT6A ATRX AGO1 ZBED4 SIX4 HIF1A NFAT5 EZH1 HLF NUP98 ZNF451 SMAD5 UBE3A WNT5A ASH1L PROX1 KMT2A KLF7 FOXO3 PKD2 KLF12 HEATR1 ONECUT2 ATAD2B AGO2 NCOA3 CHD6 RREB1 MED1 PLAGL2 SOX15 CCNT1 PRKAA1 ZBED3 MICAL2 CLOCK YAP1 TET1 FGF2 ASXL2 MED12L SETD7 EGFR OGT TACC1 NSD3 NPAT ATM JMY CAMK4 MED21 PPARGC1B RNF111 ELK4 NFIA MYSM1 FZD5 CREBRF T…
1.7951e-05	77	1094	1.90329	Tube development	http://amigo.geneontology.org/amigo/term/GO:0035295	KRIT1 PIK3C2A NRXN3 CPS1 TNC RC3H2 ATP2B4 HIPK2 MYLK FOXJ2 TGFBR3 DLG1 ATRX AGO1 CCDC134 SIX4 HIF1A LAMA1 MIB1 RPGRIP1L FZD3 SASH1 LOX SMAD5 WNT5A EPB41L5 FN1 LEPR PROX1 PKD2 LRP1 AGO2 MED1 MICAL2 NOTCH2 IL6ST YAP1 ITGAV FGF2 SLC12A6 PDPK1 HSPG2 GPR161 TBC1D32 EGFR SLC7A11 BCL2L11 DZIP1L EDA JAK1 FZD5 HIPK1 FZD6 GJB2 E2F7 DCHS1 SMAD3 BMI1 NPNT ARL13B NDNF PTPRM RNF213 TRAF6 EPGN SP1 PBX1 COL4A1 N…
1.7951e-05	52	622	2.26071	Embryonic morphogenesis	http://amigo.geneontology.org/amigo/term/GO:0048598	CYP26B1 PHLDB1 LAMA3 WNK1 COL11A1 HIPK2 DLG1 SIX4 HIF1A MIB1 RPGRIP1L FZD3 WNT5A EPB41L5 ITGA4 FN1 PROX1 PKD2 MED1 DYNC2I1 MICAL2 NOTCH2 LRP4 YAP1 ITGAV FGF2 FRAS1 FBN2 PHLDB2 TBC1D32 FREM2 BCL2L11 FZD5 HIPK1 CLASP2 ITGA2 FZD6 FBN1 FRS2 SMAD3 BMI1 ARL13B TRAF6 HOXB4 PBX1 DYNC2H1 CPLANE1 RYR2 CEP290 OPA1 BMPR2 CCDC39
1.7951e-05	77	1092	1.90677	Regulation of cellular component movement	http://amigo.geneontology.org/amigo/term/GO:0051270	KRIT1 MYCBP2 SPAG9 PIK3C2A VCL DSG2 LAMA3 SYNE2 ATP2B4 WNK1 MYLK KIF2A TGFBR3 DLG1 PAK3 SSH1 CPNE3 SEMA4G DSP HIF1A LAMA1 DNAH11 SASH1 WNT5A EPB41L5 ITGA4 FN1 DOCK7 PROX1 FOXO3 ONECUT2 LRP1 AGO2 ATP8A1 RREB1 MACF1 DOCK4 MTUS1 MOSPD2 SORL1 ITGAV FGF2 IQGAP1 NKD1 PDPK1 SSH2 ABL2 PTPRG PHLDB2 EGFR ATM DOCK1 ADAM17 MGAT5 BRAF TMSB15B NEXN DDR2 CLASP2 ITGA2 TP53INP1 SMAD3 CRK PDGFD PTPRM ANO6 PLCB1 SC…
2.46706e-05	62	815	2.05715	Cellular component morphogenesis	http://amigo.geneontology.org/amigo/term/GO:0032989	MYCBP2 SPAG9 PHLDB1 NRXN3 GAB2 VCL LAMA3 MYO9A NEO1 SPTB PAK3 CHRNA3 GSK3B SLC23A2 SEMA4G SIX4 DICER1 LAMA1 FZD3 UBE3A WNT5A PIKFYVE ITGA4 FN1 DOCK7 PROX1 KLF7 LRP1 RREB1 MACF1 NOTCH2 KIDINS220 LRP4 KNL1 TMOD3 IQGAP1 SYT2 PHLDB2 EGFR ANK3 TNIK TTN KIF5A BRAF TAOK1 NEXN CLASP2 FRS2 PRTG MAP1A TANC2 PTPRM PTPN11 PAK2 TRAK1 LAMA2 SZT2 ITSN2 SLC9A6 OPA1 BMPR2 ITGA1
3.0843e-05	35	348	2.71969	Urogenital system development	http://amigo.geneontology.org/amigo/term/GO:0001655	CYP26B1 TNC DLG1 SIX4 RPGRIP1L SMAD5 UBE3A WNT5A NID1 PROX1 CENPF PKD2 NOTCH2 LRP4 YAP1 FGF2 FRAS1 IQGAP1 TBC1D32 FREM2 BCL2L11 NFIA FBN1 FRS2 DCHS1 SMAD3 NPNT PDGFD AMER1 PBX1 DYNC2H1 COL4A1 NF1 CPLANE1 CEP290
3.0843e-05	70	978	1.93549	Microtubule-based process	http://amigo.geneontology.org/amigo/term/GO:0007017	CCDC88C PHLDB1 SYNE2 PPP1R12A ATP2B4 ASPM KIF2A SMC1A DLG1 GSK3B TNPO1 ATRX CACNA1I HIF1A CENPI CEP152 DNAH11 ARHGAP21 NUP98 CCDC88A PARD3B ALMS1 ASH1L DOCK7 CENPF PKD2 WDR35 NEK9 DYNC2I1 MACF1 PRKAA1 ZBED3 HOOK1 CEP350 KNL1 TUBGCP4 TTLL7 CENPE KIF21A PHLDB2 CENPC TACC1 DIXDC1 BICD1 DST TBCEL KIF5A STARD9 TAOK1 PRKAA2 CFAP221 CLASP2 SPICE1 ATXN7 MAP9 MAP1A TTLL11 RTTN FIGN TRAK1 DYNC2H1 DYNC1H1 H…
3.0843e-05	118	1970	1.61975	Positive regulation of macromolecule biosynthetic process	http://amigo.geneontology.org/amigo/term/GO:0010557	KDM7A PIAS1 KMT2C PPP1R12A ZNF112 HIPK2 CDK13 FOXJ2 ARFGEF1 KLF6 PAK3 MID2 KAT6A ATRX AGO1 ZBED4 SIX4 HIF1A NFAT5 EZH1 HLF NUP98 ZNF451 TENT4A SMAD5 UBE3A WNT5A ASH1L PROX1 KMT2A KLF7 FOXO3 PKD2 KLF12 HEATR1 ONECUT2 ATAD2B AGO2 NCOA3 CHD6 RREB1 MED1 PLAGL2 DYRK2 SOX15 CCNT1 PRKAA1 ZBED3 MICAL2 CLOCK YAP1 TET1 FGF2 ASXL2 MED12L SETD7 EGFR OGT TACC1 NSD3 NPAT ATM GUF1 UHMK1 JMY CAMK4 MED21 PPARGC1B…
4.36419e-05	77	1127	1.84756	Circulatory system development	http://amigo.geneontology.org/amigo/term/GO:0072359	KRIT1 PIK3C2A NRXN3 DSG2 ATP2B4 COL11A1 HIPK2 MYLK FOXJ2 TGFBR3 AGO1 DSP CCDC134 HIF1A LAMA1 MIB1 RPGRIP1L DNAH11 SOX6 SASH1 ADGRG6 LOX SMAD5 WNT5A FN1 LEPR PROX1 PKD2 LRP1 AGO2 MED1 MICAL2 NOTCH2 YAP1 ITGAV FGF2 SLC12A6 PDPK1 HSPG2 SYPL2 TBC1D32 EGFR ATM FREM2 PTPN14 ABI3BP TTN JAK1 FZD5 HIPK1 E2F7 FBN1 FRS2 DCHS1 SMAD3 ARL13B PDGFD NDNF PTPRM RNF213 SH3PXD2B PTPN11 EPGN SCN5A SP1 PPARA DYNC2H1 …
5.71658e-05	32	312	2.77349	Renal system development	http://amigo.geneontology.org/amigo/term/GO:0072001	CYP26B1 DLG1 SIX4 RPGRIP1L SMAD5 WNT5A NID1 PROX1 CENPF PKD2 NOTCH2 LRP4 YAP1 FGF2 FRAS1 IQGAP1 TBC1D32 FREM2 BCL2L11 NFIA FBN1 DCHS1 SMAD3 NPNT PDGFD AMER1 PBX1 DYNC2H1 COL4A1 NF1 CPLANE1 CEP290
5.98642e-05	69	980	1.90394	Organelle assembly	http://amigo.geneontology.org/amigo/term/GO:0070925	SYNE2 ASPM ATG2B KIF2A EXOC5 SMC1A TNPO1 ABLIM1 MTMR3 SIX4 RPGRIP1L CEP152 ARL6 PIKFYVE CCDC88A ALMS1 EXOC8 PRRC2C PROX1 CENPF WDR35 ONECUT2 CNOT1 ABCC4 DYNC2I1 RAB3IP PRKAA1 TBC1D14 CEP162 CEP350 RC3H1 VPS36 STX17 NEK1 YAP1 KNL1 TUBGCP4 TMOD3 CENPE LIMD1 CENPC TBC1D32 BICD1 TTN VPS37A DZIP1L STARD9 PRKAA2 CFAP221 CLASP2 SPICE1 MAP9 TP53INP1 ARL13B FAM161A SH3PXD2B RTTN BBS10 DYNC2H1 DYNC1H1 HTT …
6.44154e-05	60	811	2.00061	Brain development	http://amigo.geneontology.org/amigo/term/GO:0007420	KDM7A CNTN1 PHLPP2 SYNE2 ATP2B4 ASPM GSK3B ATRX CCDC134 HIF1A RPGRIP1L HERC1 FZD3 EZH1 UBE3A WNT5A DOCK7 PROX1 CENPF FOXO3 LRP1 ATXN1 MED1 SLC6A11 FGF2 HSPG2 SYPL2 PTPRG TACC1 ATM DIXDC1 SLC7A11 BCL2L11 C21orf91 SYNJ1 FZD6 FRS2 CRK BMI1 ARL13B PHF8 NDNF B3GNT5 PTPN11 PLCB1 SCN5A PBX1 DYNC2H1 COL4A1 NF1 PGAP1 CPLANE1 SZT2 CTNND1 NCOA6 CEP290 BMPR2 ATXN1L PRKDC CCDC39
6.44154e-05	67	946	1.9152	Regulation of cell migration	http://amigo.geneontology.org/amigo/term/GO:0030334	KRIT1 SPAG9 PIK3C2A VCL LAMA3 SYNE2 ATP2B4 WNK1 MYLK KIF2A PAK3 SSH1 CPNE3 SEMA4G HIF1A LAMA1 SASH1 WNT5A EPB41L5 ITGA4 FN1 DOCK7 PROX1 FOXO3 ONECUT2 LRP1 AGO2 ATP8A1 RREB1 MACF1 DOCK4 MTUS1 MOSPD2 SORL1 ITGAV FGF2 IQGAP1 NKD1 PDPK1 SSH2 PTPRG PHLDB2 EGFR ATM DOCK1 ADAM17 MGAT5 BRAF TMSB15B NEXN DDR2 CLASP2 ITGA2 TP53INP1 SMAD3 CRK PDGFD PTPRM ANO6 PLCB1 SP1 SRGAP3 SRGAP2B LAMA2 NF1 SRGAP1 BMPR2
6.44154e-05	36	381	2.5551	Cell-substrate adhesion	http://amigo.geneontology.org/amigo/term/GO:0031589	VCL GSK3B TRPM7 MEGF9 EPB41L5 ITGA4 FN1 NID1 ONECUT2 LRP1 RREB1 MACF1 LAMC1 ITGAV IQGAP1 PDPK1 PHLDB2 DOCK1 SPOCK1 UTRN BCL2L11 ABI3BP BRAF EDA SNED1 CLASP2 ITGA2 FREM1 SMAD3 CRK NPNT NDNF PEAK1 PTPN11 NF1 ITGA1
6.66976e-05	54	700	2.08606	Plasma membrane bounded cell projection morphogenesis	http://amigo.geneontology.org/amigo/term/GO:0120039	MYCBP2 SPAG9 NRXN3 GAB2 VCL LAMA3 MYO9A NEO1 SPTB PAK3 CHRNA3 GSK3B SLC23A2 SEMA4G DICER1 LAMA1 FZD3 UBE3A WNT5A ITGA4 FN1 DOCK7 KLF7 LRP1 RREB1 MACF1 NOTCH2 KIDINS220 LRP4 IQGAP1 SYT2 EGFR ANK3 TNIK KIF5A BRAF TAOK1 NEXN CLASP2 FRS2 PRTG MAP1A TANC2 PTPRM PTPN11 PAK2 TRAK1 LAMA2 SZT2 ITSN2 SLC9A6 OPA1 BMPR2 ITGA1
6.98927e-05	106	1757	1.63142	Neurogenesis	http://amigo.geneontology.org/amigo/term/GO:0022008	MYCBP2 ADAM22 SPAG9 TENM1 UFL1 CNTN1 NRXN3 GAB2 SLC4A7 VCL TNC LAMA3 SYNE2 WNK1 HIPK2 SPEN ASPM ARFGEF1 MYO9A NEO1 SPTB PAK3 CHRNA3 GSK3B SLC23A2 SEMA4G SIX4 HIF1A DICER1 LAMA1 MIB1 RPGRIP1L HERC1 FZD3 SOX6 ADGRG6 TMEM30A UBE3A WNT5A ITGA4 CCDC88A FN1 STRN DOCK7 LEPR PROX1 KLF7 FOXO3 ONECUT2 LRP1 THOC2 MED1 MACF1 NOTCH2 KIDINS220 IL6ST LRP4 SORL1 YAP1 FGF2 IQGAP1 NKD1 ABL2 SYT2 PTPRG EGFR DIXDC1 …
6.98927e-05	91	1438	1.71125	Regulation of multicellular organismal development	http://amigo.geneontology.org/amigo/term/GO:2000026	KRIT1 CYP26B1 UFL1 PHLDB1 VCL LAMA3 KMT2C RC3H2 ATP2B4 HIPK2 SPEN FOXJ2 ASPM TGFBR3 DLG1 PAK3 CNOT4 AGO1 SEMA4G SIX4 HIF1A DICER1 RASSF2 LAMA1 ATP11C FZD3 IL7 TRPS1 SOX6 SASH1 LOX WNT5A FN1 DOCK7 PROX1 KMT2A KLF7 FOXO3 LRP1 AGO2 NCOA3 MED1 MACF1 SOX15 ZBED3 NOTCH2 IL6ST LRP4 AGO4 RC3H1 SORL1 YAP1 FGF2 KIAA1109 BMP2K FBN2 PDPK1 HSPG2 PHLDB2 EGFR CAMK4 PPARGC1B CD109 BRAF SYNJ1 JAK1 MYSM1 DDR2 HIPK…
7.02973e-05	53	686	2.08921	Neuron projection morphogenesis	http://amigo.geneontology.org/amigo/term/GO:0048812	MYCBP2 SPAG9 NRXN3 GAB2 VCL LAMA3 MYO9A NEO1 SPTB PAK3 CHRNA3 GSK3B SLC23A2 SEMA4G DICER1 LAMA1 FZD3 UBE3A WNT5A ITGA4 FN1 DOCK7 KLF7 LRP1 MACF1 NOTCH2 KIDINS220 LRP4 IQGAP1 SYT2 EGFR ANK3 TNIK KIF5A BRAF TAOK1 NEXN CLASP2 FRS2 PRTG MAP1A TANC2 PTPRM PTPN11 PAK2 TRAK1 LAMA2 SZT2 ITSN2 SLC9A6 OPA1 BMPR2 ITGA1
7.02973e-05	54	704	2.07421	Cell projection morphogenesis	http://amigo.geneontology.org/amigo/term/GO:0048858	MYCBP2 SPAG9 NRXN3 GAB2 VCL LAMA3 MYO9A NEO1 SPTB PAK3 CHRNA3 GSK3B SLC23A2 SEMA4G DICER1 LAMA1 FZD3 UBE3A WNT5A ITGA4 FN1 DOCK7 KLF7 LRP1 RREB1 MACF1 NOTCH2 KIDINS220 LRP4 IQGAP1 SYT2 EGFR ANK3 TNIK KIF5A BRAF TAOK1 NEXN CLASP2 FRS2 PRTG MAP1A TANC2 PTPRM PTPN11 PAK2 TRAK1 LAMA2 SZT2 ITSN2 SLC9A6 OPA1 BMPR2 ITGA1
7.54755e-05	102	1678	1.64376	Protein phosphorylation	http://amigo.geneontology.org/amigo/term/GO:0006468	SPAG9 TENM1 MAP4K5 CCDC88C CNTN1 FNIP2 ATP2B4 WNK1 HIPK2 MYLK CDK13 TGFBR3 DLG1 PAK3 CHRNA3 GSK3B ERC1 CPNE3 DOCK3 TRPM7 RASSF2 LAMA1 IL7 MAPK10 CBL HIPK3 SASH1 PRPF4B LOX SMAD5 WNT5A CBLB PIKFYVE CCDC88A FN1 BIRC6 DOCK7 LEPR PROX1 PKD2 NEK9 ARR3 DYRK2 CCNT1 PRKAB2 PRKAA1 ZBED3 DSTYK IL6ST LRP4 NEK1 SORL1 FGF2 BMP2K CENPE IQGAP1 PDPK1 ABL2 CDC42BPA EGFR ITPRIP ATM ADAM17 CACUL1 UHMK1 CAMK4 TNIK P…
7.93239e-05	61	842	1.95906	Actin filament-based process	http://amigo.geneontology.org/amigo/term/GO:0030029	TENM1 CCDC88C AKAP11 DSG2 SYNE2 ARFGEF1 SPTB DLG1 PAK3 EPB41L2 FAT1 SSH1 MYBPC2 TRPM7 DSP SIX4 CRACD ARFGEF3 EPB41L5 CCDC88A EHBP1 WIPF1 ALMS1 PROX1 LRP1 HIP1 MYO5C ZBED3 MICAL2 NOTCH2 FLNB TMOD3 IQGAP1 PDPK1 SSH2 ABL2 CDC42BPA PHLDB2 DIXDC1 PSTPIP2 JMY PLEKHH2 TNIK TTN PPARGC1B BRAF TMSB15B EPB41 TAOK1 CLASP2 RHOBTB3 RICTOR SMAD3 CRK FRMD3 FGD6 PAK2 SCN5A NF1 MYO5A RYR2
8.67668e-05	78	1183	1.78296	Anatomical structure formation involved in morphogenesis	http://amigo.geneontology.org/amigo/term/GO:0048646	KRIT1 PIK3C2A PHLDB1 NRXN3 LAMA3 ATP2B4 COL11A1 HIPK2 FOXJ2 TGFBR3 AGO1 CCDC134 SIX4 HIF1A DICER1 MIB1 HERC1 FZD3 SASH1 ADGRG6 WNT5A PIKFYVE EPB41L5 ITGA4 FN1 LEPR PROX1 AGO2 CNOT1 MED1 NOTCH2 RC3H1 YAP1 KNL1 MYOF TET1 ITGAV TMOD3 FGF2 FBN2 SLC12A6 NKD1 PDPK1 HSPG2 PHLDB2 ATM ADAM17 PTPN14 BCL2L11 TTN PPARGC1B CD109 EDA JAK1 FZD5 HIPK1 CLASP2 ITGA2 FZD6 E2F7 FRS2 DCHS1 SMAD3 NDNF PTPRM RNF213 TRA…
8.72399e-05	100	1644	1.64486	Regulation of protein modification process	http://amigo.geneontology.org/amigo/term/GO:0031399	MYCBP2 SPAG9 AASS TENM1 UFL1 CCDC88C CNTN1 PIAS1 BOD1L1 FNIP2 PPP1R12A ATP2B4 WNK1 HIPK2 ARFGEF1 DLG1 PAK3 CHRNA3 GSK3B ATRX HUWE1 DOCK3 HIF1A RASSF2 IL7 FKTN CBL HIPK3 SASH1 ZNF451 LOX UBE3A WNT5A CBLB CCDC88A FN1 DOCK7 LEPR RCAN3 PROX1 KMT2A PKD2 ARR3 CCNT1 PRKAA1 ZBED3 IL6ST LRP4 USP44 SORL1 TET1 FGF2 CENPE IQGAP1 PDPK1 SPOPL SETD7 EGFR OGT NSD3 ITPRIP ATM ADAM17 CACUL1 MGAT5 TNIK PROM2 TTN CD…
8.88388e-05	27	248	2.94404	Cell-matrix adhesion	http://amigo.geneontology.org/amigo/term/GO:0007160	VCL GSK3B TRPM7 EPB41L5 ITGA4 FN1 NID1 ONECUT2 LRP1 MACF1 ITGAV IQGAP1 PDPK1 PHLDB2 UTRN BCL2L11 EDA SNED1 CLASP2 ITGA2 FREM1 SMAD3 NPNT PEAK1 PTPN11 NF1 ITGA1
8.88388e-05	71	1045	1.83727	Neuron projection development	http://amigo.geneontology.org/amigo/term/GO:0031175	MYCBP2 SPAG9 CNTN1 NRXN3 GAB2 VCL TNC LAMA3 ARFGEF1 MYO9A NEO1 SPTB PAK3 CHRNA3 GSK3B SLC23A2 SEMA4G DICER1 LAMA1 HERC1 FZD3 TMEM30A UBE3A WNT5A ITGA4 CCDC88A FN1 STRN DOCK7 KLF7 LRP1 THOC2 MACF1 NOTCH2 KIDINS220 LRP4 IQGAP1 ABL2 SYT2 PTPRG EGFR ANK3 UHMK1 SPOCK1 TNIK C21orf91 KIF5A BRAF TAOK1 NEXN CLASP2 FRS2 PRTG MAP1A CRK TANC2 NDNF PTPRM PTPN11 PAK2 CREB3L2 TRAK1 GPRIN3 LAMA2 SZT2 ITSN2 SLC9A…
9.15289e-05	115	1974	1.57537	Cellular macromolecule localization	http://amigo.geneontology.org/amigo/term/GO:0070727	ADAM22 TENM1 AKAP11 VCL ZFYVE16 ATP2B4 TRAM2 EXOC5 DLG1 EPB41L2 MID2 AP4E1 GSK3B TNPO1 SSH1 ATRX IPO11 HUWE1 NUP188 SIX4 RIC1 MAPK10 NUP98 EXPH5 LIN7A C2CD5 TMEM30A ARL6 WNT5A CBLB PIKFYVE DNAJC27 ITGA4 CCDC88A EXOC8 WDR35 FAM126A LRP1 NUP153 MED1 RAB3IP MACF1 VPS13C TBC1D5 PRKAA1 TBC1D14 XPO4 TBC1D8B LRP4 CEP350 VPS36 TBC1D4 STX17 SORL1 YAP1 KNL1 PREPL SEPTIN11 IQGAP1 PDPK1 RHBDD1 TBC1D32 EGFR A…
9.83115e-05	57	775	1.98886	Cell morphogenesis involved in differentiation	http://amigo.geneontology.org/amigo/term/GO:0000904	MYCBP2 CCDC88C NRXN3 GAB2 VCL LAMA3 NEO1 SPTB PAK3 CHRNA3 GSK3B FAT1 SEMA4G LAMA1 FZD3 MEGF9 UBE3A WNT5A EPB41L5 ITGA4 FN1 DOCK7 PROX1 KLF7 LRP1 RREB1 MACF1 NOTCH2 KIDINS220 LRP4 LAMC1 FLNB ITGAV DOCK1 ANK3 TNIK KIF5A BRAF NEXN CLASP2 FRS2 PRTG MAP1A CRK ARL13B TANC2 PTPRM PEAK1 PTPN11 PAK2 TRAK1 LAMA2 SZT2 SLC9A6 OPA1 BMPR2 PRKDC
0.000103527	97	1595	1.64453	Regulation of phosphate metabolic process	http://amigo.geneontology.org/amigo/term/GO:0019220	SPAG9 TENM1 CCDC88C CNTN1 AKAP11 BOD1L1 FNIP2 PPP1R12A ATP2B4 WNK1 HIPK2 DLG1 PAK3 ADCYAP1R1 CHRNA3 GSK3B DOCK3 PDPR NUP188 MTMR3 HIF1A RASSF2 RBL2 IL7 CBL HIPK3 NUP98 SASH1 ARFGEF3 LOX WNT5A CBLB CCDC88A FN1 DOCK7 LEPR RCAN3 PROX1 PKD2 ARR3 NUP153 CCNT1 PRKAA1 ZBED3 DSTYK IL6ST LRP4 SORL1 KNL1 FGF2 CENPE IQGAP1 PDPK1 EGFR OGT HTR2C ITPRIP ATM ADAM17 CACUL1 MGAT5 TNIK PROM2 TTN PPARGC1B CD109 BRA…
0.000103527	54	721	2.0253	Cell part morphogenesis	http://amigo.geneontology.org/amigo/term/GO:0032990	MYCBP2 SPAG9 NRXN3 GAB2 VCL LAMA3 MYO9A NEO1 SPTB PAK3 CHRNA3 GSK3B SLC23A2 SEMA4G DICER1 LAMA1 FZD3 UBE3A WNT5A ITGA4 FN1 DOCK7 KLF7 LRP1 RREB1 MACF1 NOTCH2 KIDINS220 LRP4 IQGAP1 SYT2 EGFR ANK3 TNIK KIF5A BRAF TAOK1 NEXN CLASP2 FRS2 PRTG MAP1A TANC2 PTPRM PTPN11 PAK2 TRAK1 LAMA2 SZT2 ITSN2 SLC9A6 OPA1 BMPR2 ITGA1
0.000103527	114	1960	1.57282	Cellular protein localization	http://amigo.geneontology.org/amigo/term/GO:0034613	ADAM22 TENM1 AKAP11 VCL ZFYVE16 ATP2B4 TRAM2 EXOC5 DLG1 EPB41L2 MID2 AP4E1 GSK3B TNPO1 SSH1 ATRX IPO11 HUWE1 NUP188 SIX4 RIC1 MAPK10 NUP98 EXPH5 LIN7A C2CD5 TMEM30A ARL6 WNT5A CBLB PIKFYVE DNAJC27 ITGA4 CCDC88A EXOC8 WDR35 FAM126A LRP1 NUP153 MED1 RAB3IP MACF1 VPS13C TBC1D5 PRKAA1 TBC1D14 XPO4 TBC1D8B LRP4 CEP350 VPS36 TBC1D4 STX17 SORL1 YAP1 KNL1 PREPL SEPTIN11 IQGAP1 PDPK1 RHBDD1 TBC1D32 EGFR S…
0.000103527	97	1595	1.64453	Regulation of phosphorus metabolic process	http://amigo.geneontology.org/amigo/term/GO:0051174	SPAG9 TENM1 CCDC88C CNTN1 AKAP11 BOD1L1 FNIP2 PPP1R12A ATP2B4 WNK1 HIPK2 DLG1 PAK3 ADCYAP1R1 CHRNA3 GSK3B DOCK3 PDPR NUP188 MTMR3 HIF1A RASSF2 RBL2 IL7 CBL HIPK3 NUP98 SASH1 ARFGEF3 LOX WNT5A CBLB CCDC88A FN1 DOCK7 LEPR RCAN3 PROX1 PKD2 ARR3 NUP153 CCNT1 PRKAA1 ZBED3 DSTYK IL6ST LRP4 SORL1 KNL1 FGF2 CENPE IQGAP1 PDPK1 EGFR OGT HTR2C ITPRIP ATM ADAM17 CACUL1 MGAT5 TNIK PROM2 TTN PPARGC1B CD109 BRA…
0.000103527	61	856	1.92702	Head development	http://amigo.geneontology.org/amigo/term/GO:0060322	KDM7A CNTN1 PHLPP2 SYNE2 ATP2B4 ASPM GSK3B ATRX CCDC134 HIF1A RPGRIP1L HERC1 FZD3 EZH1 UBE3A WNT5A DOCK7 PROX1 CENPF FOXO3 LRP1 ATXN1 MED1 SLC6A11 FGF2 HSPG2 SYPL2 PTPRG TACC1 ATM DIXDC1 SLC7A11 BCL2L11 C21orf91 BRAF SYNJ1 FZD6 FRS2 CRK BMI1 ARL13B PHF8 NDNF B3GNT5 PTPN11 PLCB1 SCN5A PBX1 DYNC2H1 COL4A1 NF1 PGAP1 CPLANE1 SZT2 CTNND1 NCOA6 CEP290 BMPR2 ATXN1L PRKDC CCDC39
0.000108147	53	705	2.03291	Microtubule cytoskeleton organization	http://amigo.geneontology.org/amigo/term/GO:0000226	CCDC88C PHLDB1 SYNE2 PPP1R12A ASPM KIF2A SMC1A DLG1 GSK3B ATRX CENPI CEP152 NUP98 CCDC88A PARD3B ALMS1 DOCK7 CENPF PKD2 NEK9 PRKAA1 ZBED3 HOOK1 CEP350 KNL1 TUBGCP4 TTLL7 CENPE PHLDB2 CENPC TACC1 DIXDC1 BICD1 DST TBCEL STARD9 TAOK1 PRKAA2 CLASP2 SPICE1 ATXN7 MAP9 MAP1A TTLL11 RTTN FIGN DYNC1H1 HTT TOGARAM1 CFAP44 GOLGA8B DYNLL2 CCDC39
0.000118891	78	1203	1.75332	Neuron development	http://amigo.geneontology.org/amigo/term/GO:0048666	MYCBP2 SPAG9 TENM1 CNTN1 NRXN3 GAB2 SLC4A7 VCL TNC LAMA3 WNK1 ARFGEF1 MYO9A NEO1 SPTB PAK3 CHRNA3 GSK3B SLC23A2 SEMA4G DICER1 LAMA1 RPGRIP1L HERC1 FZD3 TMEM30A UBE3A WNT5A ITGA4 CCDC88A FN1 STRN DOCK7 KLF7 ONECUT2 LRP1 THOC2 MACF1 NOTCH2 KIDINS220 LRP4 IQGAP1 ABL2 SYT2 PTPRG EGFR ANK3 UHMK1 SPOCK1 TNIK C21orf91 KIF5A BRAF TAOK1 NEXN CLASP2 FRS2 PRTG MAP1A CRK TANC2 NDNF PTPRM PTPN11 PAK2 CREB3L2 …
0.000118891	98	1624	1.63182	Generation of neurons	http://amigo.geneontology.org/amigo/term/GO:0048699	MYCBP2 SPAG9 TENM1 UFL1 CNTN1 NRXN3 GAB2 SLC4A7 VCL TNC LAMA3 WNK1 HIPK2 SPEN ASPM ARFGEF1 MYO9A NEO1 SPTB PAK3 CHRNA3 GSK3B SLC23A2 SEMA4G SIX4 HIF1A DICER1 LAMA1 MIB1 RPGRIP1L HERC1 FZD3 TMEM30A UBE3A WNT5A ITGA4 CCDC88A FN1 STRN DOCK7 PROX1 KLF7 FOXO3 ONECUT2 LRP1 THOC2 MED1 MACF1 NOTCH2 KIDINS220 IL6ST LRP4 SORL1 YAP1 IQGAP1 NKD1 ABL2 SYT2 PTPRG EGFR DIXDC1 ANK3 UHMK1 SPOCK1 TNIK C21orf91 KIF…
0.00012117	30	303	2.67738	Kidney development	http://amigo.geneontology.org/amigo/term/GO:0001822	CYP26B1 DLG1 SIX4 RPGRIP1L SMAD5 WNT5A NID1 PROX1 CENPF PKD2 NOTCH2 LRP4 YAP1 FGF2 FRAS1 IQGAP1 TBC1D32 FREM2 BCL2L11 FBN1 DCHS1 SMAD3 NPNT PDGFD AMER1 PBX1 DYNC2H1 NF1 CPLANE1 CEP290
0.000133444	62	886	1.8923	Tube morphogenesis	http://amigo.geneontology.org/amigo/term/GO:0035239	KRIT1 PIK3C2A NRXN3 TNC ATP2B4 HIPK2 MYLK FOXJ2 TGFBR3 DLG1 AGO1 CCDC134 SIX4 HIF1A LAMA1 MIB1 FZD3 SASH1 LOX WNT5A EPB41L5 FN1 LEPR PROX1 PKD2 LRP1 AGO2 MED1 MICAL2 NOTCH2 YAP1 ITGAV FGF2 SLC12A6 PDPK1 HSPG2 BCL2L11 EDA JAK1 FZD5 HIPK1 FZD6 E2F7 DCHS1 SMAD3 NPNT ARL13B NDNF PTPRM RNF213 TRAF6 EPGN SP1 PBX1 COL4A1 NF1 RYR2 CEP290 OPA1 BMPR2 GTF2I CCDC39
0.000138708	16	104	4.16023	Cell-substrate junction assembly	http://amigo.geneontology.org/amigo/term/GO:0007044	VCL LAMA3 EPB41L5 FN1 LRP1 MACF1 LAMC1 IQGAP1 PDPK1 PHLDB2 DST CLASP2 ITGA2 SMAD3 PEAK1 PTPN11
0.000138708	46	583	2.13364	Heart development	http://amigo.geneontology.org/amigo/term/GO:0007507	DSG2 COL11A1 TGFBR3 DSP HIF1A MIB1 RPGRIP1L DNAH11 SOX6 ADGRG6 LOX SMAD5 WNT5A FN1 PROX1 PKD2 MED1 MICAL2 NOTCH2 YAP1 FGF2 SYPL2 TBC1D32 EGFR ATM FREM2 ABI3BP TTN FBN1 FRS2 DCHS1 SMAD3 ARL13B SH3PXD2B PTPN11 SCN5A PPARA DYNC2H1 NF1 CPLANE1 RYR2 NCOA6 RBM20 BMPR2 PRKDC CCDC39
0.000138708	114	1982	1.55536	Locomotion	http://amigo.geneontology.org/amigo/term/GO:0040011	KRIT1 MYCBP2 SPAG9 PIK3C2A NRXN3 GAB2 VCL LAMA3 SYNE2 ATP2B4 WNK1 MYLK ASPM NEO1 KIF2A TGFBR3 SPTB PAK3 FAT1 SSH1 CPNE3 SEMA4G SYDE2 CACNA1I SIX4 HIF1A LAMA1 FZD3 AVL9 DNAH11 MEGF9 SASH1 LOX WNT5A PIKFYVE EPB41L5 ITGA4 CCDC88A FN1 ASH1L DOCK7 PROX1 KLF7 FOXO3 ONECUT2 LRP1 AGO2 ATP8A1 RREB1 MACF1 DOCK4 MTUS1 MOSPD2 NOTCH2 LAMC1 SORL1 ITGAV FGF2 IQGAP1 NKD1 PDPK1 SSH2 ABL2 LYST CDC42BPA PTPRG LIMD1…
0.000138708	53	715	2.00448	Tissue morphogenesis	http://amigo.geneontology.org/amigo/term/GO:0048729	VCL TNC LAMA3 COL11A1 MYLK MYO9A TGFBR3 EXOC5 DLG1 FAT1 DSP SIX4 HIF1A LAMA1 MIB1 RPGRIP1L FZD3 WNT5A EPB41L5 PROX1 PKD2 RREB1 MED1 MICAL2 NOTCH2 YAP1 FGF2 FRAS1 NKD1 PHLDB2 FREM2 ADAM17 TTN FZD5 CLASP2 ITGA2 FZD6 FRS2 DCHS1 SMAD3 NPNT ARL13B VANGL1 TRAF6 HOXB4 PBX1 COL4A1 CPLANE1 RYR2 CEP290 OPA1 BMPR2 CCDC39
0.000142424	68	1010	1.82062	Regulation of cell motility	http://amigo.geneontology.org/amigo/term/GO:2000145	KRIT1 SPAG9 PIK3C2A VCL LAMA3 SYNE2 ATP2B4 WNK1 MYLK KIF2A PAK3 SSH1 CPNE3 SEMA4G HIF1A LAMA1 SASH1 WNT5A EPB41L5 ITGA4 FN1 DOCK7 PROX1 FOXO3 ONECUT2 LRP1 AGO2 ATP8A1 RREB1 MACF1 DOCK4 MTUS1 MOSPD2 SORL1 ITGAV FGF2 IQGAP1 NKD1 PDPK1 SSH2 ABL2 PTPRG PHLDB2 EGFR ATM DOCK1 ADAM17 MGAT5 BRAF TMSB15B NEXN DDR2 CLASP2 ITGA2 TP53INP1 SMAD3 CRK PDGFD PTPRM ANO6 PLCB1 SP1 SRGAP3 SRGAP2B LAMA2 NF1 SRGAP1 B…
0.000166818	46	589	2.1119	Sensory organ development	http://amigo.geneontology.org/amigo/term/GO:0007423	CYP26B1 SLC4A7 ATP2B4 COL11A1 HIPK2 DLG1 CRYBG3 FAT1 SIX4 HIF1A SMCHD1 LAMA1 RPGRIP1L FZD3 LIN7A WNT5A PROX1 MED1 NOTCH2 FGF2 FBN2 NKD1 TBC1D32 EGFR FREM2 SLC7A11 BCL2L11 FZD5 HIPK1 FZD6 GJB2 FBN1 FRS2 DCHS1 SMAD3 PTPRM SH3PXD2B NECTIN3 PTPN11 PBX1 COL4A1 NF1 CEP290 OPA1 BMPR2 TENM3
0.000170594	90	1473	1.65223	Neuron differentiation	http://amigo.geneontology.org/amigo/term/GO:0030182	MYCBP2 SPAG9 TENM1 CNTN1 NRXN3 GAB2 SLC4A7 VCL TNC LAMA3 WNK1 HIPK2 ASPM ARFGEF1 MYO9A NEO1 SPTB PAK3 CHRNA3 GSK3B SLC23A2 SEMA4G HIF1A DICER1 LAMA1 MIB1 RPGRIP1L HERC1 FZD3 TMEM30A UBE3A WNT5A ITGA4 CCDC88A FN1 STRN DOCK7 PROX1 KLF7 FOXO3 ONECUT2 LRP1 THOC2 MED1 MACF1 NOTCH2 KIDINS220 LRP4 IQGAP1 NKD1 ABL2 SYT2 PTPRG EGFR DIXDC1 ANK3 UHMK1 SPOCK1 TNIK C21orf91 KIF5A BRAF TAOK1 NEXN FZD5 HIPK1 CL…
0.000170594	104	1776	1.58351	Cell motility	http://amigo.geneontology.org/amigo/term/GO:0048870	KRIT1 SPAG9 PIK3C2A VCL LAMA3 SYNE2 ATP2B4 WNK1 MYLK ASPM KIF2A TGFBR3 PAK3 FAT1 SSH1 CPNE3 SEMA4G SYDE2 CACNA1I SIX4 HIF1A LAMA1 FZD3 AVL9 DNAH11 MEGF9 SASH1 LOX WNT5A PIKFYVE EPB41L5 ITGA4 CCDC88A FN1 ASH1L DOCK7 PROX1 FOXO3 ONECUT2 LRP1 AGO2 ATP8A1 RREB1 MACF1 DOCK4 MTUS1 MOSPD2 LAMC1 SORL1 ITGAV FGF2 IQGAP1 NKD1 PDPK1 SSH2 ABL2 LYST CDC42BPA PTPRG LIMD1 PHLDB2 MEGF10 EGFR ATM DOCK1 DIXDC1 SLC…
0.000170594	104	1776	1.58351	Localization of cell	http://amigo.geneontology.org/amigo/term/GO:0051674	KRIT1 SPAG9 PIK3C2A VCL LAMA3 SYNE2 ATP2B4 WNK1 MYLK ASPM KIF2A TGFBR3 PAK3 FAT1 SSH1 CPNE3 SEMA4G SYDE2 CACNA1I SIX4 HIF1A LAMA1 FZD3 AVL9 DNAH11 MEGF9 SASH1 LOX WNT5A PIKFYVE EPB41L5 ITGA4 CCDC88A FN1 ASH1L DOCK7 PROX1 FOXO3 ONECUT2 LRP1 AGO2 ATP8A1 RREB1 MACF1 DOCK4 MTUS1 MOSPD2 LAMC1 SORL1 ITGAV FGF2 IQGAP1 NKD1 PDPK1 SSH2 ABL2 LYST CDC42BPA PTPRG LIMD1 PHLDB2 MEGF10 EGFR ATM DOCK1 DIXDC1 SLC…
0.000179136	73	1122	1.75939	Enzyme linked receptor protein signaling pathway	http://amigo.geneontology.org/amigo/term/GO:0007167	PIK3C2A GAB2 ZFYVE16 HIPK2 NEO1 TGFBR3 PAK3 CHRNA3 GSK3B CPNE3 HIF1A RASSF2 ZNF106 CBL C2CD5 ZNF451 LOX LIFR SMAD5 WNT5A CBLB CCDC88A ONECUT2 LRP1 HIP1 PRKAA1 DSTYK IRS4 NOTCH2 IL6ST SORL1 ITGAV FGF2 FBN2 IQGAP1 PDPK1 PTPRG EGFR OGT EIF4EBP2 DOCK1 ADAM17 CD109 RNF111 BRAF NEU3 DDR2 CLASP2 PPM1L FBN1 FRS2 STXBP4 SMAD3 CRK NPNT SLC33A1 SIK2 PDGFD SOCS5 PTPN11 SOCS4 PAK2 EPGN PLCB1 PPARA COL4A1 NF1 …
0.000179136	54	744	1.96269	Actin cytoskeleton organization	http://amigo.geneontology.org/amigo/term/GO:0030036	TENM1 AKAP11 ARFGEF1 SPTB DLG1 PAK3 EPB41L2 FAT1 SSH1 TRPM7 SIX4 CRACD ARFGEF3 EPB41L5 CCDC88A EHBP1 WIPF1 ALMS1 PROX1 LRP1 HIP1 MYO5C ZBED3 MICAL2 NOTCH2 FLNB TMOD3 IQGAP1 PDPK1 SSH2 ABL2 CDC42BPA PHLDB2 DIXDC1 PSTPIP2 JMY PLEKHH2 TNIK TTN PPARGC1B BRAF TMSB15B EPB41 TAOK1 CLASP2 RHOBTB3 RICTOR SMAD3 CRK FRMD3 FGD6 PAK2 NF1 MYO5A
0.000179136	44	556	2.13998	Positive regulation of cell migration	http://amigo.geneontology.org/amigo/term/GO:0030335	SPAG9 PIK3C2A SYNE2 WNK1 MYLK PAK3 SSH1 CPNE3 SEMA4G HIF1A SASH1 WNT5A EPB41L5 ITGA4 FN1 DOCK7 PROX1 ONECUT2 LRP1 AGO2 ATP8A1 RREB1 DOCK4 MOSPD2 ITGAV FGF2 IQGAP1 PDPK1 SSH2 EGFR ATM DOCK1 ADAM17 MGAT5 TMSB15B DDR2 CLASP2 ITGA2 SMAD3 CRK PDGFD ANO6 SP1 BMPR2
0.000191184	20	161	3.35919	Phosphatidylinositol biosynthetic process	http://amigo.geneontology.org/amigo/term/GO:0006661	PIK3C2A MTMR3 PLEKHA8 INPP4B PIKFYVE FAM126A FGF2 PIGM HTR2C ATM IPMK FAM126B SMG1 SYNJ1 PTPN13 PGAP4 SOCS5 SOCS4 PGAP1 PIGN
0.00019475	17	121	3.79922	Epidermal growth factor receptor signaling pathway	http://amigo.geneontology.org/amigo/term/GO:0007173	PIK3C2A RASSF2 CBL CBLB CCDC88A HIP1 IQGAP1 PDPK1 EGFR ADAM17 BRAF NEU3 SOCS5 PTPN11 SOCS4 EPGN ITGA1
0.00019475	95	1590	1.61569	Cell migration	http://amigo.geneontology.org/amigo/term/GO:0016477	KRIT1 SPAG9 PIK3C2A VCL LAMA3 SYNE2 ATP2B4 WNK1 MYLK ASPM KIF2A TGFBR3 PAK3 FAT1 SSH1 CPNE3 SEMA4G SYDE2 SIX4 HIF1A LAMA1 FZD3 AVL9 MEGF9 SASH1 LOX WNT5A PIKFYVE EPB41L5 ITGA4 CCDC88A FN1 DOCK7 PROX1 FOXO3 ONECUT2 LRP1 AGO2 ATP8A1 RREB1 MACF1 DOCK4 MTUS1 MOSPD2 LAMC1 SORL1 ITGAV FGF2 IQGAP1 NKD1 PDPK1 SSH2 LYST CDC42BPA PTPRG LIMD1 PHLDB2 MEGF10 EGFR ATM DOCK1 DIXDC1 SLC7A11 ADAM17 MGAT5 PSTPIP2 …
0.000209505	24	221	2.93664	Regulation of cell-substrate adhesion	http://amigo.geneontology.org/amigo/term/GO:0010810	VCL GSK3B EPB41L5 FN1 NID1 ONECUT2 LRP1 RREB1 MACF1 IQGAP1 PHLDB2 DOCK1 SPOCK1 UTRN ABI3BP BRAF CLASP2 SMAD3 CRK NPNT NDNF PEAK1 PTPN11 NF1
0.000216092	14	85	4.4539	Lens development in camera-type eye	http://amigo.geneontology.org/amigo/term/GO:0002088	HIPK2 DLG1 CRYBG3 FAT1 WNT5A PROX1 MED1 FGF2 TBC1D32 SLC7A11 HIPK1 FRS2 SMAD3 NECTIN3
0.000216184	97	1639	1.60038	Cell adhesion	http://amigo.geneontology.org/amigo/term/GO:0007155	ADAM22 TENM1 CNTN1 NRXN3 VCL TNC DSG2 LAMA3 RC3H2 PPP1R12A WNK1 NEO1 DLG1 PAK3 GSK3B FAT1 MYBPC2 TRPM7 DSP ARHGAP5 LAMA1 FNDC3A NFAT5 IL7 MEGF9 PPFIBP1 WNT5A CBLB EPB41L5 ITGA4 FN1 PARD3B NID1 ONECUT2 LRP1 RREB1 MACF1 IL6ST DSC3 ADAM19 LAMC1 RC3H1 ENTPD1 ITGAV TMOD3 IQGAP1 PDPK1 ABL2 HMCN1 PHLDB2 LPP MEGF10 EGFR ATM DOCK1 FREM2 SLC7A11 ANK3 ADAM17 DST SPOCK1 UTRN BCL2L11 ABI3BP BRAF EDA JAK1 NEXN…
0.000222703	73	1133	1.7423	Animal organ morphogenesis	http://amigo.geneontology.org/amigo/term/GO:0009887	CYP26B1 TNC LAMA3 COL11A1 HIPK2 MYLK TGFBR3 DLG1 FAT1 DSP ABLIM1 SIX4 HIF1A LAMA1 MIB1 RPGRIP1L FZD3 IL7 DNAH11 MEGF9 SOX6 ADGRG6 WNT5A ASH1L PROX1 FOXO3 PKD2 ONECUT2 MED1 DYNC2I1 MICAL2 NOTCH2 LRP4 LAMC1 YAP1 FGF2 FRAS1 FBN2 NKD1 HSPG2 ASXL2 BCL2L11 TTN PPARGC1B BRAF EDA FZD5 HIPK1 ITGA2 FZD6 FREM1 FBN1 FRS2 DCHS1 SMAD3 BMI1 NPNT ARL13B VANGL1 PTPRM TRAF6 NECTIN3 HOXB4 SCN5A PBX1 PPARA LAMA2 NF1…
0.000222703	16	110	3.93331	Cell-substrate junction organization	http://amigo.geneontology.org/amigo/term/GO:0150115	VCL LAMA3 EPB41L5 FN1 LRP1 MACF1 LAMC1 IQGAP1 PDPK1 PHLDB2 DST CLASP2 ITGA2 SMAD3 PEAK1 PTPN11
0.000247443	97	1646	1.59358	Biological adhesion	http://amigo.geneontology.org/amigo/term/GO:0022610	ADAM22 TENM1 CNTN1 NRXN3 VCL TNC DSG2 LAMA3 RC3H2 PPP1R12A WNK1 NEO1 DLG1 PAK3 GSK3B FAT1 MYBPC2 TRPM7 DSP ARHGAP5 LAMA1 FNDC3A NFAT5 IL7 MEGF9 PPFIBP1 WNT5A CBLB EPB41L5 ITGA4 FN1 PARD3B NID1 ONECUT2 LRP1 RREB1 MACF1 IL6ST DSC3 ADAM19 LAMC1 RC3H1 ENTPD1 ITGAV TMOD3 IQGAP1 PDPK1 ABL2 HMCN1 PHLDB2 LPP MEGF10 EGFR ATM DOCK1 FREM2 SLC7A11 ANK3 ADAM17 DST SPOCK1 UTRN BCL2L11 ABI3BP BRAF EDA JAK1 NEXN…
0.000248224	49	661	2.00459	Embryo development ending in birth or egg hatching	http://amigo.geneontology.org/amigo/term/GO:0009792	COL11A1 ATP11A DLG1 SIX4 HIF1A MIB1 RPGRIP1L FZD3 WNT5A EPB41L5 BIRC6 PROX1 PKD2 CNOT1 MED1 DYNC2I1 SOX15 NOTCH2 KIDINS220 YAP1 TET1 FGF2 NKD1 GPR161 UBR3 TBC1D32 NPAT ATM MED21 BCL2L11 PHF6 DZIP1L FZD5 RICTOR FZD6 E2F7 DCHS1 SMAD3 BMI1 ARL13B SLC30A1 TANC2 STOX2 TRAF6 HOXB4 PBX1 OPA1 BMPR2 PRKDC
0.000248224	84	1368	1.66044	Peptidyl-amino acid modification	http://amigo.geneontology.org/amigo/term/GO:0018193	TENM1 CNTN1 PIAS1 FNIP2 KMT2C ATP2B4 WNK1 HIPK2 GSK3B KAT6A ATRX DOCK3 NUP188 RASSF2 IL7 EZH1 CBL HIPK3 NUP98 ZNF451 LOX WNT5A CBLB NKTR PIKFYVE ASH1L DOCK7 KMT2A NCOA3 NUP153 DYRK2 PRKAA1 DSTYK IL6ST LRP4 CLOCK NEK1 TTLL7 SENP7 NAA30 IQGAP1 PDPK1 ABL2 CDC42BPA SETD7 EGFR OGT NSD3 ATM ADAM17 MGAT5 UHMK1 CAMK4 TTN SMG1 BRAF PRKAA2 JAK1 DDR2 HIPK1 RICTOR NSD1 KMT2D BMI1 TET2 CSNK1G1 PDGFD SOCS5 NDN…
0.000248224	69	1056	1.76692	Regulation of locomotion	http://amigo.geneontology.org/amigo/term/GO:0040012	KRIT1 MYCBP2 SPAG9 PIK3C2A VCL LAMA3 SYNE2 ATP2B4 WNK1 MYLK KIF2A PAK3 SSH1 CPNE3 SEMA4G HIF1A LAMA1 SASH1 WNT5A EPB41L5 ITGA4 FN1 DOCK7 PROX1 FOXO3 ONECUT2 LRP1 AGO2 ATP8A1 RREB1 MACF1 DOCK4 MTUS1 MOSPD2 SORL1 ITGAV FGF2 IQGAP1 NKD1 PDPK1 SSH2 ABL2 PTPRG PHLDB2 EGFR ATM DOCK1 ADAM17 MGAT5 BRAF TMSB15B NEXN DDR2 CLASP2 ITGA2 TP53INP1 SMAD3 CRK PDGFD PTPRM ANO6 PLCB1 SP1 SRGAP3 SRGAP2B LAMA2 NF1 S…
0.000261883	46	606	2.05266	Morphogenesis of an epithelium	http://amigo.geneontology.org/amigo/term/GO:0002009	VCL TNC LAMA3 MYO9A EXOC5 DLG1 FAT1 SIX4 HIF1A LAMA1 MIB1 RPGRIP1L FZD3 WNT5A EPB41L5 PROX1 PKD2 RREB1 MED1 MICAL2 NOTCH2 YAP1 FGF2 FRAS1 NKD1 PHLDB2 FREM2 ADAM17 FZD5 CLASP2 FZD6 FRS2 DCHS1 SMAD3 NPNT ARL13B VANGL1 TRAF6 HOXB4 PBX1 COL4A1 CPLANE1 RYR2 CEP290 OPA1 CCDC39
0.000309317	19	154	3.33629	Post-Golgi vesicle-mediated transport	http://amigo.geneontology.org/amigo/term/GO:0006892	MON2 EXOC5 AP4E1 DOP1A EXOC8 CCDC93 RAB3IP MACF1 VPS13C SORL1 PREPL VPS54 EXOC6B ANK3 VTI1A STEAP2 MYO5A VPS13A RSC1A1
0.000315202	23	213	2.91998	Cytoskeleton-dependent intracellular transport	http://amigo.geneontology.org/amigo/term/GO:0030705	CCDC88C SYNE2 TNPO1 HIF1A ARHGAP21 CCDC88A WDR35 DYNC2I1 MYO5C HOOK1 BICD1 DST KIF5A CCDC186 MAP1A TANC2 TRAK1 DYNC2H1 DYNC1H1 HTT MYO5A OPA1 DYNLL2
0.000324011	34	394	2.33353	Muscle tissue development	http://amigo.geneontology.org/amigo/term/GO:0060537	CYP26B1 DSG2 COL11A1 MYLK TGFBR3 DLG1 DSP SIX4 HLF SOX6 LOX SMAD5 WNT5A PROX1 CENPF PKD2 MED1 SOX15 PRKAA1 NOTCH2 FLNB YAP1 FGF2 MEGF10 HOMER1 TTN FRS2 SMAD3 FOXN2 NR1D2 SCN5A PPARA NF1 RYR2
0.000376449	37	450	2.22341	Extracellular matrix organization	http://amigo.geneontology.org/amigo/term/GO:0030198	PHLDB1 TNC LAMA3 COL11A1 LAMA1 AEBP1 RIC1 LOX ITGA4 FN1 EXOC8 NID1 LRP1 ADAM19 LAMC1 ITGAV FGF2 FBN2 HSPG2 PHLDB2 SCUBE3 DST ABI3BP ADAMTSL3 DDR2 CLASP2 ITGA2 FBN1 SMAD3 NPNT NDNF SH3PXD2B COL4A1 LAMA2 NF1 ITGA1 ATXN1L
0.000386467	18	143	3.40383	ERBB signaling pathway	http://amigo.geneontology.org/amigo/term/GO:0038127	PIK3C2A CPNE3 RASSF2 CBL CBLB CCDC88A HIP1 IQGAP1 PDPK1 EGFR ADAM17 BRAF NEU3 SOCS5 PTPN11 SOCS4 EPGN ITGA1
0.000386467	37	451	2.21848	Extracellular structure organization	http://amigo.geneontology.org/amigo/term/GO:0043062	PHLDB1 TNC LAMA3 COL11A1 LAMA1 AEBP1 RIC1 LOX ITGA4 FN1 EXOC8 NID1 LRP1 ADAM19 LAMC1 ITGAV FGF2 FBN2 HSPG2 PHLDB2 SCUBE3 DST ABI3BP ADAMTSL3 DDR2 CLASP2 ITGA2 FBN1 SMAD3 NPNT NDNF SH3PXD2B COL4A1 LAMA2 NF1 ITGA1 ATXN1L
0.000404053	67	1034	1.75221	Regulation of anatomical structure morphogenesis	http://amigo.geneontology.org/amigo/term/GO:0022603	KRIT1 SPAG9 PHLDB1 ATP2B4 HIPK2 FOXJ2 MYO9A DLG1 PAK3 CHRNA3 GSK3B DDHD2 HUWE1 SLC23A2 AGO1 SEMA4G DDHD1 SIX4 HIF1A FZD3 SASH1 UBE3A WNT5A FN1 LRP1 AGO2 RREB1 MACF1 LRP4 AGO4 RC3H1 FGF2 NKD1 PDPK1 HSPG2 SYT2 LIMD1 PHLDB2 ZMYM4 DOCK1 TNIK BRAF EPB41 LARP4 JAK1 FZD5 HIPK1 CLASP2 RHOBTB3 FZD6 BRWD3 FRS2 CRK P2RY1 TANC2 VANGL1 PTPRM FGD6 PAK2 TRAK1 SP1 NF1 ITSN2 OPA1 BMPR2 PRKDC GTF2I
0.000405437	44	581	2.04789	Positive regulation of cell motility	http://amigo.geneontology.org/amigo/term/GO:2000147	SPAG9 PIK3C2A SYNE2 WNK1 MYLK PAK3 SSH1 CPNE3 SEMA4G HIF1A SASH1 WNT5A EPB41L5 ITGA4 FN1 DOCK7 PROX1 ONECUT2 LRP1 AGO2 ATP8A1 RREB1 DOCK4 MOSPD2 ITGAV FGF2 IQGAP1 PDPK1 SSH2 EGFR ATM DOCK1 ADAM17 MGAT5 TMSB15B DDR2 CLASP2 ITGA2 SMAD3 CRK PDGFD ANO6 SP1 BMPR2
0.000407286	76	1222	1.6818	Regulation of organelle organization	http://amigo.geneontology.org/amigo/term/GO:0033043	MYCBP2 TENM1 PHLDB1 SYNE2 CDK13 ARFGEF1 SPTB DLG1 PAK3 GSK3B SSH1 ATRX DDHD2 HUWE1 MTMR3 DDHD1 HIF1A CRACD C2CD5 WNT5A PIKFYVE CCDC88A ALMS1 PROX1 CENPF WDR35 LRP1 CNOT1 VPS13C PRKAA1 TBC1D14 NOTCH2 USP44 TBC1D4 YAP1 TMOD3 CENPE IQGAP1 SSH2 ABL2 PHLDB2 MKI67 ATM DIXDC1 BICD1 JMY PLEKHH2 BCL2L11 SMG1 BRAF TMSB15B SYNJ1 TAOK1 PRKAA2 NEXN FZD5 CLASP2 SPICE1 ATXN7 MAP9 RHOBTB3 RICTOR SMAD3 MAP1A CRK …
0.000426023	37	454	2.20382	External encapsulating structure organization	http://amigo.geneontology.org/amigo/term/GO:0045229	PHLDB1 TNC LAMA3 COL11A1 LAMA1 AEBP1 RIC1 LOX ITGA4 FN1 EXOC8 NID1 LRP1 ADAM19 LAMC1 ITGAV FGF2 FBN2 HSPG2 PHLDB2 SCUBE3 DST ABI3BP ADAMTSL3 DDR2 CLASP2 ITGA2 FBN1 SMAD3 NPNT NDNF SH3PXD2B COL4A1 LAMA2 NF1 ITGA1 ATXN1L
0.00045913	57	837	1.84154	Regulation of cell adhesion	http://amigo.geneontology.org/amigo/term/GO:0030155	ADAM22 VCL TNC LAMA3 RC3H2 PPP1R12A WNK1 DLG1 PAK3 GSK3B LAMA1 NFAT5 IL7 WNT5A CBLB EPB41L5 ITGA4 FN1 NID1 ONECUT2 LRP1 RREB1 MACF1 IL6ST ADAM19 RC3H1 ITGAV IQGAP1 PDPK1 ABL2 PHLDB2 MEGF10 ATM DOCK1 ANK3 SPOCK1 UTRN ABI3BP BRAF JAK1 CLASP2 ITGA2 SMAD3 CRK BMI1 NPNT SOCS5 NDNF PEAK1 TRAF6 ZDHHC21 PTPN11 PAK2 PPARA LAMA2 NF1 TENM3
0.000486803	85	1421	1.61754	Epithelium development	http://amigo.geneontology.org/amigo/term/GO:0060429	CYP26B1 CCDC88C CPS1 SLC4A7 VCL TNC DSG2 LAMA3 FOXJ2 MYO9A EXOC5 DLG1 GSK3B FAT1 ATRX DSP SIX4 HIF1A LAMA1 MIB1 FNDC3A RPGRIP1L CEP152 FZD3 EXPH5 SMAD5 WNT5A EPB41L5 PROX1 KLF7 PKD2 ONECUT2 NCOA3 RREB1 MED1 MICAL2 NOTCH2 IL6ST LRP4 DSC3 CLOCK FLNB YAP1 FGF2 KIAA1109 FRAS1 IQGAP1 NKD1 PDPK1 GPR161 PHLDB2 TBC1D32 EGFR ATM FREM2 SLC7A11 ADAM17 CD109 DZIP1L EDA FZD5 CLASP2 ITGA2 FZD6 E2F7 FRS2 DCHS1 …
0.000510249	19	161	3.19124	Eye morphogenesis	http://amigo.geneontology.org/amigo/term/GO:0048592	HIPK2 FAT1 HIF1A RPGRIP1L WNT5A PROX1 NOTCH2 FGF2 FBN2 NKD1 FZD5 HIPK1 FBN1 FRS2 PTPRM NECTIN3 NF1 CEP290 TENM3
0.000567745	6	15	10.8166	Pre-miRNA processing	http://amigo.geneontology.org/amigo/term/GO:0031054	AGO1 DICER1 AGO2 AGO4 TUT4 LIN28B
0.000623174	37	463	2.16099	Cilium organization	http://amigo.geneontology.org/amigo/term/GO:0044782	SYNE2 EXOC5 TNPO1 ABLIM1 RPGRIP1L CEP152 ARL6 CCDC88A ALMS1 EXOC8 PKD2 WDR35 ONECUT2 ABCC4 DYNC2I1 RAB3IP CEP162 CEP350 NEK1 YAP1 TBC1D32 DZIP1L CFAP221 ARL13B FAM161A RTTN BBS10 DYNC2H1 CFAP126 DYNC1H1 HTT CPLANE1 CEP290 TOGARAM1 CFAP44 DYNLL2 CCDC39
0.000633941	91	1563	1.57439	Positive regulation of protein metabolic process	http://amigo.geneontology.org/amigo/term/GO:0051247	ANKIB1 MYCBP2 TENM1 CNTN1 PIAS1 FNIP2 PPP1R12A ATP2B4 WNK1 HIPK2 ARFGEF1 DLG1 PAK3 CHRNA3 GSK3B HUWE1 DOCK3 RASSF2 SASH1 TENT4A UBE3A WNT5A CBLB CCDC88A FN1 DOCK7 LEPR PROX1 KMT2A PKD2 WDR35 LRP1 AGO2 HIP1 CCNT1 PRKAA1 IL6ST LRP4 SORL1 TET1 FGF2 CENPE TMTC3 IQGAP1 NKD1 PDPK1 RHBDD1 RNF217 EGFR OGT NSD3 ATM SLC2A13 RNF144A ADAM17 GUF1 CACUL1 UHMK1 BCL2L11 TNIK PROM2 RNF111 BRAF PPP1R15B TAOK1 LARP…
0.000660135	44	595	1.99971	Positive regulation of cellular component movement	http://amigo.geneontology.org/amigo/term/GO:0051272	SPAG9 PIK3C2A SYNE2 WNK1 MYLK PAK3 SSH1 CPNE3 SEMA4G HIF1A SASH1 WNT5A EPB41L5 ITGA4 FN1 DOCK7 PROX1 ONECUT2 LRP1 AGO2 ATP8A1 RREB1 DOCK4 MOSPD2 ITGAV FGF2 IQGAP1 PDPK1 SSH2 EGFR ATM DOCK1 ADAM17 MGAT5 TMSB15B DDR2 CLASP2 ITGA2 SMAD3 CRK PDGFD ANO6 SP1 BMPR2
0.000689906	33	394	2.2649	Eye development	http://amigo.geneontology.org/amigo/term/GO:0001654	ATP2B4 HIPK2 DLG1 CRYBG3 FAT1 HIF1A LAMA1 RPGRIP1L WNT5A PROX1 MED1 NOTCH2 FGF2 FBN2 NKD1 TBC1D32 FREM2 SLC7A11 FZD5 HIPK1 FBN1 FRS2 SMAD3 PTPRM SH3PXD2B NECTIN3 PBX1 COL4A1 NF1 CEP290 OPA1 BMPR2 TENM3
0.000701244	44	597	1.99301	Positive regulation of locomotion	http://amigo.geneontology.org/amigo/term/GO:0040017	SPAG9 PIK3C2A SYNE2 WNK1 MYLK PAK3 SSH1 CPNE3 SEMA4G HIF1A SASH1 WNT5A EPB41L5 ITGA4 FN1 DOCK7 PROX1 ONECUT2 LRP1 AGO2 ATP8A1 RREB1 DOCK4 MOSPD2 ITGAV FGF2 IQGAP1 PDPK1 SSH2 EGFR ATM DOCK1 ADAM17 MGAT5 TMSB15B DDR2 CLASP2 ITGA2 SMAD3 CRK PDGFD ANO6 SP1 BMPR2
0.000718042	104	1857	1.51444	Intracellular transport	http://amigo.geneontology.org/amigo/term/GO:0046907	SPAG9 TENM1 CCDC88C ZFYVE16 SYNE2 PPP1R12A MON2 TRAM2 SPTB AP4E1 GEMIN5 GSK3B ERC1 DOP1A TNPO1 IPO11 HUWE1 NUP188 HIF1A EEA1 PLEKHA8 RIC1 ARHGAP21 NUP98 EXPH5 C2CD5 TMEM30A ARL6 CBLB PIKFYVE DNAJC27 CCDC88A ALMS1 DOCK7 WDR35 ATXN1 NUP153 CCDC93 THOC2 MED1 DYNC2I1 RAB3IP MYO5C VPS13C CRACR2A TBC1D5 PRKAB2 PRKAA1 TBC1D14 XPO4 TBC1D8B RELCH HOOK1 VPS36 TBC1D4 STX17 SORL1 PREPL DNAJC13 KIAA1109 LYST …
0.000744152	81	1355	1.6165	Regulation of phosphorylation	http://amigo.geneontology.org/amigo/term/GO:0042325	SPAG9 TENM1 CCDC88C CNTN1 AKAP11 FNIP2 ATP2B4 WNK1 HIPK2 DLG1 PAK3 CHRNA3 DOCK3 NUP188 HIF1A RASSF2 RBL2 IL7 CBL HIPK3 NUP98 SASH1 LOX WNT5A CBLB CCDC88A FN1 DOCK7 LEPR PROX1 PKD2 ARR3 NUP153 CCNT1 PRKAA1 ZBED3 DSTYK IL6ST LRP4 SORL1 FGF2 CENPE IQGAP1 PDPK1 EGFR OGT ITPRIP ATM ADAM17 CACUL1 TNIK PROM2 TTN PPARGC1B CD109 BRAF PPP1R15B TAOK1 PRKAA2 DDR2 FZD5 PTPN13 RICTOR NSD1 P2RY1 PDGFD SOCS5 TRA…
0.00081005	46	640	1.94361	Developmental growth	http://amigo.geneontology.org/amigo/term/GO:0048589	SPAG9 VCL TNC RC3H2 ASPM TGFBR3 EVC GSK3B ATRX SLC23A2 SEMA4G SIX4 IL7 UBE3A WNT5A EPB41L5 ITGA4 FN1 LEPR PROX1 FOXO3 LRP1 MED1 MACF1 SOX15 NOTCH2 LRP4 YAP1 FGF2 IQGAP1 NKD1 SYT2 ATM WWC2 BCL2L11 DDR2 CLASP2 SMAD3 KMT2D PTPN11 PLCB1 PPARA ITSN2 SLC9A6 BMPR2 PRKDC
0.00081005	33	398	2.24214	Visual system development	http://amigo.geneontology.org/amigo/term/GO:0150063	ATP2B4 HIPK2 DLG1 CRYBG3 FAT1 HIF1A LAMA1 RPGRIP1L WNT5A PROX1 MED1 NOTCH2 FGF2 FBN2 NKD1 TBC1D32 FREM2 SLC7A11 FZD5 HIPK1 FBN1 FRS2 SMAD3 PTPRM SH3PXD2B NECTIN3 PBX1 COL4A1 NF1 CEP290 OPA1 BMPR2 TENM3
0.000888347	42	566	2.00661	Regulation of cytoskeleton organization	http://amigo.geneontology.org/amigo/term/GO:0051493	MYCBP2 TENM1 PHLDB1 ARFGEF1 SPTB DLG1 PAK3 GSK3B SSH1 CRACD CCDC88A ALMS1 PROX1 LRP1 PRKAA1 NOTCH2 TMOD3 IQGAP1 SSH2 ABL2 PHLDB2 DIXDC1 BICD1 JMY PLEKHH2 BRAF TMSB15B TAOK1 PRKAA2 NEXN CLASP2 ATXN7 MAP9 RHOBTB3 RICTOR SMAD3 MAP1A CRK PAK2 AFAP1 DYNC1H1 TOGARAM1
0.00089714	20	184	2.9393	Cytosolic transport	http://amigo.geneontology.org/amigo/term/GO:0016482	SPAG9 MON2 ERC1 DOP1A EEA1 RIC1 PIKFYVE VPS13C TBC1D5 TBC1D14 HOOK1 SORL1 PREPL DNAJC13 VPS54 VTI1A KIF5A RHOBTB3 TANC2 VPS13A
0.000924006	52	762	1.84535	Transmembrane receptor protein tyrosine kinase signaling pathway	http://amigo.geneontology.org/amigo/term/GO:0007169	PIK3C2A GAB2 PAK3 CHRNA3 GSK3B CPNE3 HIF1A RASSF2 ZNF106 CBL C2CD5 LOX WNT5A CBLB CCDC88A LRP1 HIP1 PRKAA1 DSTYK IRS4 SORL1 ITGAV FGF2 IQGAP1 PDPK1 PTPRG EGFR OGT EIF4EBP2 DOCK1 ADAM17 BRAF NEU3 DDR2 CLASP2 FRS2 STXBP4 CRK SIK2 PDGFD SOCS5 PTPN11 SOCS4 PAK2 EPGN PLCB1 COL4A1 NF1 IGF2R SLC9A6 OPA1 ITGA1
0.000999174	21	201	2.82523	Phosphatidylinositol metabolic process	http://amigo.geneontology.org/amigo/term/GO:0046488	PIK3C2A MTMR3 PLEKHA8 INPP4B PIKFYVE FAM126A FGF2 PIGM HTR2C ATM IPMK FAM126B SMG1 SYNJ1 PTPN13 PGAP4 SOCS5 SOCS4 PLCB1 PGAP1 PIGN
0.00101833	23	233	2.66933	Epithelial cell development	http://amigo.geneontology.org/amigo/term/GO:0002064	CCDC88C SLC4A7 VCL GSK3B FAT1 ATRX HIF1A FNDC3A EXPH5 WNT5A EPB41L5 PROX1 ONECUT2 NOTCH2 IL6ST CLOCK FLNB YAP1 IQGAP1 PDPK1 FRS2 ZDHHC21 PLCB1
0.00110165	36	460	2.11629	Pattern specification process	http://amigo.geneontology.org/amigo/term/GO:0007389	CYP26B1 HIPK2 HIF1A MIB1 RPGRIP1L DNAH11 SMAD5 ARL6 WNT5A EPB41L5 PKD2 MICAL2 NOTCH2 LRP4 FGF2 NKD1 GPR161 TBC1D32 ATM RNF111 DZIP1L FZD5 HIPK1 FRS2 DCHS1 SMAD3 BMI1 ARL13B RTTN HOXB4 PBX1 DYNC2H1 PGAP1 BMPR2 PRKDC CCDC39
0.00114232	36	461	2.1117	Gland development	http://amigo.geneontology.org/amigo/term/GO:0048732	CPS1 TNC TGFBR3 SIX4 HIF1A ARHGAP5 LAMA1 RPGRIP1L UBE3A WNT5A ASH1L PROX1 PKD2 WDR35 ONECUT2 RREB1 MED1 NOTCH2 FGF2 IGSF3 EGFR ATM BCL2L11 BRAF EDA ITGA2 E2F7 FRS2 SMAD3 ZDHHC21 PBX1 NF1 IGF2R PHF2 PRKDC CCDC39
0.00133723	85	1469	1.56469	Positive regulation of cellular protein metabolic process	http://amigo.geneontology.org/amigo/term/GO:0032270	ANKIB1 MYCBP2 TENM1 CNTN1 PIAS1 FNIP2 PPP1R12A ATP2B4 WNK1 HIPK2 ARFGEF1 DLG1 PAK3 CHRNA3 GSK3B HUWE1 DOCK3 RASSF2 SASH1 TENT4A UBE3A WNT5A CBLB CCDC88A FN1 DOCK7 LEPR PROX1 KMT2A PKD2 WDR35 LRP1 AGO2 HIP1 CCNT1 PRKAA1 IL6ST LRP4 TET1 FGF2 CENPE TMTC3 IQGAP1 PDPK1 RHBDD1 RNF217 EGFR OGT NSD3 ATM RNF144A ADAM17 GUF1 CACUL1 UHMK1 BCL2L11 TNIK PROM2 RNF111 BRAF PPP1R15B TAOK1 LARP4 ZYG11B PRKAA2 DDR…
0.00133723	33	410	2.17651	Sensory system development	http://amigo.geneontology.org/amigo/term/GO:0048880	ATP2B4 HIPK2 DLG1 CRYBG3 FAT1 HIF1A LAMA1 RPGRIP1L WNT5A PROX1 MED1 NOTCH2 FGF2 FBN2 NKD1 TBC1D32 FREM2 SLC7A11 FZD5 HIPK1 FBN1 FRS2 SMAD3 PTPRM SH3PXD2B NECTIN3 PBX1 COL4A1 NF1 CEP290 OPA1 BMPR2 TENM3
0.00136527	68	1105	1.66409	Central nervous system development	http://amigo.geneontology.org/amigo/term/GO:0007417	MYCBP2 KDM7A ADAM22 CNTN1 PHLPP2 SYNE2 ATP2B4 ASPM GSK3B ATRX CCDC134 HIF1A RPGRIP1L HERC1 FZD3 EZH1 SOX6 UBE3A WNT5A DOCK7 PROX1 CENPF FOXO3 PKD2 LRP1 ATXN1 MED1 SLC6A11 IL6ST FGF2 HSPG2 SYPL2 PTPRG EGFR TACC1 ATM DIXDC1 SLC7A11 SPOCK1 BCL2L11 C21orf91 SYNJ1 FZD6 FRS2 CRK BMI1 ARL13B PHF8 NDNF B3GNT5 PTPN11 PLCB1 JRKL SCN5A PBX1 DYNC2H1 COL4A1 NF1 PGAP1 CPLANE1 SZT2 CTNND1 NCOA6 CEP290 BMPR2 ATX…
0.00150592	28	324	2.33692	Peptidyl-serine phosphorylation	http://amigo.geneontology.org/amigo/term/GO:0018105	TENM1 FNIP2 ATP2B4 WNK1 HIPK2 GSK3B RASSF2 HIPK3 WNT5A PIKFYVE DOCK7 DYRK2 PRKAA1 PDPK1 EGFR ATM UHMK1 CAMK4 SMG1 BRAF PRKAA2 HIPK1 RICTOR NSD1 CSNK1G1 ATR PAK2 PRKDC
0.00151429	27	307	2.37824	Embryonic organ morphogenesis	http://amigo.geneontology.org/amigo/term/GO:0048562	COL11A1 HIPK2 DLG1 SIX4 HIF1A MIB1 FZD3 WNT5A PROX1 PKD2 DYNC2I1 MICAL2 NOTCH2 YAP1 FBN2 FZD5 HIPK1 FZD6 FBN1 FRS2 SMAD3 BMI1 ARL13B HOXB4 RYR2 CEP290 CCDC39
0.0015607	45	641	1.89839	Chordate embryonic development	http://amigo.geneontology.org/amigo/term/GO:0043009	COL11A1 ATP11A DLG1 SIX4 HIF1A MIB1 RPGRIP1L FZD3 WNT5A EPB41L5 BIRC6 PROX1 PKD2 CNOT1 MED1 DYNC2I1 SOX15 NOTCH2 KIDINS220 YAP1 TET1 NKD1 GPR161 TBC1D32 NPAT ATM MED21 BCL2L11 PHF6 DZIP1L FZD5 FZD6 E2F7 DCHS1 SMAD3 BMI1 ARL13B SLC30A1 TANC2 TRAF6 HOXB4 PBX1 OPA1 BMPR2 PRKDC
0.00166465	27	309	2.36285	Regulation of cellular response to growth factor stimulus	http://amigo.geneontology.org/amigo/term/GO:0090287	ATP2B4 HIPK2 NEO1 TGFBR3 HIF1A ZNF451 LOX SMAD5 WNT5A ONECUT2 DSTYK NOTCH2 SORL1 FGF2 FBN2 PDPK1 ADAM17 CD109 RNF111 FBN1 SMAD3 NPNT PPARA NF1 TRIM33 SLC9A6 BMPR2
0.00167127	33	416	2.14512	Ossification	http://amigo.geneontology.org/amigo/term/GO:0001503	UFL1 TNC COL11A1 HIF1A RASSF2 LOX SMAD5 WNT5A IL6ST LRP4 YAP1 DNAJC13 FGF2 BMP2K FBN2 SNRNP200 LIMD1 EGFR PPARGC1B SLC26A2 DDR2 SGMS2 DDX21 DCHS1 SMAD3 NPNT ZHX3 TRAF6 ANO6 PTPN11 PBX1 NF1 BMPR2
0.00167127	37	490	2.04191	Axonogenesis	http://amigo.geneontology.org/amigo/term/GO:0007409	MYCBP2 NRXN3 GAB2 VCL LAMA3 NEO1 SPTB PAK3 GSK3B SEMA4G LAMA1 FZD3 WNT5A ITGA4 FN1 DOCK7 KLF7 LRP1 MACF1 NOTCH2 LRP4 ANK3 KIF5A BRAF NEXN CLASP2 FRS2 PRTG MAP1A PTPRM PTPN11 PAK2 TRAK1 LAMA2 SZT2 SLC9A6 BMPR2
0.00173661	33	417	2.13998	Regulation of actin filament-based process	http://amigo.geneontology.org/amigo/term/GO:0032970	TENM1 DSG2 ARFGEF1 SPTB DLG1 PAK3 SSH1 DSP CRACD CCDC88A ALMS1 PROX1 LRP1 NOTCH2 TMOD3 IQGAP1 SSH2 ABL2 PHLDB2 DIXDC1 JMY PLEKHH2 BRAF TMSB15B TAOK1 CLASP2 RHOBTB3 RICTOR SMAD3 CRK PAK2 SCN5A RYR2
0.00185804	15	121	3.35225	Embryonic limb morphogenesis	http://amigo.geneontology.org/amigo/term/GO:0030326	CYP26B1 RPGRIP1L WNT5A MED1 NOTCH2 LRP4 FRAS1 FBN2 TBC1D32 FREM2 BCL2L11 FZD6 PBX1 DYNC2H1 CPLANE1
0.00185804	15	121	3.35225	Embryonic appendage morphogenesis	http://amigo.geneontology.org/amigo/term/GO:0035113	CYP26B1 RPGRIP1L WNT5A MED1 NOTCH2 LRP4 FRAS1 FBN2 TBC1D32 FREM2 BCL2L11 FZD6 PBX1 DYNC2H1 CPLANE1
0.00186121	29	347	2.25995	Peptidyl-serine modification	http://amigo.geneontology.org/amigo/term/GO:0018209	TENM1 FNIP2 ATP2B4 WNK1 HIPK2 GSK3B RASSF2 HIPK3 WNT5A PIKFYVE DOCK7 DYRK2 PRKAA1 PDPK1 EGFR ATM UHMK1 CAMK4 SMG1 BRAF PRKAA2 HIPK1 RICTOR NSD1 CSNK1G1 NDNF ATR PAK2 PRKDC
0.00194332	19	181	2.83861	Appendage development	http://amigo.geneontology.org/amigo/term/GO:0048736	CYP26B1 RC3H2 ATRX RPGRIP1L WNT5A MED1 NOTCH2 LRP4 FRAS1 FBN2 TBC1D32 FREM2 SLC7A11 BCL2L11 FZD6 PBX1 DYNC2H1 CPLANE1 BMPR2
0.00194332	19	181	2.83861	Limb development	http://amigo.geneontology.org/amigo/term/GO:0060173	CYP26B1 RC3H2 ATRX RPGRIP1L WNT5A MED1 NOTCH2 LRP4 FRAS1 FBN2 TBC1D32 FREM2 SLC7A11 BCL2L11 FZD6 PBX1 DYNC2H1 CPLANE1 BMPR2
0.00201196	29	349	2.247	Regulation of epithelial cell proliferation	http://amigo.geneontology.org/amigo/term/GO:0050678	KRIT1 TGFBR3 DLG1 SIX4 HIF1A WNT5A ITGA4 PROX1 RREB1 MED1 NOTCH2 LAMC1 YAP1 FGF2 PDPK1 EGFR ADAM17 CD109 RICTOR FRS2 STXBP4 SMAD3 PTPRM EPGN SCN5A SP1 NF1 BMPR2 PRKDC
0.00202128	63	1018	1.67349	Positive regulation of protein modification process	http://amigo.geneontology.org/amigo/term/GO:0031401	MYCBP2 TENM1 CNTN1 PIAS1 FNIP2 PPP1R12A ATP2B4 WNK1 HIPK2 ARFGEF1 DLG1 PAK3 CHRNA3 HUWE1 DOCK3 RASSF2 SASH1 UBE3A WNT5A CBLB CCDC88A DOCK7 LEPR PROX1 KMT2A PKD2 CCNT1 PRKAA1 IL6ST LRP4 TET1 FGF2 CENPE IQGAP1 PDPK1 EGFR OGT NSD3 ATM ADAM17 CACUL1 TNIK PROM2 RNF111 BRAF PPP1R15B TAOK1 PRKAA2 DDR2 FZD5 RICTOR BMI1 P2RY1 FAM161A PDGFD TRAF6 PTPN11 PAK2 EPGN AMER1 WNK3 BMPR2 ITGA1
0.00209831	34	441	2.08483	Cilium assembly	http://amigo.geneontology.org/amigo/term/GO:0060271	SYNE2 EXOC5 TNPO1 ABLIM1 RPGRIP1L CEP152 ARL6 CCDC88A ALMS1 EXOC8 WDR35 ONECUT2 ABCC4 DYNC2I1 RAB3IP CEP162 CEP350 NEK1 YAP1 TBC1D32 DZIP1L CFAP221 ARL13B FAM161A BBS10 DYNC2H1 DYNC1H1 HTT CPLANE1 CEP290 TOGARAM1 CFAP44 DYNLL2 CCDC39
0.00211813	35	460	2.05751	Embryonic organ development	http://amigo.geneontology.org/amigo/term/GO:0048568	COL11A1 HIPK2 DLG1 CCDC134 SIX4 HIF1A MIB1 FZD3 WNT5A BIRC6 PROX1 KMT2A PKD2 MED1 DYNC2I1 SOX15 MICAL2 NOTCH2 YAP1 FBN2 FZD5 HIPK1 FZD6 E2F7 FBN1 FRS2 SMAD3 BMI1 ARL13B HOXB4 PBX1 TEAD1 RYR2 CEP290 CCDC39
0.00212602	8	37	5.84681	Embryonic eye morphogenesis	http://amigo.geneontology.org/amigo/term/GO:0048048	HIPK2 WNT5A PROX1 FBN2 FZD5 HIPK1 FBN1 FRS2
0.00224896	17	153	3.00461	Liver development	http://amigo.geneontology.org/amigo/term/GO:0001889	CPS1 TGFBR3 RPGRIP1L PROX1 PKD2 WDR35 ONECUT2 MED1 NOTCH2 EGFR ITGA2 E2F7 SMAD3 NF1 IGF2R PHF2 CCDC39
0.00238737	59	942	1.69368	Positive regulation of phosphorus metabolic process	http://amigo.geneontology.org/amigo/term/GO:0010562	TENM1 CNTN1 FNIP2 PPP1R12A ATP2B4 WNK1 HIPK2 DLG1 PAK3 ADCYAP1R1 CHRNA3 DOCK3 HIF1A RASSF2 SASH1 WNT5A CCDC88A DOCK7 LEPR PROX1 PKD2 CCNT1 PRKAA1 DSTYK IL6ST LRP4 FGF2 CENPE IQGAP1 PDPK1 EGFR HTR2C ATM ADAM17 CACUL1 TNIK PROM2 PPARGC1B BRAF PPP1R15B TAOK1 PRKAA2 DDR2 FZD5 ITGA2 RICTOR SMAD3 NPNT P2RY1 PDGFD TRAF6 PTPN11 PAK2 EPGN PPARA ENTPD5 WNK3 BMPR2 ITGA1
0.00238737	50	757	1.7861	Cell junction organization	http://amigo.geneontology.org/amigo/term/GO:0034330	VCL TNC DSG2 LAMA3 MYO9A DLG1 PAK3 ERC1 SSH1 DSP SIX4 PPFIBP1 UBE3A WNT5A EPB41L5 FN1 STRN LRP1 MACF1 LRP4 LAMC1 SEPTIN11 IQGAP1 PDPK1 PHLDB2 MPP7 SLC7A11 ANK3 DST HOMER1 UTRN NFIA FZD5 HIPK1 CLASP2 ITGA2 GJB2 DCHS1 SMAD3 TANC2 PEAK1 NECTIN3 PTPN11 PAK2 PCLO COL4A1 ERC2 CTNND1 SLC9A6 OPA1
0.00238737	59	942	1.69368	Positive regulation of phosphate metabolic process	http://amigo.geneontology.org/amigo/term/GO:0045937	TENM1 CNTN1 FNIP2 PPP1R12A ATP2B4 WNK1 HIPK2 DLG1 PAK3 ADCYAP1R1 CHRNA3 DOCK3 HIF1A RASSF2 SASH1 WNT5A CCDC88A DOCK7 LEPR PROX1 PKD2 CCNT1 PRKAA1 DSTYK IL6ST LRP4 FGF2 CENPE IQGAP1 PDPK1 EGFR HTR2C ATM ADAM17 CACUL1 TNIK PROM2 PPARGC1B BRAF PPP1R15B TAOK1 PRKAA2 DDR2 FZD5 ITGA2 RICTOR SMAD3 NPNT P2RY1 PDGFD TRAF6 PTPN11 PAK2 EPGN PPARA ENTPD5 WNK3 BMPR2 ITGA1
0.00240105	12	84	3.86307	Embryonic heart tube development	http://amigo.geneontology.org/amigo/term/GO:0035050	HIF1A MIB1 WNT5A PKD2 MED1 MICAL2 NOTCH2 YAP1 SMAD3 ARL13B RYR2 CCDC39
0.00251567	29	355	2.20903	Protein localization to cell periphery	http://amigo.geneontology.org/amigo/term/GO:1990778	ADAM22 ATP2B4 EXOC5 DLG1 EPB41L2 MAPK10 LIN7A C2CD5 CCDC88A FAM126A LRP1 MACF1 PREPL PDPK1 EGFR ANK3 TNIK FAM126B EPB41 CLASP2 DCHS1 RAB3B ARL13B P2RY1 NECTIN3 ZDHHC23 WNK3 MYO5A RSC1A1
0.0025663	43	620	1.87546	Cell morphogenesis involved in neuron differentiation	http://amigo.geneontology.org/amigo/term/GO:0048667	MYCBP2 NRXN3 GAB2 VCL LAMA3 NEO1 SPTB PAK3 CHRNA3 GSK3B SEMA4G LAMA1 FZD3 UBE3A WNT5A ITGA4 FN1 DOCK7 KLF7 LRP1 MACF1 NOTCH2 KIDINS220 LRP4 ANK3 TNIK KIF5A BRAF NEXN CLASP2 FRS2 PRTG MAP1A TANC2 PTPRM PTPN11 PAK2 TRAK1 LAMA2 SZT2 SLC9A6 OPA1 BMPR2
0.00264014	12	85	3.81763	Post-embryonic development	http://amigo.geneontology.org/amigo/term/GO:0009791	RC3H2 ATRX ASH1L AGO2 PLAGL2 ATM ITPR1 BCL2L11 FZD5 FBN1 IGF2R SZT2
0.00269774	17	156	2.94683	Hepaticobiliary system development	http://amigo.geneontology.org/amigo/term/GO:0061008	CPS1 TGFBR3 RPGRIP1L PROX1 PKD2 WDR35 ONECUT2 MED1 NOTCH2 EGFR ITGA2 E2F7 SMAD3 NF1 IGF2R PHF2 CCDC39
0.0027581	28	340	2.22695	Muscle organ development	http://amigo.geneontology.org/amigo/term/GO:0007517	CYP26B1 COL11A1 MYLK TGFBR3 EVC DSP SIX4 JPH1 FKTN HLF SOX6 LOX WNT5A PROX1 CENPF MED1 SOX15 PRKAA1 FLNB MEGF10 HOMER1 UTRN TTN SMAD3 FOXN2 NR1D2 LAMA2 RYR2
0.0027581	15	127	3.19388	Positive regulation of cell-substrate adhesion	http://amigo.geneontology.org/amigo/term/GO:0010811	GSK3B EPB41L5 FN1 NID1 RREB1 IQGAP1 DOCK1 UTRN ABI3BP BRAF SMAD3 CRK NPNT NDNF PTPN11
0.0027581	30	376	2.15757	Striated muscle tissue development	http://amigo.geneontology.org/amigo/term/GO:0014706	CYP26B1 DSG2 COL11A1 TGFBR3 DSP SIX4 HLF SOX6 LOX SMAD5 WNT5A PROX1 CENPF MED1 SOX15 PRKAA1 NOTCH2 FLNB YAP1 FGF2 MEGF10 HOMER1 TTN FRS2 SMAD3 FOXN2 NR1D2 SCN5A PPARA RYR2
0.0027581	28	340	2.22695	Camera-type eye development	http://amigo.geneontology.org/amigo/term/GO:0043010	ATP2B4 HIPK2 DLG1 CRYBG3 FAT1 HIF1A LAMA1 RPGRIP1L WNT5A PROX1 MED1 NOTCH2 FGF2 FBN2 TBC1D32 SLC7A11 FZD5 HIPK1 FBN1 FRS2 SMAD3 PTPRM NECTIN3 COL4A1 NF1 OPA1 BMPR2 TENM3
0.00279959	10	61	4.43304	Phosphatidylinositol phosphate biosynthetic process	http://amigo.geneontology.org/amigo/term/GO:0046854	PIK3C2A INPP4B PIKFYVE FAM126A ATM IPMK FAM126B SMG1 SOCS5 SOCS4
0.00282342	8	39	5.54698	Wnt signaling pathway, calcium modulating pathway	http://amigo.geneontology.org/amigo/term/GO:0007223	AGO1 FZD3 WNT5A AGO2 AGO4 FZD5 FZD6 PLCB1
0.00290374	95	1738	1.4781	Regulation of cell differentiation	http://amigo.geneontology.org/amigo/term/GO:0045595	CYP26B1 SPAG9 UFL1 PHLDB1 PIAS1 VCL KMT2C RC3H2 SPEN CDK13 FOXJ2 ASPM ATP11A PAK3 CNOT4 GSK3B AGO1 SEMA4G SIX4 HIF1A DICER1 RASSF2 MIB1 ATP11C FZD3 IL7 TRPS1 SOX6 LOX SMAD5 WNT5A FN1 DOCK7 PROX1 KMT2A KLF7 FOXO3 LRP1 NCOA3 RREB1 MED1 MACF1 SLC6A6 NOTCH2 IL6ST LRP4 AGO4 CLOCK RC3H1 SORL1 YAP1 ITGAV FGF2 KIAA1109 FBN2 ASXL2 LIMD1 PHLDB2 MEGF10 EGFR HTR2C DOCK1 DIXDC1 CAMK4 ABI3BP PPARGC1B CD109 BRA…
0.00297997	13	100	3.5154	Protein localization to cell junction	http://amigo.geneontology.org/amigo/term/GO:1902414	ADAM22 VCL DLG1 DSP MAPK10 WNT5A MPP7 KIF5A JAK1 MAP1A NECTIN3 PAK2 PCLO
0.00305994	69	1167	1.59886	Regulation of protein phosphorylation	http://amigo.geneontology.org/amigo/term/GO:0001932	SPAG9 TENM1 CCDC88C CNTN1 FNIP2 ATP2B4 WNK1 HIPK2 DLG1 PAK3 CHRNA3 DOCK3 RASSF2 IL7 CBL HIPK3 SASH1 LOX WNT5A CBLB CCDC88A FN1 DOCK7 LEPR PROX1 PKD2 ARR3 CCNT1 PRKAA1 ZBED3 IL6ST LRP4 SORL1 FGF2 CENPE IQGAP1 PDPK1 EGFR ITPRIP ATM ADAM17 CACUL1 TNIK PROM2 TTN CD109 BRAF PPP1R15B TAOK1 DDR2 FZD5 PTPN13 RICTOR NSD1 P2RY1 PDGFD SOCS5 TRAF6 PTPN11 SOCS4 PAK2 EPGN INCA1 WNK3 NF1 HTT INKA2 BMPR2 PRKDC
0.00327709	49	750	1.76671	Response to growth factor	http://amigo.geneontology.org/amigo/term/GO:0070848	CPS1 ZFYVE16 TNC ATP2B4 HIPK2 NEO1 TGFBR3 CPNE3 HIF1A CSTF2 CBL SOX6 ZNF451 LOX SMAD5 UBE3A WNT5A EPB41L5 FOXO3 ONECUT2 MED1 DSTYK NOTCH2 KIDINS220 SORL1 FGF2 FBN2 IQGAP1 PDPK1 EGFR ADAM17 CD109 RNF111 BRAF FBN1 FRS2 SMAD3 CRK NPNT SLC33A1 P2RY1 PDGFD NDNF PTPN11 PPARA NF1 TRIM33 SLC9A6 BMPR2
0.00327709	24	274	2.3686	Sensory organ morphogenesis	http://amigo.geneontology.org/amigo/term/GO:0090596	CYP26B1 COL11A1 HIPK2 FAT1 SIX4 HIF1A RPGRIP1L FZD3 WNT5A PROX1 NOTCH2 FGF2 FBN2 NKD1 FZD5 HIPK1 FZD6 FBN1 FRS2 PTPRM NECTIN3 NF1 CEP290 TENM3
0.00333623	11	75	3.96609	Embryonic heart tube morphogenesis	http://amigo.geneontology.org/amigo/term/GO:0003143	HIF1A MIB1 WNT5A PKD2 MICAL2 NOTCH2 YAP1 SMAD3 ARL13B RYR2 CCDC39
0.00333623	41	591	1.87598	Positive regulation of catabolic process	http://amigo.geneontology.org/amigo/term/GO:0009896	ANKIB1 PIK3C2A UFL1 PIAS1 RC3H2 MID2 CNOT4 GSK3B HUWE1 SPTLC2 HIF1A TENT4A WNT5A CBLB FOXO3 LRP1 AGO2 CNOT1 PRKAA1 TUT4 RC3H1 SORL1 TMTC3 NKD1 RHBDD1 RNF217 ATM RNF144A BCL2L11 ZYG11B PRKAA2 CREBRF TP53INP1 SOCS5 SOCS4 AMER1 PPARA ENTPD5 LIN28B HTT DCP1A
0.00333623	15	130	3.12018	Regulation of transforming growth factor beta receptor signaling pathway	http://amigo.geneontology.org/amigo/term/GO:0017015	HIPK2 TGFBR3 ZNF451 LOX ONECUT2 FBN2 PDPK1 ADAM17 CD109 RNF111 FBN1 SMAD3 NPNT PPARA TRIM33
0.00333623	16	145	2.98389	Appendage morphogenesis	http://amigo.geneontology.org/amigo/term/GO:0035107	CYP26B1 ATRX RPGRIP1L WNT5A MED1 NOTCH2 LRP4 FRAS1 FBN2 TBC1D32 FREM2 BCL2L11 FZD6 PBX1 DYNC2H1 CPLANE1
0.00333623	16	145	2.98389	Limb morphogenesis	http://amigo.geneontology.org/amigo/term/GO:0035108	CYP26B1 ATRX RPGRIP1L WNT5A MED1 NOTCH2 LRP4 FRAS1 FBN2 TBC1D32 FREM2 BCL2L11 FZD6 PBX1 DYNC2H1 CPLANE1
0.00333623	38	533	1.92791	Axon development	http://amigo.geneontology.org/amigo/term/GO:0061564	MYCBP2 NRXN3 GAB2 VCL TNC LAMA3 NEO1 SPTB PAK3 GSK3B SEMA4G LAMA1 FZD3 WNT5A ITGA4 FN1 DOCK7 KLF7 LRP1 MACF1 NOTCH2 LRP4 ANK3 KIF5A BRAF NEXN CLASP2 FRS2 PRTG MAP1A PTPRM PTPN11 PAK2 TRAK1 LAMA2 SZT2 SLC9A6 BMPR2
0.00356475	15	131	3.09636	Determination of left/right symmetry	http://amigo.geneontology.org/amigo/term/GO:0007368	HIF1A MIB1 RPGRIP1L DNAH11 ARL6 WNT5A PKD2 MICAL2 NOTCH2 TBC1D32 SMAD3 ARL13B RTTN DYNC2H1 CCDC39
0.00356515	84	1505	1.50929	Cellular response to endogenous stimulus	http://amigo.geneontology.org/amigo/term/GO:0071495	PIK3C2A UFL1 CPS1 ZFYVE16 TNC ATP2B4 HIPK2 NEO1 TGFBR3 SMC1A GSK3B SSH1 CSTF2 ZNF106 CBL SOX6 C2CD5 ZNF451 LOX SMAD5 CPEB4 UBE3A WNT5A EPB41L5 ITGA4 LEPR FOXO3 PKD2 ONECUT2 ITPR2 LRP1 NCOA3 CNOT1 MED1 PRKAA1 DSTYK IRS4 NOTCH2 KIDINS220 CLOCK TBC1D4 CPEB2 SORL1 YAP1 FGF2 FBN2 IQGAP1 PDPK1 EGFR OGT HTR2C EIF4EBP2 ADAM17 BCL2L11 PPARGC1B CD109 RNF111 BRAF PRKAA2 GJB2 FBN1 FRS2 STXBP4 SMAD3 CRK KMT2D…
0.00357974	12	89	3.64605	Focal adhesion assembly	http://amigo.geneontology.org/amigo/term/GO:0048041	VCL EPB41L5 LRP1 MACF1 IQGAP1 PDPK1 PHLDB2 CLASP2 ITGA2 SMAD3 PEAK1 PTPN11
0.00412262	22	245	2.42822	Developmental growth involved in morphogenesis	http://amigo.geneontology.org/amigo/term/GO:0060560	SPAG9 VCL TNC GSK3B SLC23A2 SEMA4G SIX4 WNT5A EPB41L5 ITGA4 FN1 LRP1 MED1 MACF1 YAP1 IQGAP1 NKD1 SYT2 CLASP2 ITSN2 SLC9A6 BMPR2
0.00412262	15	133	3.0498	Regulation of cellular response to transforming growth factor beta stimulus	http://amigo.geneontology.org/amigo/term/GO:1903844	HIPK2 TGFBR3 ZNF451 LOX ONECUT2 FBN2 PDPK1 ADAM17 CD109 RNF111 FBN1 SMAD3 NPNT PPARA TRIM33
0.00415506	105	1989	1.42753	Establishment of protein localization	http://amigo.geneontology.org/amigo/term/GO:0045184	TENM1 ZFYVE16 MON2 TRAM2 ARFGEF1 EXOC5 AP4E1 GSK3B ERC1 DOP1A TNPO1 IPO11 HUWE1 NUP188 HIF1A PLEKHA8 RIC1 MAPK10 NUP98 EXPH5 LIN7A PARP11 C2CD5 TMEM30A ARL6 CBLB PIKFYVE EPB41L5 DNAJC27 EHBP1 EXOC8 CENPF KLF7 ITPR2 LRP1 NUP153 CCDC93 MED1 RAB3IP MACF1 HIP1 VPS13C TBC1D5 PRKAA1 TBC1D14 VPS13B XPO4 TBC1D8B HOOK1 CLOCK VPS36 TBC1D4 STX17 SORL1 PREPL DNAJC13 FRAS1 ILDR2 LYST VPS54 EXOC6B RHBDD1 PHLDB…
0.00427915	19	196	2.62137	Positive regulation of epithelial cell proliferation	http://amigo.geneontology.org/amigo/term/GO:0050679	HIF1A WNT5A ITGA4 PROX1 RREB1 MED1 NOTCH2 LAMC1 YAP1 FGF2 PDPK1 EGFR ADAM17 RICTOR STXBP4 EPGN SCN5A SP1 BMPR2
0.00430441	12	91	3.56591	Selective autophagy	http://amigo.geneontology.org/amigo/term/GO:0061912	UFL1 ATG2B HUWE1 SPTLC2 VPS13C ATM WDFY3 ARL13B DYNC1H1 HTT UBE2V1 DYNLL2
0.00433302	16	149	2.90379	Negative regulation of transmembrane receptor protein serine/threonine kinase signaling pathway	http://amigo.geneontology.org/amigo/term/GO:0090101	HIPK2 TGFBR3 ZNF451 SMAD5 WNT5A ONECUT2 SORL1 FBN2 PDPK1 ADAM17 CD109 FBN1 SMAD3 PPARA TRIM33 BMPR2
0.00442415	47	722	1.76032	Cellular response to growth factor stimulus	http://amigo.geneontology.org/amigo/term/GO:0071363	CPS1 ZFYVE16 ATP2B4 HIPK2 NEO1 TGFBR3 CPNE3 HIF1A CSTF2 CBL SOX6 ZNF451 LOX SMAD5 UBE3A WNT5A EPB41L5 FOXO3 ONECUT2 MED1 DSTYK NOTCH2 KIDINS220 SORL1 FGF2 FBN2 IQGAP1 PDPK1 EGFR ADAM17 CD109 RNF111 BRAF FBN1 FRS2 SMAD3 CRK NPNT SLC33A1 PDGFD NDNF PTPN11 PPARA NF1 TRIM33 SLC9A6 BMPR2
0.00446959	7	32	5.91533	MiRNA metabolic process	http://amigo.geneontology.org/amigo/term/GO:0010586	RC3H2 DICER1 AGO2 AGO4 TUT4 RC3H1 LIN28B
0.00465041	10	66	4.0972	Golgi to plasma membrane transport	http://amigo.geneontology.org/amigo/term/GO:0006893	EXOC5 EXOC8 CCDC93 RAB3IP MACF1 PREPL EXOC6B ANK3 STEAP2 RSC1A1
0.00465041	10	66	4.0972	Regulation of focal adhesion assembly	http://amigo.geneontology.org/amigo/term/GO:0051893	VCL EPB41L5 LRP1 MACF1 IQGAP1 PHLDB2 CLASP2 SMAD3 PEAK1 PTPN11
0.00465041	10	66	4.0972	Regulation of cell-substrate junction assembly	http://amigo.geneontology.org/amigo/term/GO:0090109	VCL EPB41L5 LRP1 MACF1 IQGAP1 PHLDB2 CLASP2 SMAD3 PEAK1 PTPN11
0.00474286	92	1702	1.4617	Negative regulation of cellular biosynthetic process	http://amigo.geneontology.org/amigo/term/GO:0031327	LIG3 GTF2IRD1 AASS ZMYND11 PIAS1 FNIP2 RC3H2 ATP2B4 MXD1 HIPK2 SPEN DLG1 CNOT4 GSK3B KAT6A ATRX AGO1 BTAF1 SIX4 DICER1 TRPS1 AEBP1 EZH1 MAPK10 SOX6 PHC1 ZNF451 TENT4A SMAD5 CPEB4 WNT5A LEPR ETV3 PROX1 CENPF KLF7 FOXO3 KLF12 WDR35 AGO2 PAIP2B ZNF391 RREB1 ATXN1 CNOT1 MED1 SOX15 RLIM PRKAA1 NOTCH2 AGO4 TUT4 CLOCK RC3H1 CPEB2 YAP1 LIMD1 RBAK EIF4EBP2 NPAT WWC2 PPARGC1B MIDEAS PHF6 ELK4 CGGBP1 CREBRF…
0.00475318	30	392	2.0695	Non-membrane-bounded organelle assembly	http://amigo.geneontology.org/amigo/term/GO:0140694	ASPM KIF2A SMC1A SIX4 CEP152 ALMS1 PRRC2C PROX1 CENPF CNOT1 PRKAA1 RC3H1 TUBGCP4 TMOD3 CENPE LIMD1 CENPC BICD1 TTN STARD9 PRKAA2 CLASP2 SPICE1 MAP9 SH3PXD2B RTTN DYNC1H1 TOGARAM1 GOLGA8B PRKDC
0.00532154	39	568	1.85672	Wnt signaling pathway	http://amigo.geneontology.org/amigo/term/GO:0016055	CCDC88C WNK1 ASPM GSK3B AGO1 FZD3 ARL6 WNT5A CCDC88A USP34 STRN FOXO3 PKD2 INVS LRP1 AGO2 MACF1 PRKAA1 ZBED3 LRP4 AGO4 YAP1 FGF2 NKD1 LIMD1 EGFR DIXDC1 TNIK EDA PRKAA2 FZD5 FZD6 SMAD3 CSNK1G1 VANGL1 RNF213 PLCB1 AMER1 CTNND1
0.00551068	29	377	2.08012	Regulation of actin cytoskeleton organization	http://amigo.geneontology.org/amigo/term/GO:0032956	TENM1 ARFGEF1 SPTB DLG1 PAK3 SSH1 CRACD CCDC88A ALMS1 PROX1 LRP1 NOTCH2 TMOD3 IQGAP1 SSH2 ABL2 PHLDB2 DIXDC1 JMY PLEKHH2 BRAF TMSB15B TAOK1 CLASP2 RHOBTB3 RICTOR SMAD3 CRK PAK2
0.0056482	39	570	1.85021	Cell-cell signaling by wnt	http://amigo.geneontology.org/amigo/term/GO:0198738	CCDC88C WNK1 ASPM GSK3B AGO1 FZD3 ARL6 WNT5A CCDC88A USP34 STRN FOXO3 PKD2 INVS LRP1 AGO2 MACF1 PRKAA1 ZBED3 LRP4 AGO4 YAP1 FGF2 NKD1 LIMD1 EGFR DIXDC1 TNIK EDA PRKAA2 FZD5 FZD6 SMAD3 CSNK1G1 VANGL1 RNF213 PLCB1 AMER1 CTNND1
0.00633743	7	34	5.56737	Spleen development	http://amigo.geneontology.org/amigo/term/GO:0048536	RC3H2 RC3H1 ADAM17 BCL2L11 HOXB4 PBX1 PRKDC
0.00662625	42	635	1.78857	Blood vessel morphogenesis	http://amigo.geneontology.org/amigo/term/GO:0048514	KRIT1 PIK3C2A NRXN3 ATP2B4 HIPK2 MYLK FOXJ2 TGFBR3 AGO1 CCDC134 HIF1A LAMA1 SASH1 LOX WNT5A FN1 LEPR PROX1 PKD2 LRP1 AGO2 MED1 NOTCH2 YAP1 ITGAV FGF2 SLC12A6 PDPK1 HSPG2 JAK1 FZD5 HIPK1 E2F7 NDNF PTPRM RNF213 EPGN SP1 COL4A1 NF1 BMPR2 GTF2I
0.00668492	46	717	1.73488	Blood vessel development	http://amigo.geneontology.org/amigo/term/GO:0001568	KRIT1 PIK3C2A NRXN3 ATP2B4 HIPK2 MYLK FOXJ2 TGFBR3 AGO1 CCDC134 HIF1A LAMA1 MIB1 SASH1 LOX WNT5A FN1 LEPR PROX1 PKD2 LRP1 AGO2 MED1 NOTCH2 YAP1 ITGAV FGF2 SLC12A6 PDPK1 HSPG2 JAK1 FZD5 HIPK1 E2F7 PDGFD NDNF PTPRM RNF213 EPGN SP1 DYNC2H1 COL4A1 NF1 CPLANE1 BMPR2 GTF2I
0.00668492	104	1997	1.40827	Cell cycle	http://amigo.geneontology.org/amigo/term/GO:0007049	CYP26B1 LIG3 ZMYND11 PIAS1 BOD1L1 PPP1R12A ATP2B4 HIPK2 CDK13 FOXJ2 ASPM KIF2A SMC1A DLG1 PPP1R12B EPB41L2 CNOT4 ATRX NUP188 TTC28 RASSF2 CENPI RBL2 CEP152 FZD3 NUP98 PHC1 TENT4A WNT5A BIRC6 PARD3B ALMS1 PROX1 CENPF PKD2 NEK9 CNOT1 MED1 SOX15 CCNT1 ZBED3 TEX15 AGO4 CLOCK USP44 SMC2 NEK1 KNL1 TUBGCP4 TMOD3 FGF2 SEPTIN11 CENPE IQGAP1 HMCN1 CENPC EGFR TACC1 MKI67 NPAT ATM ANK3 ADAM17 CACUL1 BCL2L11 …
0.00669139	88	1631	1.45902	Negative regulation of cellular macromolecule biosynthetic process	http://amigo.geneontology.org/amigo/term/GO:2000113	LIG3 GTF2IRD1 AASS ZMYND11 PIAS1 FNIP2 RC3H2 MXD1 HIPK2 SPEN DLG1 CNOT4 GSK3B KAT6A ATRX AGO1 BTAF1 SIX4 DICER1 TRPS1 AEBP1 EZH1 MAPK10 SOX6 PHC1 ZNF451 TENT4A SMAD5 CPEB4 WNT5A ETV3 PROX1 CENPF KLF7 FOXO3 KLF12 AGO2 PAIP2B ZNF391 RREB1 ATXN1 CNOT1 MED1 SOX15 RLIM NOTCH2 AGO4 TUT4 CLOCK RC3H1 CPEB2 YAP1 LIMD1 RBAK EIF4EBP2 NPAT WWC2 PPARGC1B MIDEAS PHF6 ELK4 CGGBP1 CREBRF KDM1B NSD1 E2F7 ZBTB39 S…
0.00669371	35	497	1.90433	Histone modification	http://amigo.geneontology.org/amigo/term/GO:0016570	KDM7A AASS UFL1 KMT2C KAT6A ATRX HUWE1 EZH1 PHC1 ZNF451 ASH1L KMT2A KDM3B NCOA3 PRKAA1 CLOCK TET1 SETD7 OGT NSD3 ATM MIDEAS ELK4 PRKAA2 MYSM1 ATXN7 USP49 KDM1B NSD1 KMT2D BMI1 TET2 PHF8 TRRAP PHF2
0.00669371	9	57	4.26971	Platelet-derived growth factor receptor signaling pathway	http://amigo.geneontology.org/amigo/term/GO:0048008	PIK3C2A CBL LOX CBLB LRP1 HIP1 CLASP2 PDGFD PTPN11
0.00672712	22	256	2.32388	Cellular response to transforming growth factor beta stimulus	http://amigo.geneontology.org/amigo/term/GO:0071560	HIPK2 TGFBR3 CBL SOX6 ZNF451 LOX SMAD5 WNT5A EPB41L5 ONECUT2 FBN2 PDPK1 ADAM17 CD109 RNF111 FBN1 SMAD3 CRK NPNT PDGFD PPARA TRIM33
0.00681496	23	274	2.26991	Spindle organization	http://amigo.geneontology.org/amigo/term/GO:0007051	ASPM KIF2A SMC1A DLG1 ATRX CENPI NUP98 CENPF NEK9 KNL1 TUBGCP4 CENPE CENPC TACC1 STARD9 TAOK1 CLASP2 SPICE1 MAP9 DYNC1H1 TOGARAM1 GOLGA8B DYNLL2
0.00681496	15	141	2.87676	Determination of bilateral symmetry	http://amigo.geneontology.org/amigo/term/GO:0009855	HIF1A MIB1 RPGRIP1L DNAH11 ARL6 WNT5A PKD2 MICAL2 NOTCH2 TBC1D32 SMAD3 ARL13B RTTN DYNC2H1 CCDC39
0.00681496	96	1816	1.42951	Positive regulation of molecular function	http://amigo.geneontology.org/amigo/term/GO:0044093	TENM1 PPP1R12A ATP2B4 WNK1 HIPK2 ARFGEF1 MYO9A RASAL2 DLG1 PAK3 ADCYAP1R1 MID2 CHRNA3 GSK3B ERC1 DOCK3 SYDE2 HIF1A ARHGAP5 RASSF2 RIC1 ARHGAP21 TBC1D19 SASH1 WNT5A EPB41L5 CCDC88A FN1 DOCK7 PROX1 KMT2A PKD2 WDR35 LRP1 NCOA3 HIP1 DOCK4 CCNT1 CRACR2A TBC1D5 TBC1D14 DSTYK TBC1D8B CLOCK ARHGAP32 TBC1D4 GARNL3 ANKRD42 SORL1 FGF2 CENPE IQGAP1 PDPK1 ABL2 EGFR DOCK1 ANK3 ADAM17 CACUL1 JMY BCL2L11 TNIK PP…
0.00682306	14	126	3.00461	Regulation of cell-matrix adhesion	http://amigo.geneontology.org/amigo/term/GO:0001952	VCL GSK3B EPB41L5 ONECUT2 LRP1 MACF1 IQGAP1 PHLDB2 UTRN CLASP2 SMAD3 PEAK1 PTPN11 NF1
0.00682306	36	518	1.87933	Regulation of cell development	http://amigo.geneontology.org/amigo/term/GO:0060284	UFL1 VCL SPEN ASPM PAK3 GSK3B SEMA4G HIF1A DICER1 FZD3 WNT5A FN1 DOCK7 LRP1 RREB1 MACF1 NOTCH2 IL6ST LRP4 CLOCK SORL1 YAP1 EGFR DOCK1 BRAF SYNJ1 FBN1 PRTG CRK ZDHHC21 TRAK1 PLCB1 NF1 OPA1 BMPR2 PRKDC
0.00717923	15	142	2.8565	Specification of symmetry	http://amigo.geneontology.org/amigo/term/GO:0009799	HIF1A MIB1 RPGRIP1L DNAH11 ARL6 WNT5A PKD2 MICAL2 NOTCH2 TBC1D32 SMAD3 ARL13B RTTN DYNC2H1 CCDC39
0.00717923	8	46	4.70287	Positive regulation of smooth muscle cell migration	http://amigo.geneontology.org/amigo/term/GO:0014911	SSH1 DOCK7 LRP1 DOCK4 IQGAP1 ITGA2 CRK PDGFD
0.00729517	98	1867	1.41943	Protein transport	http://amigo.geneontology.org/amigo/term/GO:0015031	TENM1 ZFYVE16 MON2 TRAM2 ARFGEF1 EXOC5 AP4E1 GSK3B ERC1 DOP1A TNPO1 IPO11 HUWE1 NUP188 HIF1A PLEKHA8 RIC1 MAPK10 NUP98 EXPH5 LIN7A PARP11 C2CD5 TMEM30A ARL6 CBLB PIKFYVE DNAJC27 EHBP1 EXOC8 CENPF KLF7 ITPR2 LRP1 NUP153 CCDC93 MED1 RAB3IP MACF1 HIP1 VPS13C TBC1D5 PRKAA1 TBC1D14 VPS13B XPO4 TBC1D8B HOOK1 CLOCK VPS36 TBC1D4 STX17 SORL1 PREPL DNAJC13 FRAS1 ILDR2 LYST VPS54 EXOC6B RHBDD1 EGFR SNX30 IT…
0.00758382	10	71	3.80866	Regulation of cell-substrate junction organization	http://amigo.geneontology.org/amigo/term/GO:0150116	VCL EPB41L5 LRP1 MACF1 IQGAP1 PHLDB2 CLASP2 SMAD3 PEAK1 PTPN11
0.00774331	88	1642	1.44924	Negative regulation of macromolecule biosynthetic process	http://amigo.geneontology.org/amigo/term/GO:0010558	LIG3 GTF2IRD1 AASS ZMYND11 PIAS1 FNIP2 RC3H2 MXD1 HIPK2 SPEN DLG1 CNOT4 GSK3B KAT6A ATRX AGO1 BTAF1 SIX4 DICER1 TRPS1 AEBP1 EZH1 MAPK10 SOX6 PHC1 ZNF451 TENT4A SMAD5 CPEB4 WNT5A ETV3 PROX1 CENPF KLF7 FOXO3 KLF12 AGO2 PAIP2B ZNF391 RREB1 ATXN1 CNOT1 MED1 SOX15 RLIM NOTCH2 AGO4 TUT4 CLOCK RC3H1 CPEB2 YAP1 LIMD1 RBAK EIF4EBP2 NPAT WWC2 PPARGC1B MIDEAS PHF6 ELK4 CGGBP1 CREBRF KDM1B NSD1 E2F7 ZBTB39 S…
0.00774331	27	350	2.08606	Epithelial tube morphogenesis	http://amigo.geneontology.org/amigo/term/GO:0060562	TNC DLG1 SIX4 HIF1A LAMA1 MIB1 FZD3 WNT5A PROX1 PKD2 MED1 MICAL2 NOTCH2 YAP1 FGF2 FZD6 DCHS1 SMAD3 NPNT ARL13B TRAF6 PBX1 COL4A1 RYR2 CEP290 OPA1 CCDC39
0.00777072	92	1734	1.43473	Negative regulation of biosynthetic process	http://amigo.geneontology.org/amigo/term/GO:0009890	LIG3 GTF2IRD1 AASS ZMYND11 PIAS1 FNIP2 RC3H2 ATP2B4 MXD1 HIPK2 SPEN DLG1 CNOT4 GSK3B KAT6A ATRX AGO1 BTAF1 SIX4 DICER1 TRPS1 AEBP1 EZH1 MAPK10 SOX6 PHC1 ZNF451 TENT4A SMAD5 CPEB4 WNT5A LEPR ETV3 PROX1 CENPF KLF7 FOXO3 KLF12 WDR35 AGO2 PAIP2B ZNF391 RREB1 ATXN1 CNOT1 MED1 SOX15 RLIM PRKAA1 NOTCH2 AGO4 TUT4 CLOCK RC3H1 CPEB2 YAP1 LIMD1 RBAK EIF4EBP2 NPAT WWC2 PPARGC1B MIDEAS PHF6 ELK4 CGGBP1 CREBRF…
0.00777072	21	243	2.33692	Regulation of epithelial cell migration	http://amigo.geneontology.org/amigo/term/GO:0010632	KRIT1 PIK3C2A ATP2B4 HIF1A SASH1 WNT5A EPB41L5 PROX1 RREB1 MACF1 FGF2 PDPK1 PTPRG DOCK1 ADAM17 CLASP2 ITGA2 PTPRM SP1 NF1 BMPR2
0.00777072	39	583	1.80895	Wound healing	http://amigo.geneontology.org/amigo/term/GO:0042060	VCL TNC MYLK ARFGEF1 DSP HIF1A DGKH LOX WNT5A FN1 ITPR2 RREB1 MACF1 NOTCH2 YAP1 MYOF ENTPD1 FGF2 PDPK1 PHLDB2 EGFR DOCK1 ITPR1 SLC7A11 ADAM17 DST ABI3BP CD109 CLASP2 ITGA2 FZD6 SMAD3 CRK P2RY1 NDNF ANO6 PTPN11 PPARA NF1
0.00777072	76	1373	1.49684	Positive regulation of developmental process	http://amigo.geneontology.org/amigo/term/GO:0051094	CYP26B1 SPAG9 UFL1 PHLDB1 PIAS1 HIPK2 SPEN ASPM ATP11A TGFBR3 PAK3 DDHD2 SLC23A2 DDHD1 SIX4 HIF1A DICER1 ATP11C FZD3 IL7 SOX6 SASH1 SMAD5 WNT5A FN1 PROX1 FOXO3 LRP1 AGO2 NCOA3 RREB1 MED1 MACF1 SOX15 SLC6A6 PRKAA1 ZBED3 NOTCH2 IL6ST SORL1 YAP1 FGF2 FBN2 IQGAP1 PDPK1 SYT2 ASXL2 PHLDB2 EGFR HTR2C DOCK1 ABI3BP C21orf91 PPARGC1B BRAF SYNJ1 JAK1 DDR2 HIPK1 CLASP2 FRS2 SMAD3 CRK NPNT SOCS5 ZHX3 TRAF6 AN…
0.00777072	99	1896	1.41198	Regulation of intracellular signal transduction	http://amigo.geneontology.org/amigo/term/GO:1902531	SPAG9 TENM1 UFL1 ZMYND11 GAB2 PHLPP2 RC3H2 ATP2B4 HIPK2 ARFGEF1 MYO9A DLG1 ADCYAP1R1 MID2 MAGI3 GSK3B KAT6A SYDE2 HIF1A ARHGAP5 RASSF2 NFAT5 FKTN ARHGAP21 CBL HIPK3 SASH1 ARFGEF3 UBE3A WNT5A DNAJC27 FN1 STRN ASH1L PROX1 LRP1 PLAGL2 DYRK2 HIP1 SEC14L1 CRACR2A PRKAB2 PRKAA1 DSTYK NOTCH2 ARHGAP32 RC3H1 USP44 GARNL3 SORL1 FGF2 IQGAP1 PDPK1 TAF4B ABL2 LIMD1 EGFR OGT HTR2C ATM ITPR1 WWC2 JMY BCL2L11 PS…
0.00777072	5	17	7.95339	Positive regulation of vascular associated smooth muscle cell migration	http://amigo.geneontology.org/amigo/term/GO:1904754	SSH1 DOCK7 LRP1 DOCK4 IQGAP1
0.00777072	5	17	7.95339	Positive regulation of vascular endothelial cell proliferation	http://amigo.geneontology.org/amigo/term/GO:1905564	ITGA4 FGF2 PDPK1 ADAM17 SP1
0.00783674	20	226	2.39305	Establishment or maintenance of cell polarity	http://amigo.geneontology.org/amigo/term/GO:0007163	KRIT1 CYP26B1 ARFGEF1 MYO9A DLG1 GSK3B FAT1 LAMA1 RPGRIP1L LIN7A WNT5A PARD3B DOCK7 MPP7 DST CLASP2 RHOBTB3 RICTOR CRK HTT
0.00794945	47	748	1.69913	Vasculature development	http://amigo.geneontology.org/amigo/term/GO:0001944	KRIT1 PIK3C2A NRXN3 ATP2B4 HIPK2 MYLK FOXJ2 TGFBR3 AGO1 CCDC134 HIF1A LAMA1 MIB1 SASH1 LOX WNT5A FN1 LEPR PROX1 PKD2 LRP1 AGO2 MED1 NOTCH2 YAP1 ITGAV FGF2 SLC12A6 PDPK1 HSPG2 PTPN14 JAK1 FZD5 HIPK1 E2F7 PDGFD NDNF PTPRM RNF213 EPGN SP1 DYNC2H1 COL4A1 NF1 CPLANE1 BMPR2 GTF2I
0.00794945	44	686	1.73444	Organelle localization	http://amigo.geneontology.org/amigo/term/GO:0051640	SPAG9 GAB2 SYNE2 ASPM DLG1 HIF1A RPGRIP1L CEP152 ARHGAP21 CBL LIN7A ARL6 ITGA4 PARD3B ALMS1 DOCK7 CENPF RAB3IP MYO5C ZBED3 CEP162 STX17 CENPE PDPK1 EXOC6B CENPC ATM BICD1 KIF5A SYNJ1 CLASP2 SPICE1 CCDC186 RAB3B TANC2 FAM91A1 TRAK1 SYN3 PCLO DYNC1H1 HTT MYO5A CEP290 OPA1
0.00825702	22	262	2.27066	Response to transforming growth factor beta	http://amigo.geneontology.org/amigo/term/GO:0071559	HIPK2 TGFBR3 CBL SOX6 ZNF451 LOX SMAD5 WNT5A EPB41L5 ONECUT2 FBN2 PDPK1 ADAM17 CD109 RNF111 FBN1 SMAD3 CRK NPNT PDGFD PPARA TRIM33
0.00899243	16	162	2.67077	Neural tube development	http://amigo.geneontology.org/amigo/term/GO:0021915	HIF1A MIB1 RPGRIP1L FZD3 WNT5A PROX1 PKD2 GPR161 TBC1D32 DZIP1L FZD6 DCHS1 BMI1 ARL13B TRAF6 OPA1
0.00919667	7	37	5.11596	Positive regulation of phosphatase activity	http://amigo.geneontology.org/amigo/term/GO:0010922	PPP1R12A PPARGC1B PPP1R15B ITGA2 SMAD3 NPNT ITGA1
0.00919667	11	87	3.41904	Regulation of epidermal growth factor receptor signaling pathway	http://amigo.geneontology.org/amigo/term/GO:0042058	CBL CBLB CCDC88A HIP1 EGFR ADAM17 NEU3 SOCS5 SOCS4 EPGN ITGA1
0.00919667	14	131	2.88993	Camera-type eye morphogenesis	http://amigo.geneontology.org/amigo/term/GO:0048593	HIPK2 FAT1 HIF1A RPGRIP1L WNT5A PROX1 NOTCH2 FZD5 HIPK1 FRS2 PTPRM NECTIN3 NF1 TENM3
0.00970981	77	1409	1.47778	Positive regulation of catalytic activity	http://amigo.geneontology.org/amigo/term/GO:0043085	TENM1 PPP1R12A ATP2B4 WNK1 ARFGEF1 MYO9A RASAL2 DLG1 PAK3 ADCYAP1R1 CHRNA3 GSK3B DOCK3 SYDE2 HIF1A ARHGAP5 RASSF2 RIC1 ARHGAP21 TBC1D19 SASH1 WNT5A CCDC88A FN1 DOCK7 PROX1 PKD2 WDR35 HIP1 DOCK4 CCNT1 TBC1D5 TBC1D14 DSTYK TBC1D8B ARHGAP32 TBC1D4 GARNL3 SORL1 FGF2 CENPE IQGAP1 PDPK1 ABL2 EGFR DOCK1 ADAM17 CACUL1 BCL2L11 TNIK PPARGC1B PPP1R15B TAOK1 DDR2 FZD5 ITGA2 RICTOR STXBP5 SMAD3 CRK TBC1D2B BM…
0.00970981	21	248	2.28981	Protein autophosphorylation	http://amigo.geneontology.org/amigo/term/GO:0046777	WNK1 GSK3B TRPM7 RASSF2 PIKFYVE IQGAP1 PDPK1 EGFR ATM UHMK1 CAMK4 TNIK SMG1 TAOK1 DDR2 SIK2 PDGFD PEAK1 ATR PAK2 WNK3
0.00982073	24	302	2.14899	Glycerophospholipid biosynthetic process	http://amigo.geneontology.org/amigo/term/GO:0046474	PIK3C2A CPNE3 DDHD2 MTMR3 DDHD1 DGKH PLEKHA8 INPP4B PIKFYVE FAM126A FGF2 PIGM HTR2C ATM IPMK FAM126B SMG1 SYNJ1 PTPN13 PGAP4 SOCS5 SOCS4 PGAP1 PIGN
0.00995851	8	49	4.41494	Regulation of extracellular matrix organization	http://amigo.geneontology.org/amigo/term/GO:1903053	PHLDB1 AEBP1 RIC1 LRP1 PHLDB2 DDR2 CLASP2 SMAD3
0.00997301	77	1411	1.47569	Negative regulation of signal transduction	http://amigo.geneontology.org/amigo/term/GO:0009968	CYP26B1 UFL1 CCDC88C ZMYND11 PHLPP2 ATP2B4 HIPK2 TGFBR3 DLG1 GSK3B HIF1A RASSF2 RPGRIP1L IL7 FKTN CBL HIPK3 OAS3 ZNF451 SMAD5 WNT5A CBLB BIRC6 ASH1L FOXO3 INVS ONECUT2 ARR3 LRP1 CNOT1 DYRK2 SEC14L1 PRKAA1 IL6ST LRP4 CLOCK SORL1 YAP1 ITGAV FGF2 FBN2 NKD1 PDPK1 GPR161 ABL2 LIMD1 EGFR ITPRIP ATM ITPR1 ADAM17 WWC2 BICD1 CD109 PPP1R15B PRKAA2 CREBRF FZD6 FBN1 SMAD3 BMI1 OTUD3 SOCS5 RNF213 SOCS4 EPGN A…
0.010718	9	62	3.92538	Positive regulation of osteoblast differentiation	http://amigo.geneontology.org/amigo/term/GO:0045669	SMAD5 IL6ST YAP1 FGF2 FBN2 DDR2 NPNT ZHX3 BMPR2
0.010718	30	417	1.94543	Positive regulation of protein kinase activity	http://amigo.geneontology.org/amigo/term/GO:0045860	TENM1 ATP2B4 WNK1 DLG1 PAK3 CHRNA3 DOCK3 RASSF2 SASH1 WNT5A CCDC88A PROX1 PKD2 CCNT1 FGF2 CENPE IQGAP1 PDPK1 EGFR ADAM17 CACUL1 TNIK TAOK1 DDR2 FZD5 RICTOR PDGFD TRAF6 PAK2 EPGN
0.0111169	36	536	1.81622	Regulation of GTPase activity	http://amigo.geneontology.org/amigo/term/GO:0043087	WNK1 ARFGEF1 MYO9A RASAL2 GSK3B SYDE2 ARHGAP5 RIC1 ARHGAP21 TBC1D19 WNT5A CBLB DOCK7 DOCK4 TBC1D5 TBC1D14 TBC1D8B ARHGAP32 TBC1D4 GARNL3 CPEB2 IQGAP1 DOCK1 PROM2 RICTOR STXBP5 CRK TBC1D2B RALGAPA1 FGD6 PLCB1 CHM SRGAP3 NF1 ARHGEF12 SRGAP1
0.0111351	16	166	2.60641	Transport along microtubule	http://amigo.geneontology.org/amigo/term/GO:0010970	SYNE2 TNPO1 HIF1A ARHGAP21 WDR35 DYNC2I1 BICD1 DST KIF5A MAP1A TRAK1 DYNC2H1 DYNC1H1 HTT OPA1 DYNLL2
0.0111874	15	150	2.70415	Positive regulation of epithelial cell migration	http://amigo.geneontology.org/amigo/term/GO:0010634	PIK3C2A HIF1A SASH1 WNT5A EPB41L5 PROX1 RREB1 FGF2 PDPK1 DOCK1 ADAM17 CLASP2 ITGA2 SP1 BMPR2
0.0111998	25	324	2.08654	Regulation of developmental growth	http://amigo.geneontology.org/amigo/term/GO:0048638	SPAG9 TGFBR3 GSK3B SLC23A2 SEMA4G SIX4 IL7 WNT5A FN1 PROX1 LRP1 MACF1 SOX15 YAP1 FGF2 NKD1 SYT2 WWC2 BCL2L11 CLASP2 PLCB1 PPARA ITSN2 BMPR2 PRKDC
0.0114293	27	362	2.01691	Macroautophagy	http://amigo.geneontology.org/amigo/term/GO:0016236	UFL1 ATG2B HUWE1 MTMR3 SPTLC2 HIF1A PIKFYVE EXOC8 VPS13C TBC1D5 PRKAB2 PRKAA1 TBC1D14 VPS36 STX17 ATM VPS37A SMG1 PRKAA2 WDFY3 TP53INP1 ARL13B YOD1 DYNC1H1 HTT UBE2V1 DYNLL2
0.0114293	18	200	2.43374	Microtubule-based transport	http://amigo.geneontology.org/amigo/term/GO:0099111	SYNE2 TNPO1 HIF1A DNAH11 ARHGAP21 WDR35 DYNC2I1 BICD1 DST KIF5A MAP1A TRAK1 DYNC2H1 DYNC1H1 HTT OPA1 DYNLL2 CCDC39
0.011624	16	167	2.5908	Stem cell population maintenance	http://amigo.geneontology.org/amigo/term/GO:0019827	ASPM SMC1A PROX1 FOXO3 NCOA3 CNOT1 NOTCH2 TUT4 YAP1 TET1 FGF2 MED21 BRAF MED14 PBX1 SMC5
0.0116323	9	63	3.86307	Protein localization to cilium	http://amigo.geneontology.org/amigo/term/GO:0061512	ARL6 CCDC88A WDR35 TBC1D32 DZIP1L ARL13B DYNC2H1 CPLANE1 CCDC39
0.01172	4	11	9.83328	Magnesium ion homeostasis	http://amigo.geneontology.org/amigo/term/GO:0010960	TRPM7 EGFR CNNM2 ANK3
0.01172	38	579	1.77475	Regulation of vesicle-mediated transport	http://amigo.geneontology.org/amigo/term/GO:0060627	GAB2 ZFYVE16 GSK3B CACNA1I MIB1 CBL EXPH5 C2CD5 WNT5A RIMS3 LRP1 HIP1 TBC1D5 PRKAA1 TBC1D4 SORL1 PREPL DNAJC13 ITGAV BMP2K STON2 PDPK1 ABL2 SYT2 BICD1 PROM2 BRAF SYNJ1 NEU3 CLASP2 ITGA2 STXBP5 RAB3B P2RY1 ANO6 PCLO PGAP1 RSC1A1
0.0118283	39	600	1.7577	Autophagy	http://amigo.geneontology.org/amigo/term/GO:0006914	PIK3C2A UFL1 ATG2B MID2 GSK3B HUWE1 MTMR3 SPTLC2 HIF1A HERC1 PIKFYVE LEPR EXOC8 FOXO3 VPS13C TBC1D5 PRKAB2 PRKAA1 TBC1D14 VPS36 STX17 ABL2 ATM ITPR1 VTI1A BCL2L11 VPS37A SMG1 PRKAA2 FZD5 WDFY3 TP53INP1 ARL13B YOD1 DYNC1H1 HTT VPS13A UBE2V1 DYNLL2
0.0118283	39	600	1.7577	Process utilizing autophagic mechanism	http://amigo.geneontology.org/amigo/term/GO:0061919	PIK3C2A UFL1 ATG2B MID2 GSK3B HUWE1 MTMR3 SPTLC2 HIF1A HERC1 PIKFYVE LEPR EXOC8 FOXO3 VPS13C TBC1D5 PRKAB2 PRKAA1 TBC1D14 VPS36 STX17 ABL2 ATM ITPR1 VTI1A BCL2L11 VPS37A SMG1 PRKAA2 FZD5 WDFY3 TP53INP1 ARL13B YOD1 DYNC1H1 HTT VPS13A UBE2V1 DYNLL2
0.0119773	5	19	7.11619	Branch elongation of an epithelium	http://amigo.geneontology.org/amigo/term/GO:0060602	TNC SIX4 WNT5A MED1 YAP1
0.0120045	82	1537	1.44268	Negative regulation of cell communication	http://amigo.geneontology.org/amigo/term/GO:0010648	CYP26B1 UFL1 CCDC88C ZMYND11 PHLPP2 ATP2B4 HIPK2 TGFBR3 DLG1 GSK3B HIF1A RASSF2 RPGRIP1L IL7 FKTN CBL HIPK3 OAS3 ZNF451 SMAD5 WNT5A CBLB BIRC6 ASH1L KLF7 FOXO3 INVS ONECUT2 ARR3 LRP1 CNOT1 DYRK2 SEC14L1 PRKAA1 IL6ST LRP4 CLOCK SORL1 YAP1 ITGAV FGF2 FBN2 NKD1 PDPK1 GPR161 ABL2 LIMD1 EGFR ITPRIP ATM ITPR1 ADAM17 WWC2 BICD1 CD109 BRAF PPP1R15B PRKAA2 GRIK3 CREBRF FZD6 FBN1 SMAD3 BMI1 OTUD3 SLC30A1 S…
0.0126712	82	1540	1.43987	Negative regulation of signaling	http://amigo.geneontology.org/amigo/term/GO:0023057	CYP26B1 UFL1 CCDC88C ZMYND11 PHLPP2 ATP2B4 HIPK2 TGFBR3 DLG1 GSK3B HIF1A RASSF2 RPGRIP1L IL7 FKTN CBL HIPK3 OAS3 ZNF451 SMAD5 WNT5A CBLB BIRC6 ASH1L KLF7 FOXO3 INVS ONECUT2 ARR3 LRP1 CNOT1 DYRK2 SEC14L1 PRKAA1 IL6ST LRP4 CLOCK SORL1 YAP1 ITGAV FGF2 FBN2 NKD1 PDPK1 GPR161 ABL2 LIMD1 EGFR ITPRIP ATM ITPR1 ADAM17 WWC2 BICD1 CD109 BRAF PPP1R15B PRKAA2 GRIK3 CREBRF FZD6 FBN1 SMAD3 BMI1 OTUD3 SLC30A1 S…
0.012779	26	347	2.02617	Phospholipid biosynthetic process	http://amigo.geneontology.org/amigo/term/GO:0008654	PIK3C2A CPNE3 DDHD2 MTMR3 DDHD1 SPTLC2 DGKH PLEKHA8 INPP4B PIKFYVE FAM126A FGF2 PIGM HTR2C ATM IPMK FAM126B SMG1 SYNJ1 PTPN13 SGMS2 PGAP4 SOCS5 SOCS4 PGAP1 PIGN
0.012779	66	1181	1.51121	Regulation of catabolic process	http://amigo.geneontology.org/amigo/term/GO:0009894	ANKIB1 MYCBP2 PIK3C2A UFL1 PIAS1 RC3H2 ATP2B4 HIPK2 MID2 CNOT4 GSK3B TNPO1 HUWE1 NUP188 MTMR3 SPTLC2 HIF1A HERC1 RIC1 NUP98 TENT4A UBE3A WNT5A CBLB LEPR EXOC8 FOXO3 LRP1 AGO2 NUP153 CNOT1 VPS13C PRKAB2 PRKAA1 TBC1D14 TUT4 RC3H1 SORL1 TMTC3 NKD1 ABL2 RHBDD1 RNF217 EGFR OGT ATM ITPR1 RNF144A BCL2L11 SMG1 ZYG11B PRKAA2 FZD5 CREBRF TP53INP1 SMAD3 MAP1A SOCS5 ANGEL2 SOCS4 AMER1 PPARA ENTPD5 LIN28B HTT…
0.012819	80	1496	1.44607	Cell cycle process	http://amigo.geneontology.org/amigo/term/GO:0022402	CYP26B1 PIAS1 PPP1R12A ATP2B4 CDK13 FOXJ2 ASPM KIF2A SMC1A DLG1 PPP1R12B CNOT4 ATRX NUP188 CENPI RBL2 CEP152 NUP98 PHC1 TENT4A WNT5A BIRC6 ALMS1 PROX1 CENPF PKD2 NEK9 CNOT1 MED1 SOX15 ZBED3 TEX15 AGO4 CLOCK USP44 SMC2 KNL1 TUBGCP4 TMOD3 SEPTIN11 CENPE CENPC EGFR TACC1 MKI67 NPAT ATM ANK3 ADAM17 CACUL1 BCL2L11 TTN LSM11 STARD9 TAOK1 CLASP2 SPICE1 MAP9 E2F7 STXBP4 BMI1 MTBP PHF8 ATR RTTN PTPN11 EPG…
0.012819	54	919	1.58895	Supramolecular fiber organization	http://amigo.geneontology.org/amigo/term/GO:0097435	TENM1 CCDC88C LAMA3 COL11A1 ARFGEF1 KIF2A SPTB DLG1 PAK3 FAT1 SSH1 DSP SIX4 AEBP1 CRACD LOX CCDC88A WIPF1 ALMS1 PROX1 HIP1 MYO5C ZBED3 MICAL2 HOOK1 SORL1 TUBGCP4 TMOD3 SSH2 HSPG2 PHLDB2 DST PSTPIP2 JMY PLEKHH2 TTN PPARGC1B BRAF TMSB15B TAOK1 DDR2 CLASP2 ATXN7 RHOBTB3 RICTOR SMAD3 MAP1A PAK2 FIGN COL4A1 NF1 DYNC1H1 MYO5A TOGARAM1
0.0129549	6	29	5.5948	Embryonic camera-type eye morphogenesis	http://amigo.geneontology.org/amigo/term/GO:0048596	HIPK2 WNT5A PROX1 FZD5 HIPK1 FRS2
0.0130254	57	985	1.56484	Growth	http://amigo.geneontology.org/amigo/term/GO:0040007	SPAG9 VCL TNC RC3H2 ASPM TGFBR3 EVC GSK3B ATRX SLC23A2 SEMA4G SIX4 HIF1A IL7 UBE3A WNT5A EPB41L5 ITGA4 FN1 LEPR PROX1 FOXO3 LRP1 MED1 MACF1 SOX15 NOTCH2 LRP4 YAP1 FGF2 KIAA1109 IQGAP1 NKD1 SYT2 VPS54 EGFR ATM ADAM17 WWC2 SPOCK1 BCL2L11 DDR2 CLASP2 SMAD3 CRK KMT2D SOCS5 PTPN11 SERTAD2 SOCS4 PAK2 PLCB1 PPARA ITSN2 SLC9A6 BMPR2 PRKDC
0.0132163	16	170	2.54508	Maintenance of cell number	http://amigo.geneontology.org/amigo/term/GO:0098727	ASPM SMC1A PROX1 FOXO3 NCOA3 CNOT1 NOTCH2 TUT4 YAP1 TET1 FGF2 MED21 BRAF MED14 PBX1 SMC5
0.0134365	25	330	2.0486	Regulation of cell morphogenesis	http://amigo.geneontology.org/amigo/term/GO:0022604	SPAG9 MYO9A DLG1 PAK3 SLC23A2 WNT5A FN1 RREB1 MACF1 AGO4 SYT2 LIMD1 ZMYM4 DOCK1 BRAF EPB41 LARP4 RHOBTB3 BRWD3 CRK P2RY1 FGD6 ITSN2 OPA1 PRKDC
0.0137655	40	627	1.72514	Muscle structure development	http://amigo.geneontology.org/amigo/term/GO:0061061	CYP26B1 SPAG9 PIAS1 COL11A1 MYLK ATP11A TGFBR3 EVC DSP SIX4 JPH1 FKTN HLF SOX6 LOX WNT5A PROX1 CENPF MED1 SOX15 PRKAA1 FLNB MYOF TMOD3 NKD1 SYPL2 MEGF10 HOMER1 UTRN TTN FRS2 SMAD3 NPNT FOXN2 NR1D2 PLCB1 PPARA LAMA2 RYR2 BMPR2
0.0137905	29	407	1.92679	Peptidyl-tyrosine phosphorylation	http://amigo.geneontology.org/amigo/term/GO:0018108	CNTN1 HIPK2 DOCK3 IL7 CBL HIPK3 CBLB DYRK2 DSTYK IL6ST LRP4 NEK1 IQGAP1 ABL2 EGFR ADAM17 TTN BRAF JAK1 DDR2 HIPK1 RICTOR PDGFD SOCS5 PEAK1 PTPN11 SOCS4 PAK2 EPGN
0.0141581	21	258	2.20105	Heart morphogenesis	http://amigo.geneontology.org/amigo/term/GO:0003007	COL11A1 TGFBR3 DSP HIF1A MIB1 DNAH11 ADGRG6 WNT5A PROX1 PKD2 MED1 MICAL2 NOTCH2 YAP1 TTN DCHS1 SMAD3 ARL13B RYR2 BMPR2 CCDC39
0.0141918	15	155	2.61692	Response to calcium ion	http://amigo.geneontology.org/amigo/term/GO:0051592	WNK1 CPNE3 WNT5A PKD2 PRKAA1 IQGAP1 SYT2 EGFR HOMER1 TTN BRAF PRKAA2 KCNMB3 SCN5A RYR2
0.0142831	32	467	1.85295	Actin filament organization	http://amigo.geneontology.org/amigo/term/GO:0007015	TENM1 ARFGEF1 SPTB DLG1 PAK3 FAT1 SSH1 CRACD CCDC88A WIPF1 ALMS1 PROX1 HIP1 MYO5C ZBED3 MICAL2 TMOD3 SSH2 PHLDB2 PSTPIP2 JMY PLEKHH2 TTN PPARGC1B BRAF TMSB15B CLASP2 RHOBTB3 RICTOR SMAD3 PAK2 MYO5A
0.0144367	5	20	6.76038	Smooth muscle tissue development	http://amigo.geneontology.org/amigo/term/GO:0048745	MYLK DLG1 PROX1 PKD2 NF1
0.0145892	29	409	1.91737	Epithelial cell proliferation	http://amigo.geneontology.org/amigo/term/GO:0050673	KRIT1 TGFBR3 DLG1 SIX4 HIF1A WNT5A ITGA4 PROX1 RREB1 MED1 NOTCH2 LAMC1 YAP1 FGF2 PDPK1 EGFR ADAM17 CD109 RICTOR FRS2 STXBP4 SMAD3 PTPRM EPGN SCN5A SP1 NF1 BMPR2 PRKDC
0.0148162	26	352	1.99738	Regionalization	http://amigo.geneontology.org/amigo/term/GO:0003002	CYP26B1 HIPK2 MIB1 RPGRIP1L WNT5A EPB41L5 NOTCH2 LRP4 FGF2 NKD1 GPR161 TBC1D32 ATM DZIP1L FZD5 HIPK1 FRS2 SMAD3 BMI1 ARL13B HOXB4 PBX1 DYNC2H1 PGAP1 BMPR2 PRKDC
0.0148162	6	30	5.4083	Regulation of epidermal growth factor-activated receptor activity	http://amigo.geneontology.org/amigo/term/GO:0007176	CBL CBLB ADAM17 SOCS5 SOCS4 EPGN
0.0148162	86	1644	1.41458	Positive regulation of signal transduction	http://amigo.geneontology.org/amigo/term/GO:0009967	SPAG9 TENM1 GAB2 RC3H2 WNK1 HIPK2 ASPM ARFGEF1 NEO1 TGFBR3 EVC ADCYAP1R1 MID2 SSH1 HIF1A RASSF2 NFAT5 IL7 CBL SASH1 UBE3A WNT5A DNAJC27 CCDC88A FN1 USP34 STRN PROX1 PKD2 LRP1 MED1 PLAGL2 MACF1 HIP1 CRACR2A ZBED3 DSTYK NOTCH2 IL6ST RC3H1 PDCL SORL1 YAP1 FGF2 BMP2K IQGAP1 NKD1 PDPK1 ASXL2 EGFR HTR2C ATM DIXDC1 ADAM17 MGAT5 HOMER1 BCL2L11 RNF111 BRAF EDA TAOK1 NEU3 FZD5 RICTOR DDX21 FRS2 TRIM44 SMAD…
0.0148162	11	94	3.16443	Regulation of ERBB signaling pathway	http://amigo.geneontology.org/amigo/term/GO:1901184	CBL CBLB CCDC88A HIP1 EGFR ADAM17 NEU3 SOCS5 SOCS4 EPGN ITGA1
0.0148492	29	410	1.91269	Peptidyl-tyrosine modification	http://amigo.geneontology.org/amigo/term/GO:0018212	CNTN1 HIPK2 DOCK3 IL7 CBL HIPK3 CBLB DYRK2 DSTYK IL6ST LRP4 NEK1 IQGAP1 ABL2 EGFR ADAM17 TTN BRAF JAK1 DDR2 HIPK1 RICTOR PDGFD SOCS5 PEAK1 PTPN11 SOCS4 PAK2 EPGN
0.0150008	21	260	2.18412	Endosomal transport	http://amigo.geneontology.org/amigo/term/GO:0016197	SPAG9 ZFYVE16 ERC1 EEA1 RIC1 PIKFYVE ALMS1 CCDC93 CRACR2A TBC1D5 TBC1D14 VPS36 SORL1 PREPL KIAA1109 LYST VPS54 VTI1A VPS37A RHOBTB3 ITSN2
0.0156962	21	261	2.17575	Gene silencing	http://amigo.geneontology.org/amigo/term/GO:0016458	AGO1 NUP188 DICER1 SMCHD1 EZH1 NUP98 AGO2 NUP153 CNOT1 TEX15 AGO4 TUT4 TET1 LIMD1 EGFR PTPN13 SMAD3 PHF8 LIN28B PHF2 HELZ
0.0161729	9	67	3.63244	Muscle tissue morphogenesis	http://amigo.geneontology.org/amigo/term/GO:0060415	COL11A1 MYLK TGFBR3 DSP WNT5A PROX1 MED1 TTN RYR2
0.016271	72	1331	1.4628	Protein modification by small protein conjugation or removal	http://amigo.geneontology.org/amigo/term/GO:0070647	ANKIB1 MYCBP2 UFL1 PIAS1 RC3H2 MID2 CNOT4 HUWE1 NUP188 HIF1A RNF24 ACTR5 MIB1 HERC1 TRIM2 CBL NUP98 PHC1 SASH1 ZNF451 CRBN UBE3A CBLB USP34 BIRC6 DCAF17 NUP153 MED1 UBR4 RLIM RC3H1 USP44 SENP7 ASXL2 SPOPL UBR3 USP53 FEM1C RNF217 SHPRH OGT RNF144A MED21 RNF111 USP24 MYSM1 ATXN7 USP49 KDM1B TRIM44 RNF169 SMAD3 BMI1 OTUD3 RNF150 SOCS5 MTBP RNF213 KLHL15 TRAF6 SOCS4 YOD1 TTC3 ASB7 AMER1 NHLRC3 TRRAP …
0.0173288	6	31	5.23384	Axis elongation	http://amigo.geneontology.org/amigo/term/GO:0003401	TNC SIX4 WNT5A MED1 YAP1 NKD1
0.0173556	40	637	1.69805	Endocytosis	http://amigo.geneontology.org/amigo/term/GO:0006897	PIK3C2A ZFYVE16 AP4E1 MIB1 EEA1 CLCN3 CBL UBE3A WNT5A PIKFYVE ITGA4 EHBP1 ARR3 LRP1 HIP1 TBC1D5 LRP4 SORL1 DNAJC13 ITGAV KIAA1109 BMP2K STON2 HSPG2 ABL2 SYT2 MEGF10 EGFR DOCK1 BICD1 PROM2 STEAP2 SYNJ1 NEU3 ITGA2 CSNK1G1 CLCN5 ANO6 IGF2R ITSN2
0.0177494	19	228	2.25346	Osteoblast differentiation	http://amigo.geneontology.org/amigo/term/GO:0001649	UFL1 TNC RASSF2 LOX SMAD5 IL6ST YAP1 DNAJC13 FGF2 FBN2 SNRNP200 LIMD1 DDR2 DDX21 SMAD3 NPNT ZHX3 NF1 BMPR2
0.0180779	51	872	1.58156	Regulation of cellular localization	http://amigo.geneontology.org/amigo/term/GO:0060341	TENM1 GAB2 PPP1R12A ATP2B4 DLG1 ADCYAP1R1 EPB41L2 GSK3B SSH1 HUWE1 HIF1A JPH1 C2CD5 TMEM30A WNT5A DNAJC27 CCDC88A KLF7 PKD2 LRP1 NUP153 PRKAA1 XPO4 LRP4 SORL1 YAP1 DNAJC13 IQGAP1 PDPK1 EGFR SLC7A11 ANK3 BICD1 PTPN14 UHMK1 EPB41 PRKAA2 FZD5 CREBRF STXBP4 SMAD3 MAP1A PTPN11 YOD1 WNK3 DYNC1H1 PGAP1 HTT RYR2 CEP290 RSC1A1
0.0185908	16	177	2.44443	Sodium ion transmembrane transport	http://amigo.geneontology.org/amigo/term/GO:0035725	SLC4A7 ATP2B4 WNK1 DLG1 CACNA1I SLC4A9 PKD2 SLC6A6 SLC6A11 ANK3 UTRN ANO6 SCN5A WNK3 SCN8A SLC9A6
0.0185908	23	302	2.05945	Protein localization to plasma membrane	http://amigo.geneontology.org/amigo/term/GO:0072659	ATP2B4 EXOC5 DLG1 C2CD5 CCDC88A FAM126A LRP1 MACF1 PREPL PDPK1 EGFR ANK3 TNIK FAM126B CLASP2 DCHS1 RAB3B P2RY1 NECTIN3 ZDHHC23 WNK3 MYO5A RSC1A1
0.0186276	34	517	1.77836	Positive regulation of cellular catabolic process	http://amigo.geneontology.org/amigo/term/GO:0031331	ANKIB1 PIK3C2A UFL1 PIAS1 RC3H2 MID2 CNOT4 GSK3B SPTLC2 HIF1A TENT4A FOXO3 LRP1 AGO2 CNOT1 PRKAA1 TUT4 RC3H1 TMTC3 RNF217 ATM RNF144A BCL2L11 ZYG11B PRKAA2 TP53INP1 SOCS5 SOCS4 AMER1 PPARA ENTPD5 LIN28B HTT DCP1A
0.0186276	7	43	4.40211	Establishment or maintenance of epithelial cell apical/basal polarity	http://amigo.geneontology.org/amigo/term/GO:0045197	MYO9A DLG1 FAT1 LAMA1 LIN7A WNT5A PARD3B
0.0186276	30	437	1.8564	Reproductive structure development	http://amigo.geneontology.org/amigo/term/GO:0048608	TNC ASPM DLG1 ATRX CCDC134 SIX4 HIF1A FNDC3A CBL UBE3A WNT5A BIRC6 ASH1L FOXO3 PKD2 MED1 SOX15 NOTCH2 AGO4 ADAM19 ATM BCL2L11 FZD5 RHOBTB3 GJB2 E2F7 FRS2 STOX2 PTPN11 BMPR2
0.0192133	9	69	3.52715	Heart looping	http://amigo.geneontology.org/amigo/term/GO:0001947	HIF1A MIB1 WNT5A PKD2 MICAL2 NOTCH2 SMAD3 ARL13B CCDC39
0.0193247	28	399	1.89765	Microtubule-based movement	http://amigo.geneontology.org/amigo/term/GO:0007018	SYNE2 ATP2B4 KIF2A TNPO1 CACNA1I HIF1A DNAH11 ARHGAP21 ASH1L WDR35 DYNC2I1 CENPE KIF21A BICD1 DST KIF5A STARD9 CFAP221 MAP1A TRAK1 DYNC2H1 DYNC1H1 HTT VPS13A OPA1 CFAP44 DYNLL2 CCDC39
0.0195238	14	145	2.61091	Establishment of cell polarity	http://amigo.geneontology.org/amigo/term/GO:0030010	KRIT1 CYP26B1 ARFGEF1 MYO9A GSK3B FAT1 LAMA1 WNT5A PARD3B DOCK7 MPP7 RICTOR CRK HTT
0.0195238	6	32	5.07028	Aggrephagy	http://amigo.geneontology.org/amigo/term/GO:0035973	WDFY3 ARL13B DYNC1H1 HTT UBE2V1 DYNLL2
0.0195238	31	459	1.82633	Establishment of organelle localization	http://amigo.geneontology.org/amigo/term/GO:0051656	GAB2 SYNE2 DLG1 HIF1A ARHGAP21 CBL LIN7A ARL6 ITGA4 PARD3B DOCK7 CENPF MYO5C ZBED3 CENPE PDPK1 CENPC ATM BICD1 KIF5A SYNJ1 CLASP2 SPICE1 CCDC186 TANC2 FAM91A1 TRAK1 DYNC1H1 HTT MYO5A OPA1
0.0195238	13	129	2.72511	Epithelial cell apoptotic process	http://amigo.geneontology.org/amigo/term/GO:1904019	KRIT1 EXOC5 ITGA4 FOXO3 YAP1 PDPK1 BRAF HIPK1 NDNF ANO6 PPARA RYR2 BMPR2
0.0195238	8	56	3.86307	Cellular response to nerve growth factor stimulus	http://amigo.geneontology.org/amigo/term/GO:1990090	CSTF2 CBL UBE3A FOXO3 KIDINS220 PDPK1 BRAF CRK
0.0195246	19	231	2.22419	Neurotransmitter transport	http://amigo.geneontology.org/amigo/term/GO:0006836	CHRNA3 GSK3B LIN7A SLC38A1 GLS RIMS3 SLC6A6 SLC6A11 PREPL SYT2 BRAF SYNJ1 STXBP5 RAB3B P2RY1 SLC30A1 SYN3 PCLO ERC2
0.0195246	4	13	8.32047	Ectodermal placode formation	http://amigo.geneontology.org/amigo/term/GO:0060788	SIX4 PROX1 EDA FRS2
0.0195246	4	13	8.32047	Ectodermal placode morphogenesis	http://amigo.geneontology.org/amigo/term/GO:0071697	SIX4 PROX1 EDA FRS2
0.0195246	4	13	8.32047	Regulation of ventricular cardiac muscle cell action potential	http://amigo.geneontology.org/amigo/term/GO:0098911	DSG2 DLG1 DSP RYR2
0.0197051	30	440	1.84374	Reproductive system development	http://amigo.geneontology.org/amigo/term/GO:0061458	TNC ASPM DLG1 ATRX CCDC134 SIX4 HIF1A FNDC3A CBL UBE3A WNT5A BIRC6 ASH1L FOXO3 PKD2 MED1 SOX15 NOTCH2 AGO4 ADAM19 ATM BCL2L11 FZD5 RHOBTB3 GJB2 E2F7 FRS2 STOX2 PTPN11 BMPR2
0.0197051	16	179	2.41712	Neuron projection extension	http://amigo.geneontology.org/amigo/term/GO:1990138	SPAG9 VCL GSK3B SLC23A2 SEMA4G WNT5A ITGA4 FN1 LRP1 MACF1 IQGAP1 SYT2 CLASP2 ITSN2 SLC9A6 BMPR2
0.0199669	14	146	2.59302	Placenta development	http://amigo.geneontology.org/amigo/term/GO:0001890	CCDC134 HIF1A BIRC6 ASH1L PKD2 MED1 SOX15 NOTCH2 ADAM19 FZD5 GJB2 E2F7 STOX2 BMPR2
0.0199669	7	44	4.30206	Columnar/cuboidal epithelial cell development	http://amigo.geneontology.org/amigo/term/GO:0002066	GSK3B HIF1A WNT5A IL6ST CLOCK YAP1 PDPK1
0.0199669	9	70	3.47677	Endothelial cell apoptotic process	http://amigo.geneontology.org/amigo/term/GO:0072577	KRIT1 ITGA4 FOXO3 PDPK1 BRAF HIPK1 NDNF ANO6 BMPR2
0.0199669	5	22	6.1458	Vascular endothelial cell proliferation	http://amigo.geneontology.org/amigo/term/GO:0101023	ITGA4 FGF2 PDPK1 ADAM17 SP1
0.0199669	5	22	6.1458	Protein localization to cell-cell junction	http://amigo.geneontology.org/amigo/term/GO:0150105	VCL DSP MPP7 JAK1 PAK2
0.0199669	5	22	6.1458	Regulation of vascular endothelial cell proliferation	http://amigo.geneontology.org/amigo/term/GO:1905562	ITGA4 FGF2 PDPK1 ADAM17 SP1
0.020071	11	99	3.00461	Muscle cell migration	http://amigo.geneontology.org/amigo/term/GO:0014812	SSH1 SIX4 DOCK7 LRP1 DOCK4 SORL1 IQGAP1 MEGF10 ITGA2 CRK PDGFD
0.020297	24	325	1.99691	Positive regulation of cellular protein localization	http://amigo.geneontology.org/amigo/term/GO:1903829	ATP2B4 DLG1 EPB41L2 GSK3B SSH1 HUWE1 C2CD5 CCDC88A LRP1 PRKAA1 LRP4 SORL1 YAP1 IQGAP1 PDPK1 EGFR ANK3 BICD1 EPB41 PRKAA2 FZD5 SMAD3 MAP1A WNK3
0.0203766	30	442	1.8354	Golgi vesicle transport	http://amigo.geneontology.org/amigo/term/GO:0048193	MON2 KIF2A SPTB EXOC5 AP4E1 DOP1A EXOC8 CCDC93 RAB3IP MACF1 VPS13C TBC1D14 STX17 SORL1 PREPL CENPE VPS54 EXOC6B ANK3 VTI1A KIF5A STEAP2 CREB3L2 DYNC1H1 PGAP1 HTT MYO5A VPS13A RSC1A1 DYNLL2
0.0203766	37	584	1.71325	Organelle fission	http://amigo.geneontology.org/amigo/term/GO:0048285	CYP26B1 CDK13 FOXJ2 ASPM KIF2A SMC1A ATRX DDHD2 NUP188 DDHD1 NUP98 TENT4A WNT5A CENPF TEX15 AGO4 USP44 SMC2 CENPE CENPC MKI67 ATM BCL2L11 TTN CLASP2 SPICE1 MAP9 MTBP PHF8 EPGN PLCB1 MYBL1 RAD54B TOGARAM1 FOXJ3 OPA1 SMC5
0.0205784	8	57	3.7953	Production of miRNAs involved in gene silencing by miRNA	http://amigo.geneontology.org/amigo/term/GO:0035196	AGO1 DICER1 AGO2 AGO4 TUT4 EGFR SMAD3 LIN28B
0.020593	40	647	1.67181	Plasma membrane bounded cell projection assembly	http://amigo.geneontology.org/amigo/term/GO:0120031	TENM1 VCL SYNE2 MYLK EXOC5 TNPO1 ABLIM1 RPGRIP1L CEP152 ARL6 CCDC88A ALMS1 EXOC8 WDR35 ONECUT2 ABCC4 DYNC2I1 RAB3IP CEP162 CEP350 NEK1 YAP1 TBC1D32 TNIK DZIP1L CFAP221 ARL13B FAM161A ANO6 BBS10 FGD6 DYNC2H1 DYNC1H1 HTT CPLANE1 CEP290 TOGARAM1 CFAP44 DYNLL2 CCDC39
0.0211391	16	181	2.39041	Positive regulation of protein serine/threonine kinase activity	http://amigo.geneontology.org/amigo/term/GO:0071902	TENM1 ATP2B4 SASH1 WNT5A PROX1 PKD2 CCNT1 FGF2 IQGAP1 EGFR ADAM17 FZD5 RICTOR PDGFD TRAF6 EPGN
0.0213942	50	862	1.56853	Positive regulation of phosphorylation	http://amigo.geneontology.org/amigo/term/GO:0042327	TENM1 CNTN1 FNIP2 ATP2B4 WNK1 HIPK2 DLG1 PAK3 CHRNA3 DOCK3 HIF1A RASSF2 SASH1 WNT5A CCDC88A DOCK7 LEPR PROX1 PKD2 CCNT1 PRKAA1 DSTYK IL6ST LRP4 FGF2 CENPE IQGAP1 PDPK1 EGFR ATM ADAM17 CACUL1 TNIK PROM2 PPARGC1B BRAF TAOK1 PRKAA2 DDR2 FZD5 RICTOR P2RY1 PDGFD TRAF6 PTPN11 PAK2 EPGN ENTPD5 WNK3 BMPR2
0.0223032	90	1769	1.37577	Response to endogenous stimulus	http://amigo.geneontology.org/amigo/term/GO:0009719	PIK3C2A UFL1 CPS1 ZFYVE16 TNC ATP2B4 HIPK2 NEO1 TGFBR3 SMC1A GSK3B SSH1 CSTF2 ZNF106 CBL SOX6 C2CD5 ZNF451 LOX SMAD5 CPEB4 UBE3A WNT5A EPB41L5 ITGA4 LEPR FOXO3 PKD2 ONECUT2 ITPR2 LRP1 NCOA3 CNOT1 MED1 VPS13C PRKAA1 ZBED3 DSTYK IRS4 NOTCH2 KIDINS220 CLOCK TBC1D4 CPEB2 SORL1 YAP1 FGF2 FBN2 IQGAP1 PDPK1 EGFR OGT HTR2C EIF4EBP2 ADAM17 BCL2L11 PPARGC1B CD109 STEAP2 RNF111 BRAF PRKAA2 ITGA2 GJB2 FBN1 F…
0.0223974	83	1607	1.39667	Negative regulation of nucleobase-containing compound metabolic process	http://amigo.geneontology.org/amigo/term/GO:0045934	GTF2IRD1 AASS ZMYND11 PIAS1 FNIP2 MXD1 HIPK2 SPEN DLG1 KAT6A ATRX BTAF1 SIX4 DICER1 SMCHD1 TRPS1 AEBP1 EZH1 MAPK10 SOX6 PHC1 ZNF451 TENT4A SMAD5 WNT5A ETV3 PROX1 CENPF KMT2A KLF7 FOXO3 KLF12 ZNF391 RREB1 ATXN1 CNOT1 MED1 HELB SOX15 CCNT1 RLIM NOTCH2 CLOCK YAP1 LIMD1 RBAK NPAT ATM WWC2 PPARGC1B MIDEAS PHF6 ELK4 CGGBP1 CREBRF KDM1B NSD1 E2F7 RNF169 ZBTB39 SMAD3 BMI1 ZNF764 ZNF318 ZNF24 ZBTB21 KLHL1…
0.0223974	96	1910	1.35915	Regulation of transport	http://amigo.geneontology.org/amigo/term/GO:0051049	TENM1 CNTN1 GAB2 ZFYVE16 PPP1R12A ATP2B4 WNK1 MYLK DLG1 ADCYAP1R1 CHRNA3 GSK3B HUWE1 CACNA1I HIF1A MIB1 JPH1 RIC1 CBL EXPH5 C2CD5 TMEM30A CRBN WNT5A DNAJC27 LEPR RIMS3 KMT2A KLF7 PKD2 ITPR2 LRP1 ATP8A1 NUP153 HIP1 CRACR2A TBC1D5 PRKAA1 XPO4 CLOCK TBC1D4 SORL1 PREPL DNAJC13 ITGAV BMP2K STON2 PDPK1 ABL2 SYT2 RHBDD1 EGFR HTR2C ITPR1 SLC7A11 KCNA6 ANK3 BICD1 PTPN14 UHMK1 HOMER1 UTRN PROM2 TTC39B TTN …
0.0225446	8	58	3.72986	Non-motile cilium assembly	http://amigo.geneontology.org/amigo/term/GO:1905515	EXOC5 RPGRIP1L CEP350 TBC1D32 ARL13B BBS10 DYNC2H1 TOGARAM1
0.0234191	5	23	5.87859	Embryonic hemopoiesis	http://amigo.geneontology.org/amigo/term/GO:0035162	CCDC134 HIF1A KMT2A MED1 PBX1
0.0234191	5	23	5.87859	Interleukin-6-mediated signaling pathway	http://amigo.geneontology.org/amigo/term/GO:0070102	CBL IL6ST YAP1 JAK1 PTPN11
0.0240931	30	448	1.81082	Muscle system process	http://amigo.geneontology.org/amigo/term/GO:0003012	GTF2IRD1 PIK3C2A VCL DSG2 ATP2B4 MYLK DLG1 PPP1R12B CHRNA3 MYBPC2 DSP SMAD5 FOXO3 DOCK4 IL6ST MYOF TMOD3 HOMER1 UTRN TTN ITGA2 SMAD3 NPNT P2RY1 ZDHHC21 SYNM SCN5A PPARA RYR2 ITGA1
0.0240931	4	14	7.72615	Negative regulation of epidermal growth factor-activated receptor activity	http://amigo.geneontology.org/amigo/term/GO:0007175	CBL CBLB SOCS5 SOCS4
0.0240931	4	14	7.72615	Nucleoside diphosphate catabolic process	http://amigo.geneontology.org/amigo/term/GO:0009134	ENTPD1 ENTPD5 ENTPD7 NUDT16
0.0240931	4	14	7.72615	Ectodermal placode development	http://amigo.geneontology.org/amigo/term/GO:0071696	SIX4 PROX1 EDA FRS2
0.0240931	4	14	7.72615	Regulation of extracellular matrix assembly	http://amigo.geneontology.org/amigo/term/GO:1901201	PHLDB1 PHLDB2 CLASP2 SMAD3
0.0242345	15	167	2.42888	Cardiac chamber development	http://amigo.geneontology.org/amigo/term/GO:0003205	COL11A1 TGFBR3 DSP HIF1A DNAH11 ADGRG6 WNT5A PROX1 MED1 NOTCH2 FRS2 SCN5A CPLANE1 RYR2 BMPR2
0.0243153	42	697	1.62947	Regulation of protein kinase activity	http://amigo.geneontology.org/amigo/term/GO:0045859	TENM1 ATP2B4 WNK1 DLG1 PAK3 CHRNA3 DOCK3 RASSF2 CBL HIPK3 SASH1 WNT5A CBLB CCDC88A PROX1 PKD2 CCNT1 SORL1 FGF2 CENPE IQGAP1 PDPK1 EGFR ITPRIP ADAM17 CACUL1 TNIK TTN TAOK1 DDR2 FZD5 RICTOR PDGFD SOCS5 TRAF6 SOCS4 PAK2 EPGN INCA1 NF1 HTT INKA2
0.0243153	8	59	3.66665	Cardiac muscle tissue morphogenesis	http://amigo.geneontology.org/amigo/term/GO:0055008	COL11A1 TGFBR3 DSP WNT5A PROX1 MED1 TTN RYR2
0.0243153	8	59	3.66665	Response to nerve growth factor	http://amigo.geneontology.org/amigo/term/GO:1990089	CSTF2 CBL UBE3A FOXO3 KIDINS220 PDPK1 BRAF CRK
0.0243757	17	202	2.27577	Actomyosin structure organization	http://amigo.geneontology.org/amigo/term/GO:0031032	EPB41L2 TRPM7 SIX4 EPB41L5 CCDC88A ALMS1 PROX1 TMOD3 CDC42BPA PHLDB2 TTN BRAF EPB41 CLASP2 SMAD3 FRMD3 PAK2
0.0245727	34	531	1.73147	Nuclear division	http://amigo.geneontology.org/amigo/term/GO:0000280	CYP26B1 CDK13 FOXJ2 ASPM KIF2A SMC1A ATRX NUP188 NUP98 TENT4A WNT5A CENPF TEX15 AGO4 USP44 SMC2 CENPE CENPC MKI67 ATM BCL2L11 TTN CLASP2 SPICE1 MAP9 MTBP PHF8 EPGN PLCB1 MYBL1 RAD54B TOGARAM1 FOXJ3 SMC5
0.0245727	18	220	2.21249	Respiratory system development	http://amigo.geneontology.org/amigo/term/GO:0060541	TNC RC3H2 SIX4 SMCHD1 LAMA1 RPGRIP1L LOX WNT5A PROX1 YAP1 FGF2 EGFR SLC7A11 EDA MAN1A2 BMPR2 ATXN1L CCDC39
0.0245727	21	275	2.06499	Regulation of transmembrane receptor protein serine/threonine kinase signaling pathway	http://amigo.geneontology.org/amigo/term/GO:0090092	HIPK2 NEO1 TGFBR3 ZNF451 LOX SMAD5 WNT5A ONECUT2 NOTCH2 SORL1 FBN2 PDPK1 ADAM17 CD109 RNF111 FBN1 SMAD3 NPNT PPARA TRIM33 BMPR2
0.0245727	41	677	1.63767	Cell surface receptor signaling pathway involved in cell-cell signaling	http://amigo.geneontology.org/amigo/term/GO:1905114	CCDC88C WNK1 ASPM CHRNA3 GSK3B SSH1 AGO1 FZD3 ARL6 WNT5A CCDC88A USP34 STRN FOXO3 PKD2 INVS LRP1 AGO2 MACF1 PRKAA1 ZBED3 LRP4 AGO4 YAP1 FGF2 NKD1 LIMD1 EGFR DIXDC1 TNIK EDA PRKAA2 FZD5 FZD6 SMAD3 CSNK1G1 VANGL1 RNF213 PLCB1 AMER1 CTNND1
0.02543	10	88	3.0729	Negative regulation of transforming growth factor beta receptor signaling pathway	http://amigo.geneontology.org/amigo/term/GO:0030512	TGFBR3 ZNF451 ONECUT2 FBN2 PDPK1 ADAM17 CD109 FBN1 SMAD3 PPARA
0.02543	28	411	1.84224	Forebrain development	http://amigo.geneontology.org/amigo/term/GO:0030900	PHLPP2 SYNE2 ATP2B4 ASPM GSK3B ATRX HIF1A RPGRIP1L EZH1 WNT5A DOCK7 PROX1 LRP1 FGF2 TACC1 DIXDC1 SLC7A11 C21orf91 FRS2 CRK ARL13B NDNF PLCB1 SCN5A DYNC2H1 NF1 PGAP1 SZT2
0.0261493	9	74	3.28883	Regulation of smooth muscle cell migration	http://amigo.geneontology.org/amigo/term/GO:0014910	SSH1 DOCK7 LRP1 DOCK4 SORL1 IQGAP1 ITGA2 CRK PDGFD
0.0261493	8	60	3.60554	DsRNA processing	http://amigo.geneontology.org/amigo/term/GO:0031050	AGO1 DICER1 AGO2 AGO4 TUT4 EGFR SMAD3 LIN28B
0.0261493	9	74	3.28883	Cell adhesion mediated by integrin	http://amigo.geneontology.org/amigo/term/GO:0033627	WNK1 ITGA4 ITGAV ADAM17 ITGA2 FBN1 CRK NPNT PTPN11
0.0261493	7	47	4.02746	Negative regulation of epidermal growth factor receptor signaling pathway	http://amigo.geneontology.org/amigo/term/GO:0042059	CBL CBLB EGFR SOCS5 SOCS4 EPGN ITGA1
0.0261493	9	74	3.28883	Muscle organ morphogenesis	http://amigo.geneontology.org/amigo/term/GO:0048644	COL11A1 MYLK TGFBR3 DSP WNT5A PROX1 MED1 TTN RYR2
0.0261493	40	659	1.64137	Cell division	http://amigo.geneontology.org/amigo/term/GO:0051301	LIG3 BOD1L1 CDK13 ASPM KIF2A SMC1A EPB41L2 TTC28 RBL2 BIRC6 PARD3B DOCK7 CENPF NEK9 NCOA3 CCNT1 USP44 SMC2 NEK1 KNL1 FGF2 SEPTIN11 CENPE HMCN1 CENPC TACC1 DIXDC1 ANK3 EPB41 CLASP2 SPICE1 MAP9 E2F7 BMI1 PDGFD FIGN HOXB4 LMLN DYNC1H1 SMC5
0.0261493	9	74	3.28883	Determination of heart left/right asymmetry	http://amigo.geneontology.org/amigo/term/GO:0061371	HIF1A MIB1 WNT5A PKD2 MICAL2 NOTCH2 SMAD3 ARL13B CCDC39
0.0261493	8	60	3.60554	Production of small RNA involved in gene silencing by RNA	http://amigo.geneontology.org/amigo/term/GO:0070918	AGO1 DICER1 AGO2 AGO4 TUT4 EGFR SMAD3 LIN28B
0.0262872	5	24	5.63365	Regulation of platelet-derived growth factor receptor signaling pathway	http://amigo.geneontology.org/amigo/term/GO:0010640	CBL LOX CBLB LRP1 HIP1
0.0262872	30	453	1.79083	Regulation of neuron projection development	http://amigo.geneontology.org/amigo/term/GO:0010975	CNTN1 PAK3 CHRNA3 GSK3B SEMA4G TMEM30A UBE3A WNT5A CCDC88A FN1 LRP1 THOC2 MACF1 KIDINS220 LRP4 IQGAP1 ABL2 PTPRG SPOCK1 TNIK BRAF CRK TANC2 NDNF PAK2 CREB3L2 TRAK1 OPA1 BMPR2 TENM3
0.0262872	5	24	5.63365	Positive regulation of extracellular matrix organization	http://amigo.geneontology.org/amigo/term/GO:1903055	PHLDB1 PHLDB2 DDR2 CLASP2 SMAD3
0.0263372	6	35	4.63569	Regulation of protein export from nucleus	http://amigo.geneontology.org/amigo/term/GO:0046825	GSK3B DNAJC27 XPO4 PTPN14 UHMK1 PTPN11
0.0265832	10	89	3.03837	Cellular response to calcium ion	http://amigo.geneontology.org/amigo/term/GO:0071277	WNK1 CPNE3 WNT5A PKD2 PRKAA1 IQGAP1 SYT2 BRAF PRKAA2 SCN5A
0.026642	19	241	2.1319	Cellular response to insulin stimulus	http://amigo.geneontology.org/amigo/term/GO:0032869	PIK3C2A GSK3B ZNF106 C2CD5 PRKAA1 IRS4 TBC1D4 CPEB2 SORL1 PDPK1 OGT EIF4EBP2 STXBP4 SIK2 PTPN11 SP1 MYO5A OPA1 PRKDC
0.0269484	29	434	1.80692	Ameboidal-type cell migration	http://amigo.geneontology.org/amigo/term/GO:0001667	KRIT1 PIK3C2A ATP2B4 PAK3 SEMA4G HIF1A SASH1 WNT5A EPB41L5 ITGA4 FN1 PROX1 AGO2 RREB1 MACF1 FGF2 PDPK1 PTPRG DOCK1 ADAM17 BRAF DDR2 CLASP2 ITGA2 PTPRM PTPN11 SP1 NF1 BMPR2
0.0274212	40	662	1.63393	Cell projection assembly	http://amigo.geneontology.org/amigo/term/GO:0030031	TENM1 VCL SYNE2 MYLK EXOC5 TNPO1 ABLIM1 RPGRIP1L CEP152 ARL6 CCDC88A ALMS1 EXOC8 WDR35 ONECUT2 ABCC4 DYNC2I1 RAB3IP CEP162 CEP350 NEK1 YAP1 TBC1D32 TNIK DZIP1L CFAP221 ARL13B FAM161A ANO6 BBS10 FGD6 DYNC2H1 DYNC1H1 HTT CPLANE1 CEP290 TOGARAM1 CFAP44 DYNLL2 CCDC39
0.0274735	33	516	1.7294	Positive regulation of cell adhesion	http://amigo.geneontology.org/amigo/term/GO:0045785	PAK3 GSK3B NFAT5 IL7 WNT5A EPB41L5 ITGA4 FN1 NID1 RREB1 IL6ST ADAM19 ITGAV IQGAP1 PDPK1 MEGF10 ATM DOCK1 ANK3 UTRN ABI3BP BRAF JAK1 ITGA2 SMAD3 CRK BMI1 NPNT SOCS5 NDNF TRAF6 PTPN11 PAK2
0.0278551	17	206	2.23158	Transforming growth factor beta receptor signaling pathway	http://amigo.geneontology.org/amigo/term/GO:0007179	HIPK2 TGFBR3 CBL ZNF451 LOX SMAD5 ONECUT2 FBN2 PDPK1 ADAM17 CD109 RNF111 FBN1 SMAD3 NPNT PPARA TRIM33
0.0280203	14	154	2.45832	Endothelial cell proliferation	http://amigo.geneontology.org/amigo/term/GO:0001935	KRIT1 DLG1 HIF1A WNT5A ITGA4 PROX1 FGF2 PDPK1 ADAM17 RICTOR PTPRM SP1 NF1 BMPR2
0.0282658	10	90	3.00461	Response to osmotic stress	http://amigo.geneontology.org/amigo/term/GO:0006970	MYLK NFAT5 MAPK10 PKD2 SLC12A6 PDPK1 EGFR ITGA2 LRRC8C WNK3
0.0282658	59	1079	1.47864	Protein catabolic process	http://amigo.geneontology.org/amigo/term/GO:0030163	ANKIB1 MYCBP2 UFL1 PIAS1 RC3H2 HIPK2 CNOT4 GSK3B HUWE1 MIB1 RIC1 TRIM2 CBL CRBN UBE3A WNT5A CBLB USP34 BIRC6 LRP1 UBR4 RLIM CLOCK RC3H1 USP44 VPS36 SORL1 TMTC3 NKD1 SPOPL UBR3 RHBDD1 FEM1C RNF217 EGFR OGT ATM RNF144A CACUL1 VPS37A RNF111 ZYG11B USP24 CREBRF USP49 SMAD3 MAP1A RNF150 SOCS5 RNF213 KLHL15 SOCS4 YOD1 TTC3 AMER1 NHLRC3 DDI2 VPS13A FBXO48
0.0282886	48	836	1.55262	Localization within membrane	http://amigo.geneontology.org/amigo/term/GO:0051668	ADAM22 ATP2B4 TRAM2 EXOC5 DLG1 SSH1 MAPK10 LIN7A C2CD5 ARL6 PIKFYVE ITGA4 CCDC88A EXOC8 FAM126A LRP1 CCDC93 RAB3IP MACF1 LRP4 SORL1 PREPL KIAA1109 PDPK1 EXOC6B EGFR SLC7A11 ANK3 BCL2L11 TNIK FAM126B VPS37A STEAP2 BRAF CLASP2 DCHS1 RAB3B ARL13B P2RY1 SH3PXD2B ZDHHC21 NECTIN3 ZDHHC23 CHM WNK3 MYO5A ZDHHC11B RSC1A1
0.0283224	37	601	1.66479	Chromatin organization	http://amigo.geneontology.org/amigo/term/GO:0006325	KDM7A ZMYND11 KMT2C KAT6A ATRX SMCHD1 CENPI RBL2 EZH1 ASH1L KMT2A KDM3B CHD6 SOX15 PRKAA1 KNL1 TET1 CENPC SETD7 SHPRH OGT NSD3 MKI67 PRKAA2 MYSM1 PBRM1 USP49 KDM1B NSD1 KMT2D BMI1 TET2 PHF8 CHD9 ZNF518B TRRAP PHF2
0.0283224	4	15	7.21107	Histone H3-K9 demethylation	http://amigo.geneontology.org/amigo/term/GO:0033169	KDM7A KDM3B PHF8 PHF2
0.0283224	4	15	7.21107	Platelet-derived growth factor receptor-beta signaling pathway	http://amigo.geneontology.org/amigo/term/GO:0035791	LOX LRP1 HIP1 CLASP2
0.0283224	64	1192	1.45189	Positive regulation of cellular component organization	http://amigo.geneontology.org/amigo/term/GO:0051130	TENM1 CNTN1 PHLDB1 FNIP2 DLG1 PAK3 GSK3B SSH1 ATRX DDHD2 DDHD1 HIF1A MIB1 CRACD CBL C2CD5 TMEM30A CRBN WNT5A EPB41L5 CCDC88A FN1 PROX1 WDR35 LRP1 ATP8A1 RREB1 CNOT1 MACF1 HIP1 TBC1D5 KIDINS220 LRP4 IQGAP1 ABL2 PHLDB2 ATM MPP7 BICD1 JMY BCL2L11 PROM2 BRAF SYNJ1 DDR2 CLASP2 ITGA2 RICTOR SMAD3 NDNF ATR ANO6 PTPN11 CREB3L2 EPGN TRAK1 PLCB1 DYNC1H1 HTT TOGARAM1 OPA1 SMC5 BMPR2 TENM3
0.0285404	13	138	2.54739	Regulation of endothelial cell proliferation	http://amigo.geneontology.org/amigo/term/GO:0001936	KRIT1 HIF1A WNT5A ITGA4 PROX1 FGF2 PDPK1 ADAM17 RICTOR PTPRM SP1 NF1 BMPR2
0.0285404	30	457	1.77515	Positive regulation of GTPase activity	http://amigo.geneontology.org/amigo/term/GO:0043547	ARFGEF1 MYO9A RASAL2 GSK3B SYDE2 ARHGAP5 RIC1 ARHGAP21 TBC1D19 WNT5A DOCK7 DOCK4 TBC1D5 TBC1D14 TBC1D8B ARHGAP32 TBC1D4 GARNL3 IQGAP1 DOCK1 STXBP5 CRK TBC1D2B RALGAPA1 PLCB1 CHM SRGAP3 NF1 ARHGEF12 SRGAP1
0.0287148	14	155	2.44246	Neurotransmitter secretion	http://amigo.geneontology.org/amigo/term/GO:0007269	CHRNA3 GSK3B LIN7A RIMS3 PREPL SYT2 BRAF SYNJ1 STXBP5 P2RY1 SLC30A1 SYN3 PCLO ERC2
0.0287148	71	1353	1.41903	Negative regulation of transcription, DNA-templated	http://amigo.geneontology.org/amigo/term/GO:0045892	GTF2IRD1 AASS ZMYND11 PIAS1 FNIP2 MXD1 HIPK2 SPEN DLG1 KAT6A ATRX BTAF1 SIX4 DICER1 TRPS1 AEBP1 EZH1 MAPK10 SOX6 PHC1 ZNF451 SMAD5 WNT5A ETV3 PROX1 CENPF KLF7 FOXO3 KLF12 ZNF391 RREB1 ATXN1 CNOT1 MED1 SOX15 RLIM NOTCH2 CLOCK YAP1 LIMD1 RBAK NPAT WWC2 PPARGC1B MIDEAS PHF6 ELK4 CGGBP1 CREBRF KDM1B NSD1 E2F7 ZBTB39 SMAD3 BMI1 ZNF764 ZNF318 ZNF24 ZBTB21 ZHX3 NR1D2 TRAF6 ZBTB34 ZBTB38 PLCB1 HOXB4 PPAR…
0.0287148	14	155	2.44246	Signal release from synapse	http://amigo.geneontology.org/amigo/term/GO:0099643	CHRNA3 GSK3B LIN7A RIMS3 PREPL SYT2 BRAF SYNJ1 STXBP5 P2RY1 SLC30A1 SYN3 PCLO ERC2
0.0288045	12	122	2.65982	Cardiac chamber morphogenesis	http://amigo.geneontology.org/amigo/term/GO:0003206	COL11A1 TGFBR3 DSP HIF1A DNAH11 ADGRG6 WNT5A PROX1 MED1 NOTCH2 RYR2 BMPR2
0.0288045	12	122	2.65982	Regulation of ossification	http://amigo.geneontology.org/amigo/term/GO:0030278	HIF1A WNT5A LRP4 BMP2K FBN2 DDR2 SGMS2 SMAD3 ANO6 PTPN11 PBX1 BMPR2
0.0288451	76	1469	1.39902	Negative regulation of RNA metabolic process	http://amigo.geneontology.org/amigo/term/GO:0051253	GTF2IRD1 AASS ZMYND11 PIAS1 FNIP2 MXD1 HIPK2 SPEN DLG1 KAT6A ATRX BTAF1 SIX4 DICER1 TRPS1 AEBP1 EZH1 MAPK10 SOX6 PHC1 ZNF451 TENT4A SMAD5 WNT5A ETV3 PROX1 CENPF KLF7 FOXO3 KLF12 ZNF391 RREB1 ATXN1 CNOT1 MED1 SOX15 CCNT1 RLIM NOTCH2 CLOCK YAP1 LIMD1 RBAK NPAT WWC2 PPARGC1B MIDEAS PHF6 ELK4 CGGBP1 CREBRF KDM1B NSD1 E2F7 ZBTB39 SMAD3 BMI1 ZNF764 ZNF318 ZNF24 ZBTB21 ZHX3 ANGEL2 NR1D2 TRAF6 ZBTB34 ZBT…
0.0293088	71	1355	1.41694	Negative regulation of nucleic acid-templated transcription	http://amigo.geneontology.org/amigo/term/GO:1903507	GTF2IRD1 AASS ZMYND11 PIAS1 FNIP2 MXD1 HIPK2 SPEN DLG1 KAT6A ATRX BTAF1 SIX4 DICER1 TRPS1 AEBP1 EZH1 MAPK10 SOX6 PHC1 ZNF451 SMAD5 WNT5A ETV3 PROX1 CENPF KLF7 FOXO3 KLF12 ZNF391 RREB1 ATXN1 CNOT1 MED1 SOX15 RLIM NOTCH2 CLOCK YAP1 LIMD1 RBAK NPAT WWC2 PPARGC1B MIDEAS PHF6 ELK4 CGGBP1 CREBRF KDM1B NSD1 E2F7 ZBTB39 SMAD3 BMI1 ZNF764 ZNF318 ZNF24 ZBTB21 ZHX3 NR1D2 TRAF6 ZBTB34 ZBTB38 PLCB1 HOXB4 PPAR…
0.0293923	8	62	3.48923	Morphogenesis of an epithelial sheet	http://amigo.geneontology.org/amigo/term/GO:0002011	LAMA1 WNT5A RREB1 NOTCH2 PHLDB2 ADAM17 CLASP2 HOXB4
0.0295124	22	301	1.97646	Response to insulin	http://amigo.geneontology.org/amigo/term/GO:0032868	PIK3C2A GSK3B ZNF106 C2CD5 VPS13C PRKAA1 ZBED3 IRS4 TBC1D4 CPEB2 SORL1 PDPK1 OGT EIF4EBP2 STXBP4 SIK2 PTPN11 SP1 PPARA MYO5A OPA1 PRKDC
0.0299608	24	340	1.90881	Glycerolipid biosynthetic process	http://amigo.geneontology.org/amigo/term/GO:0045017	PIK3C2A CPNE3 DDHD2 MTMR3 DDHD1 DGKH PLEKHA8 INPP4B PIKFYVE FAM126A FGF2 PIGM HTR2C ATM IPMK FAM126B SMG1 SYNJ1 PTPN13 PGAP4 SOCS5 SOCS4 PGAP1 PIGN
0.0300602	71	1357	1.41485	Negative regulation of RNA biosynthetic process	http://amigo.geneontology.org/amigo/term/GO:1902679	GTF2IRD1 AASS ZMYND11 PIAS1 FNIP2 MXD1 HIPK2 SPEN DLG1 KAT6A ATRX BTAF1 SIX4 DICER1 TRPS1 AEBP1 EZH1 MAPK10 SOX6 PHC1 ZNF451 SMAD5 WNT5A ETV3 PROX1 CENPF KLF7 FOXO3 KLF12 ZNF391 RREB1 ATXN1 CNOT1 MED1 SOX15 RLIM NOTCH2 CLOCK YAP1 LIMD1 RBAK NPAT WWC2 PPARGC1B MIDEAS PHF6 ELK4 CGGBP1 CREBRF KDM1B NSD1 E2F7 ZBTB39 SMAD3 BMI1 ZNF764 ZNF318 ZNF24 ZBTB21 ZHX3 NR1D2 TRAF6 ZBTB34 ZBTB38 PLCB1 HOXB4 PPAR…
0.0301299	7	49	3.86307	Neuromuscular junction development	http://amigo.geneontology.org/amigo/term/GO:0007528	TNC SIX4 PPFIBP1 LRP4 ANK3 UTRN COL4A1
0.0301299	7	49	3.86307	Establishment or maintenance of apical/basal cell polarity	http://amigo.geneontology.org/amigo/term/GO:0035088	MYO9A DLG1 FAT1 LAMA1 LIN7A WNT5A PARD3B
0.0301299	7	49	3.86307	Cellular response to glucose starvation	http://amigo.geneontology.org/amigo/term/GO:0042149	MTMR3 CPEB4 FOXO3 PRKAA1 PRKAA2 SIK2 SZT2
0.0301299	7	49	3.86307	Establishment or maintenance of bipolar cell polarity	http://amigo.geneontology.org/amigo/term/GO:0061245	MYO9A DLG1 FAT1 LAMA1 LIN7A WNT5A PARD3B
0.0307228	15	174	2.33117	Positive regulation of developmental growth	http://amigo.geneontology.org/amigo/term/GO:0048639	TGFBR3 SLC23A2 IL7 FN1 PROX1 LRP1 MACF1 SOX15 YAP1 FGF2 SYT2 PLCB1 ITSN2 BMPR2 PRKDC
0.0312351	44	756	1.57384	Modification-dependent macromolecule catabolic process	http://amigo.geneontology.org/amigo/term/GO:0043632	ANKIB1 UFL1 PIAS1 RC3H2 HIPK2 CNOT4 GSK3B HUWE1 MIB1 TRIM2 CBL CRBN UBE3A USP34 BIRC6 UBR4 RLIM TUT4 CLOCK RC3H1 USP44 VPS36 SPOPL UBR3 FEM1C RNF217 OGT RNF144A CACUL1 VPS37A RNF111 ZYG11B USP24 USP49 MAP1A RNF150 SOCS5 RNF213 KLHL15 SOCS4 YOD1 TTC3 NHLRC3 FBXO48
0.0314774	34	544	1.69009	Angiogenesis	http://amigo.geneontology.org/amigo/term/GO:0001525	KRIT1 PIK3C2A NRXN3 ATP2B4 HIPK2 FOXJ2 TGFBR3 AGO1 CCDC134 HIF1A SASH1 WNT5A FN1 LEPR AGO2 MED1 NOTCH2 ITGAV FGF2 SLC12A6 PDPK1 HSPG2 JAK1 FZD5 HIPK1 E2F7 NDNF PTPRM RNF213 EPGN SP1 COL4A1 NF1 GTF2I
0.0317386	12	124	2.61692	Regulation of osteoblast differentiation	http://amigo.geneontology.org/amigo/term/GO:0045667	RASSF2 SMAD5 IL6ST YAP1 FGF2 FBN2 LIMD1 DDR2 SMAD3 NPNT ZHX3 BMPR2
0.0324773	30	463	1.75215	Cell junction assembly	http://amigo.geneontology.org/amigo/term/GO:0034329	VCL LAMA3 MYO9A DLG1 SIX4 WNT5A EPB41L5 FN1 STRN LRP1 MACF1 LRP4 LAMC1 IQGAP1 PDPK1 PHLDB2 MPP7 DST FZD5 HIPK1 CLASP2 ITGA2 GJB2 DCHS1 SMAD3 PEAK1 PTPN11 PAK2 PCLO CTNND1
0.0324773	14	158	2.39608	Retina development in camera-type eye	http://amigo.geneontology.org/amigo/term/GO:0060041	ATP2B4 HIPK2 HIF1A LAMA1 RPGRIP1L PROX1 MED1 TBC1D32 HIPK1 PTPRM NECTIN3 COL4A1 OPA1 BMPR2
0.0324773	16	193	2.24178	Morphogenesis of a branching epithelium	http://amigo.geneontology.org/amigo/term/GO:0061138	TNC DLG1 SIX4 LAMA1 WNT5A PROX1 PKD2 MED1 YAP1 FGF2 FZD5 FRS2 DCHS1 NPNT PBX1 COL4A1
0.0324773	16	193	2.24178	Synaptic vesicle cycle	http://amigo.geneontology.org/amigo/term/GO:0099504	GSK3B CLCN3 RIMS3 PREPL KIAA1109 STON2 SYT2 BRAF SYNJ1 STXBP5 RAB3B P2RY1 SYN3 PCLO ERC2 ITSN2
0.0324808	17	211	2.1787	Mitotic spindle organization	http://amigo.geneontology.org/amigo/term/GO:0007052	KIF2A SMC1A CENPI NUP98 CENPF NEK9 KNL1 CENPE CENPC TACC1 TAOK1 CLASP2 SPICE1 MAP9 DYNC1H1 TOGARAM1 DYNLL2
0.0329858	7	50	3.78581	Phospholipid translocation	http://amigo.geneontology.org/amigo/term/GO:0045332	ATP11B ATP11A ATP11C TMEM30A ATP8A1 ATP10D ANO6
0.0332306	12	125	2.59599	Cardiac ventricle development	http://amigo.geneontology.org/amigo/term/GO:0003231	COL11A1 TGFBR3 DSP HIF1A WNT5A PROX1 MED1 FRS2 SCN5A CPLANE1 RYR2 BMPR2
0.0332306	43	738	1.57559	Ubiquitin-dependent protein catabolic process	http://amigo.geneontology.org/amigo/term/GO:0006511	ANKIB1 UFL1 PIAS1 RC3H2 HIPK2 CNOT4 GSK3B HUWE1 MIB1 TRIM2 CBL CRBN UBE3A USP34 BIRC6 UBR4 RLIM CLOCK RC3H1 USP44 VPS36 SPOPL UBR3 FEM1C RNF217 OGT RNF144A CACUL1 VPS37A RNF111 ZYG11B USP24 USP49 MAP1A RNF150 SOCS5 RNF213 KLHL15 SOCS4 YOD1 TTC3 NHLRC3 FBXO48
0.0333333	4	16	6.76038	Nose development	http://amigo.geneontology.org/amigo/term/GO:0043584	SIX4 SMCHD1 RPGRIP1L PROX1
0.0333333	4	16	6.76038	Retina vasculature development in camera-type eye	http://amigo.geneontology.org/amigo/term/GO:0061298	HIF1A LAMA1 COL4A1 BMPR2
0.0333333	4	16	6.76038	Cellular response to ethanol	http://amigo.geneontology.org/amigo/term/GO:0071361	SLC23A2 ITPR2 PRKAA1 TP53INP1
0.0333333	36	589	1.65279	Regulation of cellular protein localization	http://amigo.geneontology.org/amigo/term/GO:1903827	TENM1 ATP2B4 DLG1 EPB41L2 GSK3B SSH1 HUWE1 C2CD5 TMEM30A WNT5A DNAJC27 CCDC88A LRP1 PRKAA1 XPO4 LRP4 SORL1 YAP1 IQGAP1 PDPK1 EGFR SLC7A11 ANK3 BICD1 PTPN14 UHMK1 EPB41 PRKAA2 FZD5 SMAD3 MAP1A PTPN11 YOD1 WNK3 CEP290 RSC1A1
0.0337216	19	249	2.06341	Sodium ion transport	http://amigo.geneontology.org/amigo/term/GO:0006814	CNTN1 SLC4A7 ATP2B4 WNK1 DLG1 SLC23A2 CACNA1I SLC38A1 SLC4A9 PKD2 SLC6A6 SLC6A11 ANK3 UTRN ANO6 SCN5A WNK3 SCN8A SLC9A6
0.0338517	42	718	1.58182	Response to wounding	http://amigo.geneontology.org/amigo/term/GO:0009611	VCL TNC MYLK ARFGEF1 DSP HIF1A DGKH LOX WNT5A FN1 ITPR2 LRP1 RREB1 MACF1 NOTCH2 YAP1 MYOF ENTPD1 FGF2 PDPK1 PHLDB2 EGFR DOCK1 ITPR1 SLC7A11 ADAM17 DST ABI3BP CD109 BRAF CLASP2 ITGA2 FZD6 SMAD3 CRK P2RY1 NDNF ANO6 PTPN11 CREB3L2 PPARA NF1
0.0338517	20	268	2.01802	Stress-activated protein kinase signaling cascade	http://amigo.geneontology.org/amigo/term/GO:0031098	CCDC88C ZMYND11 HIPK2 DLG1 PAK3 MAGI3 RASSF2 FKTN MAPK10 HIPK3 SASH1 WNT5A CRACR2A EGFR TNIK TAOK1 TRAF6 PAK2 PLCB1 UBE2V1
0.0338517	52	937	1.5007	Regulation of protein localization	http://amigo.geneontology.org/amigo/term/GO:0032880	MYCBP2 TENM1 UFL1 VCL ATP2B4 DLG1 EPB41L2 GSK3B SSH1 HUWE1 SIX4 HIF1A EXPH5 C2CD5 TMEM30A WNT5A EPB41L5 DNAJC27 CCDC88A KLF7 ITPR2 LRP1 PRKAA1 XPO4 LRP4 CLOCK SORL1 YAP1 IQGAP1 PDPK1 EGFR ITPR1 SLC7A11 ANK3 BICD1 PTPN14 UHMK1 TTN DZIP1L EPB41 PRKAA2 FZD5 CREBRF STXBP5 STXBP4 SMAD3 MAP1A PTPN11 YOD1 WNK3 CEP290 RSC1A1
0.0341619	91	1835	1.34102	Positive regulation of cell communication	http://amigo.geneontology.org/amigo/term/GO:0010647	SPAG9 TENM1 GAB2 RC3H2 WNK1 HIPK2 ASPM ARFGEF1 NEO1 TGFBR3 EVC ADCYAP1R1 MID2 GSK3B SSH1 HIF1A RASSF2 NFAT5 IL7 CBL SASH1 UBE3A WNT5A DNAJC27 CCDC88A FN1 USP34 STRN RIMS3 PROX1 PKD2 LRP1 MED1 PLAGL2 MACF1 HIP1 CRACR2A ZBED3 DSTYK NOTCH2 IL6ST RC3H1 PDCL SORL1 YAP1 FGF2 BMP2K IQGAP1 NKD1 PDPK1 ASXL2 EGFR HTR2C ATM DIXDC1 ANK3 ADAM17 MGAT5 HOMER1 BCL2L11 RNF111 BRAF EDA TAOK1 NEU3 FZD5 ITGA2 RICTOR…
0.0341619	18	231	2.10713	Microtubule cytoskeleton organization involved in mitosis	http://amigo.geneontology.org/amigo/term/GO:1902850	KIF2A SMC1A CENPI NUP98 CENPF NEK9 KNL1 CENPE CENPC TACC1 TAOK1 CLASP2 SPICE1 MAP9 DYNC1H1 HTT TOGARAM1 DYNLL2
0.0341852	23	326	1.90784	Anatomical structure homeostasis	http://amigo.geneontology.org/amigo/term/GO:0060249	VCL HIF1A IL7 CRACD CLCN3 LOX PRKAA1 LAMC1 YAP1 ILDR2 VPS54 EGFR HOMER1 PPARGC1B TAOK1 MAP1A P2RY1 TRAF6 PTPN11 BBS10 LAMA2 WNK3 NF1
0.0342551	10	94	2.87676	Positive regulation of endothelial cell proliferation	http://amigo.geneontology.org/amigo/term/GO:0001938	HIF1A WNT5A ITGA4 PROX1 FGF2 PDPK1 ADAM17 RICTOR SP1 BMPR2
0.0354285	18	232	2.09805	Developmental cell growth	http://amigo.geneontology.org/amigo/term/GO:0048588	SPAG9 VCL GSK3B SLC23A2 SEMA4G WNT5A ITGA4 FN1 LRP1 MACF1 IQGAP1 SYT2 CLASP2 KMT2D PPARA ITSN2 SLC9A6 BMPR2
0.0354471	7	51	3.71158	Male meiotic nuclear division	http://amigo.geneontology.org/amigo/term/GO:0007140	CYP26B1 FOXJ2 TEX15 AGO4 ATM MYBL1 FOXJ3
0.0358313	17	214	2.14816	Vesicle-mediated transport in synapse	http://amigo.geneontology.org/amigo/term/GO:0099003	GSK3B MAPK10 CLCN3 RIMS3 PREPL KIAA1109 STON2 SYT2 BRAF SYNJ1 STXBP5 RAB3B P2RY1 SYN3 PCLO ERC2 ITSN2
0.0364572	50	897	1.50733	Positive regulation of cell differentiation	http://amigo.geneontology.org/amigo/term/GO:0045597	CYP26B1 SPAG9 UFL1 PIAS1 SPEN ASPM ATP11A PAK3 HIF1A DICER1 ATP11C FZD3 IL7 SOX6 SMAD5 FN1 PROX1 FOXO3 LRP1 NCOA3 RREB1 MED1 MACF1 SLC6A6 NOTCH2 IL6ST YAP1 FGF2 FBN2 ASXL2 EGFR HTR2C DOCK1 ABI3BP PPARGC1B BRAF SYNJ1 DDR2 SMAD3 CRK NPNT SOCS5 ZHX3 TRAF6 TRAK1 PLCB1 HOXB4 OPA1 BMPR2 PRKDC
0.0373078	21	290	1.95818	Axon guidance	http://amigo.geneontology.org/amigo/term/GO:0007411	MYCBP2 NRXN3 GAB2 LAMA3 NEO1 SPTB SEMA4G LAMA1 FZD3 WNT5A KLF7 LRP1 NOTCH2 KIF5A NEXN FRS2 PRTG PTPRM PTPN11 LAMA2 BMPR2
0.0373078	17	215	2.13817	Cardiac muscle tissue development	http://amigo.geneontology.org/amigo/term/GO:0048738	DSG2 COL11A1 TGFBR3 DSP SOX6 SMAD5 WNT5A PROX1 MED1 NOTCH2 YAP1 FGF2 TTN FRS2 SCN5A PPARA RYR2
0.0375079	43	745	1.56079	Modification-dependent protein catabolic process	http://amigo.geneontology.org/amigo/term/GO:0019941	ANKIB1 UFL1 PIAS1 RC3H2 HIPK2 CNOT4 GSK3B HUWE1 MIB1 TRIM2 CBL CRBN UBE3A USP34 BIRC6 UBR4 RLIM CLOCK RC3H1 USP44 VPS36 SPOPL UBR3 FEM1C RNF217 OGT RNF144A CACUL1 VPS37A RNF111 ZYG11B USP24 USP49 MAP1A RNF150 SOCS5 RNF213 KLHL15 SOCS4 YOD1 TTC3 NHLRC3 FBXO48
0.0376291	44	767	1.55127	Positive regulation of protein phosphorylation	http://amigo.geneontology.org/amigo/term/GO:0001934	TENM1 CNTN1 FNIP2 ATP2B4 WNK1 HIPK2 DLG1 PAK3 CHRNA3 DOCK3 RASSF2 SASH1 WNT5A CCDC88A DOCK7 LEPR PROX1 PKD2 CCNT1 IL6ST LRP4 FGF2 CENPE IQGAP1 PDPK1 EGFR ATM ADAM17 CACUL1 TNIK PROM2 BRAF TAOK1 DDR2 FZD5 RICTOR P2RY1 PDGFD TRAF6 PTPN11 PAK2 EPGN WNK3 BMPR2
0.0376849	5	27	5.00769	Regulation of vascular associated smooth muscle cell migration	http://amigo.geneontology.org/amigo/term/GO:1904752	SSH1 DOCK7 LRP1 DOCK4 IQGAP1
0.0383625	13	145	2.42441	Ribonucleoside diphosphate metabolic process	http://amigo.geneontology.org/amigo/term/GO:0009185	DLG1 MAGI3 NUP188 HIF1A NUP98 NUP153 PRKAA1 OGT PRKAA2 PPARA ENTPD5 ENTPD7 NUDT16
0.0383625	6	39	4.16023	Embryonic camera-type eye development	http://amigo.geneontology.org/amigo/term/GO:0031076	HIPK2 WNT5A PROX1 FZD5 HIPK1 FRS2
0.0383625	10	96	2.81682	Positive regulation of MAP kinase activity	http://amigo.geneontology.org/amigo/term/GO:0043406	TENM1 SASH1 WNT5A FGF2 IQGAP1 EGFR FZD5 PDGFD TRAF6 EPGN
0.0383625	6	39	4.16023	Positive regulation of epidermal growth factor receptor signaling pathway	http://amigo.geneontology.org/amigo/term/GO:0045742	CBL CCDC88A HIP1 ADAM17 NEU3 EPGN
0.0383625	21	291	1.95145	Neuron projection guidance	http://amigo.geneontology.org/amigo/term/GO:0097485	MYCBP2 NRXN3 GAB2 LAMA3 NEO1 SPTB SEMA4G LAMA1 FZD3 WNT5A KLF7 LRP1 NOTCH2 KIF5A NEXN FRS2 PRTG PTPRM PTPN11 LAMA2 BMPR2
0.0383625	10	96	2.81682	Transport across blood-brain barrier	http://amigo.geneontology.org/amigo/term/GO:0150104	SLC7A2 ATP2B4 SLC38A1 LEPR SLC16A7 LRP1 ATP8A1 ABCC4 SLC6A6 SLC2A13
0.0383625	7	52	3.6402	Negative regulation of ERBB signaling pathway	http://amigo.geneontology.org/amigo/term/GO:1901185	CBL CBLB EGFR SOCS5 SOCS4 EPGN ITGA1
0.0384548	8	66	3.27776	Cytoplasmic microtubule organization	http://amigo.geneontology.org/amigo/term/GO:0031122	CCDC88C DLG1 CCDC88A HOOK1 TUBGCP4 DST FIGN DYNC1H1
0.0384856	22	311	1.9129	Epithelial cell migration	http://amigo.geneontology.org/amigo/term/GO:0010631	KRIT1 PIK3C2A ATP2B4 HIF1A SASH1 WNT5A EPB41L5 PROX1 RREB1 MACF1 FGF2 PDPK1 PTPRG DOCK1 ADAM17 CLASP2 ITGA2 PTPRM PTPN11 SP1 NF1 BMPR2
0.0384856	39	661	1.59549	Regulation of cell projection organization	http://amigo.geneontology.org/amigo/term/GO:0031344	TENM1 CNTN1 SYNE2 MYO9A PAK3 CHRNA3 GSK3B SEMA4G TMEM30A UBE3A WNT5A CCDC88A FN1 LRP1 RREB1 THOC2 MACF1 KIDINS220 LRP4 YAP1 IQGAP1 ABL2 PTPRG SPOCK1 HOMER1 TNIK PROM2 BRAF ITGA2 CRK TANC2 NDNF PAK2 CREB3L2 TRAK1 HTT OPA1 BMPR2 TENM3
0.0384856	55	1013	1.4682	Positive regulation of transport	http://amigo.geneontology.org/amigo/term/GO:0051050	TENM1 CNTN1 GAB2 WNK1 MYLK DLG1 ADCYAP1R1 GSK3B HUWE1 CACNA1I HIF1A MIB1 CBL EXPH5 C2CD5 TMEM30A WNT5A KMT2A PKD2 LRP1 ATP8A1 HIP1 CRACR2A TBC1D5 PRKAA1 XPO4 SORL1 PDPK1 RHBDD1 EGFR ANK3 BICD1 HOMER1 TTN BRAF SYNJ1 FZD5 CLASP2 ITGA2 CREBRF STXBP5 SMAD3 RAB3B P2RY1 DENND5B KCNMB3 ANO6 PTPN11 SCN5A WNK3 DYNC1H1 PGAP1 HTT RYR2 CEP290
0.0390947	4	17	6.36271	Establishment of epithelial cell apical/basal polarity	http://amigo.geneontology.org/amigo/term/GO:0045198	MYO9A FAT1 LAMA1 WNT5A
0.0390947	4	17	6.36271	Hepatocyte differentiation	http://amigo.geneontology.org/amigo/term/GO:0070365	CPS1 PROX1 ITGA2 E2F7
0.0394983	50	903	1.49732	Cellular protein catabolic process	http://amigo.geneontology.org/amigo/term/GO:0044257	ANKIB1 UFL1 PIAS1 RC3H2 HIPK2 CNOT4 GSK3B HUWE1 MIB1 RIC1 TRIM2 CBL CRBN UBE3A USP34 BIRC6 LRP1 UBR4 RLIM CLOCK RC3H1 USP44 VPS36 TMTC3 SPOPL UBR3 RHBDD1 FEM1C RNF217 OGT RNF144A CACUL1 VPS37A RNF111 ZYG11B USP24 USP49 MAP1A RNF150 SOCS5 RNF213 KLHL15 SOCS4 YOD1 TTC3 AMER1 NHLRC3 DDI2 VPS13A FBXO48
0.0394983	33	535	1.66798	Regulation of anatomical structure size	http://amigo.geneontology.org/amigo/term/GO:0090066	TENM1 PIK3C2A CPS1 ARFGEF1 SPTB DLG1 PAK3 GSK3B SSH1 SEMA4G CRACD CLCN3 WNT5A FN1 LRP1 MACF1 DOCK4 TMOD3 SLC12A6 SSH2 EGFR JMY PLEKHH2 TMSB15B CLASP2 RICTOR RAB3B P2RY1 ZDHHC21 ANO6 WNK3 BMPR2 ITGA1
0.0398945	56	1038	1.45889	Developmental process involved in reproduction	http://amigo.geneontology.org/amigo/term/GO:0003006	CYP26B1 PIAS1 TNC ATP2B4 FOXJ2 ASPM AFF4 DLG1 ADCYAP1R1 ATRX CCDC134 SIX4 HIF1A CENPI FNDC3A CBL PARP11 SMAD5 UBE3A WNT5A BIRC6 ASH1L FOXO3 PKD2 MED1 SOX15 TEX15 NOTCH2 AGO4 HOOK1 TUT4 CLOCK ADAM19 KNL1 TAF4B RHBDD1 ATM BCL2L11 FZD5 RHOBTB3 GJB2 E2F7 FRS2 KMT2D STOX2 SLCO4C1 NECTIN3 PTPN11 PBX1 MYBL1 IGF2R FOXJ3 BMPR2 CFAP44 PRKDC UTP14C
0.0398945	18	236	2.06249	Regulation of muscle system process	http://amigo.geneontology.org/amigo/term/GO:0090257	GTF2IRD1 DSG2 ATP2B4 DLG1 PPP1R12B CHRNA3 DSP FOXO3 DOCK4 IL6ST UTRN ITGA2 SMAD3 NPNT ZDHHC21 SCN5A PPARA RYR2
0.0401445	10	97	2.78779	Vascular transport	http://amigo.geneontology.org/amigo/term/GO:0010232	SLC7A2 ATP2B4 SLC38A1 LEPR SLC16A7 LRP1 ATP8A1 ABCC4 SLC6A6 SLC2A13
0.0401445	20	274	1.97383	Telencephalon development	http://amigo.geneontology.org/amigo/term/GO:0021537	PHLPP2 SYNE2 ATP2B4 ASPM GSK3B HIF1A RPGRIP1L EZH1 WNT5A PROX1 LRP1 TACC1 DIXDC1 SLC7A11 CRK ARL13B PLCB1 SCN5A NF1 SZT2
0.0405074	14	164	2.30842	Nucleoside diphosphate metabolic process	http://amigo.geneontology.org/amigo/term/GO:0009132	DLG1 MAGI3 NUP188 HIF1A NUP98 NUP153 PRKAA1 ENTPD1 OGT PRKAA2 PPARA ENTPD5 ENTPD7 NUDT16
0.041194	7	53	3.57152	Establishment of protein localization to vacuole	http://amigo.geneontology.org/amigo/term/GO:0072666	ZFYVE16 VPS13C VPS36 SORL1 VTI1A VPS37A VPS13A
0.0413807	9	82	2.96797	Regulation of glycolytic process	http://amigo.geneontology.org/amigo/term/GO:0006110	NUP188 HIF1A NUP98 NUP153 PRKAA1 OGT PRKAA2 PPARA ENTPD5
0.0415457	6	40	4.05623	Protein targeting to vacuole	http://amigo.geneontology.org/amigo/term/GO:0006623	ZFYVE16 VPS13C SORL1 VTI1A VPS37A VPS13A
0.0415457	6	40	4.05623	Neural tube patterning	http://amigo.geneontology.org/amigo/term/GO:0021532	RPGRIP1L GPR161 TBC1D32 DZIP1L BMI1 ARL13B
0.0415457	6	40	4.05623	Cellular response to osmotic stress	http://amigo.geneontology.org/amigo/term/GO:0071470	MYLK MAPK10 PKD2 SLC12A6 LRRC8C WNK3
0.0415457	22	314	1.89463	Epithelium migration	http://amigo.geneontology.org/amigo/term/GO:0090132	KRIT1 PIK3C2A ATP2B4 HIF1A SASH1 WNT5A EPB41L5 PROX1 RREB1 MACF1 FGF2 PDPK1 PTPRG DOCK1 ADAM17 CLASP2 ITGA2 PTPRM PTPN11 SP1 NF1 BMPR2
0.0415482	5	28	4.82884	Vascular associated smooth muscle cell migration	http://amigo.geneontology.org/amigo/term/GO:1904738	SSH1 DOCK7 LRP1 DOCK4 IQGAP1
0.0437289	24	355	1.82816	Regulation of autophagy	http://amigo.geneontology.org/amigo/term/GO:0010506	PIK3C2A UFL1 MID2 GSK3B MTMR3 SPTLC2 HIF1A HERC1 LEPR EXOC8 FOXO3 VPS13C PRKAB2 PRKAA1 TBC1D14 ABL2 ATM ITPR1 BCL2L11 SMG1 PRKAA2 FZD5 TP53INP1 HTT
0.0454298	10	99	2.73147	Renal tubule development	http://amigo.geneontology.org/amigo/term/GO:0061326	DLG1 SIX4 PKD2 NOTCH2 YAP1 FGF2 DCHS1 NPNT PBX1 COL4A1
0.0456667	57	1069	1.44188	Hematopoietic or lymphoid organ development	http://amigo.geneontology.org/amigo/term/GO:0048534	CYP26B1 UFL1 GAB2 KMT2C RC3H2 HIPK2 CDK13 KLF6 TGFBR3 CNOT4 KAT6A AGO1 CCDC134 SIX4 HIF1A RASSF2 ATP11C IL7 LOX SMAD5 WNT5A ITGA4 LEPR PRRC2C KMT2A FOXO3 MED1 CRACR2A NOTCH2 AGO4 RC3H1 YAP1 TMOD3 ATM DOCK1 ADAM17 CAMK4 BCL2L11 PPARGC1B CD109 BRAF MYSM1 FZD5 HIPK1 FBN1 KMT2D BMI1 TET2 SOCS5 TRAF6 PTPN11 HOXB4 PBX1 ENTPD7 NCOA6 ATXN1L PRKDC
0.0458898	52	957	1.46934	Negative regulation of transcription by RNA polymerase II	http://amigo.geneontology.org/amigo/term/GO:0000122	GTF2IRD1 AASS PIAS1 FNIP2 MXD1 HIPK2 SPEN DLG1 ATRX DICER1 TRPS1 AEBP1 EZH1 MAPK10 ZNF451 SMAD5 ETV3 PROX1 KLF7 FOXO3 KLF12 ZNF391 RREB1 ATXN1 CNOT1 MED1 SOX15 RLIM NOTCH2 YAP1 WWC2 PHF6 ELK4 CGGBP1 CREBRF KDM1B NSD1 E2F7 ZBTB39 SMAD3 BMI1 ZNF764 ZBTB21 ZHX3 NR1D2 TRAF6 ZBTB34 HOXB4 PPARA LCOR TRIM33 ATXN1L
0.0458898	4	18	6.00923	Golgi to endosome transport	http://amigo.geneontology.org/amigo/term/GO:0006895	MON2 DOP1A VPS13C VPS13A
0.0458898	6	41	3.9573	Developmental induction	http://amigo.geneontology.org/amigo/term/GO:0031128	HIPK2 WNT5A FGF2 FZD5 HIPK1 FRS2
0.0458898	4	18	6.00923	Wound healing, spreading of epidermal cells	http://amigo.geneontology.org/amigo/term/GO:0035313	RREB1 PHLDB2 ADAM17 CLASP2
0.0458898	4	18	6.00923	Paraxial mesoderm development	http://amigo.geneontology.org/amigo/term/GO:0048339	WNT5A EPB41L5 YAP1 SMAD3
0.0458898	4	18	6.00923	Histone H3-K4 trimethylation	http://amigo.geneontology.org/amigo/term/GO:0080182	KMT2A OGT KMT2D TET2
0.0458898	6	41	3.9573	Positive regulation of ERBB signaling pathway	http://amigo.geneontology.org/amigo/term/GO:1901186	CBL CCDC88A HIP1 ADAM17 NEU3 EPGN
0.0458898	24	357	1.81792	Regulation of neuron death	http://amigo.geneontology.org/amigo/term/GO:1901214	HIPK2 PAK3 GSK3B SSH1 SLC23A2 SIX4 HIF1A TRIM2 CBL CPEB4 WNT5A LANCL1 FOXO3 LRP1 SORL1 PDPK1 ATM SLC7A11 BCL2L11 BRAF NDNF PPARA NF1 ITGA1
0.0462462	54	1003	1.45587	Regulation of cellular catabolic process	http://amigo.geneontology.org/amigo/term/GO:0031329	ANKIB1 PIK3C2A UFL1 PIAS1 RC3H2 ATP2B4 HIPK2 MID2 CNOT4 GSK3B TNPO1 MTMR3 SPTLC2 HIF1A HERC1 RIC1 TENT4A UBE3A LEPR EXOC8 FOXO3 LRP1 AGO2 CNOT1 VPS13C PRKAB2 PRKAA1 TBC1D14 TUT4 RC3H1 SORL1 TMTC3 ABL2 RNF217 OGT ATM ITPR1 RNF144A BCL2L11 SMG1 ZYG11B PRKAA2 FZD5 TP53INP1 MAP1A SOCS5 ANGEL2 SOCS4 AMER1 PPARA ENTPD5 LIN28B HTT DCP1A
0.0462462	93	1911	1.31599	Homeostatic process	http://amigo.geneontology.org/amigo/term/GO:0042592	KRIT1 CYP26B1 UFL1 CPS1 AKAP11 SLC4A7 VCL RC3H2 ATP2B4 WNK1 HIPK2 NEO1 TGFBR3 ADCYAP1R1 TRPM7 HIF1A RASSF2 DMXL2 JPH1 IL7 CRACD CLCN3 SLC4A9 LOX SMAD5 UBE3A WNT5A GLS ALMS1 DOCK7 LEPR KLF7 FOXO3 PKD2 WDR35 ITPR2 LRP1 MED1 PRKAB2 PRKAA1 ATP13A3 LAMC1 RC3H1 YAP1 ITGAV TMOD3 FGF2 SLC12A6 PDPK1 SYPL2 ILDR2 ABL2 VPS54 EGFR OGT HTR2C CNNM2 ITPR1 SLC7A11 ANK3 ADAM17 HOMER1 BCL2L11 TTC39B PPARGC1B FRRS1 …
0.0463717	17	222	2.07075	Regulation of endocytosis	http://amigo.geneontology.org/amigo/term/GO:0030100	ZFYVE16 MIB1 CBL WNT5A LRP1 HIP1 TBC1D5 ITGAV BMP2K STON2 ABL2 BICD1 PROM2 SYNJ1 NEU3 ITGA2 ANO6
0.0463761	13	150	2.3436	Learning	http://amigo.geneontology.org/amigo/term/GO:0007612	NRXN3 PIAS1 DDHD2 HIF1A ATP8A1 ATXN1 SLC7A11 BRAF SYNJ1 MAP1A NF1 HTT ATXN1L
0.0463761	13	150	2.3436	Insulin receptor signaling pathway	http://amigo.geneontology.org/amigo/term/GO:0008286	PIK3C2A GSK3B ZNF106 C2CD5 PRKAA1 IRS4 SORL1 OGT EIF4EBP2 STXBP4 SIK2 PTPN11 OPA1
0.0463761	41	715	1.55063	Cellular response to hormone stimulus	http://amigo.geneontology.org/amigo/term/GO:0032870	PIK3C2A UFL1 CPS1 TNC GSK3B ZNF106 C2CD5 UBE3A LEPR FOXO3 NCOA3 CNOT1 MED1 PRKAA1 IRS4 CLOCK TBC1D4 CPEB2 SORL1 YAP1 PDPK1 EGFR OGT EIF4EBP2 BCL2L11 PPARGC1B PRKAA2 GJB2 FBN1 STXBP4 CRK KMT2D BMI1 SIK2 NR1D2 PTPN11 SP1 PPARA MYO5A OPA1 PRKDC
0.0464178	5	29	4.66233	Response to muscle activity	http://amigo.geneontology.org/amigo/term/GO:0014850	HIF1A PRKAA2 ITGA2 RYR2 OPA1
0.0464178	5	29	4.66233	Stress granule assembly	http://amigo.geneontology.org/amigo/term/GO:0034063	PRRC2C PRKAA1 BICD1 PRKAA2 DYNC1H1
0.0464178	25	378	1.78846	Regulation of neurogenesis	http://amigo.geneontology.org/amigo/term/GO:0050767	UFL1 SPEN ASPM PAK3 SEMA4G HIF1A DICER1 FZD3 WNT5A FN1 DOCK7 LRP1 MACF1 IL6ST LRP4 SORL1 YAP1 EGFR BRAF SYNJ1 PRTG TRAK1 NF1 OPA1 BMPR2
0.0469192	90	1842	1.32125	Positive regulation of signaling	http://amigo.geneontology.org/amigo/term/GO:0023056	SPAG9 TENM1 GAB2 RC3H2 WNK1 HIPK2 ASPM ARFGEF1 NEO1 TGFBR3 EVC ADCYAP1R1 MID2 GSK3B SSH1 HIF1A RASSF2 NFAT5 IL7 CBL SASH1 UBE3A WNT5A DNAJC27 CCDC88A FN1 USP34 STRN RIMS3 PROX1 PKD2 LRP1 MED1 PLAGL2 MACF1 HIP1 CRACR2A ZBED3 DSTYK NOTCH2 IL6ST RC3H1 PDCL SORL1 YAP1 FGF2 BMP2K IQGAP1 NKD1 PDPK1 ASXL2 EGFR HTR2C ATM DIXDC1 ADAM17 MGAT5 HOMER1 BCL2L11 RNF111 BRAF EDA TAOK1 NEU3 FZD5 ITGA2 RICTOR DDX2…
0.0469192	14	168	2.25346	Regulation of microtubule cytoskeleton organization	http://amigo.geneontology.org/amigo/term/GO:0070507	PHLDB1 GSK3B PRKAA1 PHLDB2 DIXDC1 BICD1 TAOK1 PRKAA2 CLASP2 ATXN7 MAP9 MAP1A DYNC1H1 TOGARAM1
0.0470256	54	1005	1.45298	Cellular response to DNA damage stimulus	http://amigo.geneontology.org/amigo/term/GO:0006974	RECQL LIG3 UFL1 AQR BOD1L1 FNIP2 FAM168A HIPK2 SMC1A CNOT4 ATRX HUWE1 ACTR5 SMCHD1 POLI RBL2 CBL ASCC3 TENT4A FOXO3 POLK CNOT1 HELB DYRK2 TEX15 CLOCK NEK1 YAP1 SETD7 MMS22L SHPRH EGFR ATM JMY BCL2L11 SMG1 RNF111 TAOK1 HIPK1 E2F7 STXBP4 RNF169 KLHL15 ATR TRAF6 ZBTB38 PTPN11 TRRAP RAD54B NCOA6 SMC5 UBE2V1 PRKDC GTF2I
0.0472422	7	55	3.44165	Ventricular cardiac muscle tissue development	http://amigo.geneontology.org/amigo/term/GO:0003229	DSG2 COL11A1 TGFBR3 DSP PROX1 MED1 RYR2
0.0472422	7	55	3.44165	Lipid translocation	http://amigo.geneontology.org/amigo/term/GO:0034204	ATP11B ATP11A ATP11C TMEM30A ATP8A1 ATP10D ANO6
0.0479456	13	151	2.32808	Actin filament-based movement	http://amigo.geneontology.org/amigo/term/GO:0030048	CCDC88C DSG2 SYNE2 DLG1 MYBPC2 DSP EPB41L5 WIPF1 MYO5C TTN SCN5A MYO5A RYR2
0.0479456	13	151	2.32808	Vesicle-mediated transport to the plasma membrane	http://amigo.geneontology.org/amigo/term/GO:0098876	EXOC5 MAPK10 EXOC8 CCDC93 RAB3IP MACF1 SORL1 PREPL KIAA1109 EXOC6B ANK3 STEAP2 RSC1A1
0.0480938	61	1166	1.41469	Mitotic cell cycle	http://amigo.geneontology.org/amigo/term/GO:0000278	PIAS1 PPP1R12A CDK13 KIF2A SMC1A DLG1 PPP1R12B CNOT4 ATRX NUP188 TTC28 CENPI RBL2 CEP152 FZD3 NUP98 TENT4A ALMS1 CENPF PKD2 NEK9 CNOT1 USP44 SMC2 KNL1 TUBGCP4 TMOD3 CENPE IQGAP1 CENPC EGFR TACC1 MKI67 NPAT ATM ANK3 ADAM17 CACUL1 TTN LSM11 TAOK1 CLASP2 SPICE1 PBRM1 MAP9 E2F7 SMAD3 MTBP PHF8 ANGEL2 PTPN11 EPGN PLCB1 PBX1 MYBL1 DYNC1H1 HTT CEP290 TOGARAM1 SMC5 DYNLL2
0.0484385	22	320	1.8591	Tissue migration	http://amigo.geneontology.org/amigo/term/GO:0090130	KRIT1 PIK3C2A ATP2B4 HIF1A SASH1 WNT5A EPB41L5 PROX1 RREB1 MACF1 FGF2 PDPK1 PTPRG DOCK1 ADAM17 CLASP2 ITGA2 PTPRM PTPN11 SP1 NF1 BMPR2
0.0486862	31	504	1.66327	Positive regulation of kinase activity	http://amigo.geneontology.org/amigo/term/GO:0033674	TENM1 ATP2B4 WNK1 DLG1 PAK3 CHRNA3 DOCK3 RASSF2 SASH1 WNT5A CCDC88A PROX1 PKD2 CCNT1 DSTYK FGF2 CENPE IQGAP1 PDPK1 EGFR ADAM17 CACUL1 TNIK TAOK1 DDR2 FZD5 RICTOR PDGFD TRAF6 PAK2 EPGN
0.0486862	27	421	1.73425	Cellular response to peptide	http://amigo.geneontology.org/amigo/term/GO:1901653	PIK3C2A CPS1 GSK3B ZNF106 C2CD5 ITGA4 FOXO3 LRP1 PRKAA1 IRS4 TBC1D4 CPEB2 SORL1 PDPK1 OGT EIF4EBP2 BCL2L11 GJB2 FBN1 STXBP4 CRK SIK2 PTPN11 SP1 MYO5A OPA1 PRKDC
0.049259	55	1031	1.44256	Hemopoiesis	http://amigo.geneontology.org/amigo/term/GO:0030097	CYP26B1 UFL1 GAB2 KMT2C RC3H2 HIPK2 CDK13 KLF6 TGFBR3 CNOT4 KAT6A AGO1 CCDC134 HIF1A RASSF2 ATP11C IL7 LOX SMAD5 WNT5A ITGA4 LEPR PRRC2C KMT2A FOXO3 MED1 CRACR2A NOTCH2 AGO4 RC3H1 YAP1 TMOD3 ATM DOCK1 ADAM17 CAMK4 PPARGC1B CD109 BRAF MYSM1 FZD5 HIPK1 FBN1 KMT2D BMI1 TET2 SOCS5 TRAF6 PTPN11 HOXB4 PBX1 ENTPD7 NCOA6 ATXN1L PRKDC
0.0498944	24	361	1.79777	Muscle contraction	http://amigo.geneontology.org/amigo/term/GO:0006936	PIK3C2A VCL DSG2 ATP2B4 MYLK DLG1 PPP1R12B CHRNA3 MYBPC2 DSP SMAD5 DOCK4 MYOF TMOD3 HOMER1 UTRN TTN ITGA2 NPNT ZDHHC21 SYNM SCN5A RYR2 ITGA1
0.0498944	13	152	2.31276	Tube formation	http://amigo.geneontology.org/amigo/term/GO:0035148	SIX4 HIF1A MIB1 FZD3 WNT5A PROX1 FGF2 BCL2L11 EDA FZD6 TRAF6 CEP290 OPA1
0.0498944	55	1032	1.44117	Regulation of cellular component biogenesis	http://amigo.geneontology.org/amigo/term/GO:0044087	TENM1 PHLDB1 VCL FNIP2 SYNE2 ARFGEF1 SPTB DLG1 PAK3 GSK3B SSH1 MTMR3 SIX4 CRACD CRBN WNT5A PIKFYVE EPB41L5 CCDC88A ALMS1 LRP1 CNOT1 MACF1 PRKAA1 TBC1D14 SORL1 YAP1 TMOD3 IQGAP1 SSH2 PHLDB2 ATM MPP7 JMY BCL2L11 BRAF TMSB15B PRKAA2 FZD5 CLASP2 SPICE1 RICTOR STXBP5 SMAD3 PHF8 PEAK1 ATR PTPN11 BBS10 PAK2 DYNC1H1 HTT PHF2 NUDT16 TOGARAM1
0.0504687	19	263	1.95357	Connective tissue development	http://amigo.geneontology.org/amigo/term/GO:0061448	COL11A1 EVC SPTLC2 HIF1A TRPS1 SOX6 LOX SMAD5 WNT5A KLF7 SORL1 FGF2 SMAD3 PDGFD SH3PXD2B PTPN11 CREB3L2 AMER1 BMPR2
0.0505163	12	135	2.40369	Positive regulation of autophagy	http://amigo.geneontology.org/amigo/term/GO:0010508	PIK3C2A UFL1 MID2 GSK3B SPTLC2 HIF1A FOXO3 PRKAA1 BCL2L11 PRKAA2 TP53INP1 HTT
0.0506346	32	527	1.64199	Skeletal system development	http://amigo.geneontology.org/amigo/term/GO:0001501	CYP26B1 COL11A1 EVC DLG1 SIX4 HIF1A RASSF2 TRPS1 SOX6 LOX SMAD5 WNT5A BBX ASH1L MED1 DYNC2I1 NOTCH2 FGF2 FBN2 PPARGC1B FREM1 FBN1 DCHS1 SMAD3 BMI1 SH3PXD2B PTPN11 CREB3L2 HOXB4 AMER1 PBX1 BMPR2
0.0506559	25	382	1.76973	Transmembrane receptor protein serine/threonine kinase signaling pathway	http://amigo.geneontology.org/amigo/term/GO:0007178	ZFYVE16 HIPK2 NEO1 TGFBR3 CBL ZNF451 LOX SMAD5 WNT5A ONECUT2 NOTCH2 SORL1 FBN2 PDPK1 ADAM17 CD109 RNF111 PPM1L FBN1 SMAD3 NPNT SLC33A1 PPARA TRIM33 BMPR2
0.0509317	16	207	2.09017	Morphogenesis of a branching structure	http://amigo.geneontology.org/amigo/term/GO:0001763	TNC DLG1 SIX4 LAMA1 WNT5A PROX1 PKD2 MED1 YAP1 FGF2 FZD5 FRS2 DCHS1 NPNT PBX1 COL4A1
0.0509317	9	86	2.82993	Smooth muscle cell migration	http://amigo.geneontology.org/amigo/term/GO:0014909	SSH1 DOCK7 LRP1 DOCK4 SORL1 IQGAP1 ITGA2 CRK PDGFD
0.0509317	5	30	4.50692	Positive regulation of transforming growth factor beta receptor signaling pathway	http://amigo.geneontology.org/amigo/term/GO:0030511	HIPK2 TGFBR3 ADAM17 RNF111 NPNT
0.0509317	58	1102	1.42324	Protein modification by small protein conjugation	http://amigo.geneontology.org/amigo/term/GO:0032446	ANKIB1 MYCBP2 UFL1 PIAS1 RC3H2 MID2 CNOT4 HUWE1 NUP188 HIF1A RNF24 MIB1 HERC1 TRIM2 CBL NUP98 PHC1 SASH1 ZNF451 CRBN UBE3A CBLB BIRC6 DCAF17 NUP153 MED1 UBR4 RLIM RC3H1 USP44 SPOPL UBR3 FEM1C RNF217 SHPRH OGT RNF144A MED21 RNF111 TRIM44 RNF169 BMI1 RNF150 SOCS5 MTBP RNF213 KLHL15 TRAF6 SOCS4 TTC3 ASB7 AMER1 NHLRC3 TRIM33 UBE2V1 PRKDC NHLRC4
0.0509317	5	30	4.50692	Positive regulation of cyclin-dependent protein serine/threonine kinase activity	http://amigo.geneontology.org/amigo/term/GO:0045737	PROX1 PKD2 CCNT1 EGFR ADAM17
0.0509317	5	30	4.50692	Histone lysine demethylation	http://amigo.geneontology.org/amigo/term/GO:0070076	KDM7A KDM3B KDM1B PHF8 PHF2
0.0509317	5	30	4.50692	Positive regulation of cellular response to transforming growth factor beta stimulus	http://amigo.geneontology.org/amigo/term/GO:1903846	HIPK2 TGFBR3 ADAM17 RNF111 NPNT
0.0518273	8	71	3.04693	Regulation of embryonic development	http://amigo.geneontology.org/amigo/term/GO:0045995	PHLDB1 LAMA3 LAMA1 ZBED3 PHLDB2 CLASP2 PLCB1 LAMA2
0.0518559	4	19	5.69295	Negative regulation of calcium-mediated signaling	http://amigo.geneontology.org/amigo/term/GO:0050849	ATP2B4 GSK3B DYRK2 ITPR1
0.0528294	16	208	2.08012	Regulation of phosphatase activity	http://amigo.geneontology.org/amigo/term/GO:0010921	BOD1L1 PPP1R12A WNK1 GSK3B ARFGEF3 RCAN3 KNL1 MGAT5 PPARGC1B PPP1R15B ITGA2 SMAD3 NPNT CSRNP3 HTT ITGA1
0.0534005	17	227	2.02514	Maintenance of location in cell	http://amigo.geneontology.org/amigo/term/GO:0051651	ASPM JPH1 ARHGAP21 CCDC88A PKD2 ITPR2 VPS13C SORL1 FGF2 PDPK1 HTR2C ITPR1 ANK3 TMSB15B HTT VPS13A RYR2
0.0535295	59	1129	1.41315	Immune system development	http://amigo.geneontology.org/amigo/term/GO:0002520	CYP26B1 UFL1 GAB2 KMT2C RC3H2 HIPK2 CDK13 KLF6 TGFBR3 CNOT4 KAT6A AGO1 CCDC134 SIX4 HIF1A RASSF2 ATP11C IL7 LOX SMAD5 WNT5A CBLB ITGA4 LEPR PRRC2C KMT2A FOXO3 MED1 CRACR2A NOTCH2 AGO4 RC3H1 YAP1 TMOD3 ATM DOCK1 ADAM17 CAMK4 BCL2L11 PPARGC1B CD109 BRAF MYSM1 FZD5 HIPK1 FBN1 SMAD3 KMT2D BMI1 TET2 SOCS5 TRAF6 PTPN11 HOXB4 PBX1 ENTPD7 NCOA6 ATXN1L PRKDC
0.0535295	13	154	2.28273	Histone methylation	http://amigo.geneontology.org/amigo/term/GO:0016571	AASS KMT2C ATRX EZH1 ASH1L KMT2A TET1 SETD7 OGT NSD3 NSD1 KMT2D TET2
0.0535295	10	103	2.62539	Segmentation	http://amigo.geneontology.org/amigo/term/GO:0035282	MIB1 WNT5A EPB41L5 NKD1 ATM FZD5 FRS2 SMAD3 BMI1 PRKDC
0.0535295	10	103	2.62539	Retrograde transport, endosome to Golgi	http://amigo.geneontology.org/amigo/term/GO:0042147	SPAG9 ERC1 RIC1 PIKFYVE TBC1D5 TBC1D14 PREPL VPS54 VTI1A RHOBTB3
0.0539645	25	385	1.75594	In utero embryonic development	http://amigo.geneontology.org/amigo/term/GO:0001701	ATP11A HIF1A MIB1 RPGRIP1L EPB41L5 BIRC6 PKD2 CNOT1 MED1 SOX15 NOTCH2 KIDINS220 YAP1 TET1 NPAT MED21 BCL2L11 PHF6 FZD5 E2F7 SMAD3 BMI1 SLC30A1 TANC2 TRAF6
0.0544944	19	266	1.93154	Regulation of microtubule-based process	http://amigo.geneontology.org/amigo/term/GO:0032886	PHLDB1 GSK3B DNAH11 ALMS1 MACF1 PRKAA1 PHLDB2 DIXDC1 BICD1 TAOK1 PRKAA2 CLASP2 SPICE1 ATXN7 MAP9 MAP1A DYNC1H1 TOGARAM1 CCDC39
0.0545772	26	406	1.73172	Regulation of cellular component size	http://amigo.geneontology.org/amigo/term/GO:0032535	TENM1 ARFGEF1 SPTB DLG1 PAK3 GSK3B SSH1 SEMA4G CRACD CLCN3 WNT5A FN1 LRP1 MACF1 TMOD3 SLC12A6 SSH2 JMY PLEKHH2 TMSB15B CLASP2 RICTOR RAB3B ANO6 WNK3 BMPR2
0.0545772	11	120	2.47881	Protein depolymerization	http://amigo.geneontology.org/amigo/term/GO:0051261	KIF2A SPTB CRACD MICAL2 TMOD3 PLEKHH2 SYNJ1 TAOK1 CLASP2 ATXN7 MAP1A
0.0548416	33	553	1.61369	Small GTPase mediated signal transduction	http://amigo.geneontology.org/amigo/term/GO:0007264	KRIT1 CCDC88C ARFGEF1 MYO9A ADCYAP1R1 DOCK3 SYDE2 ARHGAP5 ARHGAP21 CBL ARFGEF3 CCDC88A DOCK7 RREB1 DOCK4 NOTCH2 ARHGAP32 RAPGEF5 GARNL3 RAB30 FGF2 ABL2 OGT DOCK1 PSD3 CRK RALGAPA1 DENND4A CHM SRGAP3 NF1 ARHGEF12 SRGAP1
0.0548416	8	72	3.00461	Regulation of histone methylation	http://amigo.geneontology.org/amigo/term/GO:0031060	AASS ATRX KMT2A TET1 SETD7 OGT NSD3 NSD1
0.0548416	8	72	3.00461	Protein localization to vacuole	http://amigo.geneontology.org/amigo/term/GO:0072665	ZFYVE16 VPS13C VPS36 SORL1 VTI1A VPS37A VPS13A SZT2
0.056776	9	88	2.76561	Organelle transport along microtubule	http://amigo.geneontology.org/amigo/term/GO:0072384	SYNE2 HIF1A ARHGAP21 BICD1 KIF5A TRAK1 DYNC1H1 HTT OPA1
0.056776	42	750	1.51433	Protein localization to membrane	http://amigo.geneontology.org/amigo/term/GO:0072657	ADAM22 ATP2B4 TRAM2 EXOC5 DLG1 SSH1 MAPK10 LIN7A C2CD5 ARL6 PIKFYVE ITGA4 CCDC88A FAM126A LRP1 RAB3IP MACF1 LRP4 PREPL PDPK1 EGFR SLC7A11 ANK3 BCL2L11 TNIK FAM126B VPS37A BRAF CLASP2 DCHS1 RAB3B ARL13B P2RY1 SH3PXD2B ZDHHC21 NECTIN3 ZDHHC23 CHM WNK3 MYO5A ZDHHC11B RSC1A1
0.0581305	7	58	3.26363	Embryonic digit morphogenesis	http://amigo.geneontology.org/amigo/term/GO:0042733	WNT5A LRP4 TBC1D32 FREM2 BCL2L11 FZD6 CPLANE1
0.0581305	7	58	3.26363	Multicellular organismal movement	http://amigo.geneontology.org/amigo/term/GO:0050879	HIPK2 VPS54 ITPR1 VTI1A HOMER1 MAP1A SYNM
0.0581305	7	58	3.26363	Musculoskeletal movement	http://amigo.geneontology.org/amigo/term/GO:0050881	HIPK2 VPS54 ITPR1 VTI1A HOMER1 MAP1A SYNM
0.0586159	17	230	1.99872	Import into cell	http://amigo.geneontology.org/amigo/term/GO:0098657	SLC7A2 ATP2B4 WNK1 DLG1 SLC38A1 ITGA4 SLC36A1 SLC6A6 SLC6A11 SLC12A6 SLC7A11 STEAP2 RAB3B SLC30A1 LRRC8C WNK3 SLC9A6
0.0586169	8	73	2.96345	Negative regulation of neuron differentiation	http://amigo.geneontology.org/amigo/term/GO:0045665	SPAG9 ASPM GSK3B MIB1 FOXO3 MED1 DIXDC1 PBX1
0.0586169	46	841	1.47908	Positive regulation of hydrolase activity	http://amigo.geneontology.org/amigo/term/GO:0051345	PPP1R12A ARFGEF1 MYO9A RASAL2 ADCYAP1R1 GSK3B SYDE2 ARHGAP5 RIC1 ARHGAP21 TBC1D19 WNT5A FN1 DOCK7 WDR35 HIP1 DOCK4 TBC1D5 TBC1D14 TBC1D8B ARHGAP32 TBC1D4 GARNL3 FGF2 IQGAP1 PDPK1 ABL2 EGFR DOCK1 BCL2L11 PPARGC1B PPP1R15B ITGA2 STXBP5 SMAD3 CRK TBC1D2B NPNT RALGAPA1 PLCB1 CHM SRGAP3 NF1 ARHGEF12 SRGAP1 ITGA1
0.0586169	46	841	1.47908	Proteolysis involved in cellular protein catabolic process	http://amigo.geneontology.org/amigo/term/GO:0051603	ANKIB1 UFL1 PIAS1 RC3H2 HIPK2 CNOT4 GSK3B HUWE1 MIB1 TRIM2 CBL CRBN UBE3A USP34 BIRC6 UBR4 RLIM CLOCK RC3H1 USP44 VPS36 TMTC3 SPOPL UBR3 RHBDD1 FEM1C RNF217 OGT RNF144A CACUL1 VPS37A RNF111 ZYG11B USP24 USP49 MAP1A RNF150 SOCS5 RNF213 KLHL15 SOCS4 YOD1 TTC3 NHLRC3 DDI2 FBXO48
0.059919	4	20	5.4083	Maintenance of synapse structure	http://amigo.geneontology.org/amigo/term/GO:0099558	DLG1 ERC1 PCLO ERC2
0.0602027	14	175	2.16332	Post-transcriptional gene silencing by RNA	http://amigo.geneontology.org/amigo/term/GO:0035194	AGO1 NUP188 DICER1 NUP98 AGO2 NUP153 CNOT1 AGO4 TUT4 LIMD1 EGFR SMAD3 LIN28B HELZ
0.0604509	23	349	1.78211	Maintenance of location	http://amigo.geneontology.org/amigo/term/GO:0051235	ASPM JPH1 ARHGAP21 CCDC88A PKD2 ITPR2 VPS13C SORL1 ITGAV FGF2 FBN2 PDPK1 ASXL2 HTR2C ITPR1 ANK3 TTC39B TMSB15B FBN1 PPARA HTT VPS13A RYR2
0.0607195	29	473	1.65794	Response to peptide hormone	http://amigo.geneontology.org/amigo/term/GO:0043434	PIK3C2A CPS1 TGFBR3 GSK3B ZNF106 C2CD5 VPS13C PRKAA1 ZBED3 IRS4 TBC1D4 CPEB2 SORL1 IQGAP1 PDPK1 OGT EIF4EBP2 BRAF GJB2 FBN1 STXBP4 CRK SIK2 PTPN11 SP1 PPARA MYO5A OPA1 PRKDC
0.0625775	7	59	3.20832	Branching involved in ureteric bud morphogenesis	http://amigo.geneontology.org/amigo/term/GO:0001658	DLG1 SIX4 PKD2 FGF2 DCHS1 NPNT PBX1
0.0625775	16	213	2.03129	Gene silencing by RNA	http://amigo.geneontology.org/amigo/term/GO:0031047	AGO1 NUP188 DICER1 NUP98 AGO2 NUP153 CNOT1 TEX15 AGO4 TUT4 LIMD1 EGFR PTPN13 SMAD3 LIN28B HELZ
0.0628736	6	45	3.60554	Visual learning	http://amigo.geneontology.org/amigo/term/GO:0008542	PIAS1 DDHD2 HIF1A SLC7A11 BRAF NF1
0.0628736	6	45	3.60554	Regulation of striated muscle tissue development	http://amigo.geneontology.org/amigo/term/GO:0016202	LOX CENPF SOX15 PRKAA1 MEGF10 SMAD3
0.0628736	5	32	4.22524	Histone demethylation	http://amigo.geneontology.org/amigo/term/GO:0016577	KDM7A KDM3B KDM1B PHF8 PHF2
0.0628736	5	32	4.22524	Basement membrane organization	http://amigo.geneontology.org/amigo/term/GO:0071711	PHLDB1 NID1 PHLDB2 CLASP2 COL4A1
0.0628736	26	412	1.7065	Regulation of supramolecular fiber organization	http://amigo.geneontology.org/amigo/term/GO:1902903	TENM1 ARFGEF1 SPTB DLG1 PAK3 SSH1 AEBP1 CRACD CCDC88A ALMS1 PROX1 TMOD3 SSH2 PHLDB2 JMY PLEKHH2 BRAF TMSB15B TAOK1 CLASP2 ATXN7 RICTOR SMAD3 MAP1A PAK2 TOGARAM1
0.0634556	54	1027	1.42185	Exocytosis	http://amigo.geneontology.org/amigo/term/GO:0006887	PIK3C2A GAB2 VCL ATP11B CDK13 ARFGEF1 ATP11A EXOC5 GSK3B CPNE3 HUWE1 DSP CACNA1I CBL EXPH5 LIN7A TMEM30A FN1 EXOC8 RIMS3 ATP8A1 ABCC4 RAB3IP UBR4 CRACR2A MOSPD2 STX17 PREPL DNAJC13 ITGAV SYT16 IQGAP1 PDPK1 SYT2 EXOC6B TTN CD109 STEAP2 BRAF SYNJ1 CLASP2 STXBP5 RAB3B P2RY1 SLCO4C1 ANO6 PCLO ERC2 NHLRC3 NHLRC2 IGF2R DYNC1H1 CEP290 RSC1A1
0.0639074	45	824	1.47678	Regulation of kinase activity	http://amigo.geneontology.org/amigo/term/GO:0043549	TENM1 AKAP11 ATP2B4 WNK1 DLG1 PAK3 CHRNA3 DOCK3 RASSF2 RBL2 CBL HIPK3 SASH1 WNT5A CBLB CCDC88A PROX1 PKD2 CCNT1 DSTYK SORL1 FGF2 CENPE IQGAP1 PDPK1 EGFR ITPRIP ADAM17 CACUL1 TNIK TTN TAOK1 DDR2 FZD5 RICTOR PDGFD SOCS5 TRAF6 SOCS4 PAK2 EPGN INCA1 NF1 HTT INKA2
0.0641491	16	214	2.0218	Anterior/posterior pattern specification	http://amigo.geneontology.org/amigo/term/GO:0009952	HIPK2 MIB1 WNT5A EPB41L5 NKD1 ATM FZD5 HIPK1 FRS2 SMAD3 BMI1 HOXB4 PBX1 PGAP1 BMPR2 PRKDC
0.0641491	12	141	2.30141	Regulation of JNK cascade	http://amigo.geneontology.org/amigo/term/GO:0046328	ZMYND11 HIPK2 MAGI3 RASSF2 FKTN HIPK3 WNT5A CRACR2A EGFR TAOK1 TRAF6 PLCB1
0.0641491	24	372	1.74461	Canonical Wnt signaling pathway	http://amigo.geneontology.org/amigo/term/GO:0060070	CCDC88C WNK1 ASPM GSK3B FZD3 WNT5A USP34 FOXO3 INVS ZBED3 LRP4 YAP1 FGF2 NKD1 LIMD1 EGFR DIXDC1 EDA FZD5 FZD6 SMAD3 CSNK1G1 AMER1 CTNND1
0.0641491	12	141	2.30141	Kidney epithelium development	http://amigo.geneontology.org/amigo/term/GO:0072073	DLG1 SIX4 SMAD5 PKD2 NOTCH2 YAP1 FGF2 IQGAP1 DCHS1 SMAD3 NPNT PBX1
0.0648036	23	352	1.76692	Cellular response to peptide hormone stimulus	http://amigo.geneontology.org/amigo/term/GO:0071375	PIK3C2A CPS1 GSK3B ZNF106 C2CD5 PRKAA1 IRS4 TBC1D4 CPEB2 SORL1 PDPK1 OGT EIF4EBP2 GJB2 FBN1 STXBP4 CRK SIK2 PTPN11 SP1 MYO5A OPA1 PRKDC
0.0651677	22	332	1.79191	Positive regulation of cell cycle	http://amigo.geneontology.org/amigo/term/GO:0045787	ATRX WNT5A PROX1 PKD2 MED1 SOX15 CCNT1 TMOD3 EGFR ADAM17 BCL2L11 LSM11 E2F7 STXBP4 MTBP PTPN11 EPGN PLCB1 PBX1 DYNC1H1 NUDT16 SMC5
0.0651845	21	312	1.8201	Positive regulation of cell development	http://amigo.geneontology.org/amigo/term/GO:0010720	UFL1 SPEN ASPM PAK3 HIF1A DICER1 FZD3 FN1 LRP1 RREB1 MACF1 IL6ST EGFR DOCK1 BRAF SYNJ1 CRK TRAK1 OPA1 BMPR2 PRKDC
0.0652437	33	562	1.58785	Response to peptide	http://amigo.geneontology.org/amigo/term/GO:1901652	PIK3C2A CPS1 TGFBR3 GSK3B ZNF106 C2CD5 ITGA4 FOXO3 LRP1 VPS13C PRKAA1 ZBED3 IRS4 TBC1D4 CPEB2 SORL1 IQGAP1 PDPK1 OGT EIF4EBP2 BCL2L11 BRAF GJB2 FBN1 STXBP4 CRK SIK2 PTPN11 SP1 PPARA MYO5A OPA1 PRKDC
0.0669074	12	142	2.2852	Purine nucleoside diphosphate metabolic process	http://amigo.geneontology.org/amigo/term/GO:0009135	DLG1 MAGI3 NUP188 HIF1A NUP98 NUP153 PRKAA1 OGT PRKAA2 PPARA ENTPD5 NUDT16
0.0669074	12	142	2.2852	Purine ribonucleoside diphosphate metabolic process	http://amigo.geneontology.org/amigo/term/GO:0009179	DLG1 MAGI3 NUP188 HIF1A NUP98 NUP153 PRKAA1 OGT PRKAA2 PPARA ENTPD5 NUDT16
0.0675701	17	235	1.95619	Regulation of neurotransmitter levels	http://amigo.geneontology.org/amigo/term/GO:0001505	CHRNA3 GSK3B LIN7A SLC38A1 RIMS3 SLC6A11 PREPL SYT2 BRAF SYNJ1 STXBP5 RAB3B P2RY1 SLC30A1 SYN3 PCLO ERC2
0.0675701	25	395	1.71149	Glycerophospholipid metabolic process	http://amigo.geneontology.org/amigo/term/GO:0006650	PIK3C2A CPNE3 DDHD2 MTMR3 DDHD1 DGKH PLEKHA8 INPP4B PIKFYVE FAM126A FGF2 PIGM HTR2C ATM IPMK FAM126B SMG1 SYNJ1 PTPN13 PGAP4 SOCS5 SOCS4 PLCB1 PGAP1 PIGN
0.0675701	15	197	2.059	Gastrulation	http://amigo.geneontology.org/amigo/term/GO:0007369	PHLDB1 LAMA3 WNK1 COL11A1 WNT5A EPB41L5 ITGA4 FN1 ITGAV PHLDB2 CLASP2 ITGA2 FRS2 SMAD3 BMPR2
0.0675701	3	11	7.37496	Embryonic body morphogenesis	http://amigo.geneontology.org/amigo/term/GO:0010172	PHLDB1 PHLDB2 CLASP2
0.0675701	6	46	3.52715	Ventricular cardiac muscle tissue morphogenesis	http://amigo.geneontology.org/amigo/term/GO:0055010	COL11A1 TGFBR3 DSP PROX1 MED1 RYR2
0.0675701	6	46	3.52715	Cellular response to epidermal growth factor stimulus	http://amigo.geneontology.org/amigo/term/GO:0071364	CBL MED1 IQGAP1 PDPK1 EGFR PTPN11
0.0675701	3	11	7.37496	Negative regulation of cardiocyte differentiation	http://amigo.geneontology.org/amigo/term/GO:1905208	SOX6 EGFR FRS2
0.0676969	10	108	2.50384	Positive regulation of endothelial cell migration	http://amigo.geneontology.org/amigo/term/GO:0010595	PIK3C2A HIF1A SASH1 WNT5A PROX1 FGF2 PDPK1 ADAM17 SP1 BMPR2
0.0681836	20	294	1.83956	Regulation of actin filament organization	http://amigo.geneontology.org/amigo/term/GO:0110053	TENM1 ARFGEF1 SPTB DLG1 PAK3 SSH1 CRACD CCDC88A ALMS1 TMOD3 SSH2 PHLDB2 JMY PLEKHH2 BRAF TMSB15B CLASP2 RICTOR SMAD3 PAK2
0.0687874	5	33	4.0972	Neuronal action potential	http://amigo.geneontology.org/amigo/term/GO:0019228	CACNA1I ANK3 KCNMB3 SCN5A SCN8A
0.0693739	13	161	2.18348	Regulation of MAP kinase activity	http://amigo.geneontology.org/amigo/term/GO:0043405	TENM1 HIPK3 SASH1 WNT5A SORL1 FGF2 IQGAP1 EGFR FZD5 PDGFD TRAF6 EPGN NF1
0.0693739	8	76	2.84648	Demethylation	http://amigo.geneontology.org/amigo/term/GO:0070988	KDM7A KDM3B MMACHC TET1 KDM1B TET2 PHF8 PHF2
0.0694709	9	92	2.64537	Columnar/cuboidal epithelial cell differentiation	http://amigo.geneontology.org/amigo/term/GO:0002065	GSK3B HIF1A WNT5A PROX1 IL6ST CLOCK YAP1 FGF2 PDPK1
0.0705488	11	126	2.36077	Peptidyl-threonine phosphorylation	http://amigo.geneontology.org/amigo/term/GO:0018107	WNK1 HIPK2 GSK3B HIPK3 WNT5A DYRK2 PDPK1 CDC42BPA HIPK1 WNK3 PRKDC
0.0705488	11	126	2.36077	Histone lysine methylation	http://amigo.geneontology.org/amigo/term/GO:0034968	KMT2C ATRX EZH1 ASH1L KMT2A SETD7 OGT NSD3 NSD1 KMT2D TET2
0.0705488	25	397	1.70287	Neuron death	http://amigo.geneontology.org/amigo/term/GO:0070997	HIPK2 PAK3 GSK3B SSH1 SLC23A2 SIX4 HIF1A TRIM2 CBL CPEB4 WNT5A LANCL1 FOXO3 LRP1 SORL1 PDPK1 USP53 ATM SLC7A11 BCL2L11 BRAF NDNF PPARA NF1 ITGA1
0.0709229	14	180	2.10323	JNK cascade	http://amigo.geneontology.org/amigo/term/GO:0007254	ZMYND11 HIPK2 MAGI3 RASSF2 FKTN MAPK10 HIPK3 WNT5A CRACR2A EGFR TAOK1 TRAF6 PLCB1 UBE2V1
0.0709229	14	180	2.10323	Posttranscriptional gene silencing	http://amigo.geneontology.org/amigo/term/GO:0016441	AGO1 NUP188 DICER1 NUP98 AGO2 NUP153 CNOT1 AGO4 TUT4 LIMD1 EGFR SMAD3 LIN28B HELZ
0.0713557	13	162	2.17	Positive regulation of neuron projection development	http://amigo.geneontology.org/amigo/term/GO:0010976	CNTN1 PAK3 TMEM30A WNT5A LRP1 KIDINS220 IQGAP1 ABL2 BRAF NDNF CREB3L2 OPA1 TENM3
0.0713557	13	162	2.17	BMP signaling pathway	http://amigo.geneontology.org/amigo/term/GO:0030509	ZFYVE16 HIPK2 NEO1 TGFBR3 SMAD5 WNT5A NOTCH2 SORL1 FBN1 SMAD3 SLC33A1 TRIM33 BMPR2
0.0713557	13	162	2.17	Organ growth	http://amigo.geneontology.org/amigo/term/GO:0035265	TGFBR3 EVC IL7 UBE3A LEPR PROX1 YAP1 FGF2 WWC2 BCL2L11 DDR2 PTPN11 PPARA
0.0713557	13	162	2.17	Branching morphogenesis of an epithelial tube	http://amigo.geneontology.org/amigo/term/GO:0048754	TNC DLG1 SIX4 LAMA1 WNT5A PKD2 MED1 YAP1 FGF2 DCHS1 NPNT PBX1 COL4A1
0.0713557	19	276	1.86155	Meiotic cell cycle	http://amigo.geneontology.org/amigo/term/GO:0051321	CYP26B1 FOXJ2 ASPM SMC1A ATRX WNT5A TEX15 AGO4 SMC2 TUBGCP4 CENPC ATM BCL2L11 ZNF318 PLCB1 MYBL1 RAD54B FOXJ3 UTP14C
0.0714659	35	611	1.54902	Behavior	http://amigo.geneontology.org/amigo/term/GO:0007610	ADAM22 NRXN3 PIAS1 HIPK2 CHRNA3 DDHD2 HIF1A DNAH11 CLCN3 CRBN GLS STRN LEPR ATP8A1 ATXN1 PRKAA1 ABL2 UBR3 EGFR HTR2C EIF4EBP2 SLC7A11 HOMER1 CAMK4 BRAF SYNJ1 MAP1A P2RY1 NR1D2 PLCB1 PPARA NF1 HTT VPS13A ATXN1L
0.0719934	6	47	3.45211	Regulation of muscle tissue development	http://amigo.geneontology.org/amigo/term/GO:1901861	LOX CENPF SOX15 PRKAA1 MEGF10 SMAD3
0.0719934	6	47	3.45211	Negative regulation of epithelial cell apoptotic process	http://amigo.geneontology.org/amigo/term/GO:1904036	KRIT1 YAP1 PDPK1 BRAF NDNF PPARA
0.0724301	9	93	2.61692	Regulation of carbohydrate catabolic process	http://amigo.geneontology.org/amigo/term/GO:0043470	NUP188 HIF1A NUP98 NUP153 PRKAA1 OGT PRKAA2 PPARA ENTPD5
0.0724301	8	77	2.80951	Positive regulation of carbohydrate metabolic process	http://amigo.geneontology.org/amigo/term/GO:0045913	ADCYAP1R1 HIF1A DYRK2 PRKAA1 PRKAA2 P2RY1 PPARA ENTPD5
0.0724301	8	77	2.80951	Vesicle cytoskeletal trafficking	http://amigo.geneontology.org/amigo/term/GO:0099518	MYO5C KIF5A CCDC186 TANC2 TRAK1 DYNC1H1 HTT MYO5A
0.0724301	8	77	2.80951	Positive regulation of protein localization to cell periphery	http://amigo.geneontology.org/amigo/term/GO:1904377	ATP2B4 DLG1 EPB41L2 LRP1 PDPK1 EGFR EPB41 WNK3
0.0726235	11	127	2.34218	Activation of GTPase activity	http://amigo.geneontology.org/amigo/term/GO:0090630	SYDE2 WNT5A DOCK7 TBC1D5 TBC1D14 TBC1D8B TBC1D4 GARNL3 CRK TBC1D2B RALGAPA1
0.0727344	17	238	1.93154	Positive regulation of neurogenesis	http://amigo.geneontology.org/amigo/term/GO:0050769	UFL1 SPEN ASPM PAK3 HIF1A DICER1 FZD3 FN1 LRP1 MACF1 IL6ST EGFR BRAF SYNJ1 TRAK1 OPA1 BMPR2
0.0731986	10	110	2.45832	Cellular component assembly involved in morphogenesis	http://amigo.geneontology.org/amigo/term/GO:0010927	PHLDB1 SIX4 DICER1 PIKFYVE PROX1 KNL1 TMOD3 PHLDB2 TTN CLASP2
0.0736224	5	34	3.97669	Protein demethylation	http://amigo.geneontology.org/amigo/term/GO:0006482	KDM7A KDM3B KDM1B PHF8 PHF2
0.0736224	5	34	3.97669	Protein dealkylation	http://amigo.geneontology.org/amigo/term/GO:0008214	KDM7A KDM3B KDM1B PHF8 PHF2
0.0736224	18	258	1.88662	Dendrite development	http://amigo.geneontology.org/amigo/term/GO:0016358	PAK3 CHRNA3 GSK3B UBE3A STRN KLF7 KIDINS220 LRP4 IQGAP1 TNIK C21orf91 MAP1A CRK TANC2 PAK2 TRAK1 SLC9A6 OPA1
0.0736224	25	400	1.69009	Regulation of Wnt signaling pathway	http://amigo.geneontology.org/amigo/term/GO:0030111	CCDC88C WNK1 ASPM GSK3B WNT5A USP34 FOXO3 INVS LRP1 MACF1 ZBED3 LRP4 YAP1 FGF2 NKD1 LIMD1 EGFR DIXDC1 EDA FZD6 SMAD3 CSNK1G1 RNF213 AMER1 CTNND1
0.0736224	7	62	3.05307	Sulfur compound transport	http://amigo.geneontology.org/amigo/term/GO:0072348	SLC36A1 ABCC4 SLC6A6 SLC7A11 SLC26A2 SLC33A1 LRRC8C
0.0736224	5	34	3.97669	Regulation of cardiac muscle cell contraction	http://amigo.geneontology.org/amigo/term/GO:0086004	DSG2 DLG1 DSP SCN5A RYR2
0.0736224	5	34	3.97669	Ventricular cardiac muscle cell action potential	http://amigo.geneontology.org/amigo/term/GO:0086005	DSG2 DLG1 DSP SCN5A RYR2
0.0736224	7	62	3.05307	Regulation of membrane lipid distribution	http://amigo.geneontology.org/amigo/term/GO:0097035	ATP11B ATP11A ATP11C TMEM30A ATP8A1 ATP10D ANO6
0.0736224	5	34	3.97669	Positive regulation of cyclin-dependent protein kinase activity	http://amigo.geneontology.org/amigo/term/GO:1904031	PROX1 PKD2 CCNT1 EGFR ADAM17
0.0737674	34	592	1.55306	Positive regulation of transferase activity	http://amigo.geneontology.org/amigo/term/GO:0051347	TENM1 ATP2B4 WNK1 DLG1 PAK3 CHRNA3 DOCK3 RASSF2 SASH1 WNT5A CCDC88A PROX1 PKD2 CCNT1 DSTYK SORL1 FGF2 CENPE IQGAP1 PDPK1 EGFR ADAM17 CACUL1 TNIK TAOK1 DDR2 FZD5 RICTOR BMI1 PARM1 PDGFD TRAF6 PAK2 EPGN
0.0741617	14	182	2.08012	Regulation of endothelial cell migration	http://amigo.geneontology.org/amigo/term/GO:0010594	KRIT1 PIK3C2A ATP2B4 HIF1A SASH1 WNT5A PROX1 FGF2 PDPK1 ADAM17 PTPRM SP1 NF1 BMPR2
0.0743588	4	22	4.91664	Lens morphogenesis in camera-type eye	http://amigo.geneontology.org/amigo/term/GO:0002089	HIPK2 PROX1 HIPK1 NECTIN3
0.0743588	4	22	4.91664	Retrograde axonal transport	http://amigo.geneontology.org/amigo/term/GO:0008090	DST KIF5A MAP1A DYNC1H1
0.0743588	4	22	4.91664	Establishment of apical/basal cell polarity	http://amigo.geneontology.org/amigo/term/GO:0035089	MYO9A FAT1 LAMA1 WNT5A
0.0743588	92	1940	1.28238	Negative regulation of response to stimulus	http://amigo.geneontology.org/amigo/term/GO:0048585	CYP26B1 UFL1 CCDC88C ZMYND11 PHLPP2 RC3H2 ATP2B4 HIPK2 TGFBR3 DLG1 ADCYAP1R1 GSK3B SEMA4G HIF1A RASSF2 SMCHD1 RPGRIP1L IL7 FKTN CBL HIPK3 OAS3 ZNF451 SMAD5 WNT5A CBLB BIRC6 ASH1L KLF7 FOXO3 INVS ONECUT2 ARR3 LRP1 CNOT1 HELB DYRK2 VPS13C SEC14L1 PRKAA1 IL6ST LRP4 CLOCK RC3H1 SORL1 YAP1 ITGAV FGF2 FBN2 NKD1 PDPK1 GPR161 ABL2 LIMD1 PHLDB2 EGFR ITPRIP ATM ITPR1 ADAM17 WWC2 BICD1 CD109 PPP1R15B PRKAA2…
0.0743588	11	128	2.32388	Spindle assembly	http://amigo.geneontology.org/amigo/term/GO:0051225	ASPM KIF2A SMC1A TUBGCP4 STARD9 CLASP2 SPICE1 MAP9 DYNC1H1 TOGARAM1 GOLGA8B
0.074361	9	94	2.58908	Ureteric bud development	http://amigo.geneontology.org/amigo/term/GO:0001657	DLG1 SIX4 SMAD5 PKD2 FGF2 DCHS1 SMAD3 NPNT PBX1
0.0750883	8	78	2.77349	Renal tubule morphogenesis	http://amigo.geneontology.org/amigo/term/GO:0061333	DLG1 SIX4 PKD2 FGF2 DCHS1 NPNT PBX1 COL4A1
0.0750883	12	146	2.22259	Nephron development	http://amigo.geneontology.org/amigo/term/GO:0072006	DLG1 SIX4 NID1 PKD2 NOTCH2 YAP1 FGF2 IQGAP1 DCHS1 NPNT PDGFD PBX1
0.0753424	55	1066	1.3952	Intracellular protein transport	http://amigo.geneontology.org/amigo/term/GO:0006886	TENM1 ZFYVE16 TRAM2 AP4E1 GSK3B TNPO1 IPO11 HUWE1 NUP188 RIC1 NUP98 EXPH5 C2CD5 TMEM30A ARL6 CBLB PIKFYVE DNAJC27 NUP153 MED1 RAB3IP VPS13C TBC1D5 PRKAA1 TBC1D14 XPO4 TBC1D8B VPS36 TBC1D4 STX17 SORL1 RHBDD1 ANK3 VTI1A PTPN14 UHMK1 BCL2L11 VPS37A KIF5A FZD5 STXBP4 SMAD3 MAP1A TBC1D2B ZDHHC21 FAM91A1 PTPN11 YOD1 TRAK1 ZDHHC23 CHM KPNA5 VPS13A CEP290 ZDHHC11B
0.0764303	32	551	1.57047	Dephosphorylation	http://amigo.geneontology.org/amigo/term/GO:0016311	BOD1L1 PHLPP2 PPP1R12A WNK1 DLG1 GSK3B SSH1 MTMR3 INPP4B ARFGEF3 RCAN3 KNL1 SSH2 PTPRG PTPN14 MGAT5 PPARGC1B PPP1R15B SYNJ1 PPM1L PTPN13 ITGA2 SMAD3 NPNT PTPRM CSRNP3 PTPN11 HTT NUDT16 PLPP6 HACD2 ITGA1
0.0764303	27	444	1.64442	Regulation of protein catabolic process	http://amigo.geneontology.org/amigo/term/GO:0042176	ANKIB1 MYCBP2 UFL1 PIAS1 HIPK2 GSK3B HUWE1 RIC1 UBE3A WNT5A CBLB LRP1 SORL1 TMTC3 NKD1 RHBDD1 RNF217 EGFR OGT RNF144A ZYG11B CREBRF SMAD3 MAP1A SOCS5 SOCS4 AMER1
0.0764303	16	221	1.95776	Regulation of neuron apoptotic process	http://amigo.geneontology.org/amigo/term/GO:0043523	HIPK2 PAK3 SIX4 HIF1A TRIM2 CPEB4 LANCL1 FOXO3 LRP1 PDPK1 ATM BCL2L11 BRAF NDNF NF1 ITGA1
0.0765175	15	202	2.00803	Inner ear development	http://amigo.geneontology.org/amigo/term/GO:0048839	SLC4A7 COL11A1 SIX4 RPGRIP1L FZD3 LIN7A WNT5A PROX1 FREM2 FZD6 GJB2 DCHS1 PTPN11 CEP290 OPA1
0.0774619	53	1022	1.40235	Protein ubiquitination	http://amigo.geneontology.org/amigo/term/GO:0016567	ANKIB1 MYCBP2 UFL1 RC3H2 MID2 CNOT4 HUWE1 HIF1A RNF24 MIB1 HERC1 TRIM2 CBL PHC1 SASH1 CRBN UBE3A CBLB BIRC6 DCAF17 MED1 UBR4 RLIM RC3H1 USP44 SPOPL UBR3 FEM1C RNF217 SHPRH OGT RNF144A MED21 RNF111 TRIM44 RNF169 BMI1 RNF150 SOCS5 MTBP RNF213 KLHL15 TRAF6 SOCS4 TTC3 ASB7 AMER1 NHLRC3 TRIM33 UBE2V1 PRKDC NHLRC4
0.0781076	9	95	2.56183	Mesonephric epithelium development	http://amigo.geneontology.org/amigo/term/GO:0072163	DLG1 SIX4 SMAD5 PKD2 FGF2 DCHS1 SMAD3 NPNT PBX1
0.0781076	9	95	2.56183	Mesonephric tubule development	http://amigo.geneontology.org/amigo/term/GO:0072164	DLG1 SIX4 SMAD5 PKD2 FGF2 DCHS1 SMAD3 NPNT PBX1
0.0782256	10	112	2.41442	Synaptic vesicle exocytosis	http://amigo.geneontology.org/amigo/term/GO:0016079	GSK3B RIMS3 PREPL SYT2 BRAF SYNJ1 STXBP5 P2RY1 PCLO ERC2
0.0782256	3	12	6.76038	Hemidesmosome assembly	http://amigo.geneontology.org/amigo/term/GO:0031581	LAMA3 LAMC1 DST
0.0782256	3	12	6.76038	Adherens junction assembly	http://amigo.geneontology.org/amigo/term/GO:0034333	VCL HIPK1 PAK2
0.0782256	3	12	6.76038	Embryonic camera-type eye formation	http://amigo.geneontology.org/amigo/term/GO:0060900	WNT5A PROX1 FRS2
0.0788757	8	79	2.73838	Response to activity	http://amigo.geneontology.org/amigo/term/GO:0014823	HIF1A CBL PRKAA1 PRKAA2 ITGA2 RYR2 OPA1 PRKDC
0.0788757	8	79	2.73838	Pancreas development	http://amigo.geneontology.org/amigo/term/GO:0031016	GSK3B WNT5A PROX1 ONECUT2 CLOCK PDPK1 ILDR2 CCDC39
0.079519	5	35	3.86307	Neuron cellular homeostasis	http://amigo.geneontology.org/amigo/term/GO:0070050	CLCN3 PRKAA1 TAOK1 MAP1A P2RY1
0.079519	5	35	3.86307	Lens fiber cell differentiation	http://amigo.geneontology.org/amigo/term/GO:0070306	PROX1 FGF2 SLC7A11 FRS2 SMAD3
0.079802	13	166	2.11771	Negative regulation of cytoskeleton organization	http://amigo.geneontology.org/amigo/term/GO:0051494	ARFGEF1 SPTB SSH1 CRACD TMOD3 SSH2 PHLDB2 PLEKHH2 TMSB15B TAOK1 CLASP2 ATXN7 PAK2
0.0800633	21	322	1.76358	Regulation of canonical Wnt signaling pathway	http://amigo.geneontology.org/amigo/term/GO:0060828	CCDC88C WNK1 ASPM GSK3B WNT5A USP34 FOXO3 INVS ZBED3 LRP4 YAP1 FGF2 NKD1 LIMD1 EGFR EDA FZD6 SMAD3 CSNK1G1 AMER1 CTNND1
0.0810354	6	49	3.31121	Thymus development	http://amigo.geneontology.org/amigo/term/GO:0048538	SIX4 ATM BCL2L11 BRAF PBX1 PRKDC
0.0810354	6	49	3.31121	Regulation of muscle organ development	http://amigo.geneontology.org/amigo/term/GO:0048634	LOX CENPF SOX15 PRKAA1 MEGF10 SMAD3
0.0813088	10	113	2.39305	Substrate adhesion-dependent cell spreading	http://amigo.geneontology.org/amigo/term/GO:0034446	MEGF9 ITGA4 FN1 RREB1 LAMC1 ITGAV DOCK1 BRAF CRK PEAK1
0.0813088	10	113	2.39305	Positive regulation of endocytosis	http://amigo.geneontology.org/amigo/term/GO:0045807	MIB1 CBL WNT5A LRP1 HIP1 TBC1D5 BICD1 SYNJ1 ITGA2 ANO6
0.0813088	9	96	2.53514	Nephron tubule development	http://amigo.geneontology.org/amigo/term/GO:0072080	DLG1 SIX4 PKD2 NOTCH2 YAP1 FGF2 DCHS1 NPNT PBX1
0.0813088	10	113	2.39305	Negative regulation of cellular response to growth factor stimulus	http://amigo.geneontology.org/amigo/term/GO:0090288	ATP2B4 HIPK2 SMAD5 WNT5A SORL1 FGF2 FBN1 NF1 TRIM33 BMPR2
0.08145	7	64	2.95767	Positive regulation of dephosphorylation	http://amigo.geneontology.org/amigo/term/GO:0035306	PPP1R12A PPARGC1B PPP1R15B ITGA2 SMAD3 NPNT ITGA1
0.0824043	13	167	2.10503	Gene silencing by miRNA	http://amigo.geneontology.org/amigo/term/GO:0035195	AGO1 NUP188 DICER1 NUP98 AGO2 NUP153 CNOT1 AGO4 TUT4 LIMD1 EGFR SMAD3 LIN28B
0.082548	8	80	2.70415	Regulation of bone mineralization	http://amigo.geneontology.org/amigo/term/GO:0030500	HIF1A BMP2K FBN2 DDR2 SGMS2 SMAD3 ANO6 BMPR2
0.082548	4	23	4.70287	P-body assembly	http://amigo.geneontology.org/amigo/term/GO:0033962	CNOT1 RC3H1 LIMD1 DYNC1H1
0.082548	4	23	4.70287	Kinetochore organization	http://amigo.geneontology.org/amigo/term/GO:0051383	CENPF SMC2 CENPE CENPC
0.082548	22	344	1.7294	Regulation of protein serine/threonine kinase activity	http://amigo.geneontology.org/amigo/term/GO:0071900	TENM1 ATP2B4 HIPK3 SASH1 WNT5A PROX1 PKD2 CCNT1 SORL1 FGF2 IQGAP1 EGFR ADAM17 FZD5 RICTOR PDGFD TRAF6 EPGN INCA1 NF1 HTT INKA2
0.0831783	23	365	1.70399	Positive regulation of cell projection organization	http://amigo.geneontology.org/amigo/term/GO:0031346	TENM1 CNTN1 PAK3 TMEM30A WNT5A CCDC88A FN1 LRP1 RREB1 MACF1 KIDINS220 IQGAP1 ABL2 PROM2 BRAF ITGA2 NDNF CREB3L2 TRAK1 HTT OPA1 BMPR2 TENM3
0.0831783	36	644	1.51164	Regulation of plasma membrane bounded cell projection organization	http://amigo.geneontology.org/amigo/term/GO:0120035	TENM1 CNTN1 SYNE2 PAK3 CHRNA3 GSK3B SEMA4G TMEM30A UBE3A WNT5A CCDC88A FN1 LRP1 RREB1 THOC2 MACF1 KIDINS220 LRP4 YAP1 IQGAP1 ABL2 PTPRG SPOCK1 HOMER1 TNIK BRAF CRK TANC2 NDNF PAK2 CREB3L2 TRAK1 HTT OPA1 BMPR2 TENM3
0.0845029	18	264	1.84374	Vascular process in circulatory system	http://amigo.geneontology.org/amigo/term/GO:0003018	SLC7A2 PIK3C2A CPS1 ATP2B4 SLC38A1 LEPR SLC16A7 LRP1 ATP8A1 ABCC4 DOCK4 SLC6A6 EGFR SLC2A13 P2RY1 ZDHHC21 BMPR2 ITGA1
0.0847949	10	114	2.37206	Nephron epithelium development	http://amigo.geneontology.org/amigo/term/GO:0072009	DLG1 SIX4 PKD2 NOTCH2 YAP1 FGF2 IQGAP1 DCHS1 NPNT PBX1
0.0856832	6	50	3.24498	Visual behavior	http://amigo.geneontology.org/amigo/term/GO:0007632	PIAS1 DDHD2 HIF1A SLC7A11 BRAF NF1
0.0856832	5	36	3.75577	Regulation of keratinocyte proliferation	http://amigo.geneontology.org/amigo/term/GO:0010837	MED1 NOTCH2 YAP1 CD109 STXBP4
0.0856832	7	65	2.91216	Negative regulation of BMP signaling pathway	http://amigo.geneontology.org/amigo/term/GO:0030514	HIPK2 SMAD5 WNT5A SORL1 FBN1 TRIM33 BMPR2
0.0856832	6	50	3.24498	Hippo signaling	http://amigo.geneontology.org/amigo/term/GO:0035329	MOB1A YAP1 LIMD1 WWC2 DCHS1 TEAD1
0.0856832	6	50	3.24498	Positive regulation of ossification	http://amigo.geneontology.org/amigo/term/GO:0045778	WNT5A FBN2 SMAD3 ANO6 PTPN11 BMPR2
0.0856832	6	50	3.24498	Positive regulation of fibroblast proliferation	http://amigo.geneontology.org/amigo/term/GO:0048146	WNT5A FN1 DDR2 BMI1 PDGFD PRKDC
0.0856832	7	65	2.91216	Ureteric bud morphogenesis	http://amigo.geneontology.org/amigo/term/GO:0060675	DLG1 SIX4 PKD2 FGF2 DCHS1 NPNT PBX1
0.0856832	6	50	3.24498	Response to epidermal growth factor	http://amigo.geneontology.org/amigo/term/GO:0070849	CBL MED1 IQGAP1 PDPK1 EGFR PTPN11
0.0856832	7	65	2.91216	Axonal transport	http://amigo.geneontology.org/amigo/term/GO:0098930	HIF1A DST KIF5A MAP1A TRAK1 DYNC1H1 OPA1
0.0856832	7	65	2.91216	Regulation of endothelial cell apoptotic process	http://amigo.geneontology.org/amigo/term/GO:2000351	KRIT1 ITGA4 FOXO3 PDPK1 BRAF NDNF ANO6
0.0880911	38	692	1.48494	Regulation of growth	http://amigo.geneontology.org/amigo/term/GO:0040008	SPAG9 TGFBR3 GSK3B SLC23A2 SEMA4G SIX4 HIF1A IL7 WNT5A FN1 PROX1 LRP1 MACF1 SOX15 NOTCH2 YAP1 FGF2 KIAA1109 NKD1 SYT2 VPS54 EGFR ADAM17 WWC2 SPOCK1 BCL2L11 CLASP2 SMAD3 CRK SOCS5 SERTAD2 SOCS4 PAK2 PLCB1 PPARA ITSN2 BMPR2 PRKDC
0.0881139	14	188	2.01373	Pallium development	http://amigo.geneontology.org/amigo/term/GO:0021543	PHLPP2 SYNE2 ATP2B4 ASPM GSK3B HIF1A EZH1 PROX1 LRP1 TACC1 DIXDC1 CRK PLCB1 NF1
0.0881139	15	207	1.95953	Positive regulation of Wnt signaling pathway	http://amigo.geneontology.org/amigo/term/GO:0030177	WNK1 ASPM WNT5A USP34 MACF1 ZBED3 YAP1 FGF2 NKD1 EGFR DIXDC1 EDA SMAD3 CSNK1G1 AMER1
0.0881139	17	246	1.86872	Regulation of dephosphorylation	http://amigo.geneontology.org/amigo/term/GO:0035303	BOD1L1 PPP1R12A WNK1 GSK3B MTMR3 ARFGEF3 RCAN3 KNL1 MGAT5 PPARGC1B PPP1R15B ITGA2 SMAD3 NPNT CSRNP3 HTT ITGA1
0.0883186	9	98	2.4834	Pigmentation	http://amigo.geneontology.org/amigo/term/GO:0043473	ARL6 PIKFYVE LYST BCL2L11 EDA VANGL1 NF1 MYO5A SZT2
0.0883186	18	266	1.82988	Protein acylation	http://amigo.geneontology.org/amigo/term/GO:0043543	GSK3B KAT6A ZNF451 KMT2A NCOA3 PRKAA1 CLOCK NAA30 OGT TAOK1 PRKAA2 BMI1 FAM161A ZDHHC21 ZDHHC23 TRRAP SMC5 ZDHHC11B
0.0893932	4	24	4.50692	Type B pancreatic cell development	http://amigo.geneontology.org/amigo/term/GO:0003323	GSK3B WNT5A CLOCK PDPK1
0.0893932	3	13	6.24035	ER overload response	http://amigo.geneontology.org/amigo/term/GO:0006983	GSK3B BCL2L11 PPP1R15B
0.0893932	3	13	6.24035	Midgut development	http://amigo.geneontology.org/amigo/term/GO:0007494	CPS1 WNT5A EGFR
0.0893932	3	13	6.24035	Post-embryonic animal morphogenesis	http://amigo.geneontology.org/amigo/term/GO:0009886	ATRX BCL2L11 FBN1
0.0893932	4	24	4.50692	Histone deubiquitination	http://amigo.geneontology.org/amigo/term/GO:0016578	MYSM1 ATXN7 USP49 TRRAP
0.0893932	6	51	3.18136	Peptidyl-lysine trimethylation	http://amigo.geneontology.org/amigo/term/GO:0018023	ATRX KMT2A OGT NSD3 KMT2D TET2
0.0893932	26	433	1.62374	Peptidyl-lysine modification	http://amigo.geneontology.org/amigo/term/GO:0018205	PIAS1 KMT2C KAT6A ATRX NUP188 EZH1 NUP98 ZNF451 LOX ASH1L KMT2A NCOA3 NUP153 PRKAA1 CLOCK SENP7 SETD7 OGT NSD3 PRKAA2 NSD1 KMT2D BMI1 TET2 TRRAP SMC5
0.0893932	76	1577	1.30321	Reproductive process	http://amigo.geneontology.org/amigo/term/GO:0022414	CYP26B1 PIAS1 TNC ATP2B4 FOXJ2 ASPM AFF4 SMC1A DLG1 ADCYAP1R1 ATRX CCDC134 CACNA1I SIX4 HIF1A CENPI FNDC3A DNAH11 CBL PARP11 SLC38A1 SMAD5 UBE3A WNT5A BIRC6 ASH1L LEPR FOXO3 PKD2 AGO2 MED1 SOX15 TEX15 NOTCH2 AGO4 HOOK1 TUT4 CLOCK ADAM19 SMC2 KNL1 TUBGCP4 TAF4B RHBDD1 CENPC EGFR ATM BCL2L11 FZD5 ITGA2 RHOBTB3 KDM1B GJB2 E2F7 FRS2 KMT2D P2RY1 ZNF318 STOX2 SLCO4C1 NECTIN3 PTPN11 PLCB1 PBX1 MYBL1 SPI…
0.0893932	28	475	1.59403	Myeloid cell differentiation	http://amigo.geneontology.org/amigo/term/GO:0030099	UFL1 GAB2 KMT2C HIPK2 TGFBR3 CNOT4 KAT6A AGO1 HIF1A RASSF2 LOX SMAD5 KMT2A FOXO3 MED1 NOTCH2 AGO4 TMOD3 CAMK4 PPARGC1B CD109 FBN1 KMT2D TET2 TRAF6 PTPN11 NCOA6 PRKDC
0.0893932	4	24	4.50692	Polarized epithelial cell differentiation	http://amigo.geneontology.org/amigo/term/GO:0030859	MYO9A FAT1 LAMA1 WNT5A
0.0893932	3	13	6.24035	Positive regulation of intracellular estrogen receptor signaling pathway	http://amigo.geneontology.org/amigo/term/GO:0033148	MED1 YAP1 KMT2D
0.0893932	3	13	6.24035	Intraciliary retrograde transport	http://amigo.geneontology.org/amigo/term/GO:0035721	WDR35 DYNC2I1 DYNC2H1
0.0893932	3	13	6.24035	Phosphatidylinositol-3-phosphate biosynthetic process	http://amigo.geneontology.org/amigo/term/GO:0036092	PIK3C2A INPP4B ATM
0.0893932	16	228	1.89765	Ear development	http://amigo.geneontology.org/amigo/term/GO:0043583	SLC4A7 COL11A1 SIX4 RPGRIP1L FZD3 LIN7A WNT5A PROX1 FREM2 BCL2L11 FZD6 GJB2 DCHS1 PTPN11 CEP290 OPA1
0.0893932	18	267	1.82302	Positive regulation of protein catabolic process	http://amigo.geneontology.org/amigo/term/GO:0045732	ANKIB1 PIAS1 GSK3B HUWE1 WNT5A CBLB LRP1 SORL1 TMTC3 NKD1 RHBDD1 RNF217 RNF144A ZYG11B CREBRF SOCS5 SOCS4 AMER1
0.0893932	8	82	2.6382	Regulation of fibroblast proliferation	http://amigo.geneontology.org/amigo/term/GO:0048145	WNT5A FN1 DDR2 TP53INP1 BMI1 PDGFD NF1 PRKDC
0.0893932	39	717	1.47088	Negative regulation of cellular component organization	http://amigo.geneontology.org/amigo/term/GO:0051129	ARFGEF1 SPTB GSK3B SSH1 ATRX HUWE1 SEMA4G CRACD CRBN UBE3A WNT5A CENPF LRP1 THOC2 LRP4 USP44 TBC1D4 SORL1 YAP1 TET1 ITGAV TMOD3 SSH2 PTPRG PHLDB2 ATM SPOCK1 PLEKHH2 PROM2 TMSB15B TAOK1 NEU3 CLASP2 ATXN7 MTBP PHF8 PAK2 PHF2 OPA1
0.0893932	4	24	4.50692	Trabecula formation	http://amigo.geneontology.org/amigo/term/GO:0060343	TGFBR3 ADGRG6 FBN2 PPARGC1B
0.0893932	3	13	6.24035	Intestinal epithelial cell development	http://amigo.geneontology.org/amigo/term/GO:0060576	HIF1A IL6ST YAP1
0.0893932	4	24	4.50692	Establishment of monopolar cell polarity	http://amigo.geneontology.org/amigo/term/GO:0061162	MYO9A FAT1 LAMA1 WNT5A
0.0893932	12	152	2.13486	Neural precursor cell proliferation	http://amigo.geneontology.org/amigo/term/GO:0061351	ASPM HIF1A FZD3 WNT5A DOCK7 PROX1 FOXO3 FGF2 DIXDC1 FZD6 FRS2 NF1
0.0893932	7	66	2.86804	Mesonephric tubule morphogenesis	http://amigo.geneontology.org/amigo/term/GO:0072171	DLG1 SIX4 PKD2 FGF2 DCHS1 NPNT PBX1
0.0893932	13	170	2.06788	Import across plasma membrane	http://amigo.geneontology.org/amigo/term/GO:0098739	SLC7A2 ATP2B4 WNK1 DLG1 SLC36A1 SLC6A6 SLC12A6 SLC7A11 STEAP2 SLC30A1 LRRC8C WNK3 SLC9A6
0.0893932	23	369	1.68551	Mitotic nuclear division	http://amigo.geneontology.org/amigo/term/GO:0140014	CDK13 KIF2A SMC1A ATRX NUP188 NUP98 TENT4A CENPF USP44 SMC2 CENPE CENPC MKI67 ATM TTN CLASP2 SPICE1 MAP9 MTBP PHF8 EPGN TOGARAM1 SMC5
0.0893932	7	66	2.86804	Regulation of sodium ion transmembrane transport	http://amigo.geneontology.org/amigo/term/GO:1902305	ATP2B4 WNK1 DLG1 ANK3 UTRN SCN5A WNK3
0.0893932	13	170	2.06788	Negative regulation of supramolecular fiber organization	http://amigo.geneontology.org/amigo/term/GO:1902904	ARFGEF1 SPTB SSH1 CRACD TMOD3 SSH2 PHLDB2 PLEKHH2 TMSB15B TAOK1 CLASP2 ATXN7 PAK2
0.0893932	3	13	6.24035	Regulation of miRNA metabolic process	http://amigo.geneontology.org/amigo/term/GO:2000628	RC3H2 RC3H1 LIN28B
0.0898833	9	99	2.45832	Mesonephros development	http://amigo.geneontology.org/amigo/term/GO:0001823	DLG1 SIX4 SMAD5 PKD2 FGF2 DCHS1 SMAD3 NPNT PBX1
0.0902989	76	1580	1.30073	Reproduction	http://amigo.geneontology.org/amigo/term/GO:0000003	CYP26B1 PIAS1 TNC ATP2B4 FOXJ2 ASPM AFF4 SMC1A DLG1 ADCYAP1R1 ATRX CCDC134 CACNA1I SIX4 HIF1A CENPI FNDC3A DNAH11 CBL PARP11 SLC38A1 SMAD5 UBE3A WNT5A BIRC6 ASH1L LEPR FOXO3 PKD2 AGO2 MED1 SOX15 TEX15 NOTCH2 AGO4 HOOK1 TUT4 CLOCK ADAM19 SMC2 KNL1 TUBGCP4 TAF4B RHBDD1 CENPC EGFR ATM BCL2L11 FZD5 ITGA2 RHOBTB3 KDM1B GJB2 E2F7 FRS2 KMT2D P2RY1 ZNF318 STOX2 SLCO4C1 NECTIN3 PTPN11 PLCB1 PBX1 MYBL1 SPI…
0.0903368	5	37	3.65426	Positive regulation of sodium ion transport	http://amigo.geneontology.org/amigo/term/GO:0010765	CNTN1 WNK1 ANK3 SCN5A WNK3
0.0906512	13	171	2.05579	Morphogenesis of a polarized epithelium	http://amigo.geneontology.org/amigo/term/GO:0001738	LAMA3 MYO9A EXOC5 FAT1 LAMA1 RPGRIP1L FZD3 WNT5A NKD1 FZD5 FZD6 VANGL1 CPLANE1
0.0933948	8	83	2.60641	Regulation of muscle adaptation	http://amigo.geneontology.org/amigo/term/GO:0043502	GTF2IRD1 ATP2B4 FOXO3 IL6ST UTRN SMAD3 SCN5A PPARA
0.0933948	8	83	2.60641	Fibroblast proliferation	http://amigo.geneontology.org/amigo/term/GO:0048144	WNT5A FN1 DDR2 TP53INP1 BMI1 PDGFD NF1 PRKDC
0.0933948	8	83	2.60641	Positive regulation of NIK/NF-kappaB signaling	http://amigo.geneontology.org/amigo/term/GO:1901224	RC3H2 NFAT5 SASH1 RC3H1 EGFR EDA TRIM44 TRAF6
0.0936437	11	135	2.20338	Peptidyl-threonine modification	http://amigo.geneontology.org/amigo/term/GO:0018210	WNK1 HIPK2 GSK3B HIPK3 WNT5A DYRK2 PDPK1 CDC42BPA HIPK1 WNK3 PRKDC
0.0936915	7	67	2.82523	Adherens junction organization	http://amigo.geneontology.org/amigo/term/GO:0034332	VCL DSP HIPK1 DCHS1 NECTIN3 PAK2 CTNND1
0.0936915	49	948	1.39772	Regulation of transferase activity	http://amigo.geneontology.org/amigo/term/GO:0051338	TENM1 AKAP11 ATP2B4 WNK1 DLG1 PAK3 CHRNA3 GSK3B DOCK3 RASSF2 RBL2 CBL HIPK3 SASH1 WNT5A CBLB CCDC88A PROX1 PKD2 CCNT1 DSTYK USP44 SORL1 FGF2 CENPE IQGAP1 PDPK1 EGFR ITPRIP ADAM17 CACUL1 TNIK TTN TAOK1 DDR2 FZD5 RICTOR BMI1 PARM1 PDGFD SOCS5 TRAF6 SOCS4 PAK2 EPGN INCA1 NF1 HTT INKA2
0.0938229	13	172	2.04384	Vacuolar transport	http://amigo.geneontology.org/amigo/term/GO:0007034	ZFYVE16 LRP1 VPS13C HOOK1 VPS36 SORL1 LYST VPS54 VTI1A VPS37A TRAK1 IGF2R VPS13A
0.0938489	14	191	1.9821	Regulation of stress-activated MAPK cascade	http://amigo.geneontology.org/amigo/term/GO:0032872	ZMYND11 HIPK2 DLG1 MAGI3 RASSF2 FKTN HIPK3 SASH1 WNT5A CRACR2A EGFR TAOK1 TRAF6 PLCB1
0.0938489	9	100	2.43374	Maintenance of protein location	http://amigo.geneontology.org/amigo/term/GO:0045185	CCDC88A PKD2 VPS13C SORL1 FBN2 ANK3 TMSB15B FBN1 VPS13A
0.0951404	69	1418	1.31584	Regulation of hydrolase activity	http://amigo.geneontology.org/amigo/term/GO:0051336	BOD1L1 PPP1R12A WNK1 ARFGEF1 MYO9A RASAL2 ADCYAP1R1 GSK3B SYDE2 ARHGAP5 ITIH6 RIC1 ARHGAP21 TBC1D19 OAS3 ARFGEF3 WNT5A CBLB FN1 BIRC6 DOCK7 LEPR RCAN3 WDR35 LRP1 HIP1 DOCK4 TBC1D5 TBC1D14 TBC1D8B ARHGAP32 TBC1D4 GARNL3 CPEB2 SORL1 KNL1 FGF2 IQGAP1 PDPK1 ABL2 EGFR DOCK1 BICD1 MGAT5 SPOCK1 BCL2L11 PROM2 PPARGC1B CD109 PPP1R15B ITGA2 RICTOR STXBP5 SMAD3 CRK TBC1D2B NPNT RALGAPA1 CSRNP3 FGD6 PAK2 PLC…
0.0951404	17	250	1.83882	Positive regulation of cell cycle process	http://amigo.geneontology.org/amigo/term/GO:0090068	ATRX WNT5A MED1 SOX15 TMOD3 EGFR ADAM17 LSM11 E2F7 STXBP4 MTBP EPGN PLCB1 PBX1 DYNC1H1 NUDT16 SMC5
0.0973368	14	192	1.97178	Lung development	http://amigo.geneontology.org/amigo/term/GO:0030324	TNC RC3H2 LAMA1 LOX WNT5A PROX1 YAP1 FGF2 EGFR SLC7A11 MAN1A2 BMPR2 ATXN1L CCDC39
0.0982607	8	84	2.57538	Hair follicle development	http://amigo.geneontology.org/amigo/term/GO:0001942	FZD3 WNT5A LRP4 EGFR CD109 EDA FZD6 ZDHHC21
0.0982607	8	84	2.57538	Endosome organization	http://amigo.geneontology.org/amigo/term/GO:0007032	EEA1 CLCN3 EXOC8 HOOK1 VPS36 DNAJC13 VPS37A SYNJ1
0.0982607	5	38	3.55809	Cellular response to estradiol stimulus	http://amigo.geneontology.org/amigo/term/GO:0071392	NCOA3 EGFR BCL2L11 ITGA2 LCOR
0.0982607	5	38	3.55809	Dendrite extension	http://amigo.geneontology.org/amigo/term/GO:0097484	SPAG9 SLC23A2 SYT2 ITSN2 SLC9A6
0.0982607	52	1021	1.37724	Mitotic cell cycle process	http://amigo.geneontology.org/amigo/term/GO:1903047	PIAS1 PPP1R12A CDK13 KIF2A SMC1A DLG1 PPP1R12B CNOT4 ATRX NUP188 CENPI RBL2 CEP152 NUP98 TENT4A ALMS1 CENPF PKD2 NEK9 CNOT1 USP44 SMC2 KNL1 TMOD3 CENPE CENPC EGFR TACC1 MKI67 NPAT ATM ANK3 ADAM17 CACUL1 TTN LSM11 TAOK1 CLASP2 SPICE1 MAP9 E2F7 MTBP PHF8 EPGN PLCB1 PBX1 DYNC1H1 HTT CEP290 TOGARAM1 SMC5 DYNLL2
0.0990226	7	68	2.78369	Negative regulation of actin filament polymerization	http://amigo.geneontology.org/amigo/term/GO:0030837	ARFGEF1 SPTB SSH1 CRACD TMOD3 SSH2 TMSB15B
0.0990226	4	25	4.32664	Positive regulation of glycolytic process	http://amigo.geneontology.org/amigo/term/GO:0045821	HIF1A PRKAA1 PRKAA2 ENTPD5
0.0990226	4	25	4.32664	Establishment or maintenance of monopolar cell polarity	http://amigo.geneontology.org/amigo/term/GO:0061339	MYO9A FAT1 LAMA1 WNT5A
0.0996488	55	1092	1.36198	Chromosome organization	http://amigo.geneontology.org/amigo/term/GO:0051276	RECQL KDM7A ZMYND11 KMT2C SMC1A KAT6A ATRX SMCHD1 CENPI RBL2 EZH1 ASCC3 TENT4A ASH1L CENPF KMT2A KDM3B CHD6 HELB SOX15 PRKAA1 TEX15 AGO4 USP44 SMC2 KNL1 TET1 CENPE CENPC SETD7 SHPRH OGT NSD3 MKI67 ATM TTN SMG1 PRKAA2 MYSM1 PBRM1 USP49 KDM1B NSD1 KMT2D BMI1 TET2 PHF8 ATR CHD9 ZNF518B TRRAP RAD54B PHF2 SMC5 PRKDC
0.100298	18	272	1.78951	Positive regulation of growth	http://amigo.geneontology.org/amigo/term/GO:0045927	TGFBR3 SLC23A2 IL7 FN1 PROX1 LRP1 MACF1 SOX15 YAP1 FGF2 SYT2 EGFR ADAM17 CRK PLCB1 ITSN2 BMPR2 PRKDC
0.102125	37	681	1.46922	Organophosphate biosynthetic process	http://amigo.geneontology.org/amigo/term/GO:0090407	PIK3C2A CPS1 ADCYAP1R1 CPNE3 DDHD2 PDPR XYLB MTMR3 DDHD1 SPTLC2 DGKH PLEKHA8 INPP4B PIKFYVE PANK3 FAM126A FGF2 PIGM HTR2C ATM IPMK FAM126B SLC26A2 SMG1 SYNJ1 PTPN13 SGMS2 PGAP4 P2RY1 ELOVL6 SOCS5 SOCS4 PPARA PGAP1 PIGN HACD2 MT-ATP8
0.102351	6	53	3.0613	Positive regulation of cell cycle G1/S phase transition	http://amigo.geneontology.org/amigo/term/GO:1902808	EGFR ADAM17 LSM11 STXBP4 MTBP PLCB1
0.102427	23	376	1.65414	Regulation of intracellular transport	http://amigo.geneontology.org/amigo/term/GO:0032386	TENM1 PPP1R12A GSK3B HUWE1 C2CD5 TMEM30A DNAJC27 NUP153 PRKAA1 XPO4 SORL1 DNAJC13 ANK3 PTPN14 UHMK1 FZD5 CREBRF SMAD3 PTPN11 YOD1 DYNC1H1 PGAP1 CEP290
0.103147	18	273	1.78296	Learning or memory	http://amigo.geneontology.org/amigo/term/GO:0007611	NRXN3 PIAS1 DDHD2 HIF1A DNAH11 ATP8A1 ATXN1 EGFR EIF4EBP2 SLC7A11 CAMK4 BRAF SYNJ1 MAP1A PLCB1 NF1 HTT ATXN1L
0.103147	17	253	1.81702	Neuron apoptotic process	http://amigo.geneontology.org/amigo/term/GO:0051402	HIPK2 PAK3 SIX4 HIF1A TRIM2 CPEB4 LANCL1 FOXO3 LRP1 PDPK1 USP53 ATM BCL2L11 BRAF NDNF NF1 ITGA1
0.103147	14	194	1.95145	Regulation of stress-activated protein kinase signaling cascade	http://amigo.geneontology.org/amigo/term/GO:0070302	ZMYND11 HIPK2 DLG1 MAGI3 RASSF2 FKTN HIPK3 SASH1 WNT5A CRACR2A EGFR TAOK1 TRAF6 PLCB1
0.103147	41	772	1.43614	Cellular response to nitrogen compound	http://amigo.geneontology.org/amigo/term/GO:1901699	PIK3C2A CPS1 ATP2B4 CHRNA3 GSK3B SSH1 ATRX ZNF106 C2CD5 CPEB4 ITGA4 FOXO3 PKD2 ITPR2 LRP1 PRKAA1 IRS4 TBC1D4 CPEB2 SORL1 PDPK1 OGT HTR2C EIF4EBP2 BCL2L11 GJB2 FBN1 STXBP4 CRK P2RY1 SIK2 PDGFD PTPN11 PLCB1 SP1 COL4A1 DDI2 MYO5A RYR2 OPA1 PRKDC
0.103272	3	14	5.79461	RNA secondary structure unwinding	http://amigo.geneontology.org/amigo/term/GO:0010501	AGO1 AGO2 AGO4
0.103272	3	14	5.79461	Regulation of sulfur metabolic process	http://amigo.geneontology.org/amigo/term/GO:0042762	PDPR SLC7A11 SP1
0.103272	3	14	5.79461	Negative regulation of cytosolic calcium ion concentration	http://amigo.geneontology.org/amigo/term/GO:0051481	LRP1 SMAD3 GTF2I
0.103272	3	14	5.79461	Left/right axis specification	http://amigo.geneontology.org/amigo/term/GO:0070986	EPB41L5 NOTCH2 ARL13B
0.103272	13	175	2.0088	Response to BMP	http://amigo.geneontology.org/amigo/term/GO:0071772	ZFYVE16 HIPK2 NEO1 TGFBR3 SMAD5 WNT5A NOTCH2 SORL1 FBN1 SMAD3 SLC33A1 TRIM33 BMPR2
0.103272	13	175	2.0088	Cellular response to BMP stimulus	http://amigo.geneontology.org/amigo/term/GO:0071773	ZFYVE16 HIPK2 NEO1 TGFBR3 SMAD5 WNT5A NOTCH2 SORL1 FBN1 SMAD3 SLC33A1 TRIM33 BMPR2
0.103272	3	14	5.79461	Regulation of receptor clustering	http://amigo.geneontology.org/amigo/term/GO:1903909	SSH1 LRP4 SLC7A11
0.103571	28	484	1.56439	Glycerolipid metabolic process	http://amigo.geneontology.org/amigo/term/GO:0046486	PIK3C2A CPS1 CPNE3 DDHD2 MTMR3 DDHD1 DGKH PLEKHA8 INPP4B PIKFYVE FAM126A SORL1 FGF2 PIGM HTR2C ATM IPMK FAM126B SMG1 SYNJ1 PTPN13 PGAP4 SOCS5 PTPN11 SOCS4 PLCB1 PGAP1 PIGN
0.103571	11	138	2.15548	Epithelial tube formation	http://amigo.geneontology.org/amigo/term/GO:0072175	SIX4 HIF1A MIB1 FZD3 WNT5A PROX1 FGF2 FZD6 TRAF6 CEP290 OPA1
0.105343	5	39	3.46686	Brain morphogenesis	http://amigo.geneontology.org/amigo/term/GO:0048854	FZD3 WNT5A FOXO3 FZD6 NF1
0.105343	5	39	3.46686	Positive regulation of G1/S transition of mitotic cell cycle	http://amigo.geneontology.org/amigo/term/GO:1900087	EGFR ADAM17 LSM11 MTBP PLCB1
0.105343	5	39	3.46686	Regulation of actin filament-based movement	http://amigo.geneontology.org/amigo/term/GO:1903115	DSG2 DLG1 DSP SCN5A RYR2
0.105365	14	195	1.94144	Regulation of cell cycle G1/S phase transition	http://amigo.geneontology.org/amigo/term/GO:1902806	ATP2B4 DLG1 CNOT4 RBL2 PKD2 CNOT1 EGFR ATM ADAM17 LSM11 E2F7 STXBP4 MTBP PLCB1
0.105389	12	157	2.06687	Golgi organization	http://amigo.geneontology.org/amigo/term/GO:0007030	ARFGEF1 HUWE1 ARHGAP21 HOOK1 STX17 RAB30 VTI1A CLASP2 LYSMD3 DYNC2H1 HTT GOLGA8B
0.105802	44	843	1.41142	Inorganic cation transmembrane transport	http://amigo.geneontology.org/amigo/term/GO:0098662	SLC4A7 ATP2B4 WNK1 DLG1 TRPM7 CACNA1I JPH1 CLCN3 SLC4A9 CRBN PKD2 ITPR2 SLC36A1 CRACR2A SLC6A6 SLC6A11 ITGAV FGF2 SLC12A6 PDPK1 HTR2C CNNM2 ITPR1 KCNA6 ANK3 UTRN STEAP2 CACHD1 KCNT2 SLC33A1 SLC30A1 KCNMB3 CLCN5 ANO6 SCN5A KCNQ5 WNK3 SCN8A HTT RYR2 SLC9A6 MT-ND5 OPA1 MT-ATP8
0.106943	15	215	1.88662	Regulation of carbohydrate metabolic process	http://amigo.geneontology.org/amigo/term/GO:0006109	ADCYAP1R1 GSK3B NUP188 HIF1A NUP98 LEPR NUP153 DYRK2 PRKAA1 OGT PRKAA2 P2RY1 PPARA ENTPD5 SLC35B4
0.106943	15	215	1.88662	Meiotic cell cycle process	http://amigo.geneontology.org/amigo/term/GO:1903046	CYP26B1 FOXJ2 ASPM ATRX WNT5A TEX15 AGO4 SMC2 CENPC ATM BCL2L11 PLCB1 MYBL1 RAD54B FOXJ3
0.107406	11	139	2.13998	Lipoprotein metabolic process	http://amigo.geneontology.org/amigo/term/GO:0042157	LRP1 ITGAV PIGM ATM PGAP4 ZDHHC21 ZDHHC23 PPARA PGAP1 PIGN ZDHHC11B
0.107569	33	596	1.49727	Negative regulation of protein modification process	http://amigo.geneontology.org/amigo/term/GO:0031400	SPAG9 AASS UFL1 BOD1L1 ATP2B4 WNK1 GSK3B RASSF2 CBL HIPK3 ZNF451 CBLB PRKAA1 ZBED3 USP44 SORL1 PDPK1 SPOPL OGT ITPRIP MGAT5 CD109 PPP1R15B PRKAA2 PTPN13 TRIM44 SOCS5 SOCS4 PAK2 INCA1 NF1 INKA2 PRKDC
0.107569	6	54	3.00461	Positive regulation of blood vessel endothelial cell migration	http://amigo.geneontology.org/amigo/term/GO:0043536	PIK3C2A HIF1A FGF2 PDPK1 ADAM17 SP1
0.107691	10	121	2.23484	Regulation of purine nucleotide metabolic process	http://amigo.geneontology.org/amigo/term/GO:1900542	PDPR NUP188 HIF1A NUP98 NUP153 PRKAA1 OGT PRKAA2 PPARA ENTPD5
0.108309	14	196	1.93154	Respiratory tube development	http://amigo.geneontology.org/amigo/term/GO:0030323	TNC RC3H2 LAMA1 LOX WNT5A PROX1 YAP1 FGF2 EGFR SLC7A11 MAN1A2 BMPR2 ATXN1L CCDC39
0.109299	7	70	2.70415	Somitogenesis	http://amigo.geneontology.org/amigo/term/GO:0001756	MIB1 WNT5A EPB41L5 NKD1 ATM SMAD3 PRKDC
0.109299	7	70	2.70415	Embryonic pattern specification	http://amigo.geneontology.org/amigo/term/GO:0009880	SMAD5 WNT5A EPB41L5 FZD5 FRS2 SMAD3 PGAP1
0.109299	7	70	2.70415	Protein localization to synapse	http://amigo.geneontology.org/amigo/term/GO:0035418	ADAM22 DLG1 MAPK10 WNT5A KIF5A MAP1A PCLO
0.110496	16	236	1.83332	Vesicle localization	http://amigo.geneontology.org/amigo/term/GO:0051648	LIN7A ARL6 ITGA4 MYO5C KIF5A SYNJ1 CLASP2 CCDC186 TANC2 FAM91A1 TRAK1 SYN3 PCLO DYNC1H1 HTT MYO5A
0.111242	19	297	1.72993	Receptor-mediated endocytosis	http://amigo.geneontology.org/amigo/term/GO:0006898	AP4E1 CBL PIKFYVE ITGA4 ARR3 LRP1 HIP1 TBC1D5 SORL1 DNAJC13 ITGAV BMP2K HSPG2 EGFR BICD1 SYNJ1 NEU3 IGF2R ITSN2
0.112107	8	87	2.48658	Molting cycle process	http://amigo.geneontology.org/amigo/term/GO:0022404	FZD3 WNT5A LRP4 EGFR CD109 EDA FZD6 ZDHHC21
0.112107	8	87	2.48658	Hair cycle process	http://amigo.geneontology.org/amigo/term/GO:0022405	FZD3 WNT5A LRP4 EGFR CD109 EDA FZD6 ZDHHC21
0.113786	5	40	3.38019	Intraciliary transport involved in cilium assembly	http://amigo.geneontology.org/amigo/term/GO:0035735	TNPO1 WDR35 DYNC2I1 DYNC2H1 DYNLL2
0.116028	11	141	2.10962	Peptidyl-lysine methylation	http://amigo.geneontology.org/amigo/term/GO:0018022	KMT2C ATRX EZH1 ASH1L KMT2A SETD7 OGT NSD3 NSD1 KMT2D TET2
0.116028	18	278	1.75089	Cell cycle G1/S phase transition	http://amigo.geneontology.org/amigo/term/GO:0044843	PIAS1 ATP2B4 DLG1 CNOT4 RBL2 PKD2 CNOT1 EGFR NPAT ATM ADAM17 CACUL1 LSM11 E2F7 STXBP4 MTBP PHF8 PLCB1
0.116155	7	71	2.66607	Cardiac ventricle morphogenesis	http://amigo.geneontology.org/amigo/term/GO:0003208	COL11A1 TGFBR3 DSP HIF1A PROX1 MED1 RYR2
0.117422	10	123	2.1985	Regulation of nucleotide metabolic process	http://amigo.geneontology.org/amigo/term/GO:0006140	PDPR NUP188 HIF1A NUP98 NUP153 PRKAA1 OGT PRKAA2 PPARA ENTPD5
0.117514	33	601	1.48481	Endomembrane system organization	http://amigo.geneontology.org/amigo/term/GO:0010256	TRAM2 ARFGEF1 DOP1A HUWE1 NUP188 EEA1 ARHGAP21 CLCN3 NUP98 PARP11 EXOC8 NEK9 ZBED3 HOOK1 VPS36 STX17 RAB30 KNL1 MYOF DNAJC13 SYPL2 LYST ANK3 VTI1A VPS37A SYNJ1 CLASP2 NEMP1 LYSMD3 ANO6 DYNC2H1 HTT GOLGA8B
0.117876	35	646	1.4651	Regulation of MAPK cascade	http://amigo.geneontology.org/amigo/term/GO:0043408	SPAG9 TENM1 ZMYND11 HIPK2 DLG1 MAGI3 RASSF2 FKTN HIPK3 SASH1 WNT5A DNAJC27 FN1 ASH1L LRP1 CRACR2A DSTYK NOTCH2 SORL1 FGF2 IQGAP1 EGFR HTR2C BRAF TAOK1 FZD5 FRS2 NPNT P2RY1 PDGFD TRAF6 PTPN11 EPGN PLCB1 NF1
0.117876	37	691	1.44795	Cellular response to organonitrogen compound	http://amigo.geneontology.org/amigo/term/GO:0071417	PIK3C2A CPS1 ATP2B4 GSK3B SSH1 ZNF106 C2CD5 CPEB4 ITGA4 FOXO3 PKD2 ITPR2 LRP1 PRKAA1 IRS4 TBC1D4 CPEB2 SORL1 PDPK1 OGT HTR2C EIF4EBP2 BCL2L11 GJB2 FBN1 STXBP4 CRK P2RY1 SIK2 PDGFD PTPN11 SP1 COL4A1 MYO5A RYR2 OPA1 PRKDC
0.118679	3	15	5.4083	Histone H3-K36 methylation	http://amigo.geneontology.org/amigo/term/GO:0010452	ASH1L NSD3 NSD1
0.118679	3	15	5.4083	Positive regulation of intracellular steroid hormone receptor signaling pathway	http://amigo.geneontology.org/amigo/term/GO:0033145	MED1 YAP1 KMT2D
0.118679	3	15	5.4083	Entry of bacterium into host cell	http://amigo.geneontology.org/amigo/term/GO:0035635	CBL ITGAV CTNND1
0.118679	3	15	5.4083	Basement membrane assembly	http://amigo.geneontology.org/amigo/term/GO:0070831	PHLDB1 PHLDB2 CLASP2
0.118679	3	15	5.4083	Negative regulation of calcineurin-NFAT signaling cascade	http://amigo.geneontology.org/amigo/term/GO:0070885	ATP2B4 GSK3B DYRK2
0.118679	3	15	5.4083	Bundle of His cell to Purkinje myocyte communication	http://amigo.geneontology.org/amigo/term/GO:0086069	DSG2 DSP SCN5A
0.118679	3	15	5.4083	Negative regulation of calcineurin-mediated signaling	http://amigo.geneontology.org/amigo/term/GO:0106057	ATP2B4 GSK3B DYRK2
0.118679	14	199	1.90242	Meiotic nuclear division	http://amigo.geneontology.org/amigo/term/GO:0140013	CYP26B1 FOXJ2 ASPM WNT5A TEX15 AGO4 SMC2 CENPC ATM BCL2L11 PLCB1 MYBL1 RAD54B FOXJ3
0.118679	3	15	5.4083	Regulation of neuron projection arborization	http://amigo.geneontology.org/amigo/term/GO:0150011	MYO9A WNT5A MACF1
0.118963	16	239	1.81031	Actin polymerization or depolymerization	http://amigo.geneontology.org/amigo/term/GO:0008154	TENM1 ARFGEF1 SPTB DLG1 PAK3 SSH1 CRACD WIPF1 MICAL2 TMOD3 SSH2 PSTPIP2 JMY PLEKHH2 TMSB15B RICTOR
0.118963	15	219	1.85216	Regulation of exocytosis	http://amigo.geneontology.org/amigo/term/GO:0017157	GAB2 GSK3B CACNA1I EXPH5 RIMS3 PREPL PDPK1 SYT2 BRAF CLASP2 STXBP5 RAB3B P2RY1 PCLO RSC1A1
0.118963	4	27	4.00615	Positive regulation of focal adhesion assembly	http://amigo.geneontology.org/amigo/term/GO:0051894	EPB41L5 IQGAP1 SMAD3 PTPN11
0.118963	4	27	4.00615	Regulation of cardiac muscle cell action potential	http://amigo.geneontology.org/amigo/term/GO:0098901	DSG2 DLG1 DSP RYR2
0.119911	9	106	2.29598	Smooth muscle contraction	http://amigo.geneontology.org/amigo/term/GO:0006939	PIK3C2A ATP2B4 MYLK DLG1 CHRNA3 DOCK4 ITGA2 NPNT ZDHHC21
0.119911	9	106	2.29598	Regulation of BMP signaling pathway	http://amigo.geneontology.org/amigo/term/GO:0030510	HIPK2 NEO1 SMAD5 WNT5A NOTCH2 SORL1 FBN1 TRIM33 BMPR2
0.119911	9	106	2.29598	Regulation of epithelial cell apoptotic process	http://amigo.geneontology.org/amigo/term/GO:1904035	KRIT1 ITGA4 FOXO3 YAP1 PDPK1 BRAF NDNF ANO6 PPARA
0.120246	61	1251	1.31857	Ion transmembrane transport	http://amigo.geneontology.org/amigo/term/GO:0034220	SLC7A2 SLC4A7 ATP11B ATP2B4 WNK1 DLG1 CHRNA3 SLC23A2 TRPM7 CACNA1I ATP11C JPH1 CLCN3 SLC4A9 CRBN SLC16A7 PKD2 ITPR2 SLC36A1 ATP8A1 ABCC4 CRACR2A SLC6A6 SLC6A11 ATP13A3 ITGAV FGF2 SLC12A6 PDPK1 ATP10D HTR2C CNNM2 ITPR1 SLC7A11 KCNA6 ANK3 HOMER1 UTRN SLC26A2 STEAP2 CACHD1 KCNT2 GRIK3 SLC33A1 SLC30A1 KCNMB3 CLCN5 LRRC8C ANO6 SCN5A KCNQ5 WNK3 SCN8A LRRC8B HTT RYR2 SLC9A6 MT-ND5 OPA1 SLC35B4 MT-ATP8
0.120925	6	56	2.89731	Glandular epithelial cell differentiation	http://amigo.geneontology.org/amigo/term/GO:0002067	GSK3B WNT5A PROX1 CLOCK FGF2 PDPK1
0.121031	5	41	3.29775	Adipose tissue development	http://amigo.geneontology.org/amigo/term/GO:0060612	SPTLC2 KLF7 SORL1 SH3PXD2B AMER1
0.121031	5	41	3.29775	Response to dexamethasone	http://amigo.geneontology.org/amigo/term/GO:0071548	CPS1 FOXO3 EGFR GJB2 BMI1
0.121519	8	89	2.4307	Regulation of sodium ion transport	http://amigo.geneontology.org/amigo/term/GO:0002028	CNTN1 ATP2B4 WNK1 DLG1 ANK3 UTRN SCN5A WNK3
0.121519	8	89	2.4307	Endoderm development	http://amigo.geneontology.org/amigo/term/GO:0007492	LAMA3 COL11A1 EPB41L5 ITGA4 FN1 LAMC1 ITGAV SMAD3
0.121519	8	89	2.4307	Somite development	http://amigo.geneontology.org/amigo/term/GO:0061053	SIX4 MIB1 WNT5A EPB41L5 NKD1 ATM SMAD3 PRKDC
0.121519	8	89	2.4307	Skin epidermis development	http://amigo.geneontology.org/amigo/term/GO:0098773	FZD3 WNT5A LRP4 EGFR CD109 EDA FZD6 ZDHHC21
0.12308	44	855	1.39161	Epithelial cell differentiation	http://amigo.geneontology.org/amigo/term/GO:0030855	CYP26B1 CCDC88C CPS1 SLC4A7 VCL DSG2 FOXJ2 MYO9A GSK3B FAT1 ATRX DSP HIF1A LAMA1 FNDC3A CEP152 EXPH5 WNT5A EPB41L5 PROX1 KLF7 ONECUT2 NCOA3 MED1 NOTCH2 IL6ST DSC3 CLOCK FLNB YAP1 FGF2 KIAA1109 IQGAP1 PDPK1 SLC7A11 CD109 ITGA2 E2F7 FRS2 SMAD3 ZDHHC21 PLCB1 COL4A1 BMPR2
0.12308	12	162	2.00308	Regulation of axonogenesis	http://amigo.geneontology.org/amigo/term/GO:0050770	PAK3 GSK3B SEMA4G WNT5A FN1 LRP1 MACF1 LRP4 BRAF PAK2 TRAK1 BMPR2
0.12362	22	365	1.6299	Negative regulation of organelle organization	http://amigo.geneontology.org/amigo/term/GO:0010639	ARFGEF1 SPTB SSH1 ATRX HUWE1 CRACD CENPF USP44 TBC1D4 YAP1 TMOD3 SSH2 PHLDB2 ATM PLEKHH2 TMSB15B TAOK1 CLASP2 ATXN7 MTBP PAK2 OPA1
0.12362	19	302	1.70129	Homeostasis of number of cells	http://amigo.geneontology.org/amigo/term/GO:0048872	UFL1 RC3H2 HIPK2 TGFBR3 HIF1A RASSF2 IL7 SMAD5 FOXO3 MED1 RC3H1 TMOD3 ILDR2 VPS54 SLC7A11 ADAM17 BCL2L11 PTPN11 PRKDC
0.123739	17	261	1.76132	Regulation of protein modification by small protein conjugation or removal	http://amigo.geneontology.org/amigo/term/GO:1903320	MYCBP2 UFL1 PIAS1 HUWE1 HIF1A SASH1 UBE3A CBLB USP44 SPOPL OGT RNF111 TRIM44 BMI1 MTBP TRAF6 AMER1
0.124215	10	125	2.16332	Regulation of circadian rhythm	http://amigo.geneontology.org/amigo/term/GO:0042752	GSK3B MAPK10 UBE3A PROX1 PRKAA1 CLOCK PRKAA2 NR1D2 PPARA PRKDC
0.124552	15	221	1.8354	Circadian rhythm	http://amigo.geneontology.org/amigo/term/GO:0007623	MYCBP2 GSK3B HUWE1 MAPK10 UBE3A PROX1 KMT2A PRKAA1 CLOCK EGFR OGT PRKAA2 NR1D2 PPARA PRKDC
0.124552	60	1231	1.31803	Response to nitrogen compound	http://amigo.geneontology.org/amigo/term/GO:1901698	PIK3C2A UFL1 CPS1 ATP2B4 TGFBR3 CHRNA3 GSK3B SSH1 ATRX ZNF106 C2CD5 CPEB4 UBE3A ITGA4 FOXO3 PKD2 ITPR2 LRP1 ABCC4 VPS13C CRACR2A PRKAA1 ZBED3 IRS4 TBC1D4 CPEB2 SORL1 IQGAP1 PDPK1 RHBDD1 EGFR OGT HTR2C EIF4EBP2 HOMER1 BCL2L11 PPARGC1B BRAF ITGA2 GJB2 DDX21 FBN1 STXBP4 CRK P2RY1 SIK2 PDGFD SOCS5 PTPN11 YOD1 PLCB1 SP1 PPARA COL4A1 DDI2 MYO5A RYR2 MT-ND5 OPA1 PRKDC
0.128371	6	57	2.84648	Response to gamma radiation	http://amigo.geneontology.org/amigo/term/GO:0010332	CBL PRKAA1 YAP1 ATM ATR PRKDC
0.128414	16	242	1.78787	Negative regulation of cellular amide metabolic process	http://amigo.geneontology.org/amigo/term/GO:0034249	RC3H2 CNOT4 AGO1 TENT4A CPEB4 AGO2 PAIP2B CNOT1 PRKAA1 AGO4 TUT4 RC3H1 CPEB2 SORL1 EIF4EBP2 DCP1A
0.129329	50	998	1.35479	Response to hormone	http://amigo.geneontology.org/amigo/term/GO:0009725	PIK3C2A UFL1 CPS1 TNC TGFBR3 GSK3B ZNF106 C2CD5 LOX UBE3A LEPR FOXO3 NCOA3 CNOT1 MED1 VPS13C PRKAA1 ZBED3 IRS4 CLOCK TBC1D4 CPEB2 SORL1 YAP1 IQGAP1 PDPK1 EGFR OGT EIF4EBP2 BCL2L11 PPARGC1B STEAP2 BRAF PRKAA2 ITGA2 GJB2 FBN1 STXBP4 CRK KMT2D BMI1 SIK2 NR1D2 PTPN11 SP1 PPARA MYO5A NCOA6 OPA1 PRKDC
0.129577	5	42	3.21923	Schwann cell differentiation	http://amigo.geneontology.org/amigo/term/GO:0014037	ADAM22 DICER1 ADGRG6 LAMA2 NF1
0.129577	9	108	2.25346	Megakaryocyte differentiation	http://amigo.geneontology.org/amigo/term/GO:0030219	KMT2C CNOT4 AGO1 LOX KMT2A MED1 AGO4 KMT2D PTPN11
0.129577	4	28	3.86307	Microtubule anchoring	http://amigo.geneontology.org/amigo/term/GO:0034453	GSK3B CEP350 BICD1 CLASP2
0.129577	4	28	3.86307	Homeostasis of number of cells within a tissue	http://amigo.geneontology.org/amigo/term/GO:0048873	IL7 ILDR2 VPS54 PTPN11
0.129577	5	42	3.21923	Positive regulation of ATP metabolic process	http://amigo.geneontology.org/amigo/term/GO:1903580	HIF1A PRKAA1 PRKAA2 PPARA ENTPD5
0.129577	4	28	3.86307	Regulation of dendrite extension	http://amigo.geneontology.org/amigo/term/GO:1903859	SPAG9 SLC23A2 SYT2 ITSN2
0.130371	37	699	1.43138	Chemotaxis	http://amigo.geneontology.org/amigo/term/GO:0006935	MYCBP2 NRXN3 GAB2 LAMA3 WNK1 NEO1 SPTB SEMA4G LAMA1 FZD3 LOX WNT5A PIKFYVE KLF7 LRP1 DOCK4 MTUS1 MOSPD2 NOTCH2 ITGAV FGF2 LYST ADAM17 KIF5A NEXN ITGA2 FRS2 PRTG SMAD3 CRK PDGFD PTPRM ANO6 PTPN11 LAMA2 BMPR2 ITGA1
0.131003	11	145	2.05143	Smoothened signaling pathway	http://amigo.geneontology.org/amigo/term/GO:0007224	HIPK2 EVC RPGRIP1L DYRK2 PDCL GPR161 TBC1D32 DZIP1L HIPK1 ARL13B DYNC2H1
0.131797	15	223	1.81894	Protein acetylation	http://amigo.geneontology.org/amigo/term/GO:0006473	GSK3B KAT6A ZNF451 KMT2A NCOA3 PRKAA1 CLOCK NAA30 OGT TAOK1 PRKAA2 BMI1 FAM161A TRRAP SMC5
0.132578	71	1500	1.27997	Organonitrogen compound catabolic process	http://amigo.geneontology.org/amigo/term/GO:1901565	ANKIB1 MYCBP2 AASS UFL1 PIAS1 RC3H2 ATP2B4 HIPK2 CNOT4 GSK3B HUWE1 MIB1 RIC1 TRIM2 CBL CRBN UBE3A WNT5A CBLB GLS USP34 BIRC6 LRP1 UBR4 RLIM CLOCK RC3H1 ALDH1L2 USP44 VPS36 SORL1 TET1 FGF2 PDE5A TMTC3 NKD1 HSPG2 SPOPL UBR3 RHBDD1 FEM1C RNF217 EGFR OGT ATM RNF144A CACUL1 VPS37A RNF111 NEU3 ZYG11B USP24 CREBRF USP49 SMAD3 MAP1A TET2 RNF150 SOCS5 RNF213 KLHL15 SOCS4 YOD1 TTC3 AMER1 NHLRC3 DDI2 VPS13A…
0.133474	7	74	2.55798	Nephron tubule morphogenesis	http://amigo.geneontology.org/amigo/term/GO:0072078	DLG1 SIX4 PKD2 FGF2 DCHS1 NPNT PBX1
0.134702	3	16	5.07028	Response to redox state	http://amigo.geneontology.org/amigo/term/GO:0051775	CLOCK SLC7A11 RYR2
0.134702	3	16	5.07028	Regulation of nuclear-transcribed mRNA poly(A) tail shortening	http://amigo.geneontology.org/amigo/term/GO:0060211	TENT4A AGO2 CNOT1
0.135304	43	839	1.38592	Ion homeostasis	http://amigo.geneontology.org/amigo/term/GO:0050801	CPS1 SLC4A7 ATP2B4 WNK1 NEO1 ADCYAP1R1 TRPM7 HIF1A DMXL2 JPH1 CLCN3 SLC4A9 UBE3A WNT5A GLS PKD2 ITPR2 LRP1 ATP13A3 ITGAV FGF2 SLC12A6 PDPK1 SYPL2 ABL2 EGFR HTR2C CNNM2 ITPR1 SLC7A11 ANK3 FRRS1 STEAP2 SMAD3 P2RY1 SLC30A1 DMXL1 SCN5A WNK3 HTT RYR2 SLC9A6 GTF2I
0.135698	6	58	2.7974	Neuroblast proliferation	http://amigo.geneontology.org/amigo/term/GO:0007405	ASPM HIF1A FZD3 DOCK7 FRS2 NF1
0.136572	37	702	1.42527	Taxis	http://amigo.geneontology.org/amigo/term/GO:0042330	MYCBP2 NRXN3 GAB2 LAMA3 WNK1 NEO1 SPTB SEMA4G LAMA1 FZD3 LOX WNT5A PIKFYVE KLF7 LRP1 DOCK4 MTUS1 MOSPD2 NOTCH2 ITGAV FGF2 LYST ADAM17 KIF5A NEXN ITGA2 FRS2 PRTG SMAD3 CRK PDGFD PTPRM ANO6 PTPN11 LAMA2 BMPR2 ITGA1
0.13747	55	1121	1.32675	Response to organonitrogen compound	http://amigo.geneontology.org/amigo/term/GO:0010243	PIK3C2A UFL1 CPS1 ATP2B4 TGFBR3 GSK3B SSH1 ZNF106 C2CD5 CPEB4 UBE3A ITGA4 FOXO3 PKD2 ITPR2 LRP1 ABCC4 VPS13C CRACR2A PRKAA1 ZBED3 IRS4 TBC1D4 CPEB2 SORL1 IQGAP1 PDPK1 RHBDD1 EGFR OGT HTR2C EIF4EBP2 HOMER1 BCL2L11 PPARGC1B BRAF ITGA2 GJB2 FBN1 STXBP4 CRK P2RY1 SIK2 PDGFD SOCS5 PTPN11 YOD1 SP1 PPARA COL4A1 MYO5A RYR2 MT-ND5 OPA1 PRKDC
0.13747	41	794	1.39635	Regulation of cellular response to stress	http://amigo.geneontology.org/amigo/term/GO:0080135	UFL1 ZMYND11 FAM168A HIPK2 DLG1 MAGI3 GSK3B NUP188 HIF1A RASSF2 SMCHD1 FKTN HIPK3 NUP98 SASH1 WNT5A LANCL1 FOXO3 LRP1 NUP153 HELB VPS13C CRACR2A TEX15 EGFR ATM SLC7A11 BCL2L11 SMG1 BRAF PPP1R15B TAOK1 CREBRF RNF169 KLHL15 ATR TRAF6 PLCB1 OPA1 UBE2V1 PRKDC
0.138129	18	286	1.70191	Sex differentiation	http://amigo.geneontology.org/amigo/term/GO:0007548	ASPM ADCYAP1R1 ATRX SIX4 CENPI FNDC3A CBL SMAD5 UBE3A WNT5A FOXO3 SOX15 AGO4 ATM BCL2L11 RHOBTB3 PTPN11 PBX1
0.138515	27	479	1.52426	Phospholipid metabolic process	http://amigo.geneontology.org/amigo/term/GO:0006644	PIK3C2A CPNE3 DDHD2 MTMR3 DDHD1 SPTLC2 DGKH PLEKHA8 INPP4B PIKFYVE FAM126A FGF2 PIGM HTR2C ATM IPMK FAM126B SMG1 SYNJ1 PTPN13 SGMS2 PGAP4 SOCS5 SOCS4 PLCB1 PGAP1 PIGN
0.138515	8	92	2.35144	Positive regulation of mitochondrion organization	http://amigo.geneontology.org/amigo/term/GO:0010822	GSK3B DDHD2 DDHD1 HIF1A WDR35 BCL2L11 HTT OPA1
0.138515	5	43	3.14436	Negative regulation of TOR signaling	http://amigo.geneontology.org/amigo/term/GO:0032007	HIF1A PRKAA1 ATM PRKAA2 SZT2
0.138515	5	43	3.14436	Regulation of intracellular estrogen receptor signaling pathway	http://amigo.geneontology.org/amigo/term/GO:0033146	UFL1 CNOT1 MED1 YAP1 KMT2D
0.138515	8	92	2.35144	Regulation of organ growth	http://amigo.geneontology.org/amigo/term/GO:0046620	TGFBR3 IL7 PROX1 YAP1 FGF2 WWC2 BCL2L11 PPARA
0.138515	8	92	2.35144	Regulation of neurotransmitter secretion	http://amigo.geneontology.org/amigo/term/GO:0046928	CHRNA3 GSK3B RIMS3 PREPL BRAF STXBP5 P2RY1 SLC30A1
0.138515	10	128	2.11262	Axon extension	http://amigo.geneontology.org/amigo/term/GO:0048675	VCL GSK3B SEMA4G WNT5A FN1 LRP1 MACF1 CLASP2 SLC9A6 BMPR2
0.139194	12	166	1.95481	Membrane lipid biosynthetic process	http://amigo.geneontology.org/amigo/term/GO:0046467	SPTLC2 PRKAA1 PIGM PPM1L SGMS2 PGAP4 ELOVL6 CERS6 B3GNT5 PGAP1 PIGN HACD2
0.139497	7	75	2.52388	Regulation of phospholipase activity	http://amigo.geneontology.org/amigo/term/GO:0010517	ADCYAP1R1 LRP1 FGF2 PDPK1 ABL2 EGFR BICD1
0.139731	9	110	2.21249	Positive regulation of neuron death	http://amigo.geneontology.org/amigo/term/GO:1901216	PAK3 GSK3B SSH1 WNT5A FOXO3 ATM BCL2L11 NF1 ITGA1
0.140799	20	329	1.64386	Signal transduction by p53 class mediator	http://amigo.geneontology.org/amigo/term/GO:0072331	HIPK2 CNOT4 KAT6A ATRX RBL2 FOXO3 CNOT1 DYRK2 PRKAB2 PRKAA1 PDPK1 TAF4B ATM JMY PRKAA2 HIPK1 RICTOR TP53INP1 E2F7 ATR
0.141067	4	29	3.72986	Ventricular system development	http://amigo.geneontology.org/amigo/term/GO:0021591	CCDC134 RPGRIP1L CENPF SLC7A11
0.141067	4	29	3.72986	Inositol phosphate biosynthetic process	http://amigo.geneontology.org/amigo/term/GO:0032958	ADCYAP1R1 FGF2 IPMK P2RY1
0.142681	6	59	2.74998	Positive regulation of cell-matrix adhesion	http://amigo.geneontology.org/amigo/term/GO:0001954	GSK3B EPB41L5 IQGAP1 UTRN SMAD3 PTPN11
0.142681	17	267	1.72174	Regulation of intracellular protein transport	http://amigo.geneontology.org/amigo/term/GO:0033157	TENM1 GSK3B HUWE1 C2CD5 TMEM30A DNAJC27 PRKAA1 XPO4 SORL1 ANK3 PTPN14 UHMK1 FZD5 SMAD3 PTPN11 YOD1 CEP290
0.142681	6	59	2.74998	Histone H3-K4 methylation	http://amigo.geneontology.org/amigo/term/GO:0051568	KMT2C ASH1L KMT2A OGT KMT2D TET2
0.143428	12	167	1.9431	Regulation of G1/S transition of mitotic cell cycle	http://amigo.geneontology.org/amigo/term/GO:2000045	DLG1 CNOT4 RBL2 PKD2 CNOT1 EGFR ATM ADAM17 LSM11 E2F7 MTBP PLCB1
0.144726	8	93	2.32615	Regulation of protein depolymerization	http://amigo.geneontology.org/amigo/term/GO:1901879	SPTB CRACD TMOD3 PLEKHH2 TAOK1 CLASP2 ATXN7 MAP1A
0.145168	9	111	2.19256	Molting cycle	http://amigo.geneontology.org/amigo/term/GO:0042303	FZD3 WNT5A LRP4 CLOCK EGFR CD109 EDA FZD6 ZDHHC21
0.145168	9	111	2.19256	Hair cycle	http://amigo.geneontology.org/amigo/term/GO:0042633	FZD3 WNT5A LRP4 CLOCK EGFR CD109 EDA FZD6 ZDHHC21
0.145168	9	111	2.19256	Regulation of neurotransmitter transport	http://amigo.geneontology.org/amigo/term/GO:0051588	CHRNA3 GSK3B RIMS3 PREPL BRAF STXBP5 RAB3B P2RY1 SLC30A1
0.14567	34	639	1.43883	DNA repair	http://amigo.geneontology.org/amigo/term/GO:0006281	RECQL LIG3 UFL1 AQR BOD1L1 FAM168A SMC1A ATRX HUWE1 ACTR5 SMCHD1 POLI ASCC3 TENT4A POLK HELB TEX15 MMS22L SHPRH EGFR ATM JMY SMG1 RNF111 TAOK1 RNF169 KLHL15 ATR TRRAP RAD54B SMC5 UBE2V1 PRKDC GTF2I
0.14567	7	76	2.49067	Axo-dendritic transport	http://amigo.geneontology.org/amigo/term/GO:0008088	HIF1A DST KIF5A MAP1A TRAK1 DYNC1H1 OPA1
0.14567	7	76	2.49067	Inositol phosphate metabolic process	http://amigo.geneontology.org/amigo/term/GO:0043647	ADCYAP1R1 INPP4B FGF2 IPMK SYNJ1 P2RY1 PLCB1
0.14567	48	962	1.34926	Negative regulation of developmental process	http://amigo.geneontology.org/amigo/term/GO:0051093	KRIT1 SPAG9 RC3H2 ATP2B4 CDK13 FOXJ2 ASPM GSK3B HUWE1 AGO1 SEMA4G SIX4 HIF1A DICER1 MIB1 SOX6 UBE3A WNT5A KLF7 FOXO3 MED1 SOX15 LRP4 RC3H1 SORL1 YAP1 ITGAV NKD1 HSPG2 LIMD1 EGFR DIXDC1 WWC2 TP53INP1 FBN1 FRS2 PRTG SMAD3 SOCS5 PTPRM USF3 PTPN11 PBX1 PPARA NF1 BMPR2 PRKDC GTF2I
0.14567	7	76	2.49067	Nephron epithelium morphogenesis	http://amigo.geneontology.org/amigo/term/GO:0072088	DLG1 SIX4 PKD2 FGF2 DCHS1 NPNT PBX1
0.147384	26	461	1.52512	Regulation of nervous system development	http://amigo.geneontology.org/amigo/term/GO:0051960	UFL1 SPEN ASPM DLG1 PAK3 SEMA4G HIF1A DICER1 FZD3 WNT5A FN1 DOCK7 LRP1 MACF1 IL6ST LRP4 SORL1 YAP1 EGFR BRAF SYNJ1 PRTG TRAK1 NF1 OPA1 BMPR2
0.147719	16	248	1.74461	G1/S transition of mitotic cell cycle	http://amigo.geneontology.org/amigo/term/GO:0000082	PIAS1 DLG1 CNOT4 RBL2 PKD2 CNOT1 EGFR NPAT ATM ADAM17 CACUL1 LSM11 E2F7 MTBP PHF8 PLCB1
0.149167	65	1368	1.28487	Cellular macromolecule catabolic process	http://amigo.geneontology.org/amigo/term/GO:0044265	ANKIB1 UFL1 PIAS1 RC3H2 HIPK2 CNOT4 GSK3B TNPO1 HUWE1 AGO1 DICER1 MIB1 RIC1 TRIM2 CBL TENT4A CRBN UBE3A USP34 BIRC6 LRP1 AGO2 CNOT1 UBR4 RLIM AGO4 TUT4 CLOCK RC3H1 USP44 VPS36 TMTC3 SPOPL UBR3 RHBDD1 FEM1C RNF217 OGT ATM RNF144A CACUL1 VPS37A SMG1 RNF111 ZYG11B USP24 USP49 MAP1A RNF150 SOCS5 RNF213 KLHL15 ANGEL2 SOCS4 YOD1 TTC3 AMER1 LIN28B NHLRC3 ERI2 DDI2 VPS13A NUDT16 FBXO48 DCP1A
0.149734	70	1489	1.27126	Secretion by cell	http://amigo.geneontology.org/amigo/term/GO:0032940	PIK3C2A GAB2 VCL ATP11B CDK13 ARFGEF1 ATP11A EXOC5 CHRNA3 GSK3B CPNE3 HUWE1 DSP CACNA1I HIF1A RIC1 CBL EXPH5 LIN7A TMEM30A FN1 EXOC8 RIMS3 KLF7 ITPR2 LRP1 ATP8A1 ABCC4 RAB3IP UBR4 CRACR2A MOSPD2 CLOCK STX17 PREPL DNAJC13 ITGAV SYT16 IQGAP1 PDPK1 ILDR2 SYT2 EXOC6B EGFR HTR2C ITPR1 TTN CD109 STEAP2 BRAF SYNJ1 CLASP2 STXBP5 CCDC186 STXBP4 RAB3B P2RY1 SLC30A1 SLCO4C1 ANO6 PTPN11 SYN3 PCLO ERC2 NHLRC3…
0.150117	3	17	4.77203	Lymphangiogenesis	http://amigo.geneontology.org/amigo/term/GO:0001946	PROX1 PTPN14 BMPR2
0.150117	3	17	4.77203	Tripartite regional subdivision	http://amigo.geneontology.org/amigo/term/GO:0007351	WNT5A FZD5 FRS2
0.150117	3	17	4.77203	Anterior/posterior axis specification, embryo	http://amigo.geneontology.org/amigo/term/GO:0008595	WNT5A FZD5 FRS2
0.150117	3	17	4.77203	Positive regulation of T cell chemotaxis	http://amigo.geneontology.org/amigo/term/GO:0010820	WNK1 WNT5A ADAM17
0.150117	3	17	4.77203	Cell-cell adhesion mediated by integrin	http://amigo.geneontology.org/amigo/term/GO:0033631	WNK1 ITGA4 NPNT
0.150117	8	94	2.30141	Homotypic cell-cell adhesion	http://amigo.geneontology.org/amigo/term/GO:0034109	VCL DSG2 DSP FN1 MEGF10 SLC7A11 ANK3 JAK1
0.150117	3	17	4.77203	Post-anal tail morphogenesis	http://amigo.geneontology.org/amigo/term/GO:0036342	FZD3 WNT5A DCHS1
0.150117	3	17	4.77203	Post-embryonic animal organ development	http://amigo.geneontology.org/amigo/term/GO:0048569	BCL2L11 FZD5 FBN1
0.150117	8	94	2.30141	Regulation of neural precursor cell proliferation	http://amigo.geneontology.org/amigo/term/GO:2000177	ASPM HIF1A FZD3 WNT5A PROX1 FOXO3 FGF2 NF1
0.151187	12	169	1.92011	Activation of protein kinase activity	http://amigo.geneontology.org/amigo/term/GO:0032147	WNK1 DLG1 PAK3 CHRNA3 WNT5A CCDC88A PDPK1 TNIK TAOK1 RICTOR TRAF6 PAK2
0.151604	4	30	3.60554	B cell homeostasis	http://amigo.geneontology.org/amigo/term/GO:0001782	RC3H2 HIF1A RC3H1 BCL2L11
0.151604	4	30	3.60554	Glandular epithelial cell development	http://amigo.geneontology.org/amigo/term/GO:0002068	GSK3B WNT5A CLOCK PDPK1
0.151604	4	30	3.60554	Cardiac atrium morphogenesis	http://amigo.geneontology.org/amigo/term/GO:0003209	WNT5A PROX1 NOTCH2 BMPR2
0.151604	4	30	3.60554	Type B pancreatic cell differentiation	http://amigo.geneontology.org/amigo/term/GO:0003309	GSK3B WNT5A CLOCK PDPK1
0.151604	15	229	1.77128	Regulation of protein ubiquitination	http://amigo.geneontology.org/amigo/term/GO:0031396	MYCBP2 UFL1 HUWE1 SASH1 UBE3A CBLB USP44 SPOPL OGT RNF111 TRIM44 BMI1 MTBP TRAF6 AMER1
0.151604	4	30	3.60554	Regulation of cardiocyte differentiation	http://amigo.geneontology.org/amigo/term/GO:1905207	SOX6 EGFR ABI3BP FRS2
0.151871	11	150	1.98304	Regulation of gene silencing	http://amigo.geneontology.org/amigo/term/GO:0060968	AGO1 NUP188 NUP98 AGO2 NUP153 TET1 LIMD1 EGFR PHF8 LIN28B PHF2
0.152958	21	355	1.59964	Glycoprotein biosynthetic process	http://amigo.geneontology.org/amigo/term/GO:0009101	ARFGEF1 FKTN B3GAT2 AGO2 HS3ST3B1 TET1 ALG10 TMTC3 OGT GXYLT1 MGAT5 TET2 B3GNT5 DPY19L3 TRAK1 PLCB1 HS6ST3 ENTPD5 FUT11 MAN1A2 BMPR2
0.152958	50	1014	1.33341	Membrane organization	http://amigo.geneontology.org/amigo/term/GO:0061024	DNAJC11 PIK3C2A ATP11B TRAM2 ATG2B ATP11A DLG1 GSK3B SSH1 HUWE1 NUP188 ATP11C EEA1 PLEKHA8 CLCN3 CBL NUP98 PARP11 C2CD5 TMEM30A WNT5A PIKFYVE CCDC88A NEK9 ATP8A1 HIP1 LRP4 TBC1D4 STX17 MYOF STON2 SYPL2 SYT2 ATP10D MEGF10 EGFR DOCK1 SLC7A11 ANK3 VTI1A BCL2L11 SYNJ1 ITGA2 NEMP1 MTX3 ANO6 EPGN IGF2R OPA1 MT-ATP8
0.155057	9	113	2.15375	Regulation of nucleocytoplasmic transport	http://amigo.geneontology.org/amigo/term/GO:0046822	PPP1R12A GSK3B DNAJC27 NUP153 XPO4 PTPN14 UHMK1 SMAD3 PTPN11
0.156141	5	45	3.00461	Nuclear-transcribed mRNA poly(A) tail shortening	http://amigo.geneontology.org/amigo/term/GO:0000289	CNOT4 TENT4A AGO2 CNOT1 TUT4
0.156141	5	45	3.00461	Lung alveolus development	http://amigo.geneontology.org/amigo/term/GO:0048286	RC3H2 SLC7A11 MAN1A2 BMPR2 ATXN1L
0.156141	5	45	3.00461	Cellular response to amyloid-beta	http://amigo.geneontology.org/amigo/term/GO:1904646	GSK3B ITGA4 FOXO3 LRP1 BCL2L11
0.156339	10	132	2.0486	Cerebral cortex development	http://amigo.geneontology.org/amigo/term/GO:0021987	SYNE2 ASPM GSK3B HIF1A LRP1 TACC1 DIXDC1 CRK PLCB1 NF1
0.156339	11	151	1.96991	Regulation of peptidyl-serine phosphorylation	http://amigo.geneontology.org/amigo/term/GO:0033135	TENM1 FNIP2 ATP2B4 RASSF2 WNT5A DOCK7 PRKAA1 EGFR BRAF RICTOR NSD1
0.156339	51	1040	1.32607	Protein localization to organelle	http://amigo.geneontology.org/amigo/term/GO:0033365	ADAM22 AKAP11 ZFYVE16 TRAM2 DLG1 MID2 GSK3B TNPO1 ATRX IPO11 HUWE1 NUP188 SIX4 NUP98 TMEM30A ARL6 CBLB PIKFYVE CCDC88A WDR35 NUP153 MED1 RAB3IP VPS13C PRKAA1 CEP350 VPS36 SORL1 YAP1 KNL1 TBC1D32 VTI1A BICD1 BCL2L11 VPS37A DZIP1L FZD5 SMAD3 MAP1A ARL13B MTBP ATR DYNC2H1 KPNA5 CPLANE1 VPS13A SZT2 RYR2 SMC5 DCP1A CCDC39
0.156339	6	61	2.65982	Inositol phosphate-mediated signaling	http://amigo.geneontology.org/amigo/term/GO:0048016	ATP2B4 GSK3B NFAT5 ITPR2 DYRK2 ITPR1
0.156339	11	151	1.96991	Dendrite morphogenesis	http://amigo.geneontology.org/amigo/term/GO:0048813	PAK3 CHRNA3 GSK3B UBE3A KLF7 KIDINS220 LRP4 TNIK TANC2 TRAK1 OPA1
0.156339	16	251	1.72376	Stress-activated MAPK cascade	http://amigo.geneontology.org/amigo/term/GO:0051403	ZMYND11 HIPK2 DLG1 MAGI3 RASSF2 FKTN MAPK10 HIPK3 SASH1 WNT5A CRACR2A EGFR TAOK1 TRAF6 PLCB1 UBE2V1
0.156339	13	190	1.85021	Regulation of ubiquitin-dependent protein catabolic process	http://amigo.geneontology.org/amigo/term/GO:2000058	ANKIB1 UFL1 PIAS1 HIPK2 GSK3B UBE3A RNF217 OGT RNF144A ZYG11B MAP1A SOCS5 SOCS4
0.156339	6	61	2.65982	Regulation of synaptic vesicle exocytosis	http://amigo.geneontology.org/amigo/term/GO:2000300	GSK3B RIMS3 PREPL BRAF STXBP5 P2RY1
0.157879	7	78	2.4268	Nephron morphogenesis	http://amigo.geneontology.org/amigo/term/GO:0072028	DLG1 SIX4 PKD2 FGF2 DCHS1 NPNT PBX1
0.157879	7	78	2.4268	Negative regulation of protein depolymerization	http://amigo.geneontology.org/amigo/term/GO:1901880	SPTB CRACD TMOD3 PLEKHH2 TAOK1 CLASP2 ATXN7
0.157926	72	1545	1.26019	Export from cell	http://amigo.geneontology.org/amigo/term/GO:0140352	PIK3C2A GAB2 VCL ATP11B CDK13 ARFGEF1 ATP11A EXOC5 DLG1 CHRNA3 GSK3B CPNE3 HUWE1 DSP CACNA1I HIF1A RIC1 CBL EXPH5 LIN7A TMEM30A FN1 EXOC8 RIMS3 KLF7 ITPR2 LRP1 ATP8A1 ABCC4 RAB3IP UBR4 CRACR2A MOSPD2 CLOCK STX17 PREPL DNAJC13 ITGAV SYT16 IQGAP1 PDPK1 ILDR2 SYT2 EXOC6B EGFR HTR2C ITPR1 TTN CD109 STEAP2 BRAF SYNJ1 KCNT2 CLASP2 STXBP5 CCDC186 STXBP4 RAB3B P2RY1 SLC30A1 SLCO4C1 ANO6 PTPN11 SYN3 PCLO …
0.160341	51	1042	1.32353	Positive regulation of cell population proliferation	http://amigo.geneontology.org/amigo/term/GO:0008284	UFL1 GAB2 TNC HIPK2 CDK13 FOXJ2 ASPM TGFBR3 DLG1 HIF1A FZD3 IL7 LIFR WNT5A ITGA4 FN1 BIRC6 PROX1 RREB1 ABCC4 MED1 SOX15 PRKAA1 NOTCH2 IL6ST LAMC1 YAP1 TET1 ITGAV FGF2 PDPK1 MEGF10 EGFR ADAM17 CACUL1 DDR2 HIPK1 ITGA2 RICTOR STXBP4 KMT2D BMI1 PDGFD TRAF6 EPGN SCN5A SP1 PBX1 BMPR2 ATXN1L PRKDC
0.161214	75	1620	1.25192	Macromolecule catabolic process	http://amigo.geneontology.org/amigo/term/GO:0009057	ANKIB1 MYCBP2 UFL1 PIAS1 RC3H2 HIPK2 CNOT4 GSK3B TNPO1 HUWE1 AGO1 DICER1 MIB1 RIC1 TRIM2 CBL TENT4A CRBN UBE3A WNT5A CBLB USP34 BIRC6 LRP1 AGO2 CNOT1 UBR4 RLIM AGO4 TUT4 CLOCK RC3H1 USP44 VPS36 SORL1 FGF2 TMTC3 NKD1 HSPG2 SPOPL UBR3 RHBDD1 FEM1C RNF217 EGFR OGT ATM RNF144A CACUL1 VPS37A SMG1 RNF111 ZYG11B USP24 CREBRF USP49 SMAD3 MAP1A RNF150 SOCS5 RNF213 KLHL15 ANGEL2 SOCS4 YOD1 TTC3 AMER1 LIN28…
0.161214	11	152	1.95695	Organophosphate ester transport	http://amigo.geneontology.org/amigo/term/GO:0015748	ATP11B ATP11A ATP11C PLEKHA8 TMEM30A ATP8A1 ABCC4 ATP10D SLC33A1 LRRC8C ANO6
0.161214	8	96	2.25346	Kidney morphogenesis	http://amigo.geneontology.org/amigo/term/GO:0060993	DLG1 SIX4 PKD2 FGF2 FRAS1 DCHS1 NPNT PBX1
0.163441	4	31	3.48923	Myelination in peripheral nervous system	http://amigo.geneontology.org/amigo/term/GO:0022011	ADAM22 DICER1 ADGRG6 NF1
0.163441	4	31	3.48923	Peripheral nervous system axon ensheathment	http://amigo.geneontology.org/amigo/term/GO:0032292	ADAM22 DICER1 ADGRG6 NF1
0.163441	12	172	1.88662	Non-canonical Wnt signaling pathway	http://amigo.geneontology.org/amigo/term/GO:0035567	CCDC88C AGO1 FZD3 WNT5A AGO2 AGO4 NKD1 FZD5 FZD6 VANGL1 RNF213 PLCB1
0.163441	4	31	3.48923	Establishment of epithelial cell polarity	http://amigo.geneontology.org/amigo/term/GO:0090162	MYO9A FAT1 LAMA1 WNT5A
0.163441	12	172	1.88662	Regulation of response to wounding	http://amigo.geneontology.org/amigo/term/GO:1903034	MYLK ARFGEF1 LRP1 RREB1 FGF2 PHLDB2 CD109 BRAF CLASP2 SMAD3 CRK ANO6
0.163441	4	31	3.48923	Negative regulation of endothelial cell apoptotic process	http://amigo.geneontology.org/amigo/term/GO:2000352	KRIT1 PDPK1 BRAF NDNF
0.164649	10	134	2.01802	Action potential	http://amigo.geneontology.org/amigo/term/GO:0001508	DSG2 DLG1 DSP CACNA1I USP53 ANK3 KCNMB3 SCN5A SCN8A RYR2
0.164649	10	134	2.01802	Formation of primary germ layer	http://amigo.geneontology.org/amigo/term/GO:0001704	LAMA3 COL11A1 WNT5A EPB41L5 ITGA4 FN1 ITGAV ITGA2 SMAD3 BMPR2
0.164649	3	18	4.50692	Mitochondrial transcription	http://amigo.geneontology.org/amigo/term/GO:0006390	FOXO3 PRKAA1 PPARGC1B
0.164649	7	79	2.39608	Associative learning	http://amigo.geneontology.org/amigo/term/GO:0008306	PIAS1 DDHD2 HIF1A SLC7A11 BRAF MAP1A NF1
0.164649	3	18	4.50692	Response to water	http://amigo.geneontology.org/amigo/term/GO:0009415	ATP2B4 MAPK10 PKD2
0.164649	3	18	4.50692	Regulation of gastrulation	http://amigo.geneontology.org/amigo/term/GO:0010470	PHLDB1 PHLDB2 CLASP2
0.164649	3	18	4.50692	Regulation of T cell chemotaxis	http://amigo.geneontology.org/amigo/term/GO:0010819	WNK1 WNT5A ADAM17
0.164649	3	18	4.50692	Axonal transport of mitochondrion	http://amigo.geneontology.org/amigo/term/GO:0019896	HIF1A TRAK1 OPA1
0.164649	3	18	4.50692	Negative regulation of T-helper cell differentiation	http://amigo.geneontology.org/amigo/term/GO:0045623	RC3H2 RC3H1 SOCS5
0.164649	31	581	1.44283	Regulation of protein transport	http://amigo.geneontology.org/amigo/term/GO:0051223	TENM1 GSK3B HUWE1 HIF1A EXPH5 C2CD5 TMEM30A DNAJC27 KLF7 ITPR2 LRP1 PRKAA1 XPO4 CLOCK SORL1 EGFR ITPR1 SLC7A11 ANK3 PTPN14 UHMK1 TTN FZD5 CREBRF STXBP5 STXBP4 SMAD3 PTPN11 YOD1 CEP290 RSC1A1
0.164649	3	18	4.50692	Kinetochore assembly	http://amigo.geneontology.org/amigo/term/GO:0051382	CENPF CENPE CENPC
0.164649	5	46	2.9393	Trabecula morphogenesis	http://amigo.geneontology.org/amigo/term/GO:0061383	TGFBR3 ADGRG6 MED1 FBN2 PPARGC1B
0.164649	3	18	4.50692	Thymocyte apoptotic process	http://amigo.geneontology.org/amigo/term/GO:0070242	HIF1A WNT5A BCL2L11
0.164649	3	18	4.50692	Potassium ion export across plasma membrane	http://amigo.geneontology.org/amigo/term/GO:0097623	DLG1 KCNT2 ANO6
0.164649	3	18	4.50692	Regulation of nuclear-transcribed mRNA catabolic process, deadenylation-dependent decay	http://amigo.geneontology.org/amigo/term/GO:1900151	TENT4A AGO2 CNOT1
0.164649	7	79	2.39608	Regulation of protein acetylation	http://amigo.geneontology.org/amigo/term/GO:1901983	GSK3B ZNF451 KMT2A PRKAA1 TAOK1 PRKAA2 FAM161A
0.164649	5	46	2.9393	Positive regulation of pri-miRNA transcription by RNA polymerase II	http://amigo.geneontology.org/amigo/term/GO:1902895	HIF1A FOXO3 FGF2 SMAD3 TEAD1
0.164649	3	18	4.50692	Positive regulation of sodium ion transmembrane transporter activity	http://amigo.geneontology.org/amigo/term/GO:2000651	WNK1 ANK3 WNK3
0.164907	8	97	2.23023	Phospholipid transport	http://amigo.geneontology.org/amigo/term/GO:0015914	ATP11B ATP11A ATP11C PLEKHA8 TMEM30A ATP8A1 ATP10D ANO6
0.170537	9	116	2.09805	Peptidyl-tyrosine dephosphorylation	http://amigo.geneontology.org/amigo/term/GO:0035335	SSH1 MTMR3 SSH2 PTPRG PTPN14 PTPN13 PTPRM PTPN11 HACD2
0.170558	18	297	1.63888	Mesenchyme development	http://amigo.geneontology.org/amigo/term/GO:0060485	PHLDB1 TGFBR3 GSK3B SEMA4G SIX4 HIF1A WNT5A EPB41L5 FN1 PKD2 YAP1 PHLDB2 CLASP2 DCHS1 SMAD3 USF3 AMER1 BMPR2
0.171363	10	135	2.00308	Digestive tract development	http://amigo.geneontology.org/amigo/term/GO:0048565	CPS1 HIF1A WNT5A EPB41L5 IL6ST YAP1 EGFR DCHS1 SMAD3 CCDC39
0.172754	31	584	1.43542	Response to inorganic substance	http://amigo.geneontology.org/amigo/term/GO:0010035	CPS1 ATP2B4 WNK1 ATRX CPNE3 HIF1A MAPK10 UBE3A WNT5A FOXO3 PKD2 PRKAA1 IQGAP1 SYT2 EGFR ANK3 HOMER1 TTN BRAF PPP1R15B PRKAA2 CRK ARL13B SLC30A1 PDGFD KCNMB3 PTPN11 SCN5A DDI2 RYR2 MT-ND5
0.172754	54	1121	1.30262	Organophosphate metabolic process	http://amigo.geneontology.org/amigo/term/GO:0019637	AASS PIK3C2A CPS1 DLG1 ADCYAP1R1 MAGI3 CPNE3 DDHD2 PDPR XYLB NUP188 MTMR3 DDHD1 SPTLC2 HIF1A DGKH PLEKHA8 INPP4B NUP98 PIKFYVE PANK3 FAM126A NUP153 PRKAA1 ENTPD1 FGF2 PDE5A PIGM OGT HTR2C ATM IPMK FAM126B SLC26A2 SMG1 SYNJ1 PRKAA2 PTPN13 SGMS2 PGAP4 P2RY1 ELOVL6 SOCS5 SOCS4 PLCB1 PPARA ENTPD5 PGAP1 PIGN ENTPD7 NUDT16 OPA1 HACD2 MT-ATP8
0.172754	8	98	2.20747	Regulation of carbohydrate biosynthetic process	http://amigo.geneontology.org/amigo/term/GO:0043255	ADCYAP1R1 GSK3B LEPR DYRK2 OGT P2RY1 PPARA SLC35B4
0.173888	5	47	2.87676	Keratinocyte proliferation	http://amigo.geneontology.org/amigo/term/GO:0043616	MED1 NOTCH2 YAP1 CD109 STXBP4
0.173888	5	47	2.87676	Positive regulation of nucleotide metabolic process	http://amigo.geneontology.org/amigo/term/GO:0045981	HIF1A PRKAA1 PRKAA2 PPARA ENTPD5
0.173888	5	47	2.87676	Positive regulation of organ growth	http://amigo.geneontology.org/amigo/term/GO:0046622	TGFBR3 IL7 PROX1 YAP1 FGF2
0.173888	5	47	2.87676	Positive regulation of purine nucleotide metabolic process	http://amigo.geneontology.org/amigo/term/GO:1900544	HIF1A PRKAA1 PRKAA2 PPARA ENTPD5
0.174267	4	32	3.38019	Response to prostaglandin	http://amigo.geneontology.org/amigo/term/GO:0034694	TNC TGFBR3 PRKAA1 PRKAA2
0.174267	4	32	3.38019	Positive regulation of cartilage development	http://amigo.geneontology.org/amigo/term/GO:0061036	SOX6 WNT5A SMAD3 BMPR2
0.174267	45	909	1.33869	Inorganic ion transmembrane transport	http://amigo.geneontology.org/amigo/term/GO:0098660	SLC4A7 ATP2B4 WNK1 DLG1 TRPM7 CACNA1I JPH1 CLCN3 SLC4A9 CRBN PKD2 ITPR2 SLC36A1 CRACR2A SLC6A6 SLC6A11 ITGAV FGF2 SLC12A6 PDPK1 HTR2C CNNM2 ITPR1 KCNA6 ANK3 UTRN SLC26A2 STEAP2 CACHD1 KCNT2 SLC33A1 SLC30A1 KCNMB3 CLCN5 ANO6 SCN5A KCNQ5 WNK3 SCN8A HTT RYR2 SLC9A6 MT-ND5 OPA1 MT-ATP8
0.174267	4	32	3.38019	Positive regulation of cell-substrate junction organization	http://amigo.geneontology.org/amigo/term/GO:0150117	EPB41L5 IQGAP1 SMAD3 PTPN11
0.174267	4	32	3.38019	Regulation of autophagy of mitochondrion	http://amigo.geneontology.org/amigo/term/GO:1903146	HIF1A VPS13C FZD5 HTT
0.175505	13	195	1.80277	Regulation of cytokine-mediated signaling pathway	http://amigo.geneontology.org/amigo/term/GO:0001959	PIAS1 HIF1A IL7 OAS3 LIFR WNT5A MED1 IL6ST ADAM17 JAK1 HIPK1 TRIM44 PTPN11
0.175505	13	195	1.80277	Protein methylation	http://amigo.geneontology.org/amigo/term/GO:0006479	AASS KMT2C ATRX EZH1 ASH1L KMT2A TET1 SETD7 OGT NSD3 NSD1 KMT2D TET2
0.175505	13	195	1.80277	Protein alkylation	http://amigo.geneontology.org/amigo/term/GO:0008213	AASS KMT2C ATRX EZH1 ASH1L KMT2A TET1 SETD7 OGT NSD3 NSD1 KMT2D TET2
0.175505	12	175	1.85428	Tissue remodeling	http://amigo.geneontology.org/amigo/term/GO:0048771	HIF1A RASSF2 IL7 LEPR NOTCH2 EGFR ABI3BP PPARGC1B DDR2 TRAF6 NF1 BMPR2
0.176084	15	236	1.71874	Positive regulation of intracellular transport	http://amigo.geneontology.org/amigo/term/GO:0032388	TENM1 GSK3B HUWE1 C2CD5 TMEM30A PRKAA1 XPO4 SORL1 ANK3 FZD5 CREBRF SMAD3 DYNC1H1 PGAP1 CEP290
0.176084	15	236	1.71874	Cellular response to inorganic substance	http://amigo.geneontology.org/amigo/term/GO:0071241	WNK1 ATRX CPNE3 WNT5A PKD2 PRKAA1 IQGAP1 SYT2 EGFR ANK3 BRAF PRKAA2 CRK SCN5A DDI2
0.177061	17	278	1.65362	Regulation of myeloid cell differentiation	http://amigo.geneontology.org/amigo/term/GO:0045637	KMT2C CNOT4 AGO1 HIF1A RASSF2 LOX KMT2A FOXO3 MED1 NOTCH2 AGO4 CAMK4 PPARGC1B FBN1 KMT2D TRAF6 PRKDC
0.177061	32	609	1.4209	Regulation of establishment of protein localization	http://amigo.geneontology.org/amigo/term/GO:0070201	TENM1 GSK3B HUWE1 HIF1A EXPH5 C2CD5 TMEM30A EPB41L5 DNAJC27 KLF7 ITPR2 LRP1 PRKAA1 XPO4 CLOCK SORL1 EGFR ITPR1 SLC7A11 ANK3 PTPN14 UHMK1 TTN FZD5 CREBRF STXBP5 STXBP4 SMAD3 PTPN11 YOD1 CEP290 RSC1A1
0.177505	7	81	2.33692	Positive regulation of cell morphogenesis involved in differentiation	http://amigo.geneontology.org/amigo/term/GO:0010770	PAK3 RREB1 DOCK1 BRAF CRK OPA1 PRKDC
0.177718	8	99	2.18517	Nuclear-transcribed mRNA catabolic process, deadenylation-dependent decay	http://amigo.geneontology.org/amigo/term/GO:0000288	RC3H2 CNOT4 TENT4A AGO2 CNOT1 TUT4 RC3H1 DCP1A
0.177718	8	99	2.18517	Bone remodeling	http://amigo.geneontology.org/amigo/term/GO:0046849	RASSF2 IL7 LEPR NOTCH2 EGFR PPARGC1B TRAF6 NF1
0.177718	8	99	2.18517	Regulation of biomineral tissue development	http://amigo.geneontology.org/amigo/term/GO:0070167	HIF1A BMP2K FBN2 DDR2 SGMS2 SMAD3 ANO6 BMPR2
0.179035	6	64	2.53514	Intracellular estrogen receptor signaling pathway	http://amigo.geneontology.org/amigo/term/GO:0030520	UFL1 CNOT1 MED1 YAP1 PPARGC1B KMT2D
0.179035	6	64	2.53514	Regulation of pri-miRNA transcription by RNA polymerase II	http://amigo.geneontology.org/amigo/term/GO:1902893	HIF1A FOXO3 FGF2 SMAD3 PPARA TEAD1
0.180678	17	279	1.64769	Tissue homeostasis	http://amigo.geneontology.org/amigo/term/GO:0001894	VCL IL7 CRACD CLCN3 LAMC1 YAP1 ILDR2 VPS54 EGFR HOMER1 PPARGC1B TRAF6 PTPN11 BBS10 LAMA2 WNK3 NF1
0.180678	30	565	1.43583	Multicellular organismal homeostasis	http://amigo.geneontology.org/amigo/term/GO:0048871	CYP26B1 AKAP11 VCL IL7 CRACD CLCN3 ALMS1 DOCK7 LEPR PRKAB2 PRKAA1 LAMC1 YAP1 ILDR2 VPS54 EGFR OGT ADAM17 HOMER1 PPARGC1B PRKAA2 ELOVL6 NR1D2 TRAF6 PTPN11 BBS10 LAMA2 WNK3 NF1 DYNC1H1
0.18129	3	19	4.26971	Regulation of extracellular matrix disassembly	http://amigo.geneontology.org/amigo/term/GO:0010715	LRP1 DDR2 CLASP2
0.18129	3	19	4.26971	Synaptic vesicle priming	http://amigo.geneontology.org/amigo/term/GO:0016082	SYNJ1 STXBP5 ERC2
0.18129	3	19	4.26971	Membrane protein intracellular domain proteolysis	http://amigo.geneontology.org/amigo/term/GO:0031293	RHBDD1 ADAM17 TRAF6
0.18129	3	19	4.26971	Negative regulation of focal adhesion assembly	http://amigo.geneontology.org/amigo/term/GO:0051895	LRP1 PHLDB2 CLASP2
0.18129	3	19	4.26971	Definitive hemopoiesis	http://amigo.geneontology.org/amigo/term/GO:0060216	TGFBR3 HIPK1 HOXB4
0.18129	3	19	4.26971	Kidney mesenchyme development	http://amigo.geneontology.org/amigo/term/GO:0072074	SIX4 PKD2 AMER1
0.18129	3	19	4.26971	Negative regulation of cell-substrate junction organization	http://amigo.geneontology.org/amigo/term/GO:0150118	LRP1 PHLDB2 CLASP2
0.18129	3	19	4.26971	Negative regulation of double-strand break repair via homologous recombination	http://amigo.geneontology.org/amigo/term/GO:2000042	SMCHD1 HELB KLHL15
0.181823	5	48	2.81682	Microtubule depolymerization	http://amigo.geneontology.org/amigo/term/GO:0007019	KIF2A TAOK1 CLASP2 ATXN7 MAP1A
0.181823	5	48	2.81682	Extracellular matrix assembly	http://amigo.geneontology.org/amigo/term/GO:0085029	PHLDB1 LOX PHLDB2 CLASP2 SMAD3
0.183595	17	280	1.64181	Regulation of peptidyl-tyrosine phosphorylation	http://amigo.geneontology.org/amigo/term/GO:0050730	CNTN1 DOCK3 IL7 CBL CBLB IL6ST LRP4 IQGAP1 EGFR ADAM17 RICTOR PDGFD SOCS5 PTPN11 SOCS4 PAK2 EPGN
0.183595	8	100	2.16332	Inorganic cation import across plasma membrane	http://amigo.geneontology.org/amigo/term/GO:0098659	ATP2B4 WNK1 DLG1 SLC12A6 STEAP2 SLC30A1 WNK3 SLC9A6
0.183595	8	100	2.16332	Inorganic ion import across plasma membrane	http://amigo.geneontology.org/amigo/term/GO:0099587	ATP2B4 WNK1 DLG1 SLC12A6 STEAP2 SLC30A1 WNK3 SLC9A6
0.184539	4	33	3.27776	Epithelial cell morphogenesis	http://amigo.geneontology.org/amigo/term/GO:0003382	CCDC88C FAT1 EPB41L5 FLNB
0.184539	4	33	3.27776	GPI anchor biosynthetic process	http://amigo.geneontology.org/amigo/term/GO:0006506	PIGM PGAP4 PGAP1 PIGN
0.184539	85	1885	1.21938	Cell-cell signaling	http://amigo.geneontology.org/amigo/term/GO:0007267	CCDC88C TNC WNK1 ASPM DLG1 CHRNA3 GSK3B ERC1 FAT1 SSH1 AGO1 HIF1A FZD3 IL7 CLCN3 LIN7A ARL6 WNT5A CCDC88A GLS USP34 STRN RIMS3 KLF7 FOXO3 PKD2 INVS ITPR2 LRP1 AGO2 ABCC4 MACF1 SLC6A6 PRKAA1 ZBED3 LRP4 AGO4 CLOCK YAP1 PREPL FGF2 SLC12A6 NKD1 ILDR2 SYT2 LIMD1 EGFR HTR2C EIF4EBP2 DIXDC1 ITPR1 SLC7A11 HOMER1 CAMK4 TNIK KIF5A BRAF EDA SYNJ1 PRKAA2 FZD5 GRIK3 STXBP5 FZD6 GJB2 CCDC186 STXBP4 SMAD3 MAP1A…
0.184539	4	33	3.27776	Peptidyl-lysine dimethylation	http://amigo.geneontology.org/amigo/term/GO:0018027	ASH1L KMT2A SETD7 KMT2D
0.184539	4	33	3.27776	Regulation of microtubule depolymerization	http://amigo.geneontology.org/amigo/term/GO:0031114	TAOK1 CLASP2 ATXN7 MAP1A
0.184539	10	138	1.95953	Endocrine system development	http://amigo.geneontology.org/amigo/term/GO:0035270	GSK3B WNT5A ONECUT2 CLOCK FGF2 PDPK1 BRAF SMAD3 PBX1 NF1
0.184539	4	33	3.27776	Enteroendocrine cell differentiation	http://amigo.geneontology.org/amigo/term/GO:0035883	GSK3B WNT5A CLOCK PDPK1
0.184539	48	986	1.31642	Cation transmembrane transport	http://amigo.geneontology.org/amigo/term/GO:0098655	SLC7A2 SLC4A7 ATP2B4 WNK1 DLG1 TRPM7 CACNA1I JPH1 CLCN3 SLC4A9 CRBN PKD2 ITPR2 SLC36A1 ATP8A1 CRACR2A SLC6A6 SLC6A11 ATP13A3 ITGAV FGF2 SLC12A6 PDPK1 HTR2C CNNM2 ITPR1 KCNA6 ANK3 HOMER1 UTRN STEAP2 CACHD1 KCNT2 SLC33A1 SLC30A1 KCNMB3 CLCN5 ANO6 SCN5A KCNQ5 WNK3 SCN8A HTT RYR2 SLC9A6 MT-ND5 OPA1 MT-ATP8
0.184539	4	33	3.27776	Regulation of neuroblast proliferation	http://amigo.geneontology.org/amigo/term/GO:1902692	ASPM HIF1A FZD3 NF1
0.185249	58	1226	1.27929	Negative regulation of protein metabolic process	http://amigo.geneontology.org/amigo/term/GO:0051248	MYCBP2 SPAG9 AASS UFL1 BOD1L1 RC3H2 ATP2B4 WNK1 HIPK2 CNOT4 GSK3B AGO1 RASSF2 ITIH6 RIC1 CBL HIPK3 ZNF451 TENT4A CPEB4 CBLB BIRC6 LRP1 AGO2 PAIP2B CNOT1 PRKAA1 ZBED3 AGO4 TUT4 RC3H1 USP44 CPEB2 SORL1 ITGAV PDPK1 SPOPL EGFR OGT EIF4EBP2 ITPRIP MGAT5 SPOCK1 CD109 PPP1R15B PRKAA2 PTPN13 TRIM44 SMAD3 MAP1A SOCS5 SOCS4 PAK2 INCA1 NF1 INKA2 PRKDC DCP1A
0.185379	6	65	2.49614	Positive regulation of cytokine-mediated signaling pathway	http://amigo.geneontology.org/amigo/term/GO:0001961	HIF1A IL7 WNT5A MED1 ADAM17 TRIM44
0.185379	6	65	2.49614	Positive regulation of neuron apoptotic process	http://amigo.geneontology.org/amigo/term/GO:0043525	PAK3 FOXO3 ATM BCL2L11 NF1 ITGA1
0.185379	6	65	2.49614	Pri-miRNA transcription by RNA polymerase II	http://amigo.geneontology.org/amigo/term/GO:0061614	HIF1A FOXO3 FGF2 SMAD3 PPARA TEAD1
0.185769	17	281	1.63596	Glycosylation	http://amigo.geneontology.org/amigo/term/GO:0070085	ARFGEF1 FKTN B3GAT2 TET1 ALG10 TMTC3 PIGM OGT GXYLT1 MGAT5 TET2 B3GNT5 DPY19L3 TRAK1 ENTPD5 FUT11 MAN1A2
0.186476	11	158	1.88264	Regulation of epithelial cell differentiation	http://amigo.geneontology.org/amigo/term/GO:0030856	VCL FOXJ2 KLF7 NCOA3 MED1 YAP1 FGF2 KIAA1109 CD109 ZDHHC21 PLCB1
0.186476	11	158	1.88264	Regulation of proteasomal ubiquitin-dependent protein catabolic process	http://amigo.geneontology.org/amigo/term/GO:0032434	ANKIB1 UFL1 PIAS1 GSK3B RNF217 OGT RNF144A ZYG11B MAP1A SOCS5 SOCS4
0.186476	19	324	1.58577	Negative regulation of cellular component movement	http://amigo.geneontology.org/amigo/term/GO:0051271	KRIT1 VCL ATP2B4 TGFBR3 FOXO3 LRP1 FGF2 PTPRG PHLDB2 BRAF CLASP2 TP53INP1 CRK PTPRM PLCB1 SRGAP3 SRGAP2B NF1 SRGAP1
0.188538	8	101	2.1419	Regulation of axon extension	http://amigo.geneontology.org/amigo/term/GO:0030516	GSK3B SEMA4G WNT5A FN1 LRP1 MACF1 CLASP2 BMPR2
0.188538	18	303	1.60643	Regulation of angiogenesis	http://amigo.geneontology.org/amigo/term/GO:0045765	KRIT1 ATP2B4 HIPK2 FOXJ2 AGO1 HIF1A SASH1 WNT5A AGO2 FGF2 PDPK1 HSPG2 JAK1 HIPK1 PTPRM SP1 NF1 GTF2I
0.188538	14	219	1.72868	Bone development	http://amigo.geneontology.org/amigo/term/GO:0060348	CYP26B1 LOX SMAD5 BBX MED1 NOTCH2 FREM1 FBN1 DCHS1 SH3PXD2B PTPN11 HOXB4 AMER1 BMPR2
0.188538	8	101	2.1419	Regulation of protein tyrosine kinase activity	http://amigo.geneontology.org/amigo/term/GO:0061097	DOCK3 CBL CBLB ADAM17 SOCS5 SOCS4 PAK2 EPGN
0.188538	8	101	2.1419	Regulation of biomineralization	http://amigo.geneontology.org/amigo/term/GO:0110149	HIF1A BMP2K FBN2 DDR2 SGMS2 SMAD3 ANO6 BMPR2
0.189372	7	83	2.28061	Embryonic placenta development	http://amigo.geneontology.org/amigo/term/GO:0001892	HIF1A BIRC6 PKD2 MED1 SOX15 FZD5 E2F7
0.189372	7	83	2.28061	Peripheral nervous system development	http://amigo.geneontology.org/amigo/term/GO:0007422	ADAM22 DICER1 ADGRG6 ONECUT2 LAMA2 NF1 SCN8A
0.189372	7	83	2.28061	Negative regulation of protein polymerization	http://amigo.geneontology.org/amigo/term/GO:0032272	ARFGEF1 SPTB SSH1 CRACD TMOD3 SSH2 TMSB15B
0.189532	9	120	2.02811	Glycolytic process	http://amigo.geneontology.org/amigo/term/GO:0006096	NUP188 HIF1A NUP98 NUP153 PRKAA1 OGT PRKAA2 PPARA ENTPD5
0.189532	9	120	2.02811	Actin-mediated cell contraction	http://amigo.geneontology.org/amigo/term/GO:0070252	CCDC88C DSG2 DLG1 MYBPC2 DSP EPB41L5 TTN SCN5A RYR2
0.189532	5	49	2.75934	Regulation of phospholipase C activity	http://amigo.geneontology.org/amigo/term/GO:1900274	ADCYAP1R1 FGF2 ABL2 EGFR BICD1
0.189532	9	120	2.02811	Regulation of NIK/NF-kappaB signaling	http://amigo.geneontology.org/amigo/term/GO:1901222	RC3H2 RASSF2 NFAT5 SASH1 RC3H1 EGFR EDA TRIM44 TRAF6
0.189532	9	120	2.02811	Regulation of ATP metabolic process	http://amigo.geneontology.org/amigo/term/GO:1903578	NUP188 HIF1A NUP98 NUP153 PRKAA1 OGT PRKAA2 PPARA ENTPD5
0.192015	82	1817	1.22037	Regulation of cell population proliferation	http://amigo.geneontology.org/amigo/term/GO:0042127	KRIT1 TENM1 UFL1 GAB2 PIAS1 TNC HIPK2 CDK13 FOXJ2 ASPM TGFBR3 DLG1 SIX4 HIF1A DICER1 FZD3 IL7 FKTN LIFR WNT5A CBLB ITGA4 CCDC88A FN1 BIRC6 STRN ETV3 PROX1 FOXO3 PKD2 UTP20 RREB1 ABCC4 MED1 SOX15 PRKAA1 NOTCH2 IL6ST LAMC1 RC3H1 YAP1 TET1 ITGAV FGF2 PDPK1 MEGF10 EGFR ATM SLC7A11 ADAM17 CACUL1 PTPN14 ABI3BP CD109 BRAF DDR2 FZD5 HIPK1 PBRM1 ITGA2 RICTOR TP53INP1 E2F7 FRS2 STXBP4 SMAD3 KMT2D BMI1 PDGF…
0.192361	14	220	1.72082	Negative regulation of translation	http://amigo.geneontology.org/amigo/term/GO:0017148	RC3H2 CNOT4 AGO1 TENT4A CPEB4 AGO2 PAIP2B CNOT1 AGO4 TUT4 RC3H1 CPEB2 EIF4EBP2 DCP1A
0.192361	14	220	1.72082	Establishment of vesicle localization	http://amigo.geneontology.org/amigo/term/GO:0051650	LIN7A ARL6 ITGA4 MYO5C KIF5A SYNJ1 CLASP2 CCDC186 TANC2 FAM91A1 TRAK1 DYNC1H1 HTT MYO5A
0.193086	6	66	2.45832	Artery morphogenesis	http://amigo.geneontology.org/amigo/term/GO:0048844	MYLK PROX1 PKD2 LRP1 NF1 BMPR2
0.193086	6	66	2.45832	Retina morphogenesis in camera-type eye	http://amigo.geneontology.org/amigo/term/GO:0060042	HIPK2 RPGRIP1L PROX1 HIPK1 PTPRM NECTIN3
0.194091	20	348	1.55411	Regulation of small GTPase mediated signal transduction	http://amigo.geneontology.org/amigo/term/GO:0051056	ARFGEF1 MYO9A ADCYAP1R1 SYDE2 ARHGAP5 ARHGAP21 CBL ARFGEF3 NOTCH2 ARHGAP32 GARNL3 ABL2 OGT PSD3 CRK RALGAPA1 DENND4A SRGAP3 ARHGEF12 SRGAP1
0.194187	4	34	3.18136	GPI anchor metabolic process	http://amigo.geneontology.org/amigo/term/GO:0006505	PIGM PGAP4 PGAP1 PIGN
0.194187	9	121	2.01135	ATP generation from ADP	http://amigo.geneontology.org/amigo/term/GO:0006757	NUP188 HIF1A NUP98 NUP153 PRKAA1 OGT PRKAA2 PPARA ENTPD5
0.194187	4	34	3.18136	Cell volume homeostasis	http://amigo.geneontology.org/amigo/term/GO:0006884	CLCN3 SLC12A6 ANO6 WNK3
0.194187	3	20	4.05623	Nuclear migration	http://amigo.geneontology.org/amigo/term/GO:0007097	SYNE2 DOCK7 DYNC1H1
0.194187	4	34	3.18136	Schwann cell development	http://amigo.geneontology.org/amigo/term/GO:0014044	ADAM22 DICER1 ADGRG6 NF1
0.194187	3	20	4.05623	Maintenance of cell polarity	http://amigo.geneontology.org/amigo/term/GO:0030011	GSK3B LIN7A DST
0.194187	9	121	2.01135	DNA damage response, signal transduction by p53 class mediator	http://amigo.geneontology.org/amigo/term/GO:0030330	HIPK2 CNOT4 ATRX RBL2 FOXO3 CNOT1 ATM E2F7 ATR
0.194187	11	160	1.8591	Hindbrain development	http://amigo.geneontology.org/amigo/term/GO:0030902	CNTN1 RPGRIP1L HERC1 PROX1 FGF2 CRK ARL13B PTPN11 SCN5A CPLANE1 CEP290
0.194187	4	34	3.18136	Activation of protein kinase B activity	http://amigo.geneontology.org/amigo/term/GO:0032148	WNT5A CCDC88A PDPK1 RICTOR
0.194187	8	102	2.1209	Positive regulation of proteasomal ubiquitin-dependent protein catabolic process	http://amigo.geneontology.org/amigo/term/GO:0032436	ANKIB1 PIAS1 GSK3B RNF217 RNF144A ZYG11B SOCS5 SOCS4
0.194187	7	84	2.25346	Amyloid precursor protein metabolic process	http://amigo.geneontology.org/amigo/term/GO:0042982	DLG1 AGO2 ADAM19 SORL1 SLC2A13 ADAM17 SP1
0.194187	3	20	4.05623	Tongue development	http://amigo.geneontology.org/amigo/term/GO:0043586	CYP26B1 SIX4 EGFR
0.194187	7	84	2.25346	Regulation of megakaryocyte differentiation	http://amigo.geneontology.org/amigo/term/GO:0045652	KMT2C CNOT4 AGO1 LOX KMT2A AGO4 KMT2D
0.194187	3	20	4.05623	Negative regulation of translational initiation	http://amigo.geneontology.org/amigo/term/GO:0045947	AGO2 PAIP2B EIF4EBP2
0.194187	4	34	3.18136	Centrosome localization	http://amigo.geneontology.org/amigo/term/GO:0051642	SYNE2 ASPM DLG1 PARD3B
0.194187	10	140	1.93154	Regulation of wound healing	http://amigo.geneontology.org/amigo/term/GO:0061041	MYLK ARFGEF1 RREB1 FGF2 PHLDB2 CD109 CLASP2 SMAD3 CRK ANO6
0.194187	4	34	3.18136	Negative regulation of protein tyrosine kinase activity	http://amigo.geneontology.org/amigo/term/GO:0061099	CBL CBLB SOCS5 SOCS4
0.194187	8	102	2.1209	Regulation of actomyosin structure organization	http://amigo.geneontology.org/amigo/term/GO:0110020	CCDC88A ALMS1 PROX1 PHLDB2 BRAF CLASP2 SMAD3 PAK2
0.194187	3	20	4.05623	Negative regulation of endoplasmic reticulum unfolded protein response	http://amigo.geneontology.org/amigo/term/GO:1900102	UFL1 PPP1R15B CREBRF
0.194187	3	20	4.05623	Regulation of skeletal muscle cell differentiation	http://amigo.geneontology.org/amigo/term/GO:2001014	CYP26B1 SIX4 NR1D2
0.198347	5	50	2.70415	Body morphogenesis	http://amigo.geneontology.org/amigo/term/GO:0010171	PHLDB1 PHLDB2 BRAF CLASP2 PTPN11
0.198347	10	141	1.91784	Positive regulation of protein localization to membrane	http://amigo.geneontology.org/amigo/term/GO:1905477	ATP2B4 DLG1 SSH1 C2CD5 LRP1 LRP4 PDPK1 EGFR ANK3 WNK3
0.199177	20	350	1.54523	Negative regulation of locomotion	http://amigo.geneontology.org/amigo/term/GO:0040013	KRIT1 VCL ATP2B4 SEMA4G WNT5A FOXO3 LRP1 FGF2 PTPRG PHLDB2 BRAF CLASP2 TP53INP1 CRK PTPRM PLCB1 SRGAP3 SRGAP2B NF1 SRGAP1
0.199879	8	103	2.10031	Regulation of blood vessel endothelial cell migration	http://amigo.geneontology.org/amigo/term/GO:0043535	PIK3C2A ATP2B4 HIF1A FGF2 PDPK1 ADAM17 SP1 NF1
0.199879	6	67	2.42163	Regulation of insulin receptor signaling pathway	http://amigo.geneontology.org/amigo/term/GO:0046626	PRKAA1 SORL1 OGT SIK2 PTPN11 OPA1
0.199879	25	461	1.46646	Regulation of hemopoiesis	http://amigo.geneontology.org/amigo/term/GO:1903706	CYP26B1 KMT2C RC3H2 CNOT4 AGO1 HIF1A RASSF2 ATP11C IL7 LOX KMT2A FOXO3 MED1 NOTCH2 AGO4 RC3H1 CAMK4 PPARGC1B BRAF MYSM1 FBN1 KMT2D SOCS5 TRAF6 PRKDC
0.199956	9	122	1.99487	Bone mineralization	http://amigo.geneontology.org/amigo/term/GO:0030282	HIF1A LOX BMP2K FBN2 DDR2 SGMS2 SMAD3 ANO6 BMPR2
0.199956	36	713	1.36535	Carbohydrate derivative biosynthetic process	http://amigo.geneontology.org/amigo/term/GO:1901137	ARFGEF1 PDPR XYLB FKTN B3GAT2 PANK3 AGO2 HS3ST3B1 PRKAA1 TET1 ALG10 TMTC3 HSPG2 PIGM OGT GXYLT1 MGAT5 SLC26A2 TYW5 PGAP4 TET2 ELOVL6 B3GNT5 DPY19L3 TRAK1 PLCB1 HS6ST3 PPARA ENTPD5 FUT11 PGAP1 PIGN MAN1A2 BMPR2 HACD2 MT-ATP8
0.199956	18	307	1.5855	Regulation of vasculature development	http://amigo.geneontology.org/amigo/term/GO:1901342	KRIT1 ATP2B4 HIPK2 FOXJ2 AGO1 HIF1A SASH1 WNT5A AGO2 FGF2 PDPK1 HSPG2 JAK1 HIPK1 PTPRM SP1 NF1 GTF2I
