# Supplementary material for: Thr4 phosphorylation on RNA Pol II occurs at early transcription regulating 3′-end processing
Source: Sci Adv. 2024 Sep 6;10(36):eadq0350. doi: 10.1126/sciadv.adq0350 (PMC11378909; doi:10.1126/sciadv.adq0350)
Supplement: Supplementary file 2 — Tables S1 to S5 [file sciadv.adq0350_tables_s1_to_s5.zip › adq0350_Table S4.xlsx]

## Sheet: LABRAT_T4AvsWT
Gene	WT52_1	WT52_2	T4A52_1	T4A52_2	genetype	deltapsi (T4A - WT)	pval	FDR
ENSG00000196683.10	0.001	0.001	0	0	TUTR	-0.001	4.65e-64	8.16e-61
ENSG00000166598.14	0	0	0.001	0.001	ALE	0.001	4.16e-64	8.16e-61
ENSG00000197728.10	0.001	0.001	0.002	0.002	TUTR	0.001	1.05e-62	1.23e-59
ENSG00000114054.13	0.015	0.015	0.013	0.013	ALE	-0.002	1.09e-61	7.65e-59
ENSG00000122566.20	0.007	0.007	0.006	0.006	TUTR	-0.001	1.09e-61	7.65e-59
ENSG00000163482.11	0.435	0.43	1	1	TUTR	0.568	1.84e-10	1.08e-07
ENSG00000108946.14	0.187	0.184	0.306	0.303	mixed	0.119	5.75e-08	2.88e-05
ENSG00000058262.9	0.698	0.683	1	1	TUTR	0.309	2.04e-07	7.95e-05
ENSG00000106089.11	0.306	0.303	0.448	0.442	mixed	0.141	1.92e-07	7.95e-05
ENSG00000170017.12	0.785	0.774	1	1	TUTR	0.22	2.3e-07	8.07e-05
ENSG00000182934.11	0.862	0.869	1	1	TUTR	0.135	2.74e-07	8.74e-05
ENSG00000159792.9	0.72	0.716	0.808	0.811	ALE	0.092	3.35e-07	9.8e-05
ENSG00000100644.16	0.721	0.705	1	1	TUTR	0.287	3.64e-07	9.83e-05
ENSG00000145191.12	0.706	0.71	0.779	0.778	ALE	0.07	4.44e-07	0.000104
ENSG00000124762.13	0.662	0.642	1	1	TUTR	0.348	4.13e-07	0.000104
ENSG00000138468.15	0.031	0.031	0.014	0.015	mixed	-0.017	5.15e-07	0.000113
ENSG00000184009.10	0.889	0.882	0.996	1	TUTR	0.113	1.03e-06	0.000213
ENSG00000115762.16	0.681	0.675	0.757	0.756	mixed	0.078	1.43e-06	0.000279
ENSG00000145284.11	0.892	0.895	0.949	0.946	ALE	0.055	1.51e-06	0.000279
ENSG00000139546.10	0.632	0.601	1	1	TUTR	0.383	1.7e-06	0.000298
ENSG00000107130.9	0.306	0.295	0.445	0.441	TUTR	0.143	1.82e-06	0.000304
ENSG00000170035.15	0.766	0.766	0.833	0.839	mixed	0.07	2.17e-06	0.000346
ENSG00000100350.14	0.482	0.48	0.702	0.722	TUTR	0.231	2.31e-06	0.000352
ENSG00000151247.12	0.414	0.428	0.639	0.626	TUTR	0.212	2.69e-06	0.000393
ENSG00000082146.12	0.813	0.794	1	1	TUTR	0.197	3.57e-06	0.000418
ENSG00000104388.14	0.466	0.452	0.632	0.642	mixed	0.178	3.57e-06	0.000418
ENSG00000110675.12	0.685	0.69	0.621	0.617	TUTR	-0.069	3.11e-06	0.000418
ENSG00000258289.8	0.299	0.299	0.269	0.266	mixed	-0.031	3.36e-06	0.000418
ENSG00000108387.14	0.706	0.708	0.947	0.925	TUTR	0.229	3.54e-06	0.000418
ENSG00000160285.14	0.217	0.212	0.317	0.309	mixed	0.099	3.44e-06	0.000418
ENSG00000184277.12	0.247	0.262	0.101	0.1	ALE	-0.154	3.72e-06	0.000421
ENSG00000120948.16	0.632	0.631	0.61	0.608	mixed	-0.022	4e-06	0.000425
ENSG00000075239.13	0.662	0.66	0.699	0.696	ALE	0.037	3.91e-06	0.000425
ENSG00000148660.20	0.496	0.442	1	1	TUTR	0.531	4.41e-06	0.000455
ENSG00000138757.14	0.785	0.806	1	1	TUTR	0.204	4.59e-06	0.00046
ENSG00000197568.13	0.604	0.559	1	1	TUTR	0.418	5.55e-06	0.000492
ENSG00000077254.14	0.286	0.3	0.522	0.543	ALE	0.239	5.11e-06	0.000492
ENSG00000250722.5	0.483	0.495	0.601	0.603	TUTR	0.113	5.58e-06	0.000492
ENSG00000125166.12	0.718	0.747	1	1	TUTR	0.268	5.75e-06	0.000492
ENSG00000227500.9	0.805	0.825	1	1	TUTR	0.185	5.68e-06	0.000492
ENSG00000101166.15	0.625	0.663	1	1	TUTR	0.356	5.39e-06	0.000492
ENSG00000008952.16	0.679	0.666	0.792	0.796	TUTR	0.121	6.57e-06	0.000498
ENSG00000105887.10	0.69	0.683	0.85	0.834	TUTR	0.156	6.66e-06	0.000498
ENSG00000006530.15	0.529	0.534	0.576	0.576	mixed	0.044	6.67e-06	0.000498
ENSG00000175582.19	0.379	0.416	0.755	0.773	TUTR	0.367	6.65e-06	0.000498
ENSG00000142002.17	0.505	0.499	0.735	0.711	mixed	0.221	6.57e-06	0.000498
ENSG00000104946.12	0.253	0.262	0.17	0.173	ALE	-0.087	6.18e-06	0.000498
ENSG00000128595.16	0.656	0.667	0.761	0.758	mixed	0.099	7.71e-06	0.000564
ENSG00000113810.15	0.478	0.447	0.739	0.731	TUTR	0.272	8.03e-06	0.000575
ENSG00000062485.18	0.81	0.786	1	1	mixed	0.202	8.41e-06	0.00059
ENSG00000153187.18	0.247	0.244	0.312	0.32	mixed	0.071	9.13e-06	0.00061
ENSG00000173950.15	0.853	0.834	1	1	TUTR	0.157	9.2e-06	0.00061
ENSG00000147010.17	0.265	0.271	0.369	0.359	mixed	0.096	9.22e-06	0.00061
ENSG00000166340.16	0.914	0.908	0.96	0.961	mixed	0.049	9.67e-06	0.000628
ENSG00000175792.11	0.679	0.672	0.616	0.618	mixed	-0.058	1.02e-05	0.000651
ENSG00000144560.14	0.257	0.26	0.355	0.344	TUTR	0.09	1.05e-05	0.000658
ENSG00000100353.17	0.207	0.204	0.233	0.235	TUTR	0.029	1.09e-05	0.000671
ENSG00000131368.7	0.576	0.579	0.674	0.687	mixed	0.104	1.2e-05	0.000726
ENSG00000120727.12	0.695	0.706	0.786	0.79	TUTR	0.088	1.38e-05	0.000807
ENSG00000067057.16	0.007	0.008	0	0	ALE	-0.007	1.36e-05	0.000807
ENSG00000006576.16	0.419	0.433	0.579	0.596	mixed	0.161	1.49e-05	0.000857
ENSG00000174233.11	0.434	0.507	1	1	TUTR	0.529	1.56e-05	0.000883
ENSG00000164742.15	0.079	0.077	0.059	0.057	ALE	-0.02	1.73e-05	0.000949
ENSG00000154473.17	0.222	0.222	0.288	0.298	TUTR	0.071	1.71e-05	0.000949
ENSG00000168936.10	0.738	0.773	1	1	TUTR	0.244	1.82e-05	0.000958
ENSG00000185238.12	0.715	0.671	1	1	TUTR	0.307	1.83e-05	0.000958
ENSG00000072062.13	0.427	0.418	0.503	0.511	mixed	0.085	1.79e-05	0.000958
ENSG00000205352.10	0.665	0.663	0.781	0.799	mixed	0.126	1.86e-05	0.00096
ENSG00000151726.13	0.397	0.419	0.655	0.629	mixed	0.234	1.96e-05	0.000997
ENSG00000101150.17	0.789	0.808	1	0.979	TUTR	0.192	2.11e-05	0.00106
ENSG00000123739.10	1	1	0.428	0.335	TUTR	-0.618	2.24e-05	0.00111
ENSG00000058063.15	0.283	0.265	0.559	0.521	mixed	0.266	2.75e-05	0.00132
ENSG00000183762.12	0.177	0.169	0.237	0.244	mixed	0.067	2.71e-05	0.00132
ENSG00000184983.9	0.224	0.217	0.267	0.265	TUTR	0.045	2.9e-05	0.00138
ENSG00000153904.19	0.396	0.29	1	1	TUTR	0.657	3e-05	0.00139
ENSG00000211450.9	0.315	0.319	0.342	0.343	mixed	0.026	3.03e-05	0.00139
ENSG00000110092.3	0.52	0.517	0.578	0.588	ALE	0.065	3.04e-05	0.00139
ENSG00000127481.14	0.937	0.935	0.971	0.977	ALE	0.038	3.41e-05	0.00148
ENSG00000119285.10	0.477	0.484	0.53	0.535	mixed	0.052	3.33e-05	0.00148
ENSG00000163430.11	0.626	0.683	1	1	TUTR	0.345	3.29e-05	0.00148
ENSG00000089327.14	0.972	0.974	0.989	0.991	ALE	0.017	3.41e-05	0.00148
ENSG00000214530.8	0.657	0.64	0.536	0.543	mixed	-0.109	3.61e-05	0.00154
ENSG00000143420.18	0.624	0.624	0.64	0.643	mixed	0.017	3.86e-05	0.00163
ENSG00000121390.18	0.376	0.391	0.228	0.248	TUTR	-0.146	3.9e-05	0.00163
ENSG00000183020.13	0.302	0.312	0.408	0.395	TUTR	0.094	4.06e-05	0.00167
ENSG00000111358.13	0.566	0.604	0.808	0.803	TUTR	0.221	4.09e-05	0.00167
ENSG00000153885.14	0.402	0.42	0.298	0.288	mixed	-0.118	4.15e-05	0.00167
ENSG00000185122.10	0.929	0.937	0.979	0.981	TUTR	0.047	4.25e-05	0.00169
ENSG00000138078.15	0.493	0.464	0.739	0.707	mixed	0.244	4.37e-05	0.0017
ENSG00000135916.15	0.459	0.484	0.644	0.629	TUTR	0.165	4.38e-05	0.0017
ENSG00000062716.12	0.323	0.3	0.442	0.447	TUTR	0.134	4.4e-05	0.0017
ENSG00000116729.13	0.375	0.366	0.451	0.441	mixed	0.076	4.53e-05	0.00172
ENSG00000161011.19	0.313	0.302	0.369	0.371	mixed	0.063	4.6e-05	0.00172
ENSG00000108828.15	0.63	0.628	0.641	0.642	TUTR	0.012	4.6e-05	0.00172
ENSG00000144554.10	0.831	0.821	0.889	0.896	ALE	0.067	5.13e-05	0.00188
ENSG00000047634.14	0.893	0.911	1	1	TUTR	0.098	5.14e-05	0.00188
ENSG00000175274.18	0.549	0.554	0.62	0.633	mixed	0.075	5.38e-05	0.00195
ENSG00000158201.9	0.551	0.601	0.985	0.934	mixed	0.384	5.44e-05	0.00195
ENSG00000083720.12	0.581	0.559	0.784	0.822	TUTR	0.233	5.72e-05	0.00199
ENSG00000277586.2	0.759	0.709	1	1	TUTR	0.266	5.66e-05	0.00199
ENSG00000103160.11	0.749	0.697	1	1	TUTR	0.277	5.63e-05	0.00199
ENSG00000128928.8	0.427	0.402	0.598	0.626	mixed	0.198	5.92e-05	0.00204
ENSG00000213523.10	0.27	0.265	0.143	0.117	ALE	-0.138	6.25e-05	0.00213
ENSG00000133678.13	0.619	0.678	0.972	1	TUTR	0.337	6.38e-05	0.00214
ENSG00000152558.14	0.265	0.258	0.401	0.43	TUTR	0.153	6.41e-05	0.00214
ENSG00000100227.17	0.608	0.605	0.787	0.755	TUTR	0.164	6.64e-05	0.0022
ENSG00000011376.10	0.264	0.251	0.432	0.469	TUTR	0.193	7.81e-05	0.00255
ENSG00000112992.16	0.379	0.407	0.53	0.532	mixed	0.138	7.85e-05	0.00255
ENSG00000187607.15	0.183	0.169	0.101	0.092	mixed	-0.079	8.84e-05	0.00285
ENSG00000142687.17	0.645	0.713	1	1	TUTR	0.321	9.28e-05	0.00296
ENSG00000117906.13	0.017	0.019	0.028	0.029	TUTR	0.011	9.49e-05	0.00297
ENSG00000140995.16	0.082	0.086	0.062	0.059	mixed	-0.024	9.45e-05	0.00297
ENSG00000168615.11	0.912	0.919	0.973	0.964	ALE	0.053	9.9e-05	0.00307
ENSG00000101079.20	0.851	0.88	1	1	TUTR	0.135	9.99e-05	0.00307
ENSG00000129197.14	0.742	0.75	0.783	0.785	mixed	0.038	0.000103	0.00314
ENSG00000116251.9	0.022	0.022	0.018	0.017	mixed	-0.004	0.000113	0.00315
ENSG00000162980.16	0.118	0.106	0.191	0.18	TUTR	0.073	0.000112	0.00315
ENSG00000111832.12	0.028	0.028	0.016	0.013	TUTR	-0.014	0.000113	0.00315
ENSG00000104635.13	0.309	0.303	0.333	0.333	mixed	0.027	0.000113	0.00315
ENSG00000168010.10	0.486	0.49	0.506	0.506	ALE	0.018	0.000113	0.00315
ENSG00000169609.13	0.659	0.653	0.618	0.611	mixed	-0.041	0.000113	0.00315
ENSG00000135720.12	0.485	0.529	0.797	0.852	mixed	0.318	0.000112	0.00315
ENSG00000051523.10	0.936	0.938	0.946	0.946	mixed	0.009	0.000113	0.00315
ENSG00000101782.14	0.518	0.506	0.581	0.592	mixed	0.075	0.000106	0.00315
ENSG00000141429.13	0.654	0.644	0.793	0.766	ALE	0.131	0.00011	0.00315
ENSG00000105647.16	0.595	0.652	0.889	0.881	TUTR	0.262	0.000109	0.00315
ENSG00000154582.16	0.226	0.221	0.164	0.175	mixed	-0.055	0.000116	0.00321
ENSG00000102054.17	0.46	0.45	0.499	0.501	mixed	0.045	0.000123	0.00337
ENSG00000221978.11	0.556	0.57	0.654	0.672	ALE	0.1	0.000126	0.00343
ENSG00000198925.11	0.719	0.646	1	1	TUTR	0.318	0.00013	0.00346
ENSG00000187514.16	0.333	0.341	0.394	0.385	TUTR	0.053	0.000129	0.00346
ENSG00000118816.9	0.966	0.965	0.995	0.989	TUTR	0.026	0.000129	0.00346
ENSG00000156931.15	0.329	0.215	0.771	0.811	ALE	0.519	0.000137	0.00348
ENSG00000174780.16	0.247	0.22	0.358	0.351	mixed	0.121	0.000132	0.00348
ENSG00000164292.12	0.506	0.483	0.632	0.613	mixed	0.129	0.000138	0.00348
ENSG00000112576.12	0.552	0.539	0.664	0.692	mixed	0.132	0.000138	0.00348
ENSG00000196943.12	0.404	0.441	0.587	0.581	mixed	0.162	0.000135	0.00348
ENSG00000159111.12	0.078	0.102	0.5	0.604	TUTR	0.462	0.000133	0.00348
ENSG00000100266.18	0.587	0.599	0.826	0.886	TUTR	0.263	0.000137	0.00348
ENSG00000162704.15	0.064	0.063	0.09	0.097	mixed	0.029	0.000144	0.00351
ENSG00000064012.21	0.274	0.293	0.2	0.203	mixed	-0.081	0.000142	0.00351
ENSG00000055208.18	0.468	0.58	1	1	TUTR	0.476	0.000143	0.00351
ENSG00000124222.22	0.672	0.585	1	1	TUTR	0.371	0.000141	0.00351
ENSG00000101972.18	0.296	0.349	0.563	0.591	TUTR	0.254	0.000144	0.00351
ENSG00000173258.12	0.463	0.462	0.496	0.505	ALE	0.037	0.000151	0.00363
ENSG00000046604.12	0.549	0.564	0.805	0.754	ALE	0.224	0.000151	0.00363
ENSG00000065427.14	0.521	0.529	0.562	0.567	mixed	0.04	0.000153	0.00365
ENSG00000180228.12	0.405	0.348	0.685	0.644	TUTR	0.288	0.000166	0.00394
ENSG00000185009.12	0.479	0.564	0.867	0.888	TUTR	0.356	0.000172	0.00402
ENSG00000064545.14	0.139	0.16	0.242	0.254	TUTR	0.098	0.000171	0.00402
ENSG00000083312.17	0.073	0.073	0.091	0.087	mixed	0.016	0.000184	0.00419
ENSG00000135424.15	0.689	0.671	0.969	0.907	TUTR	0.258	0.000185	0.00419
ENSG00000104177.17	0.567	0.538	0.679	0.67	mixed	0.123	0.000181	0.00419
ENSG00000141510.16	0.428	0.385	0.155	0.194	ALE	-0.232	0.000185	0.00419
ENSG00000178980.14	0.514	0.514	0.535	0.541	mixed	0.024	0.000184	0.00419
ENSG00000139644.12	0.639	0.658	0.932	0.871	TUTR	0.252	0.000192	0.00432
ENSG00000186470.13	0.781	0.787	0.746	0.737	mixed	-0.042	0.000198	0.0044
ENSG00000196405.12	0.89	0.89	0.914	0.921	ALE	0.027	0.000198	0.0044
ENSG00000117505.12	0.194	0.161	0.349	0.385	TUTR	0.19	0.000209	0.00453
ENSG00000249915.7	0.771	0.77	0.854	0.835	mixed	0.075	0.000207	0.00453
ENSG00000129515.18	0.319	0.3	0.411	0.396	TUTR	0.094	0.000208	0.00453
ENSG00000109083.13	0.487	0.488	0.552	0.571	mixed	0.074	0.000207	0.00453
ENSG00000147535.16	0.561	0.561	0.413	0.369	mixed	-0.17	0.000212	0.00454
ENSG00000011304.19	0.852	0.808	1	1	TUTR	0.17	0.000212	0.00454
ENSG00000156869.13	1	1	0.722	0.786	TUTR	-0.246	0.000217	0.00461
ENSG00000159063.12	0.836	0.847	0.888	0.895	ALE	0.05	0.000219	0.00463
ENSG00000158623.14	0.806	0.808	0.841	0.851	ALE	0.039	0.000222	0.00465
ENSG00000149503.12	1	1	0.616	0.705	TUTR	-0.34	0.000224	0.00465
ENSG00000139433.9	0.595	0.473	1	1	TUTR	0.466	0.000223	0.00465
ENSG00000100941.8	0.459	0.478	0.545	0.555	mixed	0.081	0.000229	0.00473
ENSG00000160049.11	0.46	0.454	0.489	0.484	ALE	0.029	0.000233	0.00475
ENSG00000198015.12	0.41	0.422	0.463	0.461	mixed	0.046	0.000232	0.00475
ENSG00000163539.16	0.421	0.42	0.459	0.45	mixed	0.035	0.000239	0.00485
ENSG00000132330.16	0.503	0.509	0.631	0.602	mixed	0.111	0.000245	0.00491
ENSG00000136143.15	0.614	0.585	0.712	0.707	mixed	0.111	0.000244	0.00491
ENSG00000106105.13	0.489	0.458	0.6	0.62	ALE	0.136	0.000254	0.00506
ENSG00000060138.12	0.648	0.666	0.723	0.728	mixed	0.069	0.000264	0.00523
ENSG00000055070.16	0.503	0.554	0.756	0.727	TUTR	0.214	0.000275	0.00531
ENSG00000179010.14	0.65	0.681	0.78	0.792	TUTR	0.121	0.000276	0.00531
ENSG00000135185.11	0.389	0.405	0.636	0.58	ALE	0.211	0.000277	0.00531
ENSG00000095380.10	0.916	0.908	0.941	0.943	ALE	0.03	0.000272	0.00531
ENSG00000160193.11	0.856	0.839	0.913	0.909	ALE	0.064	0.000273	0.00531
ENSG00000085224.21	0.442	0.452	0.538	0.565	mixed	0.104	0.000275	0.00531
ENSG00000075624.14	0.579	0.583	0.808	0.753	TUTR	0.199	0.000279	0.00532
ENSG00000067560.10	0.804	0.818	0.868	0.878	TUTR	0.062	0.000283	0.00533
ENSG00000073584.19	0.5	0.49	0.548	0.539	mixed	0.049	0.000283	0.00533
ENSG00000108604.15	0.511	0.578	0.798	0.832	TUTR	0.271	0.000284	0.00533
ENSG00000087263.16	0.188	0.19	0.372	0.327	TUTR	0.161	0.000297	0.00554
ENSG00000179051.13	0.644	0.733	1	1	TUTR	0.311	0.000319	0.00561
ENSG00000143799.12	0.561	0.551	0.697	0.663	ALE	0.124	0.00032	0.00561
ENSG00000114544.16	0.721	0.628	1	1	mixed	0.326	0.000319	0.00561
ENSG00000197226.12	0.694	0.702	0.739	0.732	mixed	0.038	0.000309	0.00561
ENSG00000112697.15	0.739	0.804	1	1	TUTR	0.228	0.000313	0.00561
ENSG00000112339.14	0.426	0.43	0.49	0.51	mixed	0.072	0.000308	0.00561
ENSG00000274523.4	0.525	0.525	0.519	0.517	ALE	-0.007	0.000319	0.00561
ENSG00000148700.14	0.864	0.867	0.951	0.979	TUTR	0.1	0.000307	0.00561
ENSG00000167996.15	0.33	0.33	0.306	0.298	mixed	-0.028	0.000319	0.00561
ENSG00000064199.6	0.139	0.146	0.08	0.094	TUTR	-0.056	0.000303	0.00561
ENSG00000123179.13	0.372	0.383	0.311	0.324	mixed	-0.06	0.000311	0.00561
ENSG00000166260.11	0.497	0.51	0.566	0.581	TUTR	0.069	0.000309	0.00561
ENSG00000110344.9	0.501	0.334	1	1	TUTR	0.583	0.000324	0.00563
ENSG00000008838.19	0.439	0.453	0.562	0.536	TUTR	0.103	0.000324	0.00563
ENSG00000228716.6	0.922	0.937	0.984	0.981	TUTR	0.053	0.000333	0.00576
ENSG00000114770.16	0.587	0.584	0.611	0.619	ALE	0.03	0.000337	0.00577
ENSG00000109586.11	0.49	0.489	0.632	0.596	mixed	0.125	0.000336	0.00577
ENSG00000008394.12	0.4	0.406	0.431	0.438	mixed	0.031	0.000352	0.00597
ENSG00000160221.17	0.296	0.298	0.27	0.261	ALE	-0.031	0.000352	0.00597
ENSG00000138035.14	0.352	0.325	0.459	0.488	TUTR	0.135	0.000356	0.00601
ENSG00000135624.15	0.689	0.687	0.755	0.778	ALE	0.078	0.000359	0.00603
ENSG00000167721.10	0.318	0.35	0.455	0.478	ALE	0.133	0.000376	0.00628
ENSG00000127054.20	0.569	0.592	0.671	0.66	mixed	0.084	0.000389	0.00647
ENSG00000196743.8	0.54	0.581	0.704	0.727	ALE	0.156	0.000408	0.00675
ENSG00000143384.12	0.572	0.571	0.677	0.649	TUTR	0.092	0.000424	0.00695
ENSG00000119801.12	0.372	0.385	0.583	0.53	TUTR	0.177	0.000426	0.00695
ENSG00000080822.16	0.235	0.241	0.435	0.383	mixed	0.171	0.000423	0.00695
ENSG00000215193.12	0.475	0.43	0.611	0.598	TUTR	0.152	0.000435	0.00707
ENSG00000159720.11	0.544	0.519	0.418	0.387	mixed	-0.13	0.000438	0.00708
ENSG00000092445.11	0.152	0.171	0.242	0.229	TUTR	0.073	0.000452	0.00728
ENSG00000111670.15	0.385	0.332	0.526	0.53	ALE	0.169	0.000467	0.00748
ENSG00000100934.14	0.693	0.651	0.812	0.804	mixed	0.136	0.000472	0.00753
ENSG00000115414.18	0.331	0.304	0.6	0.527	mixed	0.246	0.000485	0.00763
ENSG00000124831.18	0.686	0.632	0.845	0.829	mixed	0.178	0.000485	0.00763
ENSG00000118495.18	0.883	0.852	0.974	0.965	TUTR	0.103	0.000485	0.00763
ENSG00000095321.16	0.694	0.691	0.791	0.828	mixed	0.117	0.00049	0.00768
ENSG00000206053.12	0.56	0.528	0.725	0.685	TUTR	0.161	0.000496	0.0077
ENSG00000108654.14	0.7	0.685	0.75	0.764	mixed	0.064	0.000495	0.0077
ENSG00000102158.19	0.777	0.777	0.832	0.853	mixed	0.066	0.000511	0.0079
ENSG00000103942.12	0.051	0.047	0.032	0.035	ALE	-0.015	0.000524	0.00806
ENSG00000115419.12	0.366	0.323	0.554	0.511	mixed	0.187	0.00053	0.00812
ENSG00000109861.15	0.955	0.962	0.886	0.859	mixed	-0.085	0.000536	0.00818
ENSG00000138674.16	0.647	0.683	0.785	0.775	mixed	0.115	0.00054	0.0082
ENSG00000060237.16	0.492	0.479	0.628	0.59	mixed	0.124	0.000542	0.0082
ENSG00000133318.13	0.4	0.368	0.551	0.514	TUTR	0.148	0.000571	0.0086
ENSG00000112640.14	0.27	0.246	0.435	0.39	TUTR	0.154	0.000576	0.00864
ENSG00000108784.9	0.933	0.923	0.987	0.973	TUTR	0.052	0.000582	0.00869
ENSG00000175279.21	0.251	0.294	0.461	0.424	TUTR	0.171	0.000602	0.00891
ENSG00000155034.18	0.823	0.825	0.852	0.863	mixed	0.033	0.000602	0.00891
ENSG00000130508.10	0.659	0.644	0.798	0.758	ALE	0.127	0.000632	0.00923
ENSG00000117984.13	0.543	0.572	0.663	0.691	TUTR	0.12	0.000629	0.00923
ENSG00000123374.10	0.493	0.457	0.646	0.703	TUTR	0.199	0.000634	0.00923
ENSG00000105397.13	0.654	0.664	0.711	0.729	mixed	0.061	0.000631	0.00923
ENSG00000143549.19	0.552	0.556	0.624	0.604	mixed	0.06	0.000649	0.00926
ENSG00000114867.20	0.357	0.354	0.48	0.444	TUTR	0.107	0.000644	0.00926
ENSG00000120992.17	0.777	0.838	1	0.985	TUTR	0.185	0.000646	0.00926
ENSG00000174238.14	0.204	0.19	0.446	0.375	TUTR	0.213	0.000642	0.00926
ENSG00000167460.15	0.606	0.591	0.779	0.851	TUTR	0.216	0.000647	0.00926
ENSG00000096696.13	0.373	0.339	0.145	0.198	TUTR	-0.185	0.00066	0.00938
ENSG00000103202.12	0.519	0.518	0.555	0.57	TUTR	0.044	0.000663	0.00938
ENSG00000116580.18	0.603	0.629	0.694	0.691	mixed	0.076	0.000666	0.00939
ENSG00000149196.15	0.516	0.555	0.651	0.668	TUTR	0.123	0.000674	0.00942
ENSG00000167280.16	0.671	0.639	0.752	0.747	ALE	0.095	0.000671	0.00942
ENSG00000182670.13	0.635	0.655	0.798	0.757	mixed	0.133	0.000684	0.00952
ENSG00000214114.8	0.817	0.836	0.889	0.904	TUTR	0.07	0.000696	0.00962
ENSG00000197894.10	0.111	0.106	0.088	0.092	TUTR	-0.018	0.000699	0.00962
ENSG00000105808.17	0.259	0.281	0.191	0.169	mixed	-0.09	0.000695	0.00962
ENSG00000048740.18	0.29	0.182	0.542	0.566	mixed	0.318	0.000713	0.00977
ENSG00000197081.12	0.18	0.173	0.243	0.27	ALE	0.081	0.00072	0.00983
ENSG00000180370.10	0.234	0.286	0.457	0.422	TUTR	0.18	0.000724	0.00985
ENSG00000156162.16	0.676	0.678	0.818	0.776	mixed	0.12	0.000734	0.00994
ENSG00000186205.12	0.047	0.044	0.037	0.036	TUTR	-0.009	0.000743	0.01
ENSG00000168028.13	0.016	0.015	0.012	0.011	TUTR	-0.004	0.000761	0.0102
ENSG00000184613.10	0.271	0.29	0.444	0.398	mixed	0.141	0.000767	0.0103
ENSG00000168291.12	0.292	0.238	0.415	0.42	TUTR	0.152	0.00078	0.0104
ENSG00000108953.16	0.408	0.395	0.473	0.455	TUTR	0.063	0.000776	0.0104
ENSG00000138071.13	0.284	0.265	0.59	0.496	TUTR	0.269	0.000794	0.0105
ENSG00000173540.12	0.442	0.427	0.311	0.346	TUTR	-0.105	0.000812	0.0107
ENSG00000166974.12	0.622	0.635	0.781	0.736	ALE	0.129	0.000822	0.0108
ENSG00000051128.18	1	1	0.272	0.494	TUTR	-0.617	0.000818	0.0108
ENSG00000159692.15	0.777	0.767	0.821	0.809	mixed	0.043	0.00085	0.011
ENSG00000188070.9	0.522	0.547	0.464	0.452	mixed	-0.076	0.000843	0.011
ENSG00000138381.9	0.486	0.463	0.621	0.681	mixed	0.176	0.000857	0.0111
ENSG00000124783.12	0.467	0.448	0.509	0.511	mixed	0.052	0.000856	0.0111
ENSG00000072042.12	0.738	0.745	0.822	0.798	TUTR	0.068	0.000866	0.0111
ENSG00000185262.8	0.854	0.843	0.923	0.954	TUTR	0.09	0.000871	0.0112
ENSG00000127483.17	0.48	0.526	0.651	0.693	ALE	0.169	0.000901	0.0113
ENSG00000035141.7	0.463	0.484	0.572	0.548	TUTR	0.086	0.000902	0.0113
ENSG00000198898.13	0.274	0.249	0.348	0.375	ALE	0.099	0.000895	0.0113
ENSG00000166788.9	0.118	0.171	0	0	TUTR	-0.145	0.000884	0.0113
ENSG00000197102.11	0.519	0.473	0.625	0.619	mixed	0.126	0.000897	0.0113
ENSG00000138448.11	0.789	0.77	0.922	0.881	mixed	0.121	0.000919	0.0114
ENSG00000052802.12	0.686	0.676	0.848	0.923	mixed	0.204	0.000915	0.0114
ENSG00000168056.15	0.661	0.65	0.588	0.56	mixed	-0.081	0.000907	0.0114
ENSG00000137726.16	0.664	0.717	0.838	0.831	mixed	0.144	0.000928	0.0114
ENSG00000125885.13	0.207	0.204	0.141	0.161	TUTR	-0.054	0.000926	0.0114
ENSG00000155959.10	0.426	0.425	0.598	0.544	TUTR	0.146	0.000927	0.0114
ENSG00000151414.14	0.455	0.465	0.528	0.557	mixed	0.082	0.000934	0.0115
ENSG00000075292.18	0.711	0.781	0.937	0.929	ALE	0.187	0.000985	0.012
ENSG00000142208.15	0.754	0.718	0.863	0.839	mixed	0.115	0.000979	0.012
ENSG00000088832.16	0.732	0.725	0.777	0.763	mixed	0.042	0.000989	0.012
ENSG00000148175.12	0.448	0.464	0.572	0.538	mixed	0.099	0.00101	0.0121
ENSG00000133704.9	0.523	0.548	0.731	0.818	mixed	0.238	0.00101	0.0121
ENSG00000111328.6	0.705	0.688	0.897	0.835	TUTR	0.17	0.00101	0.0121
ENSG00000164076.16	0.57	0.514	0.863	1	TUTR	0.389	0.00102	0.0122
ENSG00000156017.12	0.653	0.582	0.819	0.867	ALE	0.226	0.00102	0.0122
ENSG00000117523.16	0.375	0.436	0.562	0.577	mixed	0.165	0.00105	0.0125
ENSG00000117448.13	0.864	0.875	0.899	0.905	ALE	0.033	0.00108	0.0126
ENSG00000131503.20	0.142	0.087	0.273	0.315	mixed	0.18	0.00108	0.0126
ENSG00000180773.14	0.279	0.269	0.226	0.206	TUTR	-0.058	0.00108	0.0126
ENSG00000137776.16	0.209	0.184	0.28	0.308	mixed	0.097	0.00107	0.0126
ENSG00000141279.15	0.417	0.482	0.73	0.661	TUTR	0.246	0.00108	0.0126
ENSG00000127922.9	0.161	0.148	0.116	0.105	mixed	-0.043	0.0011	0.0128
ENSG00000173085.14	0.966	0.958	1	0.99	ALE	0.033	0.00111	0.0129
ENSG00000176209.11	0.384	0.31	0.14	0.16	TUTR	-0.197	0.00112	0.0129
ENSG00000166181.12	0.629	0.591	0.758	0.724	mixed	0.131	0.00112	0.0129
ENSG00000136450.12	0.385	0.357	0.48	0.455	TUTR	0.097	0.00112	0.0129
ENSG00000122085.16	0.633	0.661	0.744	0.779	mixed	0.115	0.00115	0.0132
ENSG00000122786.19	0.574	0.511	0.712	0.7	TUTR	0.164	0.00116	0.0132
ENSG00000102225.15	0.148	0.147	0.166	0.16	mixed	0.016	0.00116	0.0132
ENSG00000101190.12	0.625	0.63	0.777	0.728	ALE	0.125	0.00118	0.0134
ENSG00000179832.17	0.876	0.817	0.659	0.692	mixed	-0.172	0.0012	0.0135
ENSG00000140525.17	0.271	0.273	0.472	0.406	mixed	0.167	0.0012	0.0135
ENSG00000066044.14	0.486	0.485	0.524	0.543	mixed	0.049	0.00121	0.0136
ENSG00000196776.15	0.077	0.077	0.069	0.065	TUTR	-0.01	0.00125	0.0138
ENSG00000086666.18	0.488	0.453	0.611	0.669	mixed	0.169	0.00125	0.0138
ENSG00000170892.10	0.002	0.001	0.004	0.004	TUTR	0.002	0.00125	0.0138
ENSG00000184076.13	0.787	0.782	0.799	0.797	TUTR	0.014	0.00124	0.0138
ENSG00000125676.19	0.661	0.565	0.856	0.852	mixed	0.241	0.00124	0.0138
ENSG00000166197.16	0.667	0.682	1	0.892	TUTR	0.271	0.00127	0.0139
ENSG00000089248.6	0.039	0.033	0.016	0.02	TUTR	-0.018	0.00126	0.0139
ENSG00000182240.15	0.041	0.037	0.018	0.024	TUTR	-0.018	0.00126	0.0139
ENSG00000132604.10	0.679	0.661	0.794	0.853	mixed	0.154	0.00128	0.014
ENSG00000153044.9	0.549	0.526	0.71	0.656	TUTR	0.145	0.0013	0.0141
ENSG00000095139.13	0.489	0.54	0.639	0.655	mixed	0.133	0.0013	0.0141
ENSG00000126581.12	0.614	0.631	0.686	0.671	mixed	0.056	0.00131	0.0142
ENSG00000186814.13	0.494	0.474	0.713	0.638	mixed	0.191	0.00132	0.0143
ENSG00000151353.14	0.065	0.059	0.047	0.044	TUTR	-0.017	0.00134	0.0144
ENSG00000137154.12	0.476	0.478	0.482	0.483	TUTR	0.005	0.00134	0.0144
ENSG00000177225.16	0.883	0.823	1	1	mixed	0.147	0.00136	0.0145
ENSG00000087470.17	0.292	0.371	0.536	0.521	TUTR	0.196	0.00136	0.0145
ENSG00000004961.14	0.093	0.105	0.07	0.066	TUTR	-0.031	0.00136	0.0145
ENSG00000115310.17	0.56	0.601	0.908	0.803	TUTR	0.275	0.00138	0.0146
ENSG00000066926.10	0.234	0.25	0.319	0.297	mixed	0.066	0.00141	0.0149
ENSG00000147224.11	0.55	0.567	0.615	0.637	mixed	0.068	0.00141	0.0149
ENSG00000047315.15	0.27	0.32	0.426	0.462	TUTR	0.149	0.00143	0.015
ENSG00000174442.11	0.165	0.169	0.206	0.226	mixed	0.049	0.00147	0.0153
ENSG00000141367.11	0.421	0.426	0.439	0.436	mixed	0.015	0.00147	0.0153
ENSG00000131828.13	0.29	0.294	0.334	0.32	mixed	0.035	0.00147	0.0153
ENSG00000152291.13	0.596	0.589	0.644	0.67	mixed	0.064	0.00149	0.0154
ENSG00000113712.17	0.298	0.328	0.391	0.413	mixed	0.089	0.00149	0.0154
ENSG00000107566.13	0.596	0.736	1	1	TUTR	0.334	0.00151	0.0156
ENSG00000132716.18	0.512	0.538	0.596	0.619	mixed	0.082	0.00153	0.0157
ENSG00000076944.15	0.812	0.806	0.891	0.863	mixed	0.068	0.00154	0.0158
ENSG00000186522.14	0.508	0.488	0.574	0.608	mixed	0.093	0.00158	0.016
ENSG00000009335.17	0.618	0.665	0.822	0.775	ALE	0.157	0.00157	0.016
ENSG00000137070.17	0.362	0.437	0.604	0.575	ALE	0.19	0.00157	0.016
ENSG00000004700.15	0.573	0.527	0.738	0.687	TUTR	0.163	0.00156	0.016
ENSG00000131653.12	0.489	0.473	0.584	0.551	ALE	0.087	0.00158	0.016
ENSG00000103769.9	0.192	0.187	0.202	0.201	TUTR	0.012	0.0016	0.0161
ENSG00000186063.12	0.63	0.665	0.88	1	TUTR	0.293	0.00163	0.0162
ENSG00000164733.20	0.222	0.212	0.261	0.282	mixed	0.054	0.00162	0.0162
ENSG00000020922.12	0.528	0.496	0.608	0.645	mixed	0.115	0.00163	0.0162
ENSG00000188554.13	0.745	0.728	0.88	0.832	mixed	0.12	0.00161	0.0162
ENSG00000169180.11	0.781	0.775	0.895	0.854	ALE	0.097	0.00166	0.0165
ENSG00000178761.14	0.689	0.748	0.942	0.883	TUTR	0.194	0.00167	0.0166
ENSG00000125821.12	0.971	0.966	0.982	0.98	ALE	0.013	0.00169	0.0167
ENSG00000090060.17	0.718	0.718	0.839	0.796	mixed	0.1	0.00171	0.0168
ENSG00000103642.11	0.705	0.706	0.79	0.76	ALE	0.069	0.0017	0.0168
ENSG00000197386.11	0.08	0.137	0.293	0.372	ALE	0.224	0.00175	0.0171
ENSG00000137103.18	0.056	0.053	0.045	0.041	mixed	-0.011	0.00175	0.0171
ENSG00000159479.16	0.144	0.17	0.269	0.324	mixed	0.139	0.00177	0.0172
ENSG00000123384.13	0.743	0.764	0.905	0.986	ALE	0.192	0.00176	0.0172
ENSG00000152256.13	0.083	0.106	0.235	0.189	TUTR	0.117	0.00179	0.0174
ENSG00000129691.15	0.004	0.014	0.06	0.044	TUTR	0.043	0.00181	0.0174
ENSG00000102900.12	0.204	0.161	0.283	0.279	mixed	0.099	0.00181	0.0174
ENSG00000125734.15	0.147	0.13	0.097	0.085	TUTR	-0.048	0.0018	0.0174
ENSG00000173281.4	0.126	0.098	0.043	0.05	TUTR	-0.066	0.00184	0.0175
ENSG00000120885.21	0.339	0.337	0.237	0.18	TUTR	-0.13	0.00184	0.0175
ENSG00000228696.8	0.244	0.235	0.35	0.311	mixed	0.092	0.00183	0.0175
ENSG00000149262.16	0.678	0.639	0.746	0.748	ALE	0.088	0.00185	0.0176
ENSG00000167770.11	0.568	0.496	0.7	0.691	TUTR	0.164	0.0019	0.0179
ENSG00000141252.19	0.239	0.255	0.308	0.291	mixed	0.052	0.00191	0.0179
ENSG00000166562.8	0.872	0.862	0.92	0.903	ALE	0.044	0.00189	0.0179
ENSG00000005302.17	0.846	0.862	0.893	0.905	ALE	0.045	0.00191	0.0179
ENSG00000147257.13	0.352	0.345	0.433	0.403	mixed	0.07	0.00189	0.0179
ENSG00000107223.12	0.79	0.782	0.804	0.808	mixed	0.02	0.00195	0.0181
ENSG00000129636.12	0.45	0.449	0.422	0.432	mixed	-0.023	0.00195	0.0181
ENSG00000160131.13	0.163	0.165	0.141	0.128	TUTR	-0.029	0.00193	0.0181
ENSG00000219545.11	0.553	0.583	0.633	0.638	mixed	0.067	0.00201	0.0187
ENSG00000030066.13	0.622	0.668	0.755	0.744	mixed	0.105	0.00205	0.019
ENSG00000141425.17	0.521	0.52	0.575	0.607	mixed	0.071	0.00208	0.0192
ENSG00000187994.13	0.983	0.973	1	1	TUTR	0.022	0.00208	0.0192
ENSG00000110921.13	0.132	0.154	0.199	0.22	mixed	0.067	0.00214	0.0197
ENSG00000160299.16	0.732	0.654	1	0.909	TUTR	0.262	0.00215	0.0197
ENSG00000143624.13	0.64	0.63	0.665	0.658	TUTR	0.026	0.0022	0.0199
ENSG00000183474.15	0.303	0.317	0.344	0.356	mixed	0.04	0.0022	0.0199
ENSG00000196591.11	0.176	0.166	0.213	0.2	mixed	0.036	0.00222	0.0199
ENSG00000029363.16	0.134	0.125	0.149	0.149	mixed	0.019	0.00221	0.0199
ENSG00000147416.10	0.298	0.345	0.431	0.421	ALE	0.104	0.00218	0.0199
ENSG00000109854.13	0.479	0.484	0.521	0.544	mixed	0.051	0.00221	0.0199
ENSG00000196678.13	0.379	0.441	0.606	0.557	mixed	0.172	0.0022	0.0199
ENSG00000099904.15	0.05	0.056	0.025	0.034	mixed	-0.023	0.00219	0.0199
ENSG00000178252.17	0.525	0.563	0.7	0.783	mixed	0.198	0.00223	0.02
ENSG00000156642.16	0.223	0.244	0.285	0.304	TUTR	0.061	0.00227	0.0203
ENSG00000109572.13	0.348	0.312	0.43	0.474	TUTR	0.122	0.0023	0.0204
ENSG00000136238.17	0.292	0.345	0.454	0.431	TUTR	0.124	0.0023	0.0204
ENSG00000185475.10	0.244	0.283	0.346	0.362	mixed	0.091	0.0023	0.0204
ENSG00000179965.11	0.287	0.314	0.243	0.23	mixed	-0.064	0.00234	0.0207
ENSG00000143418.19	0.004	0.003	0.001	0	ALE	-0.003	0.00241	0.0209
ENSG00000198836.9	0.441	0.403	0.551	0.515	mixed	0.111	0.00241	0.0209
ENSG00000085871.8	0.084	0.169	0.348	0.307	mixed	0.201	0.00237	0.0209
ENSG00000122729.18	0.048	0.041	0.03	0.029	TUTR	-0.015	0.00241	0.0209
ENSG00000067064.11	0.013	0.021	0	0	TUTR	-0.017	0.00239	0.0209
ENSG00000065621.14	0.007	0.006	0.003	0.004	TUTR	-0.003	0.00241	0.0209
ENSG00000099622.13	0.596	0.599	0.605	0.608	mixed	0.01	0.00241	0.0209
ENSG00000156261.12	0.006	0.005	0.003	0.002	ALE	-0.002	0.00241	0.0209
ENSG00000112237.12	0.456	0.474	0.502	0.506	mixed	0.039	0.00243	0.021
ENSG00000130414.11	0.325	0.316	0.342	0.339	mixed	0.02	0.00247	0.0212
ENSG00000176915.14	0.211	0.224	0.269	0.253	TUTR	0.044	0.00246	0.0212
ENSG00000170275.14	0.07	0.065	0.057	0.057	TUTR	-0.011	0.0025	0.0213
ENSG00000170584.10	0.164	0.161	0.195	0.215	TUTR	0.042	0.0025	0.0213
ENSG00000100034.13	0.779	0.759	0.81	0.817	ALE	0.045	0.0025	0.0213
ENSG00000143155.12	0.38	0.313	0.536	0.492	ALE	0.167	0.00255	0.0216
ENSG00000030582.17	0.61	0.606	0.638	0.627	TUTR	0.025	0.00254	0.0216
ENSG00000109065.11	0.729	0.823	0.557	0.585	TUTR	-0.205	0.00255	0.0216
ENSG00000071564.14	0.54	0.504	0.603	0.595	mixed	0.077	0.00256	0.0216
ENSG00000047849.21	0.776	0.802	0.864	0.846	mixed	0.066	0.00257	0.0217
ENSG00000115365.11	0.711	0.823	1	1	TUTR	0.233	0.0026	0.0219
ENSG00000115415.18	0.32	0.399	0.667	0.57	mixed	0.259	0.00265	0.022
ENSG00000037474.14	0.838	0.735	1	1	TUTR	0.214	0.00264	0.022
ENSG00000169398.19	0.274	0.297	0.332	0.335	mixed	0.049	0.00265	0.022
ENSG00000166689.15	0.798	0.841	0.965	0.923	mixed	0.124	0.00264	0.022
ENSG00000140931.19	0.802	0.788	0.973	0.905	mixed	0.144	0.00263	0.022
ENSG00000161970.13	0.777	0.769	0.795	0.79	ALE	0.019	0.00266	0.022
ENSG00000133138.19	0.268	0.312	0.383	0.38	mixed	0.092	0.00263	0.022
ENSG00000164096.12	0.954	0.972	1	1	TUTR	0.037	0.00272	0.0224
ENSG00000243279.3	0.747	0.759	0.792	0.781	ALE	0.033	0.00271	0.0224
ENSG00000113657.12	0.468	0.46	0.692	0.839	TUTR	0.301	0.00276	0.0226
ENSG00000005194.14	0.557	0.533	0.593	0.602	TUTR	0.052	0.00276	0.0226
ENSG00000091136.13	0.563	0.627	0.75	0.816	ALE	0.188	0.00278	0.0227
ENSG00000100528.11	0.239	0.249	0.268	0.264	mixed	0.022	0.00279	0.0228
ENSG00000048828.16	0.69	0.66	0.799	0.758	mixed	0.103	0.00282	0.023
ENSG00000052749.13	0.61	0.559	0.69	0.687	ALE	0.104	0.00283	0.023
ENSG00000138095.18	0.315	0.326	0.507	0.434	mixed	0.15	0.00285	0.0231
ENSG00000141576.14	0.536	0.526	0.717	0.644	mixed	0.149	0.00287	0.0232
ENSG00000115561.15	0.557	0.596	0.5	0.493	TUTR	-0.081	0.00292	0.0234
ENSG00000211460.11	0.366	0.423	0.512	0.508	TUTR	0.116	0.00291	0.0234
ENSG00000164402.13	0.446	0.425	0.542	0.504	mixed	0.088	0.00294	0.0234
ENSG00000135047.14	0.534	0.554	0.594	0.584	ALE	0.045	0.00296	0.0234
ENSG00000160323.18	0.281	0.35	0.573	0.491	ALE	0.216	0.00291	0.0234
ENSG00000172725.13	0.2	0.211	0.237	0.229	mixed	0.027	0.0029	0.0234
ENSG00000134882.15	0.794	0.874	0.992	1	mixed	0.162	0.00294	0.0234
ENSG00000260916.7	0.631	0.65	0.824	0.753	mixed	0.147	0.00295	0.0234
ENSG00000275023.4	0.8	0.791	0.764	0.746	ALE	-0.041	0.00296	0.0234
ENSG00000204130.13	0.928	0.921	0.895	0.905	mixed	-0.025	0.00299	0.0235
ENSG00000135677.10	0.816	0.694	1	1	TUTR	0.245	0.00298	0.0235
ENSG00000100522.8	0.862	0.917	1	1	TUTR	0.111	0.00298	0.0235
ENSG00000143436.10	0.404	0.505	0.801	1	TUTR	0.446	0.00304	0.0237
ENSG00000091527.15	0.591	0.593	0.667	0.717	mixed	0.1	0.00304	0.0237
ENSG00000161203.13	0.753	0.753	0.803	0.783	mixed	0.04	0.00303	0.0237
ENSG00000086598.10	0.396	0.417	0.532	0.612	TUTR	0.166	0.00303	0.0237
ENSG00000070087.13	0.649	0.666	0.728	0.704	mixed	0.059	0.0031	0.024
ENSG00000177542.10	0.777	0.791	0.811	0.814	TUTR	0.028	0.00309	0.024
ENSG00000141698.16	0.656	0.659	0.679	0.693	mixed	0.029	0.00309	0.024
ENSG00000167797.7	0.71	0.748	0.647	0.656	ALE	-0.078	0.00312	0.0241
ENSG00000064933.17	0.559	0.57	0.507	0.528	mixed	-0.047	0.00314	0.0242
ENSG00000023734.10	0.714	0.693	0.756	0.745	TUTR	0.046	0.00314	0.0242
ENSG00000103051.18	0.27	0.304	0.374	0.417	mixed	0.108	0.00316	0.0242
ENSG00000166479.9	0.669	0.62	0.76	0.812	ALE	0.141	0.00315	0.0242
ENSG00000142669.14	0.858	0.841	0.887	0.882	TUTR	0.036	0.00318	0.0243
ENSG00000196208.13	0.833	0.88	0.959	0.946	ALE	0.095	0.00322	0.0244
ENSG00000150625.16	0.544	0.555	0.679	0.766	TUTR	0.173	0.0032	0.0244
ENSG00000137161.16	0.191	0.202	0.247	0.229	TUTR	0.041	0.00323	0.0244
ENSG00000066117.14	0.498	0.422	0.686	0.811	TUTR	0.289	0.0032	0.0244
ENSG00000205581.10	0.63	0.605	0.737	0.694	TUTR	0.099	0.00321	0.0244
ENSG00000134291.11	0.489	0.469	0.522	0.517	mixed	0.041	0.00325	0.0245
ENSG00000125944.19	0.648	0.634	0.668	0.669	TUTR	0.028	0.00328	0.0247
ENSG00000108671.9	0.515	0.542	0.601	0.583	TUTR	0.064	0.0033	0.0248
ENSG00000125351.11	0.554	0.532	0.5	0.5	mixed	-0.043	0.00331	0.0248
ENSG00000116455.13	0.52	0.558	0.626	0.611	TUTR	0.08	0.00337	0.0251
ENSG00000120742.10	0.508	0.485	0.613	0.57	mixed	0.095	0.00336	0.0251
ENSG00000141759.14	0.365	0.36	0.374	0.372	mixed	0.011	0.00335	0.0251
ENSG00000138750.14	0.801	0.636	0.381	0.407	TUTR	-0.325	0.00339	0.0252
ENSG00000189067.12	0.477	0.553	0.661	0.664	mixed	0.148	0.00342	0.0253
ENSG00000105698.15	0.685	0.669	0.711	0.707	TUTR	0.032	0.00341	0.0253
ENSG00000076554.15	0.231	0.205	0.275	0.3	TUTR	0.069	0.0035	0.0258
ENSG00000089597.16	0.278	0.267	0.356	0.323	TUTR	0.067	0.00351	0.0258
ENSG00000123297.17	0.095	0.08	0.055	0.041	mixed	-0.039	0.00352	0.0258
ENSG00000141644.17	0.595	0.586	0.512	0.458	mixed	-0.106	0.0035	0.0258
ENSG00000146223.14	0.23	0.23	0.351	0.301	mixed	0.096	0.00355	0.026
ENSG00000064726.9	0.395	0.378	0.643	0.538	TUTR	0.204	0.00357	0.0261
ENSG00000182552.14	0.625	0.574	1	0.84	TUTR	0.321	0.00363	0.0264
ENSG00000079974.17	0.87	0.848	0.813	0.794	ALE	-0.056	0.00363	0.0264
ENSG00000188603.19	0.64	0.602	0.525	0.548	mixed	-0.085	0.00368	0.0267
ENSG00000089775.11	0.67	0.676	0.687	0.694	mixed	0.018	0.00371	0.0268
ENSG00000105443.14	0.428	0.362	0.56	0.521	mixed	0.145	0.00371	0.0268
ENSG00000127022.14	0.291	0.308	0.497	0.416	TUTR	0.158	0.00372	0.0269
ENSG00000095209.11	0.746	0.764	0.849	0.913	mixed	0.126	0.00373	0.0269
ENSG00000092853.13	0.447	0.377	0.579	0.543	ALE	0.149	0.00375	0.027
ENSG00000159147.17	0.292	0.292	0.349	0.39	mixed	0.077	0.00377	0.0271
ENSG00000115042.9	0.058	0.053	0.043	0.046	TUTR	-0.012	0.0038	0.0272
ENSG00000146701.11	0.384	0.392	0.419	0.408	mixed	0.025	0.00389	0.0277
ENSG00000174483.19	0.5	0.621	0.852	0.786	TUTR	0.259	0.00389	0.0277
ENSG00000136485.14	0.346	0.325	0.297	0.295	TUTR	-0.04	0.00391	0.0278
ENSG00000000419.12	0.548	0.403	0.743	0.752	TUTR	0.272	0.00391	0.0278
ENSG00000087502.17	0.05	0.042	0.064	0.073	TUTR	0.023	0.00394	0.0279
ENSG00000130024.14	0.755	0.793	0.846	0.844	ALE	0.071	0.00397	0.0281
ENSG00000107672.14	0.838	0.719	1	1	ALE	0.222	0.004	0.0282
ENSG00000205531.12	0.735	0.736	0.888	1	TUTR	0.208	0.004	0.0282
ENSG00000145335.15	0.323	0.299	0.367	0.397	mixed	0.071	0.00412	0.0286
ENSG00000131844.15	0.164	0.152	0.205	0.188	ALE	0.039	0.0041	0.0286
ENSG00000160917.14	0.289	0.293	0.404	0.356	TUTR	0.089	0.00412	0.0286
ENSG00000110651.11	0.532	0.531	0.609	0.576	TUTR	0.061	0.00412	0.0286
ENSG00000155957.17	0.532	0.558	0.595	0.592	mixed	0.048	0.00407	0.0286
ENSG00000130787.13	0.492	0.557	0.676	0.757	TUTR	0.193	0.00411	0.0286
ENSG00000198901.13	0.59	0.624	0.715	0.68	mixed	0.091	0.00406	0.0286
ENSG00000171953.15	0.603	0.68	0.439	0.494	TUTR	-0.174	0.0041	0.0286
ENSG00000188529.14	0.548	0.532	0.481	0.502	mixed	-0.049	0.00421	0.0291
ENSG00000154518.9	0.017	0.017	0.013	0.01	TUTR	-0.006	0.00424	0.0291
ENSG00000112096.17	0.433	0.421	0.45	0.459	mixed	0.028	0.00424	0.0291
ENSG00000064763.10	0.195	0.192	0.315	0.263	mixed	0.095	0.00424	0.0291
ENSG00000072849.10	0.315	0.36	0.245	0.258	TUTR	-0.086	0.00422	0.0291
ENSG00000172922.9	0.295	0.294	0.256	0.227	TUTR	-0.053	0.00431	0.0295
ENSG00000102893.15	0.586	0.575	0.626	0.609	mixed	0.036	0.0043	0.0295
ENSG00000116209.11	0.248	0.25	0.291	0.273	mixed	0.033	0.00434	0.0296
ENSG00000197045.12	0.864	0.761	1	1	TUTR	0.188	0.00436	0.0296
ENSG00000159140.19	0.766	0.733	0.808	0.823	ALE	0.066	0.00436	0.0296
ENSG00000160216.18	0.5	0.386	0.682	0.643	TUTR	0.22	0.00435	0.0296
ENSG00000162458.12	0.148	0.152	0.121	0.133	mixed	-0.023	0.00438	0.0297
ENSG00000100632.10	0.754	0.753	0.772	0.786	ALE	0.025	0.00439	0.0297
ENSG00000159164.9	0.639	0.678	0.739	0.778	ALE	0.099	0.00443	0.0298
ENSG00000115380.19	0.135	0.154	0.231	0.293	TUTR	0.117	0.00444	0.0298
ENSG00000124155.17	0.431	0.424	0.512	0.476	mixed	0.067	0.00443	0.0298
ENSG00000006125.17	0.54	0.556	0.738	0.657	mixed	0.15	0.00445	0.0299
ENSG00000170088.13	0.152	0.214	0.316	0.291	TUTR	0.12	0.00453	0.03
ENSG00000152894.14	0.257	0.277	0.304	0.318	mixed	0.044	0.00453	0.03
ENSG00000001036.13	0.475	0.471	0.489	0.483	ALE	0.013	0.00453	0.03
ENSG00000135164.18	0.491	0.508	0.565	0.611	mixed	0.089	0.00451	0.03
ENSG00000162174.12	0.224	0.205	0.269	0.252	mixed	0.047	0.00451	0.03
ENSG00000175595.14	0.114	0.116	0.048	0.077	ALE	-0.053	0.00449	0.03
ENSG00000176953.12	0.511	0.5	0.686	0.824	TUTR	0.249	0.00453	0.03
ENSG00000162923.14	0.677	0.6	0.42	0.488	TUTR	-0.185	0.00459	0.0302
ENSG00000140365.15	0.836	0.816	0.76	0.715	TUTR	-0.088	0.00458	0.0302
ENSG00000136425.13	0.361	0.362	0.351	0.343	mixed	-0.014	0.00457	0.0302
ENSG00000168014.16	0.157	0.159	0.123	0.096	ALE	-0.048	0.00464	0.0304
ENSG00000197879.15	0.32	0.339	0.703	0.541	TUTR	0.292	0.00462	0.0304
ENSG00000147684.7	0.365	0.373	0.383	0.387	ALE	0.016	0.00466	0.0305
ENSG00000149084.12	0.628	0.611	0.657	0.649	mixed	0.034	0.00472	0.0308
ENSG00000128973.12	0.515	0.534	0.557	0.563	TUTR	0.036	0.00473	0.0308
ENSG00000215301.10	0.339	0.423	0.526	0.562	mixed	0.163	0.00472	0.0308
ENSG00000010404.17	0.516	0.504	0.611	0.568	ALE	0.079	0.00474	0.0308
ENSG00000197548.12	0.649	0.621	0.684	0.699	mixed	0.057	0.00476	0.0309
ENSG00000071655.17	0.188	0.199	0.167	0.151	TUTR	-0.035	0.00478	0.0309
ENSG00000177084.16	0.344	0.307	0.505	0.433	TUTR	0.143	0.00483	0.0312
ENSG00000108582.11	0.503	0.41	0.775	1	TUTR	0.43	0.00485	0.0313
ENSG00000102471.13	0.39	0.423	0.549	0.493	TUTR	0.115	0.00494	0.0318
ENSG00000117394.21	0.411	0.485	0.581	0.633	mixed	0.159	0.00498	0.032
ENSG00000137337.14	0.166	0.21	0.542	0.39	TUTR	0.278	0.005	0.0321
ENSG00000014919.12	0.393	0.426	0.474	0.465	ALE	0.061	0.00502	0.0321
ENSG00000143845.14	0.468	0.45	0.759	1	TUTR	0.42	0.00518	0.0329
ENSG00000214413.7	0.386	0.305	0.131	0.197	TUTR	-0.182	0.00521	0.0329
ENSG00000012822.15	0.526	0.55	0.584	0.578	TUTR	0.043	0.0052	0.0329
ENSG00000198752.10	0.4	0.451	0.563	0.52	ALE	0.116	0.00519	0.0329
ENSG00000104131.12	0.446	0.426	0.482	0.51	mixed	0.06	0.00514	0.0329
ENSG00000109084.13	0.542	0.501	0.59	0.604	mixed	0.075	0.00515	0.0329
ENSG00000223802.7	0	0	0.191	0.345	ALE	0.268	0.00518	0.0329
ENSG00000135272.10	0.295	0.288	0.179	0.229	mixed	-0.087	0.00526	0.0331
ENSG00000196655.11	0.356	0.344	0.268	0.203	mixed	-0.114	0.00527	0.0331
ENSG00000110881.11	0.728	0.622	1	0.887	mixed	0.269	0.00526	0.0331
ENSG00000086289.11	0.673	0.71	0.761	0.753	TUTR	0.065	0.00529	0.0332
ENSG00000103353.15	0.223	0.21	0.32	0.275	ALE	0.081	0.0053	0.0332
ENSG00000174032.16	0.331	0.377	0.433	0.462	ALE	0.094	0.00542	0.0339
ENSG00000147649.9	0.24	0.311	0.48	0.411	TUTR	0.171	0.00545	0.034
ENSG00000159423.16	0.564	0.482	0.379	0.319	mixed	-0.174	0.0055	0.0343
ENSG00000162664.16	0.476	0.464	0.514	0.497	mixed	0.036	0.00558	0.0345
ENSG00000176171.11	0.72	0.755	0.806	0.843	mixed	0.087	0.00556	0.0345
ENSG00000173933.19	0.525	0.485	0.433	0.4	mixed	-0.089	0.00558	0.0345
ENSG00000023697.12	0.207	0.236	0.386	0.316	TUTR	0.13	0.00555	0.0345
ENSG00000013573.16	0.491	0.492	0.335	0.406	TUTR	-0.12	0.00561	0.0347
ENSG00000111445.13	0.543	0.486	0.675	0.621	TUTR	0.134	0.00566	0.0349
ENSG00000075151.20	0.316	0.352	0.394	0.396	mixed	0.061	0.00576	0.0353
ENSG00000122545.19	0.174	0.167	0.206	0.191	TUTR	0.029	0.00577	0.0353
ENSG00000197798.8	0.159	0.193	0.069	0.108	TUTR	-0.088	0.00577	0.0353
ENSG00000105755.7	0.635	0.56	0.784	0.728	ALE	0.158	0.00574	0.0353
ENSG00000145604.15	0.328	0.365	0.667	0.524	mixed	0.249	0.00584	0.0357
ENSG00000178741.11	0.216	0.229	0.267	0.25	mixed	0.036	0.00589	0.0358
ENSG00000108256.8	0.111	0.085	0.141	0.156	TUTR	0.05	0.00589	0.0358
ENSG00000168591.15	0.454	0.501	0.386	0.402	mixed	-0.084	0.00589	0.0358
ENSG00000147586.9	0.794	0.771	0.82	0.832	mixed	0.044	0.00596	0.0361
ENSG00000122741.15	0.141	0.164	0.059	0.097	TUTR	-0.074	0.00595	0.0361
ENSG00000166402.8	0.853	0.728	1	1	TUTR	0.21	0.00597	0.0361
ENSG00000110013.12	0.311	0.283	0.438	0.553	TUTR	0.199	0.00596	0.0361
ENSG00000013583.8	0.869	0.892	0.919	0.919	ALE	0.038	0.006	0.0361
ENSG00000028528.14	0.106	0.099	0.118	0.114	ALE	0.013	0.00599	0.0361
ENSG00000204611.6	0.02	0.012	0.002	0.003	mixed	-0.013	0.00599	0.0361
ENSG00000144524.17	0.259	0.348	0.465	0.446	mixed	0.153	0.00605	0.0363
ENSG00000167552.13	0.594	0.599	0.638	0.673	TUTR	0.058	0.00607	0.0363
ENSG00000145919.10	0.688	0.72	0.763	0.755	TUTR	0.055	0.00609	0.0364
ENSG00000198363.17	0.672	0.645	0.703	0.704	mixed	0.045	0.00611	0.0365
ENSG00000149485.18	0.266	0.27	0.465	0.374	TUTR	0.151	0.00615	0.0366
ENSG00000073060.15	0.54	0.538	0.604	0.574	mixed	0.05	0.00615	0.0366
ENSG00000143621.16	0.29	0.276	0.345	0.319	mixed	0.049	0.0062	0.0367
ENSG00000170142.11	0.413	0.36	0.5	0.472	ALE	0.1	0.00619	0.0367
ENSG00000089006.16	0.763	0.749	0.79	0.814	mixed	0.046	0.00625	0.037
ENSG00000075415.12	0.361	0.361	0.389	0.376	mixed	0.022	0.00628	0.0371
ENSG00000162735.18	0.659	0.619	0.702	0.715	TUTR	0.069	0.0063	0.0372
ENSG00000145782.12	0.379	0.407	0.474	0.445	TUTR	0.067	0.00634	0.0373
ENSG00000100554.11	0.621	0.657	0.714	0.762	mixed	0.099	0.00633	0.0373
ENSG00000166803.12	0.55	0.558	0.567	0.572	mixed	0.015	0.00643	0.0377
ENSG00000141985.9	0.614	0.642	0.791	0.719	TUTR	0.127	0.00642	0.0377
ENSG00000162368.13	0.597	0.589	0.703	0.652	mixed	0.084	0.00653	0.0382
ENSG00000156802.12	0.359	0.359	0.579	0.476	TUTR	0.168	0.00654	0.0382
ENSG00000168887.10	0.098	0.135	0.048	0.059	ALE	-0.064	0.0066	0.0384
ENSG00000172053.17	0.921	0.939	0.967	0.991	TUTR	0.049	0.00658	0.0384
ENSG00000009844.15	0.131	0.15	0.176	0.17	TUTR	0.032	0.00661	0.0384
ENSG00000136816.15	0.492	0.377	0.631	0.615	TUTR	0.189	0.00673	0.0389
ENSG00000182628.12	0.474	0.482	0.452	0.431	TUTR	-0.036	0.00672	0.0389
ENSG00000104936.17	0.609	0.643	0.679	0.695	mixed	0.061	0.00673	0.0389
ENSG00000178700.7	0.011	0.022	0.035	0.044	TUTR	0.023	0.00681	0.0392
ENSG00000145349.16	0.399	0.305	0.196	0.123	mixed	-0.192	0.00682	0.0392
ENSG00000196498.13	0.142	0.136	0.231	0.313	mixed	0.133	0.00682	0.0392
ENSG00000169756.16	0.407	0.377	0.447	0.438	mixed	0.051	0.0069	0.0396
ENSG00000163607.15	0.227	0.276	0.161	0.107	TUTR	-0.118	0.00692	0.0396
ENSG00000230989.6	1	1	0.981	0.99	TUTR	-0.014	0.00692	0.0396
ENSG00000095787.21	0.415	0.531	0.803	0.682	mixed	0.27	0.00698	0.0399
ENSG00000137968.16	0.903	0.924	0.961	0.947	ALE	0.041	0.00703	0.0401
ENSG00000127554.12	0.543	0.588	0.494	0.464	mixed	-0.087	0.00712	0.0406
ENSG00000198408.13	0.547	0.61	0.726	0.68	mixed	0.124	0.00717	0.0408
ENSG00000144061.12	0.263	0.263	0.152	0.205	mixed	-0.085	0.0072	0.0409
ENSG00000114416.17	0.555	0.541	0.608	0.582	mixed	0.047	0.00725	0.0411
ENSG00000166377.20	0.147	0.218	0.336	0.293	mixed	0.133	0.00727	0.0411
ENSG00000159346.12	0.606	0.558	0.655	0.679	TUTR	0.085	0.00738	0.0416
ENSG00000082212.12	0.679	0.718	0.762	0.759	TUTR	0.061	0.00736	0.0416
ENSG00000119977.20	0.389	0.338	0.449	0.441	mixed	0.081	0.00747	0.0418
ENSG00000111605.16	0.067	0.058	0.041	0.048	TUTR	-0.018	0.00747	0.0418
ENSG00000187109.13	0.203	0.209	0.183	0.163	mixed	-0.033	0.00744	0.0418
ENSG00000278259.4	0.512	0.442	0.583	0.596	mixed	0.112	0.00744	0.0418
ENSG00000130529.15	0.613	0.618	0.686	0.751	mixed	0.104	0.00745	0.0418
ENSG00000132912.12	0.471	0.421	0.561	0.525	TUTR	0.097	0.00754	0.0421
ENSG00000102024.17	0.287	0.278	0.439	0.364	TUTR	0.119	0.00753	0.0421
ENSG00000125037.12	0.107	0.116	0.198	0.157	ALE	0.065	0.00758	0.0422
ENSG00000138430.15	0.243	0.25	0.215	0.229	TUTR	-0.024	0.00771	0.0426
ENSG00000166508.17	0.112	0.114	0.143	0.171	TUTR	0.044	0.00767	0.0426
ENSG00000138180.15	0.535	0.53	0.618	0.698	ALE	0.126	0.0077	0.0426
ENSG00000134419.15	0.487	0.485	0.482	0.483	mixed	-0.004	0.00771	0.0426
ENSG00000101104.12	0.177	0.17	0.191	0.205	mixed	0.025	0.00771	0.0426
ENSG00000121579.12	0.244	0.26	0.335	0.411	TUTR	0.121	0.00784	0.0433
ENSG00000127125.8	0.571	0.531	0.627	0.679	mixed	0.102	0.0079	0.0435
ENSG00000137713.15	0.14	0.144	0.197	0.249	mixed	0.081	0.00793	0.0436
ENSG00000099875.14	0.509	0.441	0.588	0.652	mixed	0.145	0.00794	0.0436
ENSG00000172531.14	0.389	0.389	0.469	0.43	TUTR	0.061	0.00797	0.0437
ENSG00000130741.10	0.93	0.918	0.947	0.963	ALE	0.031	0.00799	0.0437
ENSG00000164818.15	0.785	0.719	1	0.893	TUTR	0.195	0.00805	0.0439
ENSG00000198604.10	0.293	0.279	0.489	0.682	ALE	0.3	0.00804	0.0439
ENSG00000104164.10	0.308	0.32	0.296	0.289	mixed	-0.022	0.00804	0.0439
ENSG00000143324.13	0.283	0.291	0.479	0.385	TUTR	0.145	0.00825	0.0445
ENSG00000065548.17	0.901	1	0.782	0.806	TUTR	-0.157	0.00826	0.0445
ENSG00000176087.14	0.729	0.615	0.872	1	TUTR	0.264	0.00818	0.0445
ENSG00000168090.9	0.087	0.092	0.079	0.071	TUTR	-0.014	0.00825	0.0445
ENSG00000141447.17	0.628	0.649	0.695	0.743	mixed	0.08	0.00826	0.0445
ENSG00000160298.17	0.119	0.076	0.176	0.16	mixed	0.07	0.00825	0.0445
ENSG00000005893.15	0.36	0.365	0.381	0.373	ALE	0.015	0.00825	0.0445
ENSG00000139684.13	0.747	0.796	0.861	0.922	mixed	0.119	0.00831	0.0447
ENSG00000101346.13	0.914	0.926	0.952	0.94	ALE	0.026	0.00834	0.0447
ENSG00000100201.20	0.616	0.662	0.717	0.706	TUTR	0.073	0.00833	0.0447
ENSG00000135069.13	0.713	0.756	0.803	0.798	TUTR	0.066	0.0085	0.0453
ENSG00000069493.14	0.998	0.996	0.99	0.993	mixed	-0.005	0.00848	0.0453
ENSG00000153944.10	0.513	0.489	0.553	0.537	mixed	0.044	0.00848	0.0453
ENSG00000102007.10	0.384	0.445	0.508	0.507	ALE	0.094	0.0085	0.0453
ENSG00000114107.8	0.289	0.246	0.332	0.361	mixed	0.08	0.00853	0.0454
ENSG00000079931.14	0.922	0.918	0.967	0.944	ALE	0.036	0.00858	0.0456
ENSG00000104691.14	0.267	0.284	0.233	0.197	TUTR	-0.06	0.0086	0.0457
ENSG00000168710.17	0.912	0.825	1	1	TUTR	0.131	0.00877	0.0463
ENSG00000143919.14	0.803	0.774	0.831	0.834	mixed	0.045	0.00882	0.0463
ENSG00000168906.12	0.541	0.621	0.71	0.696	ALE	0.122	0.00897	0.0463
ENSG00000135931.17	0.238	0.312	0.383	0.392	mixed	0.113	0.00882	0.0463
ENSG00000240303.7	0.684	0.75	0.817	0.868	ALE	0.126	0.00892	0.0463
ENSG00000109790.16	0.438	0.441	0.383	0.411	mixed	-0.043	0.00882	0.0463
ENSG00000086232.12	0.995	0.99	1	1	TUTR	0.008	0.00902	0.0463
ENSG00000001630.15	0.961	0.922	1	1	TUTR	0.058	0.00902	0.0463
ENSG00000008988.9	0.252	0.253	0.251	0.251	mixed	-0.002	0.00902	0.0463
ENSG00000147996.16	0.261	0.284	0.306	0.309	mixed	0.035	0.00882	0.0463
ENSG00000119408.16	0.305	0.42	0.199	0.155	TUTR	-0.185	0.00888	0.0463
ENSG00000214026.10	0.003	0.004	0.002	0.002	ALE	-0.002	0.00902	0.0463
ENSG00000110696.9	0.269	0.277	0.291	0.285	TUTR	0.015	0.00902	0.0463
ENSG00000110917.7	0.759	0.76	0.828	0.896	TUTR	0.102	0.00886	0.0463
ENSG00000100714.15	0.405	0.423	0.441	0.441	mixed	0.027	0.00902	0.0463
ENSG00000140264.19	0.169	0.169	0.167	0.168	mixed	-0.001	0.00902	0.0463
ENSG00000166557.12	0.003	0.002	0.001	0.001	ALE	-0.002	0.00902	0.0463
ENSG00000099385.11	0.011	0.013	0.009	0.009	ALE	-0.003	0.00902	0.0463
ENSG00000103194.15	0.454	0.5	1	0.743	TUTR	0.394	0.00878	0.0463
ENSG00000105329.9	0.847	0.839	0.781	0.72	ALE	-0.093	0.00894	0.0463
ENSG00000274276.4	0.97	0.955	0.985	0.996	mixed	0.028	0.0089	0.0463
ENSG00000102081.14	0.523	0.689	0.847	0.874	mixed	0.255	0.00873	0.0463
ENSG00000102030.15	0.013	0.013	0.015	0.014	TUTR	0.001	0.00902	0.0463
ENSG00000162642.13	0.194	0.15	0.25	0.234	ALE	0.07	0.00913	0.0468
ENSG00000100626.16	0.204	0.194	0.304	0.252	ALE	0.079	0.0092	0.0471
ENSG00000176853.15	0.298	0.301	0.455	0.612	ALE	0.234	0.00924	0.0472
ENSG00000110721.11	0.51	0.539	0.373	0.445	TUTR	-0.115	0.00929	0.0474
ENSG00000145592.13	0.029	0.033	0.019	0.024	mixed	-0.01	0.00939	0.0477
ENSG00000147853.16	0.3	0.258	0.539	0.413	TUTR	0.197	0.0094	0.0477
ENSG00000136490.8	0.254	0.214	0.307	0.29	TUTR	0.064	0.00938	0.0477
ENSG00000130202.9	0.693	0.654	0.73	0.756	mixed	0.07	0.00941	0.0477
ENSG00000173692.12	0.452	0.464	0.536	0.498	mixed	0.059	0.00946	0.0478
ENSG00000139163.15	0.548	0.536	0.603	0.574	mixed	0.047	0.00944	0.0478
ENSG00000172590.18	0.283	0.214	0.138	0.151	TUTR	-0.103	0.00945	0.0478
ENSG00000204922.4	0.541	0.544	0.702	0.865	TUTR	0.241	0.00951	0.0479
ENSG00000153827.13	0.336	0.402	0.474	0.462	mixed	0.099	0.00957	0.0481
ENSG00000134884.13	0.096	0.103	0.126	0.114	TUTR	0.02	0.00958	0.0481
ENSG00000100519.11	0.021	0.027	0.011	0	TUTR	-0.019	0.00956	0.0481
ENSG00000104765.15	0.254	0.233	0.277	0.273	mixed	0.032	0.00963	0.0483
ENSG00000148341.17	0.359	0.344	0.44	0.397	mixed	0.067	0.00968	0.0484
ENSG00000181852.17	0.134	0.145	0.363	0.25	mixed	0.166	0.00969	0.0484
ENSG00000100206.9	0.969	0.959	0.945	0.93	ALE	-0.026	0.00971	0.0485
ENSG00000197448.13	0.589	0.597	0.556	0.519	TUTR	-0.055	0.0098	0.0488
ENSG00000149547.14	0.691	0.762	0.86	0.825	TUTR	0.117	0.00982	0.0489
ENSG00000116001.15	0.304	0.274	0.225	0.246	mixed	-0.054	0.00993	0.0493
ENSG00000007541.16	0.469	0.433	0.521	0.578	mixed	0.098	0.00993	0.0493
ENSG00000187630.16	0.956	0.969	0.944	0.943	ALE	-0.018	0.01	0.0495
ENSG00000185813.10	0.248	0.317	0.387	0.38	TUTR	0.102	0.01	0.0495
ENSG00000009307.15	0.521	0.479	0.659	0.586	TUTR	0.123	0.0101	0.0498
ENSG00000112357.12	0.374	0.389	0.402	0.408	ALE	0.023	0.0101	0.0498
ENSG00000149925.18	0.77	0.789	0.806	0.809	mixed	0.028	0.0101	0.0498

## Sheet: GO Biological Process_T4A vs WT
Enrichment FDR	nGenes	Pathway Genes	Fold Enrichment	Pathway	URL	Genes
5.57231e-09	94	1857	2.14882	Intracellular transport	http://amigo.geneontology.org/amigo/term/GO:0046907	LAMP2 AP2B1 SEC62 VTA1 SNX1 NUP160 NSUN2 SEC61A1 ELAVL1 STXBP2 STRADB TNPO1 TMED2 ZFAND6 DNM1L ERGIC2 SNX5 ARCN1 POLDIP3 CNIH1 HIF1A SEC23A NUP93 COG4 RAB11A RAB2A BNIP3L PIK3R2 STX1A IFT20 HTATIP2 CD81 GNPTAB PEX7 TMEM30A WLS MTERF4 STX16 CDKN1A SSR1 THOC2 BECN1 RPAIN SNX6 TERF2 DCTN4 TBC1D8B IPO8 UBAC2 DYNC1LI2 SRSF1 RPS6 ACTR2 PREPL LRPPRC SEC31A NPEPPS CLTC RNF157 AKT1 STOM HIKESHI EIF4E HNRN…
1.05388e-08	96	1961	2.07816	Organonitrogen compound biosynthetic process	http://amigo.geneontology.org/amigo/term/GO:1901566	DPM1 PIGQ MGST1 CSDE1 LARS2 COX15 BCLAF1 YBX3 ELAVL1 FECH RHOA EIF4G3 ACAT1 MOXD1 MGST2 EIF2AK1 TMED2 OGFOD1 CIRBP MKNK2 POLDIP3 EIF3D GALNT16 HIF1A MTHFD1 POFUT1 FMR1 MAGT1 NME4 EIF3J MTPN GALNT7 HBS1L FXR1 ABCC5 EIF4G1 GLS TMEM59 AKR1A1 PAIP2 SERP1 PIGT GOT2 PPCS EIF2S3 MRPS25 PDHA1 PSAT1 ITM2C SUCLA2 RPS6 SLC44A5 PNPT1 LRPPRC ASNSD1 TARBP2 ESD CLTC GALNT1 NT5C3B AKT1 MRPL9 PARP1 EIF2B5 SCD5 SN…
1.57438e-08	96	1989	2.0489	Establishment of protein localization	http://amigo.geneontology.org/amigo/term/GO:0045184	CYP51A1 LAMP2 AP2B1 SEC62 VTA1 SNX1 NUP160 SEC61A1 VMP1 ELAVL1 STXBP2 STRADB TNPO1 OXCT1 TMED2 ZFAND6 DNM1L SNX5 ARCN1 PPM1F ATP6V1D HIF1A SEC23A CDK16 NDFIP2 NUP93 COG4 RAB11A RAB2A BNIP3L PIK3R2 STX1A IFT20 CD81 GNPTAB PEX7 TMEM30A WLS SLC2A1 CTSD SERP1 LYPLA1 MTERF4 LRP1 STX16 CDKN1A SSR1 EMC3 RPAIN SNX6 TRPM4 TBC1D8B IPO8 UBAC2 CCT7 RPS6 PREPL CEP55 SEC31A NPEPPS CLTC AKT1 MCL1 ENSA ATP6V1B2 …
2.73354e-08	91	1867	2.0691	Protein transport	http://amigo.geneontology.org/amigo/term/GO:0015031	CYP51A1 LAMP2 AP2B1 SEC62 VTA1 SNX1 NUP160 SEC61A1 VMP1 ELAVL1 STXBP2 STRADB TNPO1 OXCT1 TMED2 ZFAND6 DNM1L SNX5 ARCN1 PPM1F ATP6V1D HIF1A SEC23A CDK16 NDFIP2 NUP93 COG4 RAB11A RAB2A BNIP3L PIK3R2 STX1A IFT20 CD81 GNPTAB PEX7 TMEM30A WLS SLC2A1 SERP1 LYPLA1 MTERF4 LRP1 STX16 CDKN1A SSR1 RPAIN SNX6 TRPM4 TBC1D8B IPO8 UBAC2 RPS6 PREPL SEC31A NPEPPS CLTC AKT1 MCL1 ENSA ATP6V1B2 STOM CAMK2G HIKESHI V…
5.42201e-08	93	1960	2.01424	Cellular protein localization	http://amigo.geneontology.org/amigo/term/GO:0034613	LAMP2 AP2B1 SEC62 SNX1 SEC61A1 ELAVL1 ACTB STXBP2 STRADB TNPO1 ATRX TMED2 ZFAND6 DNM1L SNX5 ARCN1 PPM1F PACSIN2 ATP6V1D SEC23A NUP93 RAB11A BNIP3L PIK3R2 STX1A IFT20 CD81 GNPTAB PEX7 TMEM30A RTN4 TMEM59 WLS SERP1 LYPLA1 MTERF4 LRP1 STX16 CDKN1A SSR1 EMC3 RPAIN SNX6 TERF2 TBC1D8B IPO8 UBAC2 CCT7 TOR1B RPS6 PREPL SEC31A NPEPPS CLTC AKT1 PARP1 BOD1 GPC3 STOM HIKESHI HNRNPU BUB3 NPTN COPG2 PCNT SQSTM…
6.6224e-08	93	1974	1.99995	Cellular macromolecule localization	http://amigo.geneontology.org/amigo/term/GO:0070727	LAMP2 AP2B1 SEC62 SNX1 SEC61A1 ELAVL1 ACTB STXBP2 STRADB TNPO1 ATRX TMED2 ZFAND6 DNM1L SNX5 ARCN1 PPM1F PACSIN2 ATP6V1D SEC23A NUP93 RAB11A BNIP3L PIK3R2 STX1A IFT20 CD81 GNPTAB PEX7 TMEM30A RTN4 TMEM59 WLS SERP1 LYPLA1 MTERF4 LRP1 STX16 CDKN1A SSR1 EMC3 RPAIN SNX6 TERF2 TBC1D8B IPO8 UBAC2 CCT7 TOR1B RPS6 PREPL SEC31A NPEPPS CLTC AKT1 PARP1 BOD1 GPC3 STOM HIKESHI HNRNPU BUB3 NPTN COPG2 PCNT SQSTM…
2.29145e-07	70	1337	2.22255	Cellular amide metabolic process	http://amigo.geneontology.org/amigo/term/GO:0043603	CSDE1 LARS2 BCLAF1 YBX3 FAR2 ELAVL1 RHOA EIF4G3 ACAT1 MGST2 EIF2AK1 TMED2 OGFOD1 CIRBP MKNK2 POLDIP3 EIF3D MTHFD1 FMR1 EIF3J ETHE1 MTPN CPD MVK HBS1L FXR1 EIF4G1 RTN4 PAIP2 SERP1 BECN1 PPCS CLN6 EIF2S3 MRPS25 PDHA1 RTN3 CTSL SUCLA2 RPS6 PNPT1 LRPPRC TARBP2 NPEPPS NT5C3B AKT1 MRPL9 EIF2B5 SCD5 SNCA MRPS28 HSD17B12 EIF4E ACSL1 PDK1 CARNMT1 MRPL10 RPL26 NOLC1 TPP1 SEC11C PDHB PPP1CA SLC35A4 DHFR2 GM…
2.79226e-07	60	1066	2.38934	Intracellular protein transport	http://amigo.geneontology.org/amigo/term/GO:0006886	LAMP2 AP2B1 SEC62 SNX1 SEC61A1 ELAVL1 STXBP2 STRADB TNPO1 TMED2 ZFAND6 SNX5 ARCN1 SEC23A NUP93 RAB11A BNIP3L PIK3R2 STX1A CD81 GNPTAB PEX7 TMEM30A WLS MTERF4 STX16 CDKN1A SSR1 RPAIN SNX6 TBC1D8B IPO8 UBAC2 RPS6 SEC31A NPEPPS CLTC AKT1 STOM HIKESHI COPG2 PCNT AP2M1 RPL26 ARL5A NOLC1 HSP90B1 AHCYL1 TMEM129 XPO6 SRP72 RAB6A FAM91A1 SRPRA AP3M1 RPS26 MYO1C ASPH PEX26 PDCD6
4.76577e-07	48	764	2.66706	Posttranscriptional regulation of gene expression	http://amigo.geneontology.org/amigo/term/GO:0010608	CSDE1 BCLAF1 NUP160 NSUN2 POLR2B YBX3 ELAVL1 RHOA EIF4G3 TNPO1 EIF2AK1 TMED2 OGFOD1 CIRBP MKNK2 POLDIP3 EIF3D FMR1 NUP93 MYEF2 MTPN DDX5 PSMD11 HBS1L FXR1 EIF4G1 PAIP2 SERP1 EIF2S3 IPO8 PNPT1 LRPPRC TARBP2 NT5C3B AKT1 EIF2B5 EIF4E HNRNPU RPL26 NOLC1 PPP1CA PSMD1 SLC35A4 PRKRA NCOR2 TSN DDX3X DHFR
1.29191e-06	38	540	2.98727	Regulation of cellular amide metabolic process	http://amigo.geneontology.org/amigo/term/GO:0034248	CSDE1 BCLAF1 YBX3 ELAVL1 RHOA EIF4G3 EIF2AK1 TMED2 OGFOD1 CIRBP MKNK2 POLDIP3 EIF3D FMR1 MTPN HBS1L FXR1 EIF4G1 RTN4 PAIP2 SERP1 EIF2S3 RTN3 PNPT1 LRPPRC TARBP2 NT5C3B AKT1 EIF2B5 SNCA EIF4E PDK1 RPL26 NOLC1 PPP1CA SLC35A4 DDX3X DHFR
4.21105e-06	34	470	3.0709	Regulation of translation	http://amigo.geneontology.org/amigo/term/GO:0006417	CSDE1 BCLAF1 YBX3 ELAVL1 RHOA EIF4G3 EIF2AK1 TMED2 OGFOD1 CIRBP MKNK2 POLDIP3 EIF3D FMR1 MTPN HBS1L FXR1 EIF4G1 PAIP2 SERP1 EIF2S3 PNPT1 LRPPRC TARBP2 NT5C3B AKT1 EIF2B5 EIF4E RPL26 NOLC1 PPP1CA SLC35A4 DDX3X DHFR
5.49739e-06	39	600	2.75929	Autophagy	http://amigo.geneontology.org/amigo/term/GO:0006914	LAMP2 VTA1 TAB2 VMP1 USP33 DNM1L SNX5 WAC ATP6V1D HIF1A USP10 BNIP3L PIK3R2 IFT20 EIF4G1 TMEM59 BECN1 SNX6 DYNC1LI2 TMBIM6 CLTC AKT1 MCL1 SNCA ATG12 ATP6V1B2 MTDH EI24 PCNT SQSTM1 ATG16L2 BNIP3 WDR6 RNF41 NBR1 DYNC1H1 HTT ATG7 ATG9A
5.49739e-06	39	600	2.75929	Process utilizing autophagic mechanism	http://amigo.geneontology.org/amigo/term/GO:0061919	LAMP2 VTA1 TAB2 VMP1 USP33 DNM1L SNX5 WAC ATP6V1D HIF1A USP10 BNIP3L PIK3R2 IFT20 EIF4G1 TMEM59 BECN1 SNX6 DYNC1LI2 TMBIM6 CLTC AKT1 MCL1 SNCA ATG12 ATP6V1B2 MTDH EI24 PCNT SQSTM1 ATG16L2 BNIP3 WDR6 RNF41 NBR1 DYNC1H1 HTT ATG7 ATG9A
8.78926e-06	59	1158	2.16286	Viral process	http://amigo.geneontology.org/amigo/term/GO:0016032	AP2B1 CSDE1 VTA1 PTBP1 MRE11 NUP160 POLR2B RHOA SCARB1 TNPO1 GANAB TYRO3 EIF3D RBBP7 FMR1 MAGT1 NUP93 BNIP3L USF2 DDX5 HTATIP2 CD81 EIF4G1 STAT1 BECN1 UBR4 NECTIN2 RTN3 CTSL DYNC1LI2 RPS6 ITGAV G3BP2 TARBP2 GALNT1 KIAA0319L XPR1 COPS7B SKP2 ATG12 STOM EIF4E HNRNPU CTBP1 CPSF4 AP2M1 RPL26 ATG16L2 PPP1CA RAB6A BNIP3 PRKRA PAK2 AP3M1 IGF2R DYNC1H1 ATG7 RPS26 DDX3X
9.05025e-06	54	1018	2.2518	Peptide metabolic process	http://amigo.geneontology.org/amigo/term/GO:0006518	CSDE1 LARS2 BCLAF1 YBX3 ELAVL1 RHOA EIF4G3 MGST2 EIF2AK1 TMED2 OGFOD1 CIRBP MKNK2 POLDIP3 EIF3D FMR1 EIF3J ETHE1 MTPN CPD HBS1L FXR1 EIF4G1 RTN4 PAIP2 SERP1 BECN1 EIF2S3 MRPS25 RTN3 CTSL RPS6 PNPT1 LRPPRC TARBP2 NPEPPS NT5C3B AKT1 MRPL9 EIF2B5 MRPS28 EIF4E CARNMT1 MRPL10 RPL26 NOLC1 TPP1 SEC11C PPP1CA SLC35A4 RPS26 MRPL42 DDX3X DHFR
9.35781e-06	54	1021	2.24519	Mitotic cell cycle process	http://amigo.geneontology.org/amigo/term/GO:1903047	MRE11 NUP160 MAP4 RHOA TCF3 ATRX CLSPN STAG2 NAA10 CDK16 NUP93 RAB11A PSMD11 CCND1 CCND3 SMC4 CEP70 EIF4G1 PLAGL1 CCNI NAA50 CDK2 CDKN1A BECN1 DYNC1LI2 RPS6 CEP55 CLTC AKT1 ENSA FANCD2 SKP2 BOD1 EIF4E CENPH HNRNPU BUB3 SON DONSON PCNT RPL26 CLASP2 TUBA1A UBE2E1 PSMD1 ZWILCH CENPS ANKLE2 POLE DYNC1H1 HTT PRC1 DDX3X DHFR
1.00676e-05	74	1620	1.9391	Macromolecule catabolic process	http://amigo.geneontology.org/amigo/term/GO:0009057	CYP51A1 LAMP2 AP2B1 CSDE1 UBE3C IDS SNX1 BCLAF1 NSUN2 YBX3 ELAVL1 USP33 TNPO1 SNX5 WAC CIRBP FOXRED2 FMR1 NDFIP2 PHKB USP10 MYEF2 BNIP3L ERLIN1 DDX5 PSMD11 NAGLU UBE4A CD81 HBS1L CSNK1A1 FXR1 EIF4G1 CTSD LYPLA1 CDK2 LRP1 BECN1 UBR4 CLN6 UBAC2 CTSL GNS RPS6 PNPT1 LRPPRC CLTC NT5C3B AKT1 VGLL4 SNCA SKP2 GPC3 HNRNPU TRIP12 BUB3 FBXL18 DFFA SQSTM1 AP2M1 RPL26 TPP1 HSP90B1 TMEM129 PTK2 UBE2E1 PPP1CA P…
1.21468e-05	53	1006	2.23647	Amide biosynthetic process	http://amigo.geneontology.org/amigo/term/GO:0043604	CSDE1 LARS2 BCLAF1 YBX3 ELAVL1 RHOA EIF4G3 ACAT1 MGST2 EIF2AK1 TMED2 OGFOD1 CIRBP MKNK2 POLDIP3 EIF3D FMR1 EIF3J MTPN HBS1L FXR1 EIF4G1 PAIP2 SERP1 PPCS EIF2S3 MRPS25 PDHA1 RPS6 PNPT1 LRPPRC TARBP2 NT5C3B AKT1 MRPL9 EIF2B5 SCD5 SNCA MRPS28 HSD17B12 EIF4E ACSL1 PDK1 MRPL10 RPL26 NOLC1 PDHB PPP1CA SLC35A4 RPS26 MRPL42 DDX3X DHFR
1.21468e-05	60	1208	2.10848	Carbohydrate derivative metabolic process	http://amigo.geneontology.org/amigo/term/GO:1901135	DPM1 FUCA2 PIGQ IDS DERA NUP160 FAR2 RHOA ACAT1 GANAB NANS GNPNAT1 GALNT16 ERH HIF1A POFUT1 MAGT1 NUP93 NME4 NAGLU GALNT7 MVK GNPTAB ABCC5 TMEM59 AKR1A1 SERP1 PIGT PPCS CLN6 PDHA1 CTSL GNS ITM2C SUCLA2 GLTP CLTC GALNT1 AKT1 PARP1 SCD5 SNCA PRPS1 GPC3 AK3 HSD17B12 ALDOA ACSL1 PDK1 DPY19L4 ALG8 CMPK1 ENGASE PDHB XXYLT1 ADCY6 DHFR2 GM2A OPA1 UQCC3
1.37639e-05	54	1040	2.20417	Protein localization to organelle	http://amigo.geneontology.org/amigo/term/GO:0033365	LAMP2 SEC62 SEC61A1 ELAVL1 TNPO1 ATRX ZFAND6 DNM1L PACSIN2 ATP6V1D NUP93 RAB11A BNIP3L PIK3R2 STX1A IFT20 CD81 GNPTAB PEX7 TMEM30A RTN4 SERP1 MTERF4 CDKN1A EMC3 RPAIN TERF2 IPO8 UBAC2 CCT7 TOR1B RPS6 NPEPPS AKT1 PARP1 BOD1 HIKESHI HNRNPU BUB3 RPL26 ARL5A NOLC1 TPP1 TUB MAPRE2 ZWILCH BBS1 SRP72 RAB6A SRPRA AP3M1 RPS26 PEX26 DDX3X
4.86817e-05	41	717	2.42744	Negative regulation of cellular component organization	http://amigo.geneontology.org/amigo/term/GO:0051129	LAMP2 MAP4 RHOA PFN2 ATRX DNM1L PACSIN2 RIOK3 NAA10 MTPN VAT1 PRKAR1A DPYSL3 RTN4 LRP1 THOC2 BECN1 HIP1R TERF2 ITM2C ITGAV AKT1 PARP1 SNCA ADD3 HNRNPU BUB3 VBP1 CLASP2 CORO1B ADCY6 BNIP3 PAK2 KREMEN1 AIDA EVL HDAC2 GMFB OPA1 CAPZA2 DDX3X
9.11106e-05	56	1166	2.0388	Mitotic cell cycle	http://amigo.geneontology.org/amigo/term/GO:0000278	MRE11 NUP160 MAP4 RHOA TCF3 ATRX CLSPN STAG2 NAA10 CDK16 NUP93 RAB11A PSMD11 CCND1 CCND3 SMC4 CEP70 EIF4G1 PLAGL1 CCNI NAA50 CDK2 CDKN1A BECN1 DYNC1LI2 RPS6 CEP55 CLTC AKT1 ENSA FANCD2 SKP2 BOD1 EIF4E NEK7 CENPH HNRNPU BUB3 SON DONSON PCNT RPL26 CLASP2 NOLC1 TUBA1A UBE2E1 PSMD1 ZWILCH CENPS ANKLE2 POLE DYNC1H1 HTT PRC1 DDX3X DHFR
0.000125741	80	1935	1.75507	Protein-containing complex assembly	http://amigo.geneontology.org/amigo/term/GO:0065003	LAMP2 AP2B1 COX15 STRAP CELF2 CYBA ELAVL1 RHOA PFN2 ATRX TMED2 DNM1L FKBP1A EIF3D CNIH1 SEC23A RIOK3 RBBP7 NUP93 COG4 EIF3J MTPN STX1A PSMD11 ASIC1 GTF2H3 SOD2 CSNK1A1 EIF4G1 RTN4 FN1 GLS WDR77 SLC2A1 DR1 HP1BP3 ASH2L NDUFA10 TRPM4 EIF2S3 HIP1R TRAF7 SRSF1 PNPT1 ACTR2 SEC31A G3BP2 TARBP2 CLTC TXNL4A PARP1 COPS7B SNCA NDUFB9 ADD3 ALDOA CENPH VBP1 SV2A AP2M1 ARPC5 CLASP2 DNAAF5 MCM7 PLEKHA7 MAT2A P…
0.000144299	43	808	2.25913	Translation	http://amigo.geneontology.org/amigo/term/GO:0006412	CSDE1 LARS2 BCLAF1 YBX3 ELAVL1 RHOA EIF4G3 EIF2AK1 TMED2 OGFOD1 CIRBP MKNK2 POLDIP3 EIF3D FMR1 EIF3J MTPN HBS1L FXR1 EIF4G1 PAIP2 SERP1 EIF2S3 MRPS25 RPS6 PNPT1 LRPPRC TARBP2 NT5C3B AKT1 MRPL9 EIF2B5 MRPS28 EIF4E MRPL10 RPL26 NOLC1 PPP1CA SLC35A4 RPS26 MRPL42 DDX3X DHFR
0.000144299	66	1496	1.87282	Cell cycle process	http://amigo.geneontology.org/amigo/term/GO:0022402	MRE11 NUP160 NSUN2 MAP4 RHOA TCF3 USP33 ATRX CLSPN STAG2 NAA10 RBBP7 CDK16 NUP93 RAB11A PSMD11 PRKAR1A CCND1 RFC5 CCND3 SMC4 CEP70 EIF4G1 PLAGL1 CCNI NAA50 CDK2 CDKN1A BECN1 TERF2 DYNC1LI2 RPS6 ACTR2 CEP55 CLTC AKT1 TIPRL ENSA FANCD2 SKP2 BOD1 EIF4E NEK7 CENPH HNRNPU BUB3 SON DONSON PCNT RPL26 CLASP2 MCM7 PCLAF MAPRE2 TUBA1A UBE2E1 PSMD1 ZWILCH CENPS ANKLE2 POLE DYNC1H1 HTT PRC1 DDX3X DHFR
0.000150554	44	839	2.22626	Peptide biosynthetic process	http://amigo.geneontology.org/amigo/term/GO:0043043	CSDE1 LARS2 BCLAF1 YBX3 ELAVL1 RHOA EIF4G3 MGST2 EIF2AK1 TMED2 OGFOD1 CIRBP MKNK2 POLDIP3 EIF3D FMR1 EIF3J MTPN HBS1L FXR1 EIF4G1 PAIP2 SERP1 EIF2S3 MRPS25 RPS6 PNPT1 LRPPRC TARBP2 NT5C3B AKT1 MRPL9 EIF2B5 MRPS28 EIF4E MRPL10 RPL26 NOLC1 PPP1CA SLC35A4 RPS26 MRPL42 DDX3X DHFR
0.000173881	34	571	2.52771	Generation of precursor metabolites and energy	http://amigo.geneontology.org/amigo/term/GO:0006091	CIAPIN1 COX15 DERA NUP160 CYBA CS FECH RHOA ACAT1 ME2 OXCT1 HIF1A PHKB NUP93 NNT AKR1A1 NDUFA10 PDHA1 SUCLA2 PNPT1 AKT1 SNCA MDH2 NDUFB9 ALDOA COX11 PDHB PPP1CA BNIP3 SLC25A22 COX5A UQCR10 ASPH UQCC3
0.000173881	70	1636	1.81635	Secretion	http://amigo.geneontology.org/amigo/term/GO:0046903	FUCA2 CYP51A1 LAMP2 MGST1 DERA GRN CYBA ATP11B WNK1 RHOA PFN2 TPD52 STXBP2 OXCT1 DNM1L SNX5 TYRO3 TMEM38B ATP6V1D HIF1A FMR1 MAGT1 CDK16 RAB11A USF2 STX1A NCS1 PSMD11 VAT1 CCND1 ASIC1 MLEC GNPTAB TMEM30A FN1 WLS SLC2A1 CTSD YPEL5 SERP1 LRP1 GOT2 UBR4 TRPM4 HIP1R GNS ACTR2 PREPL ITGAV ENSA ILF2 SNCA STOM CAMK2G ALDOA COPG2 SV2A ARPC5 CLASP2 TMX3 PSMD1 RAB6A TMEM179B NCOR2 GM2A IGF2R DYNC1H1 ATG7 D…
0.000179806	81	1997	1.72183	Cell cycle	http://amigo.geneontology.org/amigo/term/GO:0007049	MRE11 NUP160 NSUN2 MAP4 RHOA TCF3 ACTB USP33 STRADB ATRX CLSPN ERH STAG2 NAA10 RBBP7 CDK16 NUP93 RAB11A PSMD11 PRKAR1A CCND1 CDK2AP1 RFC5 CCNC CCND3 CSNK1A1 SMC4 CEP70 EIF4G1 PLAGL1 CCNI NAA50 CDK2 CDKN1A BECN1 TERF2 DMTF1 DYNC1LI2 RPS6 ACTR2 CEP55 FANCI CLTC TXNL4A AKT1 TIPRL ENSA FANCD2 SKP2 BOD1 EIF4E NEK7 CENPH HNRNPU BUB3 SON DONSON CTBP1 PCNT RPL26 CLASP2 NOLC1 MCM7 PCLAF MAPRE2 TUBA1A UBE2…
0.000235495	61	1368	1.8929	Cellular macromolecule catabolic process	http://amigo.geneontology.org/amigo/term/GO:0044265	LAMP2 AP2B1 CSDE1 UBE3C BCLAF1 NSUN2 YBX3 ELAVL1 USP33 TNPO1 SNX5 WAC CIRBP FOXRED2 FMR1 NDFIP2 USP10 MYEF2 BNIP3L ERLIN1 DDX5 PSMD11 UBE4A CD81 HBS1L CSNK1A1 FXR1 EIF4G1 CDK2 LRP1 UBR4 CLN6 UBAC2 CTSL RPS6 PNPT1 LRPPRC CLTC NT5C3B AKT1 VGLL4 SKP2 HNRNPU TRIP12 BUB3 FBXL18 DFFA SQSTM1 AP2M1 RPL26 TPP1 HSP90B1 TMEM129 PTK2 UBE2E1 PSMD1 BNIP3 RNF41 TTC3 ERI2 RPS26
0.000334206	25	362	2.93167	Macroautophagy	http://amigo.geneontology.org/amigo/term/GO:0016236	LAMP2 VTA1 VMP1 SNX5 WAC ATP6V1D HIF1A BNIP3L IFT20 BECN1 SNX6 DYNC1LI2 AKT1 ATG12 ATP6V1B2 EI24 PCNT SQSTM1 ATG16L2 BNIP3 NBR1 DYNC1H1 HTT ATG7 ATG9A
0.00047741	33	576	2.43207	Neutrophil degranulation	http://amigo.geneontology.org/amigo/term/GO:0043312	FUCA2 LAMP2 MGST1 DERA GRN CYBA ATP11B RHOA STXBP2 ATP6V1D MAGT1 PSMD11 VAT1 MLEC TMEM30A CTSD YPEL5 UBR4 GNS ACTR2 ITGAV ILF2 STOM ALDOA ARPC5 PSMD1 RAB6A TMEM179B GM2A IGF2R DYNC1H1 ATG7 DDX3X
0.00047741	37	686	2.28961	Organelle localization	http://amigo.geneontology.org/amigo/term/GO:0051640	MAP4 VMP1 STXBP2 TMED2 DNM1L ARCN1 CNIH1 HIF1A SEC23A PABPC1L RAB11A STX1A CEP70 TCTN3 STX16 BECN1 NECTIN2 ACTR2 LRPPRC SEC31A SNCA BOD1 HNRNPU COPG2 PCNT CLASP2 TUBA1A AHCYL1 RAB6A FAM91A1 AP3M1 DYNC1H1 HTT MYO1C OPA1 PDCD6 NEFL
0.00047741	38	713	2.26245	Carbohydrate derivative biosynthetic process	http://amigo.geneontology.org/amigo/term/GO:1901137	DPM1 PIGQ ACAT1 NANS GNPNAT1 GALNT16 POFUT1 MAGT1 NME4 GALNT7 ABCC5 TMEM59 AKR1A1 SERP1 PIGT PPCS PDHA1 ITM2C CLTC GALNT1 PARP1 SCD5 SNCA PRPS1 GPC3 AK3 HSD17B12 ALDOA ACSL1 PDK1 DPY19L4 ALG8 CMPK1 PDHB XXYLT1 ADCY6 DHFR2 UQCC3
0.000535771	20	257	3.30355	Cellular respiration	http://amigo.geneontology.org/amigo/term/GO:0045333	COX15 CS RHOA ME2 HIF1A NNT NDUFA10 PDHA1 SUCLA2 PNPT1 AKT1 SNCA MDH2 NDUFB9 PDHB BNIP3 SLC25A22 COX5A UQCR10 UQCC3
0.000549314	58	1318	1.86809	Cellular protein-containing complex assembly	http://amigo.geneontology.org/amigo/term/GO:0034622	AP2B1 COX15 STRAP CELF2 CYBA RHOA PFN2 ATRX DNM1L FKBP1A EIF3D RBBP7 NUP93 COG4 EIF3J MTPN STX1A PSMD11 GTF2H3 EIF4G1 RTN4 WDR77 DR1 HP1BP3 NDUFA10 EIF2S3 HIP1R TRAF7 SRSF1 ACTR2 TARBP2 CLTC TXNL4A PARP1 COPS7B SNCA NDUFB9 ADD3 CENPH VBP1 SV2A AP2M1 ARPC5 CLASP2 DNAAF5 MCM7 PTK2 CORO1B PSMD1 CENPS EVL GMFB MYO1C OPA1 CAPZA2 UQCC3 DDX3X NEFL
0.000562797	33	584	2.39875	Neutrophil activation involved in immune response	http://amigo.geneontology.org/amigo/term/GO:0002283	FUCA2 LAMP2 MGST1 DERA GRN CYBA ATP11B RHOA STXBP2 ATP6V1D MAGT1 PSMD11 VAT1 MLEC TMEM30A CTSD YPEL5 UBR4 GNS ACTR2 ITGAV ILF2 STOM ALDOA ARPC5 PSMD1 RAB6A TMEM179B GM2A IGF2R DYNC1H1 ATG7 DDX3X
0.000562797	7	29	10.2467	Stress granule assembly	http://amigo.geneontology.org/amigo/term/GO:0034063	CSDE1 OGFOD1 CIRBP PRRC2C G3BP2 DYNC1H1 DDX3X
0.000590069	15	155	4.10813	Positive regulation of translation	http://amigo.geneontology.org/amigo/term/GO:0045727	YBX3 ELAVL1 RHOA CIRBP POLDIP3 EIF3D FMR1 FXR1 EIF4G1 SERP1 EIF2S3 EIF2B5 RPL26 SLC35A4 DDX3X
0.000593006	18	217	3.52125	Aerobic respiration	http://amigo.geneontology.org/amigo/term/GO:0009060	COX15 CS RHOA ME2 HIF1A NNT NDUFA10 PDHA1 SUCLA2 AKT1 SNCA MDH2 NDUFB9 PDHB BNIP3 COX5A UQCR10 UQCC3
0.000649533	44	903	2.06847	Regulated exocytosis	http://amigo.geneontology.org/amigo/term/GO:0045055	FUCA2 LAMP2 MGST1 DERA GRN CYBA ATP11B RHOA PFN2 STXBP2 DNM1L ATP6V1D FMR1 MAGT1 STX1A NCS1 PSMD11 VAT1 MLEC TMEM30A FN1 CTSD YPEL5 UBR4 GNS ACTR2 PREPL ITGAV ILF2 SNCA STOM ALDOA SV2A ARPC5 TMX3 PSMD1 RAB6A TMEM179B GM2A IGF2R DYNC1H1 ATG7 DDX3X SELENOP
0.000697782	33	593	2.36235	Neutrophil mediated immunity	http://amigo.geneontology.org/amigo/term/GO:0002446	FUCA2 LAMP2 MGST1 DERA GRN CYBA ATP11B RHOA STXBP2 ATP6V1D MAGT1 PSMD11 VAT1 MLEC TMEM30A CTSD YPEL5 UBR4 GNS ACTR2 ITGAV ILF2 STOM ALDOA ARPC5 PSMD1 RAB6A TMEM179B GM2A IGF2R DYNC1H1 ATG7 DDX3X
0.000716751	53	1181	1.90507	Regulation of catabolic process	http://amigo.geneontology.org/amigo/term/GO:0009894	CYP51A1 SNX1 NUP160 NSUN2 TAB2 YBX3 ELAVL1 SCARB1 USP33 TNPO1 DNM1L SNX5 WAC CIRBP ATP6V1D HIF1A FMR1 NUP93 USP10 MYEF2 BNIP3L PIK3R2 PSMD11 CD81 HBS1L NNT CSNK1A1 FXR1 EIF4G1 TMEM59 LRP1 BECN1 SNX6 PNPT1 LRPPRC NT5C3B AKT1 MCL1 VGLL4 SNCA GPC3 ATP6V1B2 MTDH HNRNPU DFFA PTK2 PPP1CA PSMD1 BNIP3 WDR6 RNF41 HTT ATG7
0.000748744	63	1500	1.78293	Organonitrogen compound catabolic process	http://amigo.geneontology.org/amigo/term/GO:1901565	CYP51A1 LAMP2 AP2B1 UBE3C IDS DERA SNX1 SCARB1 ACAT1 USP33 MOXD1 SNX5 WAC FOXRED2 FMR1 NDFIP2 USP10 BNIP3L ERLIN1 PSMD11 NAGLU UBE4A CD81 CSNK1A1 GLS CTSD LYPLA1 CDK2 LRP1 GOT2 UBR4 IVD CLN6 SCLY UBAC2 CTSL GNS NPEPPS CLTC AKT1 VGLL4 SNCA SKP2 GPC3 TRIP12 DDAH1 BUB3 FBXL18 CARNMT1 SQSTM1 AP2M1 ASRGL1 TPP1 HSP90B1 TMEM129 PTK2 UBE2E1 PSMD1 BNIP3 RNF41 TTC3 GM2A ATG7
0.000749498	33	597	2.34652	Neutrophil activation	http://amigo.geneontology.org/amigo/term/GO:0042119	FUCA2 LAMP2 MGST1 DERA GRN CYBA ATP11B RHOA STXBP2 ATP6V1D MAGT1 PSMD11 VAT1 MLEC TMEM30A CTSD YPEL5 UBR4 GNS ACTR2 ITGAV ILF2 STOM ALDOA ARPC5 PSMD1 RAB6A TMEM179B GM2A IGF2R DYNC1H1 ATG7 DDX3X
0.000768364	47	1003	1.98921	Regulation of cellular catabolic process	http://amigo.geneontology.org/amigo/term/GO:0031329	NSUN2 TAB2 YBX3 ELAVL1 SCARB1 USP33 TNPO1 DNM1L SNX5 WAC CIRBP ATP6V1D HIF1A FMR1 USP10 MYEF2 BNIP3L PIK3R2 PSMD11 CD81 HBS1L NNT CSNK1A1 FXR1 EIF4G1 TMEM59 LRP1 BECN1 SNX6 PNPT1 LRPPRC NT5C3B AKT1 MCL1 VGLL4 SNCA ATP6V1B2 MTDH HNRNPU DFFA PTK2 PPP1CA PSMD1 BNIP3 WDR6 HTT ATG7
0.000815821	24	365	2.79128	Negative regulation of organelle organization	http://amigo.geneontology.org/amigo/term/GO:0010639	MAP4 PFN2 ATRX DNM1L NAA10 MTPN VAT1 PRKAR1A BECN1 HIP1R TERF2 AKT1 PARP1 SNCA ADD3 HNRNPU BUB3 CLASP2 CORO1B BNIP3 PAK2 GMFB OPA1 CAPZA2
0.000958412	33	606	2.31167	Granulocyte activation	http://amigo.geneontology.org/amigo/term/GO:0036230	FUCA2 LAMP2 MGST1 DERA GRN CYBA ATP11B RHOA STXBP2 ATP6V1D MAGT1 PSMD11 VAT1 MLEC TMEM30A CTSD YPEL5 UBR4 GNS ACTR2 ITGAV ILF2 STOM ALDOA ARPC5 PSMD1 RAB6A TMEM179B GM2A IGF2R DYNC1H1 ATG7 DDX3X
0.00104892	62	1489	1.76759	Secretion by cell	http://amigo.geneontology.org/amigo/term/GO:0032940	FUCA2 CYP51A1 LAMP2 MGST1 DERA GRN CYBA ATP11B RHOA PFN2 STXBP2 OXCT1 DNM1L TYRO3 TMEM38B ATP6V1D HIF1A FMR1 MAGT1 CDK16 RAB11A STX1A NCS1 PSMD11 VAT1 ASIC1 MLEC GNPTAB TMEM30A FN1 WLS SLC2A1 CTSD YPEL5 SERP1 LRP1 UBR4 TRPM4 GNS ACTR2 PREPL ITGAV ENSA ILF2 SNCA STOM CAMK2G ALDOA COPG2 SV2A ARPC5 CLASP2 TMX3 PSMD1 RAB6A TMEM179B GM2A IGF2R DYNC1H1 ATG7 DDX3X SELENOP
0.00116367	42	872	2.04464	Regulation of cellular localization	http://amigo.geneontology.org/amigo/term/GO:0060341	AP2B1 NSUN2 CYBA ACTB STXBP2 OXCT1 FKBP1A TMEM38B PPM1F HIF1A CDK16 RAB11A BNIP3L PIK3R2 CD81 TMEM30A RTN4 TMEM59 LYPLA1 LRP1 BECN1 TRPM4 UBAC2 CCT7 TMBIM6 NPEPPS CLTC AKT1 PARP1 SNCA GPC3 STOM HNRNPU NPTN PCNT SQSTM1 AP2M1 NOLC1 DYNC1H1 HTT MYO1C ASPH
0.00117658	35	670	2.21757	Carbohydrate metabolic process	http://amigo.geneontology.org/amigo/term/GO:0005975	FUCA2 PIGQ DERA NUP160 CS GANAB NANS HIF1A TPD52L2 POFUT1 PHKB NUP93 SLC39A14 GALNT7 SIAE MLEC GNPTAB LANCL1 SLC2A1 AKR1A1 SERP1 GOT2 PDHA1 CLTC AKT1 SNCA MDH2 ALDOA PDK1 ADIPOR1 COX11 PDHB PPP1CA COQ2 GM2A
0.00119747	33	615	2.27784	Cellular component disassembly	http://amigo.geneontology.org/amigo/term/GO:0022411	LAMP2 VTA1 VMP1 SMARCD1 SMARCE1 OGFOD1 DNM1L HIF1A BNIP3L MTPN SMARCD2 CSNK1A1 LRP1 BECN1 MRPS25 CTSL SH3GL1 MRPL9 ATG12 MRPS28 ADD3 MRPL10 DFFA SQSTM1 CLASP2 MAPRE2 PPP1CA BNIP3 HTT ATG7 MRPL42 CAPZA2 ATG9A
0.0012247	47	1027	1.94273	Exocytosis	http://amigo.geneontology.org/amigo/term/GO:0006887	FUCA2 LAMP2 MGST1 DERA GRN CYBA ATP11B RHOA PFN2 STXBP2 DNM1L ATP6V1D FMR1 MAGT1 CDK16 RAB11A STX1A NCS1 PSMD11 VAT1 MLEC TMEM30A FN1 CTSD YPEL5 UBR4 GNS ACTR2 PREPL ITGAV ILF2 SNCA STOM ALDOA SV2A ARPC5 CLASP2 TMX3 PSMD1 RAB6A TMEM179B GM2A IGF2R DYNC1H1 ATG7 DDX3X SELENOP
0.0012247	15	169	3.76781	Regulation of intrinsic apoptotic signaling pathway	http://amigo.geneontology.org/amigo/term/GO:2001242	BCLAF1 YBX3 TMEM161A DNM1L HIF1A SOD2 BECN1 TMBIM6 AKT1 MCL1 PARP1 RPL26 PRKRA OPA1 DDX3X
0.00135183	50	1126	1.88502	RNA processing	http://amigo.geneontology.org/amigo/term/GO:0006396	PTBP1 STRAP BCLAF1 NSUN2 POLR2B CELF2 RRP12 ELAVL1 ZNF638 PAPOLA CIRBP DDX17 POLDIP3 PNN PABPC1L RIOK3 FMR1 DDX5 GTF2H3 FXR1 WDR77 HEATR1 MTERF4 THOC2 INTS11 SRSF1 RPS6 SLTM PNPT1 TARBP2 TMBIM6 RPRD1A TXNL4A RPL7L1 INTS4 HNRNPU SON WDR4 CPSF4 RPL26 ZNF326 NOLC1 TSR1 AHCYL1 PRKRA NCOR2 ERI2 RPS26 TSN DDX3X
0.00135183	23	355	2.75032	Regulation of autophagy	http://amigo.geneontology.org/amigo/term/GO:0010506	TAB2 USP33 DNM1L SNX5 WAC ATP6V1D HIF1A USP10 BNIP3L PIK3R2 EIF4G1 TMEM59 BECN1 SNX6 AKT1 MCL1 SNCA ATP6V1B2 MTDH BNIP3 WDR6 HTT ATG7
0.00135183	17	214	3.37225	Ribose phosphate biosynthetic process	http://amigo.geneontology.org/amigo/term/GO:0046390	ACAT1 NME4 PPCS PDHA1 PARP1 SCD5 SNCA PRPS1 AK3 HSD17B12 ALDOA ACSL1 PDK1 CMPK1 PDHB ADCY6 UQCC3
0.00136292	10	78	5.44239	Autophagy of mitochondrion	http://amigo.geneontology.org/amigo/term/GO:0000422	DNM1L HIF1A BNIP3L BECN1 ATG12 SQSTM1 BNIP3 HTT ATG7 ATG9A
0.00136292	10	78	5.44239	Mitochondrion disassembly	http://amigo.geneontology.org/amigo/term/GO:0061726	DNM1L HIF1A BNIP3L BECN1 ATG12 SQSTM1 BNIP3 HTT ATG7 ATG9A
0.00137849	63	1545	1.731	Export from cell	http://amigo.geneontology.org/amigo/term/GO:0140352	FUCA2 CYP51A1 LAMP2 MGST1 DERA GRN CYBA ATP11B RHOA PFN2 STXBP2 OXCT1 DNM1L TYRO3 TMEM38B ATP6V1D HIF1A FMR1 MAGT1 CDK16 RAB11A STX1A NCS1 PSMD11 VAT1 ASIC1 MLEC GNPTAB TMEM30A ABCC5 FN1 WLS SLC2A1 CTSD YPEL5 SERP1 LRP1 UBR4 TRPM4 GNS ACTR2 PREPL ITGAV ENSA ILF2 SNCA STOM CAMK2G ALDOA COPG2 SV2A ARPC5 CLASP2 TMX3 PSMD1 RAB6A TMEM179B GM2A IGF2R DYNC1H1 ATG7 DDX3X SELENOP
0.00151402	17	217	3.32563	Purine nucleotide biosynthetic process	http://amigo.geneontology.org/amigo/term/GO:0006164	ACAT1 MTHFD1 NME4 PPCS PDHA1 PARP1 SCD5 SNCA PRPS1 AK3 HSD17B12 ALDOA ACSL1 PDK1 PDHB ADCY6 UQCC3
0.00157398	7	36	8.25429	Tricarboxylic acid cycle	http://amigo.geneontology.org/amigo/term/GO:0006099	CS ME2 NNT PDHA1 SUCLA2 MDH2 PDHB
0.00157398	53	1231	1.82769	Response to nitrogen compound	http://amigo.geneontology.org/amigo/term/GO:1901698	MGST1 CYBA RHOA ACTB ATRX MGST2 SNX5 TMEM38B FOXRED2 ATP6V1D RIOK3 FMR1 SLC39A14 PIK3R2 ERLIN1 PRKAR1A CCND1 UBE4A CD81 ASIC1 CCND3 STAT1 SLC2A1 CDK2 LRP1 CDKN1A GOT2 SNX6 TRPM4 UBAC2 PNPT1 ACTR2 TMBIM6 AKT1 PARP1 EIF2B5 SNCA ATP6V1B2 FADS1 ADIPOR1 HSP90B1 AHCYL1 TMEM129 PTK2 ADCY6 NCOR2 HDAC2 ATG7 MYO1C ASPH OPA1 DHFR NEFL
0.00157555	46	1014	1.92577	Membrane organization	http://amigo.geneontology.org/amigo/term/GO:0061024	AP2B1 NUP160 ATP11B RHOA ACTB TMED2 DNM1L PACSIN2 CNIH1 SEC23A PRELID3B NUP93 BNIP3L DMPK STX1A CLCN3 TMEM30A RTN4 SERP1 STX16 EMC3 BECN1 NECTIN2 HIP1R CTSL TOR1B ACTR2 CEP55 SEC31A GLTP CLTC AKT1 SNCA SH3KBP1 TGOLN2 VPS8 AP2M1 ARPC5 PITPNA BNIP3 ANKLE2 ACTG1 IGF2R OPA1 UQCC3 PDCD6
0.00207205	33	639	2.19229	Leukocyte degranulation	http://amigo.geneontology.org/amigo/term/GO:0043299	FUCA2 LAMP2 MGST1 DERA GRN CYBA ATP11B RHOA STXBP2 ATP6V1D MAGT1 PSMD11 VAT1 MLEC TMEM30A CTSD YPEL5 UBR4 GNS ACTR2 ITGAV ILF2 STOM ALDOA ARPC5 PSMD1 RAB6A TMEM179B GM2A IGF2R DYNC1H1 ATG7 DDX3X
0.00212192	49	1121	1.85556	Response to organonitrogen compound	http://amigo.geneontology.org/amigo/term/GO:0010243	MGST1 CYBA RHOA ACTB MGST2 SNX5 TMEM38B FOXRED2 ATP6V1D SLC39A14 PIK3R2 ERLIN1 PRKAR1A CCND1 UBE4A CD81 ASIC1 CCND3 STAT1 SLC2A1 LRP1 CDKN1A GOT2 SNX6 TRPM4 UBAC2 PNPT1 ACTR2 TMBIM6 AKT1 PARP1 EIF2B5 SNCA ATP6V1B2 FADS1 ADIPOR1 HSP90B1 AHCYL1 TMEM129 PTK2 ADCY6 NCOR2 HDAC2 ATG7 MYO1C ASPH OPA1 DHFR NEFL
0.00216502	9	67	5.70233	Thioester biosynthetic process	http://amigo.geneontology.org/amigo/term/GO:0035384	ACAT1 PPCS PDHA1 SCD5 SNCA HSD17B12 ACSL1 PDK1 PDHB
0.00216502	9	67	5.70233	Acyl-CoA biosynthetic process	http://amigo.geneontology.org/amigo/term/GO:0071616	ACAT1 PPCS PDHA1 SCD5 SNCA HSD17B12 ACSL1 PDK1 PDHB
0.00231443	12	121	4.20998	Acyl-CoA metabolic process	http://amigo.geneontology.org/amigo/term/GO:0006637	FAR2 ACAT1 MVK PPCS PDHA1 SUCLA2 SCD5 SNCA HSD17B12 ACSL1 PDK1 PDHB
0.00231443	19	274	2.94366	Spindle organization	http://amigo.geneontology.org/amigo/term/GO:0007051	NUP160 MAP4 RHOA ATRX STAG2 RAB11A DYNC1LI2 CLTC NEK7 CENPH HNRNPU BUB3 PCNT CLASP2 MAPRE2 ZWILCH CENPS DYNC1H1 PRC1
0.00231443	37	762	2.06125	Transmembrane receptor protein tyrosine kinase signaling pathway	http://amigo.geneontology.org/amigo/term/GO:0007169	AP2B1 PTBP1 POLR2B CYBA RHOA ACTB SNX5 TYRO3 ATP6V1D HIF1A SLC39A14 PIK3R2 IFT20 CCND3 RTN4 EFEMP1 LRP1 SNX6 HIP1R ACTR2 ITGAV AKT1 SNCA SH3KBP1 ATP6V1B2 NPTN ADIPOR1 AP2M1 ARPC5 CLASP2 PTK2 PAK2 ACTG1 IGF2R MYO1C OPA1 PDCD6
0.00231443	12	121	4.20998	Thioester metabolic process	http://amigo.geneontology.org/amigo/term/GO:0035383	FAR2 ACAT1 MVK PPCS PDHA1 SUCLA2 SCD5 SNCA HSD17B12 ACSL1 PDK1 PDHB
0.00244167	16	206	3.29714	Ribonucleotide biosynthetic process	http://amigo.geneontology.org/amigo/term/GO:0009260	ACAT1 NME4 PPCS PDHA1 PARP1 SCD5 SNCA AK3 HSD17B12 ALDOA ACSL1 PDK1 CMPK1 PDHB ADCY6 UQCC3
0.00244167	6	27	9.43348	Regulation of translation in response to stress	http://amigo.geneontology.org/amigo/term/GO:0043555	EIF2AK1 TMED2 EIF4G1 PPP1CA SLC35A4 DDX3X
0.0024564	17	229	3.15136	Purine-containing compound biosynthetic process	http://amigo.geneontology.org/amigo/term/GO:0072522	ACAT1 MTHFD1 NME4 PPCS PDHA1 PARP1 SCD5 SNCA PRPS1 AK3 HSD17B12 ALDOA ACSL1 PDK1 PDHB ADCY6 UQCC3
0.0024673	44	978	1.90985	Negative regulation of apoptotic process	http://amigo.geneontology.org/amigo/term/GO:0043066	CIAPIN1 MRE11 GRN YBX3 TMEM161A RHOA STRADB ZFAND6 TYRO3 HIF1A BNIP3L HTATIP2 SOD2 NNT LRP1 CDKN1A BECN1 SNX6 HIP1R RPS6 ITGAV TMBIM6 RNF157 AKT1 MCL1 SNCA MTDH TMBIM4 SON DFFA SQSTM1 FSTL1 API5 HSP90B1 PTK2 BNIP3 ANKLE2 PAK2 PTMA HDAC2 HTT OPA1 DDX3X NEFL
0.00248419	10	86	4.93612	Regulation of translational initiation	http://amigo.geneontology.org/amigo/term/GO:0006446	CSDE1 EIF4G3 EIF2AK1 TMED2 FMR1 EIF4G1 PAIP2 EIF2B5 PPP1CA DDX3X
0.00249063	17	230	3.13766	Translational initiation	http://amigo.geneontology.org/amigo/term/GO:0006413	CSDE1 EIF4G3 EIF2AK1 TMED2 EIF3D FMR1 EIF3J EIF4G1 PAIP2 EIF2S3 RPS6 EIF2B5 EIF4E RPL26 PPP1CA RPS26 DDX3X
0.00249063	44	980	1.90595	Organelle assembly	http://amigo.geneontology.org/amigo/term/GO:0070925	CSDE1 VTA1 MAP4 VMP1 RHOA TNPO1 OGFOD1 CIRBP ATP6V1D STAG2 RAB11A PRKAR1A IFT20 CEP70 PRRC2C TCTN3 MTERF4 CDK2 BECN1 NECTIN2 TRAF7 ARMC9 ACTR2 G3BP2 ATG12 NEK7 CENPH HNRNPU PCNT STK36 CLASP2 DNAAF5 MAPRE2 TUBA1A ATG16L2 BBS1 CENPS ACTG1 DYNC1H1 HTT ATG7 PRC1 ATG9A DDX3X
0.00250451	33	652	2.14858	Myeloid cell activation involved in immune response	http://amigo.geneontology.org/amigo/term/GO:0002275	FUCA2 LAMP2 MGST1 DERA GRN CYBA ATP11B RHOA STXBP2 ATP6V1D MAGT1 PSMD11 VAT1 MLEC TMEM30A CTSD YPEL5 UBR4 GNS ACTR2 ITGAV ILF2 STOM ALDOA ARPC5 PSMD1 RAB6A TMEM179B GM2A IGF2R DYNC1H1 ATG7 DDX3X
0.00253715	22	353	2.64565	Energy derivation by oxidation of organic compounds	http://amigo.geneontology.org/amigo/term/GO:0015980	COX15 CS RHOA ME2 HIF1A PHKB NNT NDUFA10 PDHA1 SUCLA2 PNPT1 AKT1 SNCA MDH2 NDUFB9 PDHB PPP1CA BNIP3 SLC25A22 COX5A UQCR10 UQCC3
0.00253715	17	231	3.12407	Microtubule cytoskeleton organization involved in mitosis	http://amigo.geneontology.org/amigo/term/GO:1902850	NUP160 MAP4 RHOA STAG2 RAB11A DYNC1LI2 CLTC CENPH HNRNPU BUB3 PCNT CLASP2 ZWILCH CENPS DYNC1H1 HTT PRC1
0.00255915	24	406	2.5094	Regulation of cellular component size	http://amigo.geneontology.org/amigo/term/GO:0032535	RHOA PFN2 RAB11A MTPN CLCN3 RTN4 FN1 LRP1 HP1BP3 HIP1R ACTR2 AKT1 ADD3 TMEM123 AP2M1 ARPC5 CLASP2 PPP1CA CORO1B EVL GMFB MYO1C CAPZA2 NEFL
0.00255915	62	1563	1.6839	Positive regulation of protein metabolic process	http://amigo.geneontology.org/amigo/term/GO:0051247	PTBP1 MRE11 SNX1 GRN TAB2 YBX3 WNK1 ELAVL1 RHOA PFN2 STRADB FKBP1A CLSPN CIRBP PPM1F POLDIP3 EIF3D FMR1 NDFIP2 MTPN PRKAR1A CCND1 CD81 CDK2AP1 CCND3 PPP2R5D CSNK1A1 FXR1 EIF4G1 FN1 CTSD SERP1 LRP1 CDKN1A CLN6 GDF1 EIF2S3 HIP1R FANCI AKT1 VGLL4 EIF2B5 SNCA SKP2 GPC3 ACSL1 NPTN CTBP1 SQSTM1 RPL26 PTK2 ADCY6 CENPS SLC35A4 ANKLE2 PAK2 RNF41 HDAC2 ATG7 ASPH DDX3X PDCD6
0.00255915	26	459	2.40461	Establishment of organelle localization	http://amigo.geneontology.org/amigo/term/GO:0051656	MAP4 STXBP2 TMED2 CNIH1 HIF1A SEC23A RAB11A BECN1 NECTIN2 ACTR2 LRPPRC SEC31A SNCA BOD1 HNRNPU COPG2 CLASP2 RAB6A FAM91A1 AP3M1 DYNC1H1 HTT MYO1C OPA1 PDCD6 NEFL
0.00255915	33	655	2.13874	Apoptotic signaling pathway	http://amigo.geneontology.org/amigo/term/GO:0097190	BCLAF1 YBX3 TMEM161A STRADB DNM1L MKNK2 PPM1F HIF1A BNIP3L DDX5 SOD2 CDKN1A BECN1 HIP1R TRAF7 ITM2C PPP2R1B ITGAV TMBIM6 AKT1 MCL1 PARP1 PDK1 RPL26 PPP1CA BNIP3 PRKRA PAK2 RNF41 HTT OPA1 DDX3X PDCD6
0.00256895	14	166	3.58018	Transport along microtubule	http://amigo.geneontology.org/amigo/term/GO:0010970	TNPO1 HIF1A IFT20 TERF2 LRPPRC HNRNPU COPG2 TUB RAB6A AP3M1 DYNC1H1 HTT OPA1 NEFL
0.00256895	47	1079	1.8491	Protein catabolic process	http://amigo.geneontology.org/amigo/term/GO:0030163	CYP51A1 LAMP2 AP2B1 UBE3C SNX1 USP33 SNX5 WAC FOXRED2 FMR1 NDFIP2 USP10 BNIP3L ERLIN1 PSMD11 UBE4A CD81 CSNK1A1 CTSD LYPLA1 CDK2 LRP1 UBR4 CLN6 UBAC2 CTSL CLTC AKT1 VGLL4 SNCA SKP2 GPC3 TRIP12 BUB3 FBXL18 SQSTM1 AP2M1 TPP1 HSP90B1 TMEM129 PTK2 UBE2E1 PSMD1 BNIP3 RNF41 TTC3 ATG7
0.00256895	23	381	2.56264	Regulation of apoptotic signaling pathway	http://amigo.geneontology.org/amigo/term/GO:2001233	BCLAF1 YBX3 TMEM161A STRADB DNM1L HIF1A SOD2 BECN1 TRAF7 ITM2C PPP2R1B ITGAV TMBIM6 AKT1 MCL1 PARP1 RPL26 PPP1CA PRKRA PAK2 HTT OPA1 DDX3X
0.00258411	33	657	2.13222	Nucleobase-containing small molecule metabolic process	http://amigo.geneontology.org/amigo/term/GO:0055086	DPM1 DERA NUP160 FAR2 RHOA ACAT1 NANS GNPNAT1 ERH HIF1A MTHFD1 NUP93 NME4 MVK PPCS PDHA1 SUCLA2 NT5C3B PARP1 SCD5 SNCA PRPS1 AK3 HSD17B12 ALDOA ACSL1 PDK1 CMPK1 PDHB ADCY6 DHFR2 OPA1 UQCC3
0.00262632	16	211	3.21901	Mitotic spindle organization	http://amigo.geneontology.org/amigo/term/GO:0007052	NUP160 MAP4 RHOA STAG2 RAB11A DYNC1LI2 CLTC CENPH HNRNPU BUB3 PCNT CLASP2 ZWILCH CENPS DYNC1H1 PRC1
0.00262632	16	211	3.21901	Sulfur compound biosynthetic process	http://amigo.geneontology.org/amigo/term/GO:0044272	MGST1 ACAT1 MGST2 MTHFD1 AKR1A1 PPCS PDHA1 ESD SCD5 SNCA HSD17B12 ACSL1 PDK1 PDHB MAT2A CBSL
0.00273209	33	660	2.12253	Myeloid leukocyte mediated immunity	http://amigo.geneontology.org/amigo/term/GO:0002444	FUCA2 LAMP2 MGST1 DERA GRN CYBA ATP11B RHOA STXBP2 ATP6V1D MAGT1 PSMD11 VAT1 MLEC TMEM30A CTSD YPEL5 UBR4 GNS ACTR2 ITGAV ILF2 STOM ALDOA ARPC5 PSMD1 RAB6A TMEM179B GM2A IGF2R DYNC1H1 ATG7 DDX3X
0.00280033	20	308	2.75654	Intrinsic apoptotic signaling pathway	http://amigo.geneontology.org/amigo/term/GO:0097193	BCLAF1 YBX3 TMEM161A DNM1L PPM1F HIF1A DDX5 SOD2 CDKN1A BECN1 TMBIM6 AKT1 MCL1 PARP1 PDK1 RPL26 BNIP3 PRKRA OPA1 DDX3X
0.00284915	16	213	3.18878	Cytoskeleton-dependent intracellular transport	http://amigo.geneontology.org/amigo/term/GO:0030705	TNPO1 HIF1A IFT20 TERF2 LRPPRC HNRNPU COPG2 TUB TUBA1A RAB6A AP3M1 DYNC1H1 HTT MYO1C OPA1 NEFL
0.00290402	15	191	3.33382	Positive regulation of cellular amide metabolic process	http://amigo.geneontology.org/amigo/term/GO:0034250	YBX3 ELAVL1 RHOA CIRBP POLDIP3 EIF3D FMR1 FXR1 EIF4G1 SERP1 EIF2S3 EIF2B5 RPL26 SLC35A4 DDX3X
0.00291671	64	1644	1.65258	Regulation of protein modification process	http://amigo.geneontology.org/amigo/term/GO:0031399	PTBP1 MRE11 STRAP TAB2 WNK1 RHOA PFN2 ACTB STRADB ATRX EIF2AK1 TMED2 FKBP1A CLSPN PPM1F HIF1A FMR1 NDFIP2 PRKAR1A CCND1 CD81 CDK2AP1 CCNC CCND3 PPP2R5D NNT FXR1 EIF4G1 FN1 TMEM59 CCNI CDKN1A SNX6 GDF1 PPP2R1B TARBP2 FANCI AKT1 TIPRL ENSA SNCA SKP2 BOD1 ACSL1 TRIP12 NPTN CTBP1 SQSTM1 HSP90B1 OTUB1 PTK2 ADCY6 CENPS ANKLE2 PAK2 PRMT3 AIDA HDAC2 GMFB HTT ATG7 DDX3X CCNL2 PDCD6
0.00291671	3	4	31.838	Mitotic sister chromatid cohesion, centromeric	http://amigo.geneontology.org/amigo/term/GO:0071962	NAA10 NAA50 BOD1
0.00308409	35	725	2.04934	Cell cycle phase transition	http://amigo.geneontology.org/amigo/term/GO:0044770	MRE11 NSUN2 TCF3 CLSPN CDK16 RAB11A PSMD11 CCND1 CCND3 CEP70 EIF4G1 PLAGL1 CCNI CDK2 CDKN1A RPS6 AKT1 TIPRL ENSA FANCD2 SKP2 EIF4E BUB3 DONSON PCNT RPL26 CLASP2 TUBA1A UBE2E1 PSMD1 ZWILCH POLE DYNC1H1 DDX3X DHFR
0.00314124	15	193	3.29927	Purine ribonucleotide biosynthetic process	http://amigo.geneontology.org/amigo/term/GO:0009152	ACAT1 NME4 PPCS PDHA1 PARP1 SCD5 SNCA AK3 HSD17B12 ALDOA ACSL1 PDK1 PDHB ADCY6 UQCC3
0.00316094	24	416	2.44908	Sulfur compound metabolic process	http://amigo.geneontology.org/amigo/term/GO:0006790	CIAPIN1 MGST1 IDS FAR2 ACAT1 MGST2 MTHFD1 ETHE1 MVK AKR1A1 PPCS PDHA1 GNS SUCLA2 ESD SCD5 SNCA HSD17B12 ACSL1 PDK1 PDHB AHCYL1 MAT2A CBSL
0.00316094	44	1001	1.86596	Negative regulation of programmed cell death	http://amigo.geneontology.org/amigo/term/GO:0043069	CIAPIN1 MRE11 GRN YBX3 TMEM161A RHOA STRADB ZFAND6 TYRO3 HIF1A BNIP3L HTATIP2 SOD2 NNT LRP1 CDKN1A BECN1 SNX6 HIP1R RPS6 ITGAV TMBIM6 RNF157 AKT1 MCL1 SNCA MTDH TMBIM4 SON DFFA SQSTM1 FSTL1 API5 HSP90B1 PTK2 BNIP3 ANKLE2 PAK2 PTMA HDAC2 HTT OPA1 DDX3X NEFL
0.00327813	61	1553	1.66741	Cytoskeleton organization	http://amigo.geneontology.org/amigo/term/GO:0007010	NUP160 MAP4 RHOA PFN2 ACTB USP33 ATRX PPM1F PACSIN2 STAG2 PLS3 RAB11A CYTH2 MTPN PRKAR1A DPYSL3 CSNK1A1 CEP70 CALD1 CDK2 LRP1 NECTIN2 HIP1R DYNC1LI2 ACTR2 CLTC TPM3 SNCA SH3KBP1 ADD3 ALDOA NEK7 CENPH HNRNPU BUB3 SON PCNT ARPC5 CLASP2 RHOBTB3 DNAAF5 HSP90B1 PCLAF MAPRE2 TPM4 TUBA1A PTK2 CORO1B ZWILCH CENPS PAK2 ACTG1 EVL GMFB DYNC1H1 HTT MYO1C CDC42BPB CAPZA2 PRC1 NEFL
0.00356786	31	615	2.13979	Mitotic cell cycle phase transition	http://amigo.geneontology.org/amigo/term/GO:0044772	MRE11 TCF3 CLSPN CDK16 RAB11A PSMD11 CCND1 CCND3 CEP70 EIF4G1 PLAGL1 CCNI CDK2 CDKN1A RPS6 AKT1 ENSA SKP2 EIF4E BUB3 DONSON PCNT RPL26 CLASP2 TUBA1A UBE2E1 PSMD1 POLE DYNC1H1 DDX3X DHFR
0.00361531	54	1329	1.72486	Response to abiotic stimulus	http://amigo.geneontology.org/amigo/term/GO:0009628	NUP160 CYBA YBX3 TMEM161A FECH RHOA DNM1L CIRBP HIF1A RBBP7 FMR1 NUP93 BNIP3L MTPN STX1A PSMD11 IFT20 CCND1 ASIC1 SOD2 RTN4 STAT1 SLC2A1 CDKN1A BECN1 HP1BP3 RPAIN TMBIM6 NPEPPS AKT1 PARP1 CAMKMT FANCD2 EIF2B5 CAMK2G HIKESHI PDK1 DDAH1 NPTN RPL26 NOLC1 HSP90B1 PCLAF PTK2 PPP1CA PSMD1 BNIP3 HDAC2 HTT ATG7 OPA1 HMGN1 DDX3X PDCD6
0.00361531	62	1595	1.65012	Regulation of phosphate metabolic process	http://amigo.geneontology.org/amigo/term/GO:0019220	PTBP1 MRE11 STRAP NUP160 TAB2 WNK1 RHOA PFN2 SCARB1 ACTB STRADB EIF2AK1 TMED2 FKBP1A TYRO3 CLSPN PPM1F HIF1A FMR1 NUP93 PIK3R2 PRKAR1A CCND1 CD81 CDK2AP1 CCNC CCND3 PPP2R5D NNT FXR1 EIF4G1 FN1 CCNI CDKN1A SNX6 GDF1 PPP2R1B TARBP2 AKT1 TIPRL ENSA PARP1 SNCA BOD1 ACSL1 PDK1 HNRNPU NPTN SQSTM1 COX11 MCM7 HSP90B1 PTK2 ADCY6 ANKLE2 PAK2 AIDA HDAC2 GMFB HTT DDX3X CCNL2
0.00361531	13	153	3.60692	Regulation of mRNA processing	http://amigo.geneontology.org/amigo/term/GO:0050684	PTBP1 CELF2 PAPOLA CIRBP DDX17 FMR1 DDX5 FXR1 SLTM HNRNPU SON CPSF4 AHCYL1
0.00361531	62	1595	1.65012	Regulation of phosphorus metabolic process	http://amigo.geneontology.org/amigo/term/GO:0051174	PTBP1 MRE11 STRAP NUP160 TAB2 WNK1 RHOA PFN2 SCARB1 ACTB STRADB EIF2AK1 TMED2 FKBP1A TYRO3 CLSPN PPM1F HIF1A FMR1 NUP93 PIK3R2 PRKAR1A CCND1 CD81 CDK2AP1 CCNC CCND3 PPP2R5D NNT FXR1 EIF4G1 FN1 CCNI CDKN1A SNX6 GDF1 PPP2R1B TARBP2 AKT1 TIPRL ENSA PARP1 SNCA BOD1 ACSL1 PDK1 HNRNPU NPTN SQSTM1 COX11 MCM7 HSP90B1 PTK2 ADCY6 ANKLE2 PAK2 AIDA HDAC2 GMFB HTT DDX3X CCNL2
0.00361531	13	153	3.60692	Regulation of reactive oxygen species metabolic process	http://amigo.geneontology.org/amigo/term/GO:2000377	CYBA RHOA HIF1A CLCN3 SOD2 NNT CDKN1A BECN1 AKT1 SNCA BNIP3 RNF41 DHFR
0.0036713	14	175	3.39605	Post-transcriptional gene silencing by RNA	http://amigo.geneontology.org/amigo/term/GO:0035194	NUP160 POLR2B ELAVL1 FMR1 NUP93 DDX5 FXR1 EIF4G1 IPO8 TARBP2 PRKRA NCOR2 TSN DDX3X
0.0040457	5	20	10.6127	Serine family amino acid biosynthetic process	http://amigo.geneontology.org/amigo/term/GO:0009070	MTHFD1 PSAT1 DHFR2 DHFR CBSL
0.0040457	34	710	2.03285	Positive regulation of cell death	http://amigo.geneontology.org/amigo/term/GO:0010942	BCLAF1 GRN RHOA DNM1L BNIP3L HTATIP2 SOD2 EIF4G1 CTSD TCTN3 LRP1 CDKN1A BECN1 HIP1R TRAF7 ITM2C RPS6 PPP2R1B AKT1 MCL1 PARP1 EIF2B5 SNCA DFFA SQSTM1 RPL26 PPP1CA BNIP3 PRKRA PAK2 IGF2R HTT ATG7 DDX3X
0.0040457	58	1469	1.67606	Positive regulation of cellular protein metabolic process	http://amigo.geneontology.org/amigo/term/GO:0032270	PTBP1 MRE11 GRN TAB2 YBX3 WNK1 ELAVL1 RHOA PFN2 STRADB FKBP1A CLSPN CIRBP PPM1F POLDIP3 EIF3D FMR1 NDFIP2 PRKAR1A CCND1 CD81 CDK2AP1 CCND3 PPP2R5D CSNK1A1 FXR1 EIF4G1 FN1 CTSD SERP1 LRP1 CDKN1A CLN6 GDF1 EIF2S3 HIP1R FANCI AKT1 VGLL4 EIF2B5 SNCA SKP2 ACSL1 NPTN CTBP1 SQSTM1 RPL26 PTK2 ADCY6 CENPS SLC35A4 ANKLE2 PAK2 HDAC2 ATG7 ASPH DDX3X PDCD6
0.00412852	15	200	3.1838	Microtubule-based transport	http://amigo.geneontology.org/amigo/term/GO:0099111	TNPO1 HIF1A IFT20 TERF2 LRPPRC HNRNPU COPG2 STK36 TUB RAB6A AP3M1 DYNC1H1 HTT OPA1 NEFL
0.00428702	47	1115	1.7894	Negative regulation of cell death	http://amigo.geneontology.org/amigo/term/GO:0060548	CIAPIN1 AP2B1 MRE11 GRN YBX3 TMEM161A RHOA STRADB ZFAND6 TYRO3 HIF1A BNIP3L HTATIP2 SOD2 NNT EIF4G1 LRP1 CDKN1A BECN1 SNX6 HIP1R RPS6 ITGAV TMBIM6 RNF157 AKT1 MCL1 SNCA MTDH TMBIM4 SON DFFA SQSTM1 FSTL1 API5 HSP90B1 PTK2 BNIP3 ANKLE2 PAK2 PTMA HDAC2 HTT ATG7 OPA1 DDX3X NEFL
0.00437597	22	375	2.49044	Cellular response to chemical stress	http://amigo.geneontology.org/amigo/term/GO:0062197	MGST1 CYBA YBX3 TMEM161A HIF1A SOD2 LANCL1 SLC2A1 BECN1 PNPT1 AKT1 MCL1 PARP1 FANCD2 SNCA PDK1 BNIP3 PRKRA HDAC2 ATG7 DDX3X DHFR
0.00442078	64	1678	1.6191	Protein phosphorylation	http://amigo.geneontology.org/amigo/term/GO:0006468	MRE11 STRAP TAB2 WNK1 RHOA PFN2 ACTB STRADB EIF2AK1 TMED2 TYRO3 CLSPN MKNK2 PPM1F RIOK3 FMR1 CDK16 PHKB DMPK TYK2 PRKAR1A HTATIP2 CCND1 CD81 CDK2AP1 GTF2H3 CCNC CCND3 PPP2R5D NNT CSNK1A1 FXR1 EIF4G1 EFEMP1 FN1 CCNI CDK2 CDKN1A SNX6 GDF1 TARBP2 AKT1 SNCA CAMK2G NEK7 ACSL1 PDK1 NPTN CTBP1 PSKH1 SQSTM1 STK36 CAMKV PTK2 ADCY6 PRKRA PAK2 AIDA HDAC2 GMFB HTT CDC42BPB DDX3X CCNL2
0.00463256	14	180	3.30172	Posttranscriptional gene silencing	http://amigo.geneontology.org/amigo/term/GO:0016441	NUP160 POLR2B ELAVL1 FMR1 NUP93 DDX5 FXR1 EIF4G1 IPO8 TARBP2 PRKRA NCOR2 TSN DDX3X
0.00488967	13	159	3.47081	Regulation of RNA splicing	http://amigo.geneontology.org/amigo/term/GO:0043484	PTBP1 CELF2 CIRBP DDX17 FMR1 DDX5 FXR1 SRSF1 TMBIM6 HNRNPU SON ZNF326 RPS26
0.0050773	9	80	4.7757	Alternative mRNA splicing, via spliceosome	http://amigo.geneontology.org/amigo/term/GO:0000380	PTBP1 STRAP CELF2 DDX17 FMR1 DDX5 FXR1 SRSF1 HNRNPU
0.00523299	41	937	1.8575	Regulation of protein localization	http://amigo.geneontology.org/amigo/term/GO:0032880	CYP51A1 AP2B1 ACTB OXCT1 DNM1L FKBP1A PPM1F HIF1A CDK16 NDFIP2 RAB11A BNIP3L PIK3R2 STX1A CD81 TMEM30A RTN4 TMEM59 WLS SLC2A1 CTSD SERP1 LYPLA1 LRP1 TRPM4 UBAC2 CCT7 NPEPPS CLTC AKT1 ENSA PARP1 GPC3 STOM NPTN PCNT SQSTM1 AP2M1 NOLC1 MYO1C ASPH
0.00523299	24	435	2.3421	Regulation of mRNA metabolic process	http://amigo.geneontology.org/amigo/term/GO:1903311	PTBP1 CELF2 YBX3 ELAVL1 TNPO1 PAPOLA CIRBP DDX17 FMR1 MYEF2 DDX5 PSMD11 HBS1L FXR1 EIF4G1 SLTM PNPT1 NT5C3B AKT1 HNRNPU SON CPSF4 AHCYL1 PSMD1
0.00536793	13	161	3.42769	MRNA transport	http://amigo.geneontology.org/amigo/term/GO:0051028	BCLAF1 NUP160 NSUN2 POLDIP3 FMR1 NUP93 THOC2 SRSF1 LRPPRC G3BP2 EIF4E CPSF4 MYO1C
0.00592732	5	22	9.64788	Acetyl-CoA biosynthetic process	http://amigo.geneontology.org/amigo/term/GO:0006085	ACAT1 PPCS PDHA1 PDK1 PDHB
0.00592732	25	467	2.27252	Actin filament organization	http://amigo.geneontology.org/amigo/term/GO:0007015	RHOA PFN2 PPM1F PLS3 MTPN DPYSL3 CALD1 HIP1R ACTR2 TPM3 SH3KBP1 ADD3 ALDOA ARPC5 CLASP2 RHOBTB3 HSP90B1 TPM4 CORO1B PAK2 ACTG1 EVL GMFB MYO1C CAPZA2
0.00592732	25	467	2.27252	Ribose phosphate metabolic process	http://amigo.geneontology.org/amigo/term/GO:0019693	NUP160 FAR2 RHOA ACAT1 HIF1A NUP93 NME4 MVK PPCS PDHA1 SUCLA2 PARP1 SCD5 SNCA PRPS1 AK3 HSD17B12 ALDOA ACSL1 PDK1 CMPK1 PDHB ADCY6 OPA1 UQCC3
0.00599797	31	640	2.0562	Positive regulation of programmed cell death	http://amigo.geneontology.org/amigo/term/GO:0043068	BCLAF1 GRN RHOA DNM1L BNIP3L HTATIP2 SOD2 CTSD TCTN3 CDKN1A BECN1 HIP1R TRAF7 ITM2C RPS6 PPP2R1B AKT1 MCL1 EIF2B5 SNCA DFFA SQSTM1 RPL26 PPP1CA BNIP3 PRKRA PAK2 IGF2R HTT ATG7 DDX3X
0.00614436	25	469	2.26283	Purine nucleotide metabolic process	http://amigo.geneontology.org/amigo/term/GO:0006163	NUP160 FAR2 RHOA ACAT1 HIF1A MTHFD1 NUP93 NME4 MVK PPCS PDHA1 SUCLA2 PARP1 SCD5 SNCA PRPS1 AK3 HSD17B12 ALDOA ACSL1 PDK1 PDHB ADCY6 OPA1 UQCC3
0.00614436	42	978	1.82303	Microtubule-based process	http://amigo.geneontology.org/amigo/term/GO:0007017	NUP160 MAP4 RHOA USP33 TNPO1 ATRX HIF1A STAG2 RAB11A IFT20 CEP70 CDK2 TERF2 DYNC1LI2 ACTR2 LRPPRC CLTC SNCA NEK7 CENPH HNRNPU BUB3 VBP1 COPG2 SON PCNT STK36 CLASP2 DNAAF5 TUB PCLAF MAPRE2 TUBA1A ZWILCH CENPS RAB6A AP3M1 DYNC1H1 HTT OPA1 PRC1 NEFL
0.00614722	9	83	4.60308	Nucleoside bisphosphate biosynthetic process	http://amigo.geneontology.org/amigo/term/GO:0033866	ACAT1 PPCS PDHA1 SCD5 SNCA HSD17B12 ACSL1 PDK1 PDHB
0.00614722	9	83	4.60308	Ribonucleoside bisphosphate biosynthetic process	http://amigo.geneontology.org/amigo/term/GO:0034030	ACAT1 PPCS PDHA1 SCD5 SNCA HSD17B12 ACSL1 PDK1 PDHB
0.00614722	9	83	4.60308	Purine nucleoside bisphosphate biosynthetic process	http://amigo.geneontology.org/amigo/term/GO:0034033	ACAT1 PPCS PDHA1 SCD5 SNCA HSD17B12 ACSL1 PDK1 PDHB
0.00627602	62	1639	1.60582	Regulation of apoptotic process	http://amigo.geneontology.org/amigo/term/GO:0042981	CIAPIN1 MRE11 BCLAF1 GRN YBX3 TMEM161A RHOA STRADB ZFAND6 DNM1L TYRO3 HIF1A BNIP3L HTATIP2 SOD2 NNT RTN4 LANCL1 STAT1 CTSD TCTN3 LRP1 CDKN1A BECN1 SNX6 HIP1R TRAF7 ITM2C RPS6 PPP2R1B ITGAV TMBIM6 RNF157 AKT1 MCL1 PARP1 EIF2B5 SNCA SKP2 MTDH TMBIM4 SON DFFA SQSTM1 RPL26 FSTL1 API5 HSP90B1 PTK2 PPP1CA BNIP3 ANKLE2 PRKRA PAK2 PTMA HDAC2 IGF2R HTT ATG7 OPA1 DDX3X NEFL
0.00627602	36	794	1.92471	Regulation of cellular response to stress	http://amigo.geneontology.org/amigo/term/GO:0080135	BCLAF1 NUP160 GRN YBX3 TMEM161A EIF2AK1 TMED2 HIF1A FMR1 NUP93 NSMCE4A DDX5 SOD2 FXR1 EIF4G1 LANCL1 LRP1 TERF2 PNPT1 ACTR2 TMBIM6 AKT1 MCL1 PARP1 CAMK2G HIKESHI TRIP12 DDAH1 RPL26 OTUB1 KREMEN1 AIDA NBR1 ATG7 OPA1 DHFR
0.00630109	31	644	2.04343	Regulation of plasma membrane bounded cell projection organization	http://amigo.geneontology.org/amigo/term/GO:0120035	GRN MAP4 RHOA PFN2 DNM1L FMR1 RAB11A NCS1 IFT20 TMEM30A DPYSL3 FXR1 RTN4 FN1 LRP1 THOC2 ITM2C ACTR2 AKT1 CAMK2G GPM6A NPTN CORO1B ADCY6 PAK2 KREMEN1 EVL HDAC2 HTT OPA1 NEFL
0.00631781	16	235	2.89026	DNA-dependent DNA replication	http://amigo.geneontology.org/amigo/term/GO:0006261	RECQL MRE11 ATRX PSMD11 CDK2AP1 RFC5 CDK2 RPAIN TERF2 DONSON MCM7 PSMD1 CENPS POLE ATG7 BAZ1A
0.00642021	18	285	2.68109	Nucleotide biosynthetic process	http://amigo.geneontology.org/amigo/term/GO:0009165	ACAT1 MTHFD1 NME4 PPCS PDHA1 PARP1 SCD5 SNCA PRPS1 AK3 HSD17B12 ALDOA ACSL1 PDK1 CMPK1 PDHB ADCY6 UQCC3
0.00678691	15	213	2.98948	Gene silencing by RNA	http://amigo.geneontology.org/amigo/term/GO:0031047	NUP160 POLR2B ELAVL1 DDX17 FMR1 NUP93 DDX5 FXR1 EIF4G1 IPO8 TARBP2 PRKRA NCOR2 TSN DDX3X
0.00678691	13	167	3.30454	Gene silencing by miRNA	http://amigo.geneontology.org/amigo/term/GO:0035195	NUP160 POLR2B ELAVL1 FMR1 NUP93 DDX5 FXR1 EIF4G1 IPO8 TARBP2 PRKRA NCOR2 DDX3X
0.00678691	23	419	2.33023	Response to oxygen levels	http://amigo.geneontology.org/amigo/term/GO:0070482	CYBA RHOA DNM1L HIF1A BNIP3L PSMD11 SOD2 RTN4 SLC2A1 CDKN1A BECN1 HP1BP3 TMBIM6 NPEPPS AKT1 PDK1 DDAH1 HSP90B1 PSMD1 BNIP3 HDAC2 ATG7 OPA1
0.00678691	22	392	2.38243	Non-membrane-bounded organelle assembly	http://amigo.geneontology.org/amigo/term/GO:0140694	CSDE1 RHOA OGFOD1 CIRBP STAG2 RAB11A PRKAR1A PRRC2C MTERF4 CDK2 TRAF7 G3BP2 NEK7 CENPH HNRNPU CLASP2 MAPRE2 CENPS ACTG1 DYNC1H1 PRC1 DDX3X
0.00702379	15	214	2.97551	Vesicle-mediated transport in synapse	http://amigo.geneontology.org/amigo/term/GO:0099003	AP2B1 PFN2 ACTB DNM1L FMR1 RAB11A STX1A NCS1 CLCN3 PREPL SH3GL1 SNCA SV2A AP2M1 ACTG1
0.00713748	4	13	13.0617	Regulation of mitochondrial fusion	http://amigo.geneontology.org/amigo/term/GO:0010635	DNM1L VAT1 BNIP3 OPA1
0.00717039	32	681	1.99474	Organophosphate biosynthetic process	http://amigo.geneontology.org/amigo/term/GO:0090407	DPM1 PIGQ ACAT1 TMEM38B MTHFD1 NME4 PIK3R2 MVK AKR1A1 PIGT PPCS PDHA1 SLC44A5 ETNK1 PARP1 ETNK2 SCD5 SNCA PRPS1 AK3 HSD17B12 FADS1 ALDOA ACSL1 PDK1 ABHD3 AGPAT3 CMPK1 PDHB ADCY6 PCYT2 UQCC3
0.00732293	27	535	2.14237	Regulation of anatomical structure size	http://amigo.geneontology.org/amigo/term/GO:0090066	RHOA PFN2 RAB11A MTPN CLCN3 SOD2 RTN4 FN1 LRP1 HP1BP3 TRPM4 HIP1R ACTR2 AKT1 ADD3 TMEM123 AP2M1 ARPC5 CLASP2 PPP1CA CORO1B ADCY6 EVL GMFB MYO1C CAPZA2 NEFL
0.00743527	16	240	2.83004	RNA localization	http://amigo.geneontology.org/amigo/term/GO:0006403	BCLAF1 NUP160 NSUN2 POLDIP3 FMR1 NUP93 THOC2 CCT7 SRSF1 PNPT1 LRPPRC G3BP2 EIF4E HNRNPU CPSF4 MYO1C
0.00743527	18	290	2.63487	Nucleoside phosphate biosynthetic process	http://amigo.geneontology.org/amigo/term/GO:1901293	ACAT1 MTHFD1 NME4 PPCS PDHA1 PARP1 SCD5 SNCA PRPS1 AK3 HSD17B12 ALDOA ACSL1 PDK1 CMPK1 PDHB ADCY6 UQCC3
0.00762194	28	566	2.10003	Establishment of protein localization to organelle	http://amigo.geneontology.org/amigo/term/GO:0072594	LAMP2 SEC62 SEC61A1 ELAVL1 TNPO1 ZFAND6 NUP93 RAB11A BNIP3L PIK3R2 GNPTAB PEX7 MTERF4 CDKN1A RPAIN IPO8 CCT7 RPS6 NPEPPS AKT1 HIKESHI RPL26 NOLC1 SRP72 SRPRA AP3M1 RPS26 PEX26
0.00779222	28	567	2.09633	Nucleotide metabolic process	http://amigo.geneontology.org/amigo/term/GO:0009117	DERA NUP160 FAR2 RHOA ACAT1 HIF1A MTHFD1 NUP93 NME4 MVK PPCS PDHA1 SUCLA2 NT5C3B PARP1 SCD5 SNCA PRPS1 AK3 HSD17B12 ALDOA ACSL1 PDK1 CMPK1 PDHB ADCY6 OPA1 UQCC3
0.00810071	39	903	1.83342	Cellular protein catabolic process	http://amigo.geneontology.org/amigo/term/GO:0044257	LAMP2 AP2B1 UBE3C USP33 SNX5 WAC FOXRED2 FMR1 NDFIP2 USP10 BNIP3L ERLIN1 PSMD11 UBE4A CD81 CSNK1A1 CDK2 LRP1 UBR4 UBAC2 CTSL CLTC AKT1 VGLL4 SKP2 TRIP12 BUB3 FBXL18 SQSTM1 AP2M1 TPP1 HSP90B1 TMEM129 PTK2 UBE2E1 PSMD1 BNIP3 RNF41 TTC3
0.00833297	16	243	2.7951	Regulation of epithelial cell migration	http://amigo.geneontology.org/amigo/term/GO:0010632	STRAP GRN RHOA PFN2 SCARB1 PPM1F HIF1A RAB11A RTN4 AKT1 ADIPOR1 CLASP2 MAPRE2 PTK2 EVL PDCD6
0.00835409	9	88	4.34154	Organelle transport along microtubule	http://amigo.geneontology.org/amigo/term/GO:0072384	HIF1A LRPPRC COPG2 RAB6A AP3M1 DYNC1H1 HTT OPA1 NEFL
0.00835409	34	750	1.92443	Protein localization to membrane	http://amigo.geneontology.org/amigo/term/GO:0072657	AP2B1 SEC62 SEC61A1 ACTB TMED2 SEC23A RAB11A STX1A IFT20 CD81 TMEM59 SERP1 LYPLA1 LRP1 SSR1 EMC3 RPS6 PREPL CLTC AKT1 GPC3 STOM SQSTM1 AP2M1 RPL26 ARL5A CLASP2 TUB BBS1 SRP72 SRPRA RPS26 MYO1C PEX26
0.00836066	24	456	2.23424	Ribonucleotide metabolic process	http://amigo.geneontology.org/amigo/term/GO:0009259	NUP160 FAR2 RHOA ACAT1 HIF1A NUP93 NME4 MVK PPCS PDHA1 SUCLA2 PARP1 SCD5 SNCA AK3 HSD17B12 ALDOA ACSL1 PDK1 CMPK1 PDHB ADCY6 OPA1 UQCC3
0.00836066	65	1769	1.5598	Response to endogenous stimulus	http://amigo.geneontology.org/amigo/term/GO:0009719	PTBP1 CALCOCO1 STRAP POLR2B CYBA FECH RHOA ACAT1 ACTB OXCT1 FKBP1A SNX5 TMEM38B DDX17 ATP6V1D RBBP7 SLC39A14 PIK3R2 DDX5 PRKAR1A CCND1 CD81 CCND3 STAT1 SLC2A1 LRP1 CDKN1A GOT2 BECN1 SNX6 ASH2L GDF1 TRPM4 CTSL DYNC1LI2 PNPT1 ACTR2 AKT1 PARP1 EIF2B5 SNCA SKP2 GPC3 ATP6V1B2 FADS1 EIF4E ACSL1 HNRNPU NPTN ADIPOR1 FSTL1 TUB MCM7 HSP90B1 AHCYL1 PTK2 LIMS1 CORO1B ADCY6 NCOR2 HDAC2 ATG7 MYO1C OPA1 NEFL
0.00836066	12	150	3.39605	Regulation of gene silencing	http://amigo.geneontology.org/amigo/term/GO:0060968	NUP160 POLR2B ELAVL1 FMR1 NUP93 DDX5 FXR1 EIF4G1 CDK2 IPO8 TARBP2 NCOR2
0.0084357	29	601	2.04837	Endomembrane system organization	http://amigo.geneontology.org/amigo/term/GO:0010256	VTA1 NUP160 SEC61A1 VMP1 TMED2 TMEM38B PACSIN2 NUP93 COG4 RAB11A RAB2A DMPK STX1A CLCN3 CSNK1A1 RTN4 SERP1 STX16 EMC3 NECTIN2 RTN3 TOR1B SEC31A AKT1 HIKESHI SQSTM1 CLASP2 ANKLE2 HTT
0.00848937	31	661	1.99088	Regulation of cell projection organization	http://amigo.geneontology.org/amigo/term/GO:0031344	GRN MAP4 RHOA PFN2 DNM1L FMR1 RAB11A NCS1 IFT20 TMEM30A DPYSL3 FXR1 RTN4 FN1 LRP1 THOC2 ITM2C ACTR2 AKT1 CAMK2G GPM6A NPTN CORO1B ADCY6 PAK2 KREMEN1 EVL HDAC2 HTT OPA1 NEFL
0.00874372	35	785	1.8927	Myeloid leukocyte activation	http://amigo.geneontology.org/amigo/term/GO:0002274	FUCA2 LAMP2 MGST1 DERA GRN CYBA ATP11B RHOA STXBP2 ATP6V1D MAGT1 PSMD11 VAT1 MLEC TMEM30A CTSD YPEL5 UBR4 NECTIN2 GNS ACTR2 ITGAV ILF2 SNCA STOM ALDOA ARPC5 PSMD1 RAB6A TMEM179B GM2A IGF2R DYNC1H1 ATG7 DDX3X
0.00874372	45	1102	1.73347	Carboxylic acid metabolic process	http://amigo.geneontology.org/amigo/term/GO:0019752	LARS2 NUP160 MSMO1 CS ACAT1 ME2 MGST2 CRAT HIF1A MTHFD1 NUP93 ERLIN1 PSMD11 GLS SLC2A1 AKR1A1 LYPLA1 GOT2 IVD PDHA1 SCLY PSAT1 SUCLA2 ASNSD1 OSBPL1A AKT1 SCD5 SNCA MDH2 HSD17B12 FADS1 ALDOA ACSL1 PDK1 DDAH1 CARNMT1 ABHD3 ADIPOR1 ASRGL1 PDHB PSMD1 DHFR2 DHFR ACAD11 CBSL
0.00874372	14	197	3.0168	Nucleic acid transport	http://amigo.geneontology.org/amigo/term/GO:0050657	BCLAF1 NUP160 NSUN2 POLDIP3 FMR1 NUP93 THOC2 SRSF1 PNPT1 LRPPRC G3BP2 EIF4E CPSF4 MYO1C
0.00874372	14	197	3.0168	RNA transport	http://amigo.geneontology.org/amigo/term/GO:0050658	BCLAF1 NUP160 NSUN2 POLDIP3 FMR1 NUP93 THOC2 SRSF1 PNPT1 LRPPRC G3BP2 EIF4E CPSF4 MYO1C
0.00881252	8	71	4.78317	Regulation of monooxygenase activity	http://amigo.geneontology.org/amigo/term/GO:0032768	SCARB1 HIF1A LYPLA1 TERF2 AKT1 SNCA DDAH1 DHFR
0.00881252	8	71	4.78317	Regulation of cell-substrate junction organization	http://amigo.geneontology.org/amigo/term/GO:0150116	RHOA PPM1F LRP1 CLASP2 MAPRE2 PTK2 LIMS1 ACTG1
0.00951067	19	325	2.48173	Cellular response to oxidative stress	http://amigo.geneontology.org/amigo/term/GO:0034599	MGST1 CYBA TMEM161A HIF1A SOD2 LANCL1 BECN1 PNPT1 AKT1 MCL1 PARP1 FANCD2 SNCA PDK1 BNIP3 PRKRA HDAC2 ATG7 DHFR
0.00953078	16	248	2.73875	G1/S transition of mitotic cell cycle	http://amigo.geneontology.org/amigo/term/GO:0000082	TCF3 CDK16 CCND1 CCND3 EIF4G1 PLAGL1 CDK2 CDKN1A RPS6 AKT1 SKP2 EIF4E RPL26 POLE DDX3X DHFR
0.00953832	8	72	4.71674	Alpha-amino acid biosynthetic process	http://amigo.geneontology.org/amigo/term/GO:1901607	MTHFD1 GLS GOT2 PSAT1 ASNSD1 DHFR2 DHFR CBSL
0.00957618	28	579	2.05288	Nucleoside phosphate metabolic process	http://amigo.geneontology.org/amigo/term/GO:0006753	DERA NUP160 FAR2 RHOA ACAT1 HIF1A MTHFD1 NUP93 NME4 MVK PPCS PDHA1 SUCLA2 NT5C3B PARP1 SCD5 SNCA PRPS1 AK3 HSD17B12 ALDOA ACSL1 PDK1 CMPK1 PDHB ADCY6 OPA1 UQCC3
0.00957618	14	200	2.97155	Electron transport chain	http://amigo.geneontology.org/amigo/term/GO:0022900	CIAPIN1 COX15 CYBA ME2 AKR1A1 NDUFA10 SNCA NDUFB9 COX11 SLC25A22 COX5A UQCR10 ASPH UQCC3
0.00957618	14	200	2.97155	Establishment of RNA localization	http://amigo.geneontology.org/amigo/term/GO:0051236	BCLAF1 NUP160 NSUN2 POLDIP3 FMR1 NUP93 THOC2 SRSF1 PNPT1 LRPPRC G3BP2 EIF4E CPSF4 MYO1C
0.00957618	29	609	2.02146	Regulation of establishment of protein localization	http://amigo.geneontology.org/amigo/term/GO:0070201	CYP51A1 OXCT1 DNM1L PPM1F HIF1A CDK16 NDFIP2 RAB11A BNIP3L PIK3R2 STX1A CD81 TMEM30A WLS SLC2A1 CTSD SERP1 LYPLA1 LRP1 TRPM4 UBAC2 CCT7 NPEPPS ENSA STOM PCNT NOLC1 MYO1C ASPH
0.00957618	25	492	2.15705	Purine-containing compound metabolic process	http://amigo.geneontology.org/amigo/term/GO:0072521	NUP160 FAR2 RHOA ACAT1 HIF1A MTHFD1 NUP93 NME4 MVK PPCS PDHA1 SUCLA2 PARP1 SCD5 SNCA PRPS1 AK3 HSD17B12 ALDOA ACSL1 PDK1 PDHB ADCY6 OPA1 UQCC3
0.00965506	48	1209	1.68539	Regulation of cell cycle	http://amigo.geneontology.org/amigo/term/GO:0051726	MRE11 NSUN2 RHOA TCF3 ACTB ATRX CLSPN NAA10 RBBP7 CDK16 RAB11A PSMD11 PRKAR1A CCND1 CCNC CCND3 CEP70 EIF4G1 PLAGL1 CCNI CDK2 CDKN1A BECN1 TERF2 CLTC AKT1 TIPRL FANCD2 SKP2 EIF4E NEK7 HNRNPU BUB3 SON DONSON CTBP1 PCNT RPL26 PCLAF TUBA1A UBE2E1 PSMD1 ZWILCH DYNC1H1 PRC1 DDX3X CCNL2 CCPG1
0.00977361	21	381	2.3398	Nucleocytoplasmic transport	http://amigo.geneontology.org/amigo/term/GO:0006913	NUP160 NSUN2 ELAVL1 STRADB TNPO1 POLDIP3 NUP93 PIK3R2 HTATIP2 CDKN1A THOC2 RPAIN IPO8 SRSF1 AKT1 HIKESHI EIF4E CPSF4 NOLC1 AHCYL1 XPO6
0.00986265	5	26	8.16359	Regulation of oxidative stress-induced neuron death	http://amigo.geneontology.org/amigo/term/GO:1903203	HIF1A LANCL1 MCL1 PARP1 ATG7
0.00988053	62	1684	1.56291	Regulation of programmed cell death	http://amigo.geneontology.org/amigo/term/GO:0043067	CIAPIN1 MRE11 BCLAF1 GRN YBX3 TMEM161A RHOA STRADB ZFAND6 DNM1L TYRO3 HIF1A BNIP3L HTATIP2 SOD2 NNT RTN4 LANCL1 STAT1 CTSD TCTN3 LRP1 CDKN1A BECN1 SNX6 HIP1R TRAF7 ITM2C RPS6 PPP2R1B ITGAV TMBIM6 RNF157 AKT1 MCL1 PARP1 EIF2B5 SNCA SKP2 MTDH TMBIM4 SON DFFA SQSTM1 RPL26 FSTL1 API5 HSP90B1 PTK2 PPP1CA BNIP3 ANKLE2 PRKRA PAK2 PTMA HDAC2 IGF2R HTT ATG7 OPA1 DDX3X NEFL
0.00996651	11	133	3.51096	Regulation of gene silencing by RNA	http://amigo.geneontology.org/amigo/term/GO:0060966	NUP160 POLR2B ELAVL1 FMR1 NUP93 DDX5 FXR1 EIF4G1 IPO8 TARBP2 NCOR2
0.00996658	10	112	3.79024	Organelle disassembly	http://amigo.geneontology.org/amigo/term/GO:1903008	DNM1L HIF1A BNIP3L BECN1 ATG12 SQSTM1 BNIP3 HTT ATG7 ATG9A
0.0100157	6	40	6.3676	Acetyl-CoA metabolic process	http://amigo.geneontology.org/amigo/term/GO:0006084	ACAT1 MVK PPCS PDHA1 PDK1 PDHB
0.0102641	23	439	2.22407	Purine ribonucleotide metabolic process	http://amigo.geneontology.org/amigo/term/GO:0009150	NUP160 FAR2 RHOA ACAT1 HIF1A NUP93 NME4 MVK PPCS PDHA1 SUCLA2 PARP1 SCD5 SNCA AK3 HSD17B12 ALDOA ACSL1 PDK1 PDHB ADCY6 OPA1 UQCC3
0.0104276	21	384	2.32152	Nuclear transport	http://amigo.geneontology.org/amigo/term/GO:0051169	NUP160 NSUN2 ELAVL1 STRADB TNPO1 POLDIP3 NUP93 PIK3R2 HTATIP2 CDKN1A THOC2 RPAIN IPO8 SRSF1 AKT1 HIKESHI EIF4E CPSF4 NOLC1 AHCYL1 XPO6
0.0104286	10	113	3.75669	Endoplasmic reticulum organization	http://amigo.geneontology.org/amigo/term/GO:0007029	SEC61A1 TMED2 TMEM38B STX1A RTN4 SERP1 EMC3 RTN3 TOR1B SEC31A
0.0104286	42	1020	1.74797	MRNA metabolic process	http://amigo.geneontology.org/amigo/term/GO:0016071	CSDE1 PTBP1 STRAP BCLAF1 NSUN2 POLR2B CELF2 YBX3 ELAVL1 TNPO1 PAPOLA CIRBP DDX17 POLDIP3 PNN PABPC1L FMR1 MYEF2 DDX5 PSMD11 GTF2H3 HBS1L FXR1 EIF4G1 WDR77 THOC2 SRSF1 RPS6 SLTM PNPT1 RPRD1A NT5C3B TXNL4A AKT1 HNRNPU SON CPSF4 RPL26 ZNF326 AHCYL1 PSMD1 RPS26
0.0105046	17	278	2.5959	Negative regulation of cellular catabolic process	http://amigo.geneontology.org/amigo/term/GO:0031330	NSUN2 TAB2 YBX3 ELAVL1 WAC CIRBP FMR1 EIF4G1 BECN1 LRPPRC AKT1 MCL1 SNCA HNRNPU DFFA WDR6 ATG7
0.0106545	19	331	2.43674	Response to endoplasmic reticulum stress	http://amigo.geneontology.org/amigo/term/GO:0034976	TMED2 FOXRED2 PIK3R2 ERLIN1 CCND1 UBE4A EIF4G1 SERP1 SSR1 UBAC2 SEC31A TMBIM6 EIF2B5 TPP1 HSP90B1 TMEM129 SRPRA OPA1 DDX3X
0.0111773	45	1122	1.70257	Enzyme linked receptor protein signaling pathway	http://amigo.geneontology.org/amigo/term/GO:0007167	AP2B1 PTBP1 STRAP POLR2B CYBA RHOA ACTB FKBP1A SNX5 TYRO3 ATP6V1D HIF1A NUP93 SLC39A14 PIK3R2 DDX5 IFT20 CCND3 RTN4 EFEMP1 LRP1 SNX6 GDF1 HIP1R ACTR2 ITGAV AKT1 PARP1 SNCA SH3KBP1 GPC3 ATP6V1B2 NPTN ADIPOR1 AP2M1 ARPC5 FSTL1 CLASP2 PTK2 PAK2 ACTG1 IGF2R MYO1C OPA1 PDCD6
0.0112231	52	1355	1.6291	Regulation of phosphorylation	http://amigo.geneontology.org/amigo/term/GO:0042325	MRE11 STRAP NUP160 TAB2 WNK1 RHOA PFN2 ACTB STRADB EIF2AK1 TMED2 TYRO3 CLSPN PPM1F HIF1A FMR1 NUP93 PIK3R2 PRKAR1A CCND1 CD81 CDK2AP1 CCNC CCND3 PPP2R5D NNT FXR1 EIF4G1 FN1 CCNI CDKN1A SNX6 GDF1 TARBP2 AKT1 SNCA ACSL1 HNRNPU NPTN SQSTM1 COX11 MCM7 PTK2 ADCY6 ANKLE2 PAK2 AIDA HDAC2 GMFB HTT DDX3X CCNL2
0.0112652	26	530	2.08248	Response to nutrient levels	http://amigo.geneontology.org/amigo/term/GO:0031667	LAMP2 CYBA ACAT1 USP33 OXCT1 EIF2AK1 DNM1L ATP6V1D USF2 CCND1 SOD2 NNT EIF4G1 STAT1 SLC2A1 CDKN1A BECN1 AKT1 XPR1 ENSA ATP6V1B2 FADS1 ACSL1 BNIP3 ATG7 OPA1
0.0112652	48	1222	1.66746	Regulation of organelle organization	http://amigo.geneontology.org/amigo/term/GO:0033043	MRE11 GRN MAP4 RHOA PFN2 ATRX DNM1L PPM1F HIF1A NAA10 BNIP3L MTPN VAT1 PRKAR1A IFT20 CEP70 LRP1 BECN1 HIP1R TERF2 CCT7 ACTR2 G3BP2 CLTC AKT1 PARP1 SNCA ADD3 NEK7 HNRNPU BUB3 SQSTM1 ARPC5 CLASP2 RHOBTB3 MAPRE2 PTK2 CORO1B BNIP3 PAK2 ACTG1 EVL GMFB DYNC1H1 HTT MYO1C OPA1 CAPZA2
0.0112652	11	136	3.43351	Positive regulation of apoptotic signaling pathway	http://amigo.geneontology.org/amigo/term/GO:2001235	BCLAF1 DNM1L BECN1 TRAF7 ITM2C PPP2R1B MCL1 RPL26 PPP1CA PRKRA PAK2
0.0114618	46	1159	1.68484	Organic acid metabolic process	http://amigo.geneontology.org/amigo/term/GO:0006082	LARS2 NUP160 MSMO1 CS ACAT1 ME2 MGST2 CRAT HIF1A MTHFD1 NUP93 ERLIN1 PSMD11 GLS SLC2A1 AKR1A1 LYPLA1 GOT2 IVD PDHA1 SCLY PSAT1 SUCLA2 ASNSD1 OSBPL1A AKT1 SCD5 SNCA MDH2 PRPS1 HSD17B12 FADS1 ALDOA ACSL1 PDK1 DDAH1 CARNMT1 ABHD3 ADIPOR1 ASRGL1 PDHB PSMD1 DHFR2 DHFR ACAD11 CBSL
0.0114618	27	561	2.04308	Response to extracellular stimulus	http://amigo.geneontology.org/amigo/term/GO:0009991	LAMP2 CYBA ACAT1 USP33 OXCT1 EIF2AK1 DNM1L ATP6V1D USF2 CCND1 SOD2 NNT EIF4G1 STAT1 SLC2A1 CDKN1A BECN1 AKT1 XPR1 ENSA SKP2 ATP6V1B2 FADS1 ACSL1 BNIP3 ATG7 OPA1
0.0114618	20	361	2.35184	Protein-containing complex disassembly	http://amigo.geneontology.org/amigo/term/GO:0032984	LAMP2 VTA1 VMP1 SMARCD1 SMARCE1 OGFOD1 MTPN SMARCD2 CSNK1A1 MRPS25 SH3GL1 MRPL9 MRPS28 ADD3 MRPL10 CLASP2 PPP1CA BNIP3 MRPL42 CAPZA2
0.0114618	12	159	3.20382	Nucleoside bisphosphate metabolic process	http://amigo.geneontology.org/amigo/term/GO:0033865	FAR2 ACAT1 MVK PPCS PDHA1 SUCLA2 SCD5 SNCA HSD17B12 ACSL1 PDK1 PDHB
0.0114618	12	159	3.20382	Ribonucleoside bisphosphate metabolic process	http://amigo.geneontology.org/amigo/term/GO:0033875	FAR2 ACAT1 MVK PPCS PDHA1 SUCLA2 SCD5 SNCA HSD17B12 ACSL1 PDK1 PDHB
0.0114618	12	159	3.20382	Purine nucleoside bisphosphate metabolic process	http://amigo.geneontology.org/amigo/term/GO:0034032	FAR2 ACAT1 MVK PPCS PDHA1 SUCLA2 SCD5 SNCA HSD17B12 ACSL1 PDK1 PDHB
0.0115946	41	998	1.74396	Response to hormone	http://amigo.geneontology.org/amigo/term/GO:0009725	CALCOCO1 CYBA FECH RHOA ACAT1 OXCT1 SNX5 DDX17 ATP6V1D RBBP7 SLC39A14 PIK3R2 DDX5 PRKAR1A CCND1 CCND3 STAT1 SLC2A1 CDKN1A GOT2 ASH2L CTSL PNPT1 AKT1 PARP1 EIF2B5 SKP2 ATP6V1B2 FADS1 EIF4E ACSL1 HNRNPU ADIPOR1 TUB AHCYL1 PTK2 ADCY6 NCOR2 MYO1C OPA1 NEFL
0.0115946	3	7	18.1931	Positive regulation of hydrogen peroxide metabolic process	http://amigo.geneontology.org/amigo/term/GO:0010726	SOD2 NNT SNCA
0.0115946	3	7	18.1931	Negative regulation of nuclease activity	http://amigo.geneontology.org/amigo/term/GO:0032074	TERF2 TMBIM6 DFFA
0.0115946	3	7	18.1931	Negative regulation of Arp2/3 complex-mediated actin nucleation	http://amigo.geneontology.org/amigo/term/GO:0034316	HIP1R CORO1B GMFB
0.0115946	3	7	18.1931	Tetrahydrofolate biosynthetic process	http://amigo.geneontology.org/amigo/term/GO:0046654	MTHFD1 DHFR2 DHFR
0.0115946	3	7	18.1931	Amyloid-beta clearance by transcytosis	http://amigo.geneontology.org/amigo/term/GO:0150093	RAB11A LRP1 CLTC
0.0115946	3	7	18.1931	Positive regulation of mRNA binding	http://amigo.geneontology.org/amigo/term/GO:1902416	EIF3D FMR1 EIF4G1
0.011679	29	623	1.97603	Small molecule biosynthetic process	http://amigo.geneontology.org/amigo/term/GO:0044283	CYP51A1 MSMO1 ACAT1 MOXD1 MGST2 MTHFD1 SLC39A14 ERLIN1 MVK GLS AKR1A1 GOT2 PSAT1 SUCLA2 ASNSD1 OSBPL1A SCD5 SNCA MDH2 PRPS1 HSD17B12 FADS1 ALDOA ABHD3 ADIPOR1 COQ2 DHFR2 DHFR CBSL
0.0119137	20	364	2.33245	DNA replication	http://amigo.geneontology.org/amigo/term/GO:0006260	RECQL MRE11 ATRX CLSPN RBBP7 PSMD11 CDK2AP1 RFC5 CDK2 DTD1 RPAIN TERF2 DONSON MCM7 PCLAF PSMD1 CENPS POLE ATG7 BAZ1A
0.0119833	21	392	2.27414	Post-translational protein modification	http://amigo.geneontology.org/amigo/term/GO:0043687	FUCA2 BTBD1 LAMB1 HIF1A RBBP7 RAB11A RAB2A PSMD11 FN1 CALU DCAF8 COPS7B SKP2 ATG12 GPC3 TGOLN2 FBXL18 FSTL1 HSP90B1 PSMD1 ATG7
0.0119833	5	28	7.58047	Regulation of oxidative stress-induced intrinsic apoptotic signaling pathway	http://amigo.geneontology.org/amigo/term/GO:1902175	HIF1A SOD2 AKT1 MCL1 PARP1
0.0120595	29	625	1.96971	Positive regulation of apoptotic process	http://amigo.geneontology.org/amigo/term/GO:0043065	BCLAF1 GRN RHOA DNM1L BNIP3L SOD2 CTSD TCTN3 BECN1 HIP1R TRAF7 ITM2C RPS6 PPP2R1B AKT1 MCL1 EIF2B5 SNCA DFFA SQSTM1 RPL26 PPP1CA BNIP3 PRKRA PAK2 IGF2R HTT ATG7 DDX3X
0.0120994	18	311	2.45695	Epithelial cell migration	http://amigo.geneontology.org/amigo/term/GO:0010631	STRAP GRN RHOA PFN2 SCARB1 PPM1F HIF1A RAB11A RTN4 AKT1 ADIPOR1 FSTL1 CLASP2 MAPRE2 PTK2 CORO1B EVL PDCD6
0.0120994	7	59	5.03652	Regulation of nitric-oxide synthase activity	http://amigo.geneontology.org/amigo/term/GO:0050999	SCARB1 HIF1A LYPLA1 TERF2 AKT1 DDAH1 DHFR
0.0125749	45	1135	1.68307	Oxoacid metabolic process	http://amigo.geneontology.org/amigo/term/GO:0043436	LARS2 NUP160 MSMO1 CS ACAT1 ME2 MGST2 CRAT HIF1A MTHFD1 NUP93 ERLIN1 PSMD11 GLS SLC2A1 AKR1A1 LYPLA1 GOT2 IVD PDHA1 SCLY PSAT1 SUCLA2 ASNSD1 OSBPL1A AKT1 SCD5 SNCA MDH2 HSD17B12 FADS1 ALDOA ACSL1 PDK1 DDAH1 CARNMT1 ABHD3 ADIPOR1 ASRGL1 PDHB PSMD1 DHFR2 DHFR ACAD11 CBSL
0.0130928	28	599	1.98434	MRNA processing	http://amigo.geneontology.org/amigo/term/GO:0006397	PTBP1 STRAP BCLAF1 POLR2B CELF2 ELAVL1 PAPOLA CIRBP DDX17 POLDIP3 PNN PABPC1L FMR1 DDX5 GTF2H3 FXR1 WDR77 THOC2 SRSF1 SLTM PNPT1 RPRD1A TXNL4A HNRNPU SON CPSF4 ZNF326 AHCYL1
0.0130928	16	261	2.60234	Gene silencing	http://amigo.geneontology.org/amigo/term/GO:0016458	NUP160 POLR2B ELAVL1 DDX17 FMR1 NUP93 DDX5 FXR1 EIF4G1 CDK2 IPO8 TARBP2 PRKRA NCOR2 TSN DDX3X
0.013195	36	847	1.80428	Cell activation involved in immune response	http://amigo.geneontology.org/amigo/term/GO:0002263	FUCA2 LAMP2 MGST1 DERA GRN CYBA ATP11B RHOA STXBP2 ATP6V1D MAGT1 PSMD11 VAT1 CD81 MLEC TMEM30A CTSD YPEL5 LRP1 UBR4 GNS RPS6 ACTR2 ITGAV ILF2 STOM ALDOA ARPC5 PSMD1 RAB6A TMEM179B GM2A IGF2R DYNC1H1 ATG7 DDX3X
0.013195	18	314	2.43348	Epithelium migration	http://amigo.geneontology.org/amigo/term/GO:0090132	STRAP GRN RHOA PFN2 SCARB1 PPM1F HIF1A RAB11A RTN4 AKT1 ADIPOR1 FSTL1 CLASP2 MAPRE2 PTK2 CORO1B EVL PDCD6
0.0134208	16	262	2.59241	Nucleobase-containing compound transport	http://amigo.geneontology.org/amigo/term/GO:0015931	BCLAF1 NUP160 NSUN2 POLDIP3 FMR1 NUP93 ABCC5 THOC2 SRSF1 PNPT1 LRPPRC G3BP2 EIF4E CPSF4 SLC35A4 MYO1C
0.0135473	5	29	7.31908	Positive regulation of nitric-oxide synthase activity	http://amigo.geneontology.org/amigo/term/GO:0051000	SCARB1 HIF1A TERF2 AKT1 DHFR
0.0135697	14	212	2.80334	Regulation of protein localization to membrane	http://amigo.geneontology.org/amigo/term/GO:1905475	AP2B1 ACTB RAB11A CD81 TMEM59 LYPLA1 LRP1 CLTC AKT1 GPC3 STOM SQSTM1 AP2M1 MYO1C
0.0139049	6	44	5.78873	Intrinsic apoptotic signaling pathway in response to oxidative stress	http://amigo.geneontology.org/amigo/term/GO:0008631	HIF1A SOD2 AKT1 MCL1 PARP1 PDK1
0.0141246	12	165	3.08732	Antigen processing and presentation of exogenous peptide antigen via MHC class II	http://amigo.geneontology.org/amigo/term/GO:0019886	AP2B1 SEC23A CTSD DCTN4 CTSL DYNC1LI2 SEC31A CLTC OSBPL1A AP2M1 DYNC1H1 CAPZA2
0.0148177	8	80	4.24507	Cellular amino acid biosynthetic process	http://amigo.geneontology.org/amigo/term/GO:0008652	MTHFD1 GLS GOT2 PSAT1 ASNSD1 DHFR2 DHFR CBSL
0.0152894	29	637	1.9326	Endocytosis	http://amigo.geneontology.org/amigo/term/GO:0006897	AP2B1 SNX1 SCARB1 ACTB USP33 DNM1L SNX5 PACSIN2 FMR1 CYTH2 STX1A CLCN3 CD81 LRP1 BECN1 HIP1R CTSL ITGAV CLTC SH3GL1 SNCA SH3KBP1 GPC3 AP2M1 TUB HSP90B1 ACTG1 AP3M1 IGF2R
0.0153778	5	30	7.07511	Neuron death in response to oxidative stress	http://amigo.geneontology.org/amigo/term/GO:0036475	HIF1A LANCL1 MCL1 PARP1 ATG7
0.0153778	12	167	3.05035	Actin filament bundle assembly	http://amigo.geneontology.org/amigo/term/GO:0051017	RHOA PFN2 PPM1F PLS3 DPYSL3 CALD1 CLASP2 HSP90B1 CORO1B PAK2 ACTG1 EVL
0.0153778	5	30	7.07511	Establishment of mitochondrion localization	http://amigo.geneontology.org/amigo/term/GO:0051654	HIF1A NECTIN2 LRPPRC OPA1 NEFL
0.0156589	18	320	2.38785	Tissue migration	http://amigo.geneontology.org/amigo/term/GO:0090130	STRAP GRN RHOA PFN2 SCARB1 PPM1F HIF1A RAB11A RTN4 AKT1 ADIPOR1 FSTL1 CLASP2 MAPRE2 PTK2 CORO1B EVL PDCD6
0.0158122	20	376	2.25801	Response to hypoxia	http://amigo.geneontology.org/amigo/term/GO:0001666	CYBA RHOA DNM1L HIF1A BNIP3L PSMD11 SOD2 RTN4 SLC2A1 BECN1 HP1BP3 TMBIM6 NPEPPS AKT1 PDK1 DDAH1 HSP90B1 PSMD1 BNIP3 OPA1
0.0158122	3	8	15.919	Positive regulation of translation in response to stress	http://amigo.geneontology.org/amigo/term/GO:0032056	EIF4G1 SLC35A4 DDX3X
0.0158122	3	8	15.919	Oxygen homeostasis	http://amigo.geneontology.org/amigo/term/GO:0032364	HIF1A SOD2 NNT
0.0158122	3	8	15.919	Neuron intrinsic apoptotic signaling pathway in response to oxidative stress	http://amigo.geneontology.org/amigo/term/GO:0036480	HIF1A MCL1 PARP1
0.0158122	3	8	15.919	Regulation of metaphase plate congression	http://amigo.geneontology.org/amigo/term/GO:0090235	BECN1 HNRNPU DYNC1H1
0.0158122	3	8	15.919	Cellular detoxification of aldehyde	http://amigo.geneontology.org/amigo/term/GO:0110095	RDH11 AKR1A1 ESD
0.0158122	3	8	15.919	Regulation of oxidative stress-induced neuron intrinsic apoptotic signaling pathway	http://amigo.geneontology.org/amigo/term/GO:1903376	HIF1A MCL1 PARP1
0.0158122	3	8	15.919	Positive regulation of RNA binding	http://amigo.geneontology.org/amigo/term/GO:1905216	EIF3D FMR1 EIF4G1
0.0159096	10	123	3.45127	Cellular detoxification	http://amigo.geneontology.org/amigo/term/GO:1990748	MGST1 RDH11 MGST2 SOD2 NNT AKR1A1 PXDN ESD SELENOW DHFR
0.0161588	27	581	1.97275	Regulation of protein transport	http://amigo.geneontology.org/amigo/term/GO:0051223	CYP51A1 OXCT1 DNM1L PPM1F HIF1A CDK16 NDFIP2 RAB11A BNIP3L PIK3R2 STX1A CD81 TMEM30A WLS SLC2A1 SERP1 LYPLA1 LRP1 TRPM4 UBAC2 NPEPPS ENSA STOM PCNT NOLC1 MYO1C ASPH
0.0162218	13	193	2.85937	Synaptic vesicle cycle	http://amigo.geneontology.org/amigo/term/GO:0099504	PFN2 ACTB DNM1L FMR1 STX1A NCS1 CLCN3 PREPL SH3GL1 SNCA SV2A AP2M1 ACTG1
0.0163708	14	218	2.72619	Endoplasmic reticulum to Golgi vesicle-mediated transport	http://amigo.geneontology.org/amigo/term/GO:0006888	TMED2 ERGIC2 ARCN1 CNIH1 SEC23A COG4 RAB2A DCTN4 DYNC1LI2 SEC31A COPG2 DYNC1H1 CAPZA2 PDCD6
0.0168786	12	170	2.99652	Antigen processing and presentation of peptide antigen via MHC class II	http://amigo.geneontology.org/amigo/term/GO:0002495	AP2B1 SEC23A CTSD DCTN4 CTSL DYNC1LI2 SEC31A CLTC OSBPL1A AP2M1 DYNC1H1 CAPZA2
0.0168786	5	31	6.84688	Regulation of aerobic respiration	http://amigo.geneontology.org/amigo/term/GO:1903715	RHOA HIF1A AKT1 SNCA BNIP3
0.017019	47	1226	1.62739	Negative regulation of protein metabolic process	http://amigo.geneontology.org/amigo/term/GO:0051248	CYP51A1 STRAP WNK1 EIF2AK1 TMED2 FKBP1A WAC CIRBP PPM1F FMR1 PRKAR1A HBS1L PPP2R5D NNT FXR1 EIF4G1 RTN4 TMEM59 PAIP2 LRP1 CDKN1A SNX6 RTN3 ITM2C PNPT1 ITGAV TARBP2 NT5C3B AKT1 TIPRL ENSA SNCA BOD1 GPC3 EIF4E TRIP12 VBP1 CTBP1 SQSTM1 OTUB1 PAK2 PRMT3 AIDA HDAC2 GMFB DDX3X DHFR
0.0172117	7	64	4.64304	Regulation of alternative mRNA splicing, via spliceosome	http://amigo.geneontology.org/amigo/term/GO:0000381	PTBP1 CELF2 DDX17 FMR1 DDX5 FXR1 HNRNPU
0.0172117	7	64	4.64304	Positive regulation of oxidoreductase activity	http://amigo.geneontology.org/amigo/term/GO:0051353	CYBA SCARB1 HIF1A TERF2 AKT1 SNCA DHFR
0.0174825	12	171	2.97899	Actin filament bundle organization	http://amigo.geneontology.org/amigo/term/GO:0061572	RHOA PFN2 PPM1F PLS3 DPYSL3 CALD1 CLASP2 HSP90B1 CORO1B PAK2 ACTG1 EVL
0.0178138	6	47	5.41923	Serine family amino acid metabolic process	http://amigo.geneontology.org/amigo/term/GO:0009069	MTHFD1 SCLY PSAT1 DHFR2 DHFR CBSL
0.0179439	48	1264	1.61205	Chemical homeostasis	http://amigo.geneontology.org/amigo/term/GO:0048878	GRN CYBA WNK1 SCARB1 OXCT1 EIF2AK1 FKBP1A SNX5 TMEM38B ATP6V1D HIF1A CDK16 RAB11A SLC39A14 DMPK PIK3R2 USF2 NCS1 PRKAR1A TMEM97 CLCN3 SOD2 NNT RTN4 STAT1 GLS LRP1 CLN6 TRPM4 RPS6 ITGAV TMBIM6 AKT1 XPR1 PARP1 SNCA ATP6V1B2 NPTN SV2A ADIPOR1 COX11 HSP90B1 ADCY6 BNIP3 HTT ASPH OPA1 DDX3X
0.0188197	5	32	6.63291	Aggrephagy	http://amigo.geneontology.org/amigo/term/GO:0035973	DYNC1LI2 PCNT SQSTM1 DYNC1H1 HTT
0.0188197	5	32	6.63291	Regulation of autophagy of mitochondrion	http://amigo.geneontology.org/amigo/term/GO:1903146	DNM1L HIF1A BNIP3L BNIP3 HTT
0.0188197	27	589	1.94596	Regulation of cellular protein localization	http://amigo.geneontology.org/amigo/term/GO:1903827	AP2B1 ACTB PPM1F RAB11A BNIP3L PIK3R2 CD81 TMEM30A RTN4 TMEM59 LYPLA1 LRP1 UBAC2 CCT7 NPEPPS CLTC AKT1 PARP1 GPC3 STOM NPTN PCNT SQSTM1 AP2M1 NOLC1 MYO1C ASPH
0.0188197	9	105	3.63863	Negative regulation of intrinsic apoptotic signaling pathway	http://amigo.geneontology.org/amigo/term/GO:2001243	YBX3 TMEM161A HIF1A SOD2 TMBIM6 AKT1 MCL1 OPA1 DDX3X
0.0188726	17	301	2.39755	Protein-containing complex localization	http://amigo.geneontology.org/amigo/term/GO:0031503	AP2B1 NUP160 NSUN2 TNPO1 POLDIP3 NUP93 RAB11A IFT20 THOC2 TERF2 SRSF1 EIF4E HNRNPU NPTN CPSF4 AP2M1 TUB
0.0194006	8	85	3.99536	Post-embryonic development	http://amigo.geneontology.org/amigo/term/GO:0009791	ATRX EFEMP1 SERP1 ETNK2 STK36 IGF2R HMGN1 SELENOP
0.0194006	6	48	5.30633	Regulation of cellular respiration	http://amigo.geneontology.org/amigo/term/GO:0043457	RHOA HIF1A PNPT1 AKT1 SNCA BNIP3
0.0194696	4	19	8.93698	Protein catabolic process in the vacuole	http://amigo.geneontology.org/amigo/term/GO:0007039	LAMP2 CD81 LRP1 TPP1
0.0196564	40	1005	1.68958	Cellular response to DNA damage stimulus	http://amigo.geneontology.org/amigo/term/GO:0006974	RECQL MRE11 BCLAF1 POLR2B TMEM161A ATRX CLSPN WAC FMR1 USP10 NSMCE4A DDX5 CCND1 GTF2H3 RFC5 FXR1 PLAGL1 CDK2 CDKN1A RPAIN ASH2L TERF2 ACTR2 FANCI AKT1 TIPRL MCL1 PARP1 COPS7B FANCD2 TRIP12 DONSON WDR4 RPL26 MCM7 PCLAF OTUB1 CENPS POLE HMGN1
0.0196564	7	66	4.50234	Regulation of focal adhesion assembly	http://amigo.geneontology.org/amigo/term/GO:0051893	RHOA PPM1F LRP1 CLASP2 PTK2 LIMS1 ACTG1
0.0196564	7	66	4.50234	Regulation of cell-substrate junction assembly	http://amigo.geneontology.org/amigo/term/GO:0090109	RHOA PPM1F LRP1 CLASP2 PTK2 LIMS1 ACTG1
0.0197484	35	843	1.76248	Leukocyte activation involved in immune response	http://amigo.geneontology.org/amigo/term/GO:0002366	FUCA2 LAMP2 MGST1 DERA GRN CYBA ATP11B RHOA STXBP2 ATP6V1D MAGT1 PSMD11 VAT1 CD81 MLEC TMEM30A CTSD YPEL5 UBR4 GNS RPS6 ACTR2 ITGAV ILF2 STOM ALDOA ARPC5 PSMD1 RAB6A TMEM179B GM2A IGF2R DYNC1H1 ATG7 DDX3X
0.019804	23	473	2.0642	Response to peptide hormone	http://amigo.geneontology.org/amigo/term/GO:0043434	CYBA SNX5 ATP6V1D SLC39A14 PIK3R2 PRKAR1A CCND3 STAT1 SLC2A1 GOT2 PNPT1 AKT1 PARP1 EIF2B5 ATP6V1B2 FADS1 ADIPOR1 AHCYL1 PTK2 ADCY6 MYO1C OPA1 NEFL
0.0200702	18	331	2.30849	Carboxylic acid biosynthetic process	http://amigo.geneontology.org/amigo/term/GO:0046394	MGST2 MTHFD1 ERLIN1 GLS AKR1A1 GOT2 PSAT1 SUCLA2 ASNSD1 OSBPL1A SCD5 HSD17B12 FADS1 ABHD3 ADIPOR1 DHFR2 DHFR CBSL
0.0203156	8	86	3.9489	Negative regulation of autophagy	http://amigo.geneontology.org/amigo/term/GO:0010507	TAB2 EIF4G1 BECN1 AKT1 MCL1 SNCA WDR6 ATG7
0.0203696	15	251	2.53689	Cellular response to oxygen levels	http://amigo.geneontology.org/amigo/term/GO:0071453	DNM1L HIF1A BNIP3L PSMD11 RTN4 HP1BP3 TMBIM6 NPEPPS AKT1 PDK1 DDAH1 PSMD1 BNIP3 ATG7 OPA1
0.0204568	3	9	14.1502	Folic acid-containing compound biosynthetic process	http://amigo.geneontology.org/amigo/term/GO:0009396	MTHFD1 DHFR2 DHFR
0.0204568	3	9	14.1502	Negative regulation of mitochondrial fusion	http://amigo.geneontology.org/amigo/term/GO:0010637	DNM1L VAT1 BNIP3
0.0204568	16	278	2.4432	Cell cycle G1/S phase transition	http://amigo.geneontology.org/amigo/term/GO:0044843	TCF3 CDK16 CCND1 CCND3 EIF4G1 PLAGL1 CDK2 CDKN1A RPS6 AKT1 SKP2 EIF4E RPL26 POLE DDX3X DHFR
0.0204568	3	9	14.1502	Positive regulation of synaptic vesicle endocytosis	http://amigo.geneontology.org/amigo/term/GO:1900244	DNM1L SH3GL1 AP2M1
0.0204568	3	9	14.1502	Regulation of mRNA binding	http://amigo.geneontology.org/amigo/term/GO:1902415	EIF3D FMR1 EIF4G1
0.0204884	7	67	4.43514	Synaptic vesicle endocytosis	http://amigo.geneontology.org/amigo/term/GO:0048488	ACTB DNM1L STX1A SH3GL1 SNCA AP2M1 ACTG1
0.0204884	7	67	4.43514	Presynaptic endocytosis	http://amigo.geneontology.org/amigo/term/GO:0140238	ACTB DNM1L STX1A SH3GL1 SNCA AP2M1 ACTG1
0.020601	27	596	1.9231	Negative regulation of protein modification process	http://amigo.geneontology.org/amigo/term/GO:0031400	STRAP WNK1 TMED2 FKBP1A PPM1F PRKAR1A PPP2R5D NNT EIF4G1 TMEM59 CDKN1A SNX6 TARBP2 AKT1 TIPRL ENSA SNCA BOD1 TRIP12 CTBP1 SQSTM1 OTUB1 PAK2 PRMT3 AIDA HDAC2 GMFB
0.0206174	18	333	2.29463	Organic acid biosynthetic process	http://amigo.geneontology.org/amigo/term/GO:0016053	MGST2 MTHFD1 ERLIN1 GLS AKR1A1 GOT2 PSAT1 SUCLA2 ASNSD1 OSBPL1A SCD5 HSD17B12 FADS1 ABHD3 ADIPOR1 DHFR2 DHFR CBSL
0.0210088	9	108	3.53755	Regulation of mRNA splicing, via spliceosome	http://amigo.geneontology.org/amigo/term/GO:0048024	PTBP1 CELF2 CIRBP DDX17 FMR1 DDX5 FXR1 HNRNPU SON
0.0210088	29	659	1.86809	Cell division	http://amigo.geneontology.org/amigo/term/GO:0051301	NSUN2 MAP4 RHOA STAG2 RAB11A CCND1 CCND3 CSNK1A1 SMC4 CDK2 BECN1 ACTR2 CEP55 CLTC TXNL4A ENSA BOD1 HNRNPU BUB3 SON CLASP2 MAPRE2 TUBA1A PPP1CA ZWILCH CENPS ANKLE2 DYNC1H1 PRC1
0.0210088	10	130	3.26543	Regulation of gene silencing by miRNA	http://amigo.geneontology.org/amigo/term/GO:0060964	NUP160 POLR2B ELAVL1 FMR1 NUP93 DDX5 FXR1 EIF4G1 IPO8 NCOR2
0.0215305	20	391	2.17139	Response to decreased oxygen levels	http://amigo.geneontology.org/amigo/term/GO:0036293	CYBA RHOA DNM1L HIF1A BNIP3L PSMD11 SOD2 RTN4 SLC2A1 BECN1 HP1BP3 TMBIM6 NPEPPS AKT1 PDK1 DDAH1 HSP90B1 PSMD1 BNIP3 OPA1
0.0216713	66	1910	1.46688	Regulation of transport	http://amigo.geneontology.org/amigo/term/GO:0051049	CYP51A1 AP2B1 NSUN2 CYBA WNK1 VMP1 RHOA PFN2 SCARB1 ACTB STXBP2 OXCT1 DNM1L FKBP1A SNX5 FXYD5 TMEM38B PPM1F PACSIN2 HIF1A FMR1 CDK16 NDFIP2 RAB11A BNIP3L PIK3R2 STX1A NCS1 CD81 ASIC1 TMEM30A WLS SLC2A1 SERP1 LYPLA1 LRP1 TRPM4 HIP1R UBAC2 FXYD6 PREPL ITGAV TMBIM6 NPEPPS SH3GL1 AKT1 ENSA SNCA GPC3 STOM CAMK2G ACSL1 SV2A PCNT AP2M1 CLASP2 C4orf3 NOLC1 TUB AHCYL1 ACTG1 DYNC1H1 HTT MYO1C ASPH NEFL
0.0219701	10	131	3.24051	Cellular response to toxic substance	http://amigo.geneontology.org/amigo/term/GO:0097237	MGST1 RDH11 MGST2 SOD2 NNT AKR1A1 PXDN ESD SELENOW DHFR
0.0231982	10	132	3.21596	Regulation of posttranscriptional gene silencing	http://amigo.geneontology.org/amigo/term/GO:0060147	NUP160 POLR2B ELAVL1 FMR1 NUP93 DDX5 FXR1 EIF4G1 IPO8 NCOR2
0.0234173	16	283	2.40004	Monosaccharide metabolic process	http://amigo.geneontology.org/amigo/term/GO:0005996	FUCA2 POFUT1 SLC39A14 SLC2A1 AKR1A1 SERP1 GOT2 PDHA1 AKT1 MDH2 ALDOA PDK1 ADIPOR1 COX11 PDHB PPP1CA
0.0234173	9	110	3.47324	Cell-substrate junction organization	http://amigo.geneontology.org/amigo/term/GO:0150115	RHOA PPM1F FN1 LRP1 CLASP2 MAPRE2 PTK2 LIMS1 ACTG1
0.0234173	9	110	3.47324	Positive regulation of response to DNA damage stimulus	http://amigo.geneontology.org/amigo/term/GO:2001022	BCLAF1 TMEM161A FMR1 NSMCE4A DDX5 FXR1 ACTR2 PARP1 RPL26
0.0235831	36	889	1.71904	Regulation of cell cycle process	http://amigo.geneontology.org/amigo/term/GO:0010564	MRE11 NSUN2 RHOA TCF3 ATRX CLSPN NAA10 RBBP7 RAB11A PSMD11 PRKAR1A CCND1 CCND3 CEP70 EIF4G1 PLAGL1 CDK2 CDKN1A BECN1 TERF2 CLTC AKT1 TIPRL FANCD2 HNRNPU BUB3 DONSON PCNT RPL26 TUBA1A UBE2E1 PSMD1 ZWILCH DYNC1H1 PRC1 DDX3X
0.0235831	64	1847	1.47095	Regulation of cell death	http://amigo.geneontology.org/amigo/term/GO:0010941	CIAPIN1 AP2B1 MRE11 BCLAF1 GRN YBX3 TMEM161A RHOA STRADB ZFAND6 DNM1L TYRO3 HIF1A BNIP3L HTATIP2 SOD2 NNT EIF4G1 RTN4 LANCL1 STAT1 CTSD TCTN3 LRP1 CDKN1A BECN1 SNX6 HIP1R TRAF7 ITM2C RPS6 PPP2R1B ITGAV TMBIM6 RNF157 AKT1 MCL1 PARP1 EIF2B5 SNCA SKP2 MTDH TMBIM4 SON DFFA SQSTM1 RPL26 FSTL1 API5 HSP90B1 PTK2 PPP1CA BNIP3 ANKLE2 PRKRA PAK2 PTMA HDAC2 IGF2R HTT ATG7 OPA1 DDX3X NEFL
0.0235831	22	453	2.06162	Regulation of neuron projection development	http://amigo.geneontology.org/amigo/term/GO:0010975	GRN RHOA DNM1L RAB11A NCS1 TMEM30A DPYSL3 RTN4 FN1 LRP1 THOC2 ITM2C ACTR2 AKT1 CAMK2G NPTN ADCY6 PAK2 KREMEN1 HDAC2 OPA1 NEFL
0.0238105	24	513	1.986	RNA splicing	http://amigo.geneontology.org/amigo/term/GO:0008380	PTBP1 STRAP BCLAF1 POLR2B CELF2 ELAVL1 ZNF638 PAPOLA CIRBP DDX17 PNN FMR1 DDX5 FXR1 WDR77 THOC2 SRSF1 TMBIM6 TXNL4A HNRNPU SON CPSF4 ZNF326 RPS26
0.0247179	11	157	2.97425	Response to UV	http://amigo.geneontology.org/amigo/term/GO:0009411	TMEM161A CIRBP FMR1 CCND1 CDKN1A RPAIN AKT1 PARP1 RPL26 PCLAF HMGN1
0.0247427	14	232	2.56168	Cellular response to decreased oxygen levels	http://amigo.geneontology.org/amigo/term/GO:0036294	DNM1L HIF1A BNIP3L PSMD11 RTN4 HP1BP3 TMBIM6 NPEPPS AKT1 PDK1 DDAH1 PSMD1 BNIP3 OPA1
0.0247882	8	90	3.77339	Regulation of cellular response to oxidative stress	http://amigo.geneontology.org/amigo/term/GO:1900407	HIF1A SOD2 LANCL1 AKT1 MCL1 PARP1 ATG7 DHFR
0.0249283	45	1192	1.60258	Positive regulation of cellular component organization	http://amigo.geneontology.org/amigo/term/GO:0051130	AP2B1 MRE11 GRN RHOA PFN2 ATRX DNM1L PPM1F HIF1A FMR1 RAB11A GTF2H3 TMEM30A DPYSL3 EIF4G1 FN1 LRP1 BECN1 HIP1R TERF2 CCT7 ACTR2 G3BP2 SH3GL1 PARP1 SNCA GPC3 GPM6A NEK7 NPTN AP2M1 ARPC5 CLASP2 MAPRE2 LIMS1 CORO1B BNIP3 EVL GMFB DYNC1H1 HTT MYO1C OPA1 DDX3X NEFL
0.0251818	15	259	2.45853	Hexose metabolic process	http://amigo.geneontology.org/amigo/term/GO:0019318	FUCA2 POFUT1 SLC39A14 AKR1A1 SERP1 GOT2 PDHA1 AKT1 MDH2 ALDOA PDK1 ADIPOR1 COX11 PDHB PPP1CA
0.0257555	6	52	4.89815	Mitochondrion localization	http://amigo.geneontology.org/amigo/term/GO:0051646	DNM1L HIF1A NECTIN2 LRPPRC OPA1 NEFL
0.025997	3	10	12.7352	Long-chain fatty acid import across plasma membrane	http://amigo.geneontology.org/amigo/term/GO:0015911	SLC2A1 AKT1 ACSL1
0.025997	3	10	12.7352	Production of siRNA involved in RNA interference	http://amigo.geneontology.org/amigo/term/GO:0030422	TARBP2 PRKRA TSN
0.025997	8	91	3.73193	Ephrin receptor signaling pathway	http://amigo.geneontology.org/amigo/term/GO:0048013	AP2B1 RHOA ACTB ACTR2 AP2M1 ARPC5 PTK2 ACTG1
0.025997	3	10	12.7352	Negative regulation of actin nucleation	http://amigo.geneontology.org/amigo/term/GO:0051126	HIP1R CORO1B GMFB
0.0266864	9	113	3.38103	Positive regulation of actin filament polymerization	http://amigo.geneontology.org/amigo/term/GO:0030838	RHOA PFN2 HIP1R ACTR2 ARPC5 CORO1B EVL GMFB MYO1C
0.0266864	9	113	3.38103	Regulation of protein localization to plasma membrane	http://amigo.geneontology.org/amigo/term/GO:1903076	ACTB RAB11A TMEM59 LYPLA1 LRP1 CLTC AKT1 SQSTM1 AP2M1
0.0272593	23	490	1.99258	Response to oxidative stress	http://amigo.geneontology.org/amigo/term/GO:0006979	MGST1 CYBA TMEM161A HIF1A MYEF2 SOD2 LANCL1 STAT1 BECN1 PXDN PNPT1 AKT1 MCL1 PARP1 FANCD2 SNCA PDK1 BNIP3 PRKRA HDAC2 ATG7 DHFR SELENOP
0.0272593	5	36	5.89592	Response to mineralocorticoid	http://amigo.geneontology.org/amigo/term/GO:0051385	CYBA CCND1 CDKN1A PARP1 NEFL
0.0274019	40	1032	1.64537	Regulation of cellular component biogenesis	http://amigo.geneontology.org/amigo/term/GO:0044087	LAMP2 MAP4 RHOA PFN2 PPM1F RIOK3 FMR1 MTPN STX1A IFT20 GTF2H3 DPYSL3 FXR1 EIF4G1 LRP1 BECN1 HIP1R TERF2 ACTR2 G3BP2 PARP1 SNCA ADD3 GPM6A HNRNPU ARPC5 CLASP2 PTK2 LIMS1 CORO1B PAK2 ACTG1 AIDA EVL GMFB DYNC1H1 HTT MYO1C CAPZA2 DDX3X
0.0274019	8	92	3.69136	Regulation of neurotransmitter secretion	http://amigo.geneontology.org/amigo/term/GO:0046928	PFN2 DNM1L FMR1 STX1A NCS1 ASIC1 PREPL SNCA
0.0276317	14	236	2.51826	Reactive oxygen species metabolic process	http://amigo.geneontology.org/amigo/term/GO:0072593	CYBA RHOA HIF1A CLCN3 SOD2 NNT CDKN1A BECN1 PXDN AKT1 SNCA BNIP3 RNF41 DHFR
0.0279299	34	836	1.72646	Localization within membrane	http://amigo.geneontology.org/amigo/term/GO:0051668	AP2B1 SEC62 SEC61A1 ACTB TMED2 SEC23A RAB11A STX1A IFT20 CD81 TMEM59 SERP1 LYPLA1 LRP1 SSR1 EMC3 RPS6 PREPL CLTC AKT1 GPC3 STOM SQSTM1 AP2M1 RPL26 ARL5A CLASP2 TUB BBS1 SRP72 SRPRA RPS26 MYO1C PEX26
0.028781	63	1832	1.45982	Response to oxygen-containing compound	http://amigo.geneontology.org/amigo/term/GO:1901700	MGST1 CYBA TAB2 TMEM161A SMARCD1 FECH RHOA RDH11 SCARB1 ACTB OXCT1 MGST2 DNM1L SNX5 ATP6V1D HIF1A CDK16 SLC39A14 PIK3R2 PRKAR1A CCND1 SOD2 CCND3 STAT1 SLC2A1 AKR1A1 CDK2 LRP1 CDKN1A GOT2 BECN1 SNX6 TRPM4 PNPT1 ACTR2 TMBIM6 ESD AKT1 ENSA PARP1 EIF2B5 SNCA ATP6V1B2 MTDH FADS1 EIF4E ACSL1 ADIPOR1 HSP90B1 AHCYL1 PTK2 ADCY6 BNIP3 LITAF NCOR2 HDAC2 IGF2R ATG7 MYO1C ASPH OPA1 DHFR NEFL
0.028902	12	186	2.73875	Negative regulation of cell projection organization	http://amigo.geneontology.org/amigo/term/GO:0031345	MAP4 RHOA PFN2 DPYSL3 RTN4 LRP1 THOC2 ITM2C ADCY6 KREMEN1 EVL HDAC2
0.0289223	2	3	28.3004	Cap-dependent translational initiation	http://amigo.geneontology.org/amigo/term/GO:0002191	EIF3D EIF4G1
0.0289223	19	376	2.14511	Chromosome segregation	http://amigo.geneontology.org/amigo/term/GO:0007059	MRE11 ATRX RIOK3 STAG2 NAA10 RAB11A SMC4 NAA50 BECN1 ACTR2 FANCD2 BOD1 CENPH HNRNPU BUB3 CENPS DYNC1H1 PRC1 DDX3X
0.0289223	2	3	28.3004	Negative regulation of maintenance of sister chromatid cohesion	http://amigo.geneontology.org/amigo/term/GO:0034092	ATRX NAA10
0.0289223	2	3	28.3004	Negative regulation of maintenance of mitotic sister chromatid cohesion	http://amigo.geneontology.org/amigo/term/GO:0034183	ATRX NAA10
0.0289223	2	3	28.3004	Dihydrofolate metabolic process	http://amigo.geneontology.org/amigo/term/GO:0046452	DHFR2 DHFR
0.0289223	26	585	1.8867	Regulation of cell cycle phase transition	http://amigo.geneontology.org/amigo/term/GO:1901987	MRE11 NSUN2 TCF3 CLSPN RAB11A PSMD11 CCND1 CCND3 CEP70 EIF4G1 PLAGL1 CDK2 CDKN1A AKT1 TIPRL FANCD2 BUB3 DONSON PCNT RPL26 TUBA1A UBE2E1 PSMD1 ZWILCH DYNC1H1 DDX3X
0.0289223	2	3	28.3004	Regulation of attachment of mitotic spindle microtubules to kinetochore	http://amigo.geneontology.org/amigo/term/GO:1902423	BECN1 HNRNPU
0.0289223	2	3	28.3004	Positive regulation of attachment of mitotic spindle microtubules to kinetochore	http://amigo.geneontology.org/amigo/term/GO:1902425	BECN1 HNRNPU
0.0289223	2	3	28.3004	Regulation of single strand break repair	http://amigo.geneontology.org/amigo/term/GO:1903516	TERF2 PARP1
0.0290516	7	73	4.07061	Positive regulation of reactive oxygen species metabolic process	http://amigo.geneontology.org/amigo/term/GO:2000379	CYBA CLCN3 SOD2 NNT CDKN1A SNCA RNF41
0.0291889	12	187	2.72411	Regulation of actin filament polymerization	http://amigo.geneontology.org/amigo/term/GO:0030833	RHOA PFN2 MTPN HIP1R ACTR2 ADD3 ARPC5 CORO1B EVL GMFB MYO1C CAPZA2
0.0292034	19	377	2.13942	Regulation of binding	http://amigo.geneontology.org/amigo/term/GO:0051098	BTBD1 ACTB USP33 FKBP1A EIF3D FMR1 EDF1 CSNK1A1 EIF4G1 LRP1 CDKN1A HIP1R TMBIM6 AKT1 PARP1 C4orf3 PPP1CA HDAC2 CCPG1
0.0292384	31	744	1.76878	Actin cytoskeleton organization	http://amigo.geneontology.org/amigo/term/GO:0030036	RHOA PFN2 ACTB PPM1F PACSIN2 PLS3 CYTH2 MTPN PRKAR1A DPYSL3 CALD1 LRP1 HIP1R ACTR2 TPM3 SH3KBP1 ADD3 ALDOA ARPC5 CLASP2 RHOBTB3 HSP90B1 TPM4 CORO1B PAK2 ACTG1 EVL GMFB MYO1C CDC42BPB CAPZA2
0.0295505	18	349	2.18943	Negative regulation of catabolic process	http://amigo.geneontology.org/amigo/term/GO:0009895	CYP51A1 NSUN2 TAB2 YBX3 ELAVL1 WAC CIRBP FMR1 EIF4G1 BECN1 LRPPRC AKT1 MCL1 SNCA HNRNPU DFFA WDR6 ATG7
0.0296415	34	842	1.71416	Actin filament-based process	http://amigo.geneontology.org/amigo/term/GO:0030029	DSG2 RHOA PFN2 ACTB EPDR1 PPM1F PACSIN2 PLS3 CYTH2 MTPN PRKAR1A DPYSL3 CALD1 LRP1 TRPM4 HIP1R ACTR2 TPM3 SH3KBP1 ADD3 ALDOA ARPC5 CLASP2 RHOBTB3 HSP90B1 TPM4 CORO1B PAK2 ACTG1 EVL GMFB MYO1C CDC42BPB CAPZA2
0.0296415	9	116	3.29359	Regulation of oxidoreductase activity	http://amigo.geneontology.org/amigo/term/GO:0051341	CYBA SCARB1 HIF1A LYPLA1 TERF2 AKT1 SNCA DDAH1 DHFR
0.0302341	16	294	2.31024	Regulation of actin filament organization	http://amigo.geneontology.org/amigo/term/GO:0110053	RHOA PFN2 PPM1F MTPN HIP1R ACTR2 ADD3 ARPC5 CLASP2 CORO1B PAK2 ACTG1 EVL GMFB MYO1C CAPZA2
0.0313008	8	95	3.57479	Vascular endothelial growth factor receptor signaling pathway	http://amigo.geneontology.org/amigo/term/GO:0048010	CYBA RHOA HIF1A PIK3R2 ITGAV PTK2 PAK2 PDCD6
0.031528	3	11	11.5775	Gas homeostasis	http://amigo.geneontology.org/amigo/term/GO:0033483	HIF1A SOD2 NNT
0.031528	3	11	11.5775	Centromeric sister chromatid cohesion	http://amigo.geneontology.org/amigo/term/GO:0070601	NAA10 NAA50 BOD1
0.031528	3	11	11.5775	Positive regulation of synaptic vesicle recycling	http://amigo.geneontology.org/amigo/term/GO:1903423	DNM1L SH3GL1 AP2M1
0.031528	3	11	11.5775	Positive regulation of autophagy of mitochondrion	http://amigo.geneontology.org/amigo/term/GO:1903599	HIF1A BNIP3 HTT
0.031528	3	11	11.5775	Regulation of RNA binding	http://amigo.geneontology.org/amigo/term/GO:1905214	EIF3D FMR1 EIF4G1
0.0315781	12	190	2.68109	Antigen processing and presentation of peptide or polysaccharide antigen via MHC class II	http://amigo.geneontology.org/amigo/term/GO:0002504	AP2B1 SEC23A CTSD DCTN4 CTSL DYNC1LI2 SEC31A CLTC OSBPL1A AP2M1 DYNC1H1 CAPZA2
0.0315781	12	190	2.68109	Vacuole organization	http://amigo.geneontology.org/amigo/term/GO:0007033	GRN VMP1 NAGLU IFT20 GNPTAB BECN1 CLN6 ATG12 TPP1 ATG16L2 ATG7 ATG9A
0.0315781	14	242	2.45582	Negative regulation of cellular amide metabolic process	http://amigo.geneontology.org/amigo/term/GO:0034249	EIF2AK1 CIRBP FMR1 HBS1L FXR1 EIF4G1 RTN4 PAIP2 RTN3 PNPT1 NT5C3B EIF4E DDX3X DHFR
0.0315781	4	23	7.38272	Response to hyperoxia	http://amigo.geneontology.org/amigo/term/GO:0055093	CDKN1A BNIP3 HDAC2 ATG7
0.0315781	4	23	7.38272	Glutathione derivative metabolic process	http://amigo.geneontology.org/amigo/term/GO:1901685	MGST1 MGST2 AKR1A1 ESD
0.0315781	4	23	7.38272	Glutathione derivative biosynthetic process	http://amigo.geneontology.org/amigo/term/GO:1901687	MGST1 MGST2 AKR1A1 ESD
0.0319676	9	118	3.23776	MRNA 3 -end processing	http://amigo.geneontology.org/amigo/term/GO:0031124	PAPOLA POLDIP3 PABPC1L THOC2 SRSF1 PNPT1 RPRD1A CPSF4 AHCYL1
0.0320985	25	562	1.88837	Response to peptide	http://amigo.geneontology.org/amigo/term/GO:1901652	CYBA SNX5 ATP6V1D SLC39A14 PIK3R2 PRKAR1A CCND3 STAT1 SLC2A1 LRP1 GOT2 SNX6 PNPT1 AKT1 PARP1 EIF2B5 ATP6V1B2 FADS1 ADIPOR1 AHCYL1 PTK2 ADCY6 MYO1C OPA1 NEFL
0.0321357	23	501	1.94883	RNA catabolic process	http://amigo.geneontology.org/amigo/term/GO:0006401	CSDE1 BCLAF1 NSUN2 YBX3 ELAVL1 TNPO1 CIRBP FMR1 MYEF2 DDX5 PSMD11 HBS1L FXR1 EIF4G1 RPS6 PNPT1 LRPPRC NT5C3B AKT1 HNRNPU RPL26 PSMD1 RPS26
0.0328231	16	298	2.27923	Antigen processing and presentation of exogenous peptide antigen	http://amigo.geneontology.org/amigo/term/GO:0002478	AP2B1 CYBA SEC23A PSMD11 CTSD DCTN4 CTSL DYNC1LI2 ITGAV SEC31A CLTC OSBPL1A AP2M1 PSMD1 DYNC1H1 CAPZA2
0.0328231	13	217	2.54313	Glucose metabolic process	http://amigo.geneontology.org/amigo/term/GO:0006006	SLC39A14 AKR1A1 SERP1 GOT2 PDHA1 AKT1 MDH2 ALDOA PDK1 ADIPOR1 COX11 PDHB PPP1CA
0.0328231	21	442	2.01689	Golgi vesicle transport	http://amigo.geneontology.org/amigo/term/GO:0048193	SNX1 TMED2 ERGIC2 ARCN1 CNIH1 SEC23A COG4 RAB2A LYPLA1 DCTN4 DYNC1LI2 PREPL SEC31A CLTC COPG2 BBS1 RAB6A DYNC1H1 HTT CAPZA2 PDCD6
0.0339017	7	76	3.90993	Axo-dendritic transport	http://amigo.geneontology.org/amigo/term/GO:0008088	HIF1A TERF2 HNRNPU AP3M1 DYNC1H1 OPA1 NEFL
0.0341516	5	39	5.44239	Positive regulation of monooxygenase activity	http://amigo.geneontology.org/amigo/term/GO:0032770	SCARB1 HIF1A TERF2 AKT1 DHFR
0.0341516	5	39	5.44239	Response to arsenic-containing substance	http://amigo.geneontology.org/amigo/term/GO:0046685	FECH MKNK2 CDKN1A DDX3X NEFL
0.0341516	5	39	5.44239	Positive regulation of G1/S transition of mitotic cell cycle	http://amigo.geneontology.org/amigo/term/GO:1900087	CCND1 CCND3 EIF4G1 AKT1 DDX3X
0.0343578	25	566	1.87503	Regulation of cytoskeleton organization	http://amigo.geneontology.org/amigo/term/GO:0051493	RHOA PFN2 PPM1F MTPN CEP70 LRP1 HIP1R ACTR2 CLTC SNCA ADD3 HNRNPU ARPC5 CLASP2 RHOBTB3 MAPRE2 PTK2 CORO1B PAK2 ACTG1 EVL GMFB DYNC1H1 MYO1C CAPZA2
0.0344407	42	1121	1.59048	Organophosphate metabolic process	http://amigo.geneontology.org/amigo/term/GO:0019637	DPM1 PIGQ DERA NUP160 FAR2 RHOA SCARB1 ACAT1 TMEM38B HIF1A MTHFD1 NUP93 NME4 PIK3R2 MVK AKR1A1 PIGT PPCS PDHA1 SUCLA2 SLC44A5 ETNK1 NT5C3B PARP1 ETNK2 SCD5 SNCA PRPS1 AK3 HSD17B12 FADS1 ALDOA ACSL1 PDK1 ABHD3 AGPAT3 CMPK1 PDHB ADCY6 PCYT2 OPA1 UQCC3
0.0348784	6	57	4.46849	Sister chromatid cohesion	http://amigo.geneontology.org/amigo/term/GO:0007062	MRE11 ATRX STAG2 NAA10 NAA50 BOD1
0.0353848	8	98	3.46536	Regulation of cyclin-dependent protein serine/threonine kinase activity	http://amigo.geneontology.org/amigo/term/GO:0000079	ACTB CCND1 CCNC CCND3 CCNI CDKN1A AKT1 CCNL2
0.0353911	4	24	7.07511	Regulation of platelet-derived growth factor receptor signaling pathway	http://amigo.geneontology.org/amigo/term/GO:0010640	IFT20 LRP1 HIP1R SNCA
0.0358645	13	220	2.50845	Establishment of vesicle localization	http://amigo.geneontology.org/amigo/term/GO:0051650	TMED2 CNIH1 SEC23A RAB11A SEC31A SNCA CLASP2 FAM91A1 AP3M1 DYNC1H1 HTT MYO1C PDCD6
0.0360237	20	417	2.036	Regulation of actin filament-based process	http://amigo.geneontology.org/amigo/term/GO:0032970	DSG2 RHOA PFN2 PPM1F MTPN LRP1 TRPM4 HIP1R ACTR2 ADD3 ARPC5 CLASP2 RHOBTB3 CORO1B PAK2 ACTG1 EVL GMFB MYO1C CAPZA2
0.0362344	16	302	2.24904	Protein localization to plasma membrane	http://amigo.geneontology.org/amigo/term/GO:0072659	ACTB TMED2 SEC23A RAB11A IFT20 CD81 TMEM59 LYPLA1 LRP1 PREPL CLTC AKT1 SQSTM1 AP2M1 CLASP2 BBS1
0.0368484	10	145	2.92763	Negative regulation of protein-containing complex assembly	http://amigo.geneontology.org/amigo/term/GO:0031333	LAMP2 PFN2 RIOK3 MTPN HIP1R SNCA ADD3 AIDA CAPZA2 DDX3X
0.0369187	57	1649	1.46737	Plasma membrane bounded cell projection organization	http://amigo.geneontology.org/amigo/term/GO:0120036	SNX1 GRN MAP4 RHOA PFN2 ACTB USP33 TNPO1 DNM1L FXYD5 LAMB1 ATP6V1D FMR1 CDK16 RAB11A NCS1 IFT20 TMEM30A DPYSL3 CEP70 FXR1 RTN4 FN1 TCTN3 LRP1 THOC2 NECTIN2 ITM2C ARMC9 ACTR2 RNF157 AKT1 SH3KBP1 CAMK2G GPM6A NPTN PCNT ARPC5 STK36 CLASP2 DNAAF5 TUB TUBA1A PTK2 ALCAM CORO1B ADCY6 BBS1 PAK2 KREMEN1 EVL HDAC2 DYNC1H1 HTT OPA1 DHFR NEFL
0.0369839	49	1368	1.52053	Peptidyl-amino acid modification	http://amigo.geneontology.org/amigo/term/GO:0018193	DPM1 MSL3 MED24 NUP160 WNK1 PFN2 ATRX OGFOD1 FKBP1A TYRO3 CLSPN MKNK2 PPM1F GALNT16 NAA10 MAGT1 NUP93 DMPK TYK2 STX1A CD81 PPP2R5D CSNK1A1 EIF4G1 EFEMP1 DR1 NAA50 CDK2 SNX6 ASH2L TRPM4 GALNT1 AKT1 PARP1 CAMKMT SNCA DPY19L4 ALG8 CTBP1 CAMKV TMX3 PTK2 RAB6A PAK2 PRMT3 HDAC2 ASPH BAZ1A CDC42BPB
0.0371759	24	540	1.8867	Negative regulation of phosphate metabolic process	http://amigo.geneontology.org/amigo/term/GO:0045936	STRAP WNK1 TMED2 FKBP1A PPM1F PRKAR1A PPP2R5D NNT EIF4G1 CDKN1A SNX6 TARBP2 AKT1 TIPRL ENSA PARP1 SNCA BOD1 HNRNPU COX11 ANKLE2 PAK2 AIDA GMFB
0.0371759	7	78	3.80967	Response to axon injury	http://amigo.geneontology.org/amigo/term/GO:0048678	GRN DPYSL3 LRP1 BNIP3 KREMEN1 DHFR NEFL
0.0371759	22	479	1.94972	Regulation of mitotic cell cycle phase transition	http://amigo.geneontology.org/amigo/term/GO:1901990	MRE11 TCF3 CLSPN RAB11A PSMD11 CCND1 CCND3 CEP70 EIF4G1 PLAGL1 CDK2 CDKN1A AKT1 BUB3 DONSON PCNT RPL26 TUBA1A UBE2E1 PSMD1 DYNC1H1 DDX3X
0.0371759	7	78	3.80967	Negative regulation of RNA catabolic process	http://amigo.geneontology.org/amigo/term/GO:1902369	NSUN2 YBX3 ELAVL1 CIRBP FMR1 LRPPRC HNRNPU
0.0371759	11	170	2.74681	Negative regulation of supramolecular fiber organization	http://amigo.geneontology.org/amigo/term/GO:1902904	PFN2 MTPN HIP1R SNCA ADD3 VBP1 CLASP2 CORO1B PAK2 GMFB CAPZA2
0.0371759	6	58	4.39145	Positive regulation of intrinsic apoptotic signaling pathway	http://amigo.geneontology.org/amigo/term/GO:2001244	BCLAF1 DNM1L BECN1 MCL1 RPL26 PRKRA
0.0372102	3	12	10.6127	Regulation of translation in response to endoplasmic reticulum stress	http://amigo.geneontology.org/amigo/term/GO:0036490	TMED2 EIF4G1 DDX3X
0.0372102	13	222	2.48585	Cellular response to hypoxia	http://amigo.geneontology.org/amigo/term/GO:0071456	HIF1A BNIP3L PSMD11 RTN4 HP1BP3 TMBIM6 NPEPPS AKT1 PDK1 DDAH1 PSMD1 BNIP3 OPA1
0.0372102	3	12	10.6127	IRES-dependent viral translational initiation	http://amigo.geneontology.org/amigo/term/GO:0075522	CSDE1 PTBP1 EIF3D
0.0372102	3	12	10.6127	Cellular response to aldehyde	http://amigo.geneontology.org/amigo/term/GO:0110096	RDH11 AKR1A1 ESD
0.0372428	24	541	1.88321	Negative regulation of phosphorus metabolic process	http://amigo.geneontology.org/amigo/term/GO:0010563	STRAP WNK1 TMED2 FKBP1A PPM1F PRKAR1A PPP2R5D NNT EIF4G1 CDKN1A SNX6 TARBP2 AKT1 TIPRL ENSA PARP1 SNCA BOD1 HNRNPU COX11 ANKLE2 PAK2 AIDA GMFB
0.0378891	8	100	3.39605	Cell death in response to oxidative stress	http://amigo.geneontology.org/amigo/term/GO:0036473	HIF1A SOD2 LANCL1 AKT1 MCL1 PARP1 PDK1 ATG7
0.0378891	17	333	2.16715	Calcium ion transmembrane transport	http://amigo.geneontology.org/amigo/term/GO:0070588	CYBA SEC61A1 VMP1 FKBP1A TMEM38B FMR1 NCS1 ASIC1 TRPM4 ITGAV AKT1 SNCA GPM6A C4orf3 HTT ASPH OPA1
0.0378891	8	100	3.39605	Regulation of response to oxidative stress	http://amigo.geneontology.org/amigo/term/GO:1902882	HIF1A SOD2 LANCL1 AKT1 MCL1 PARP1 ATG7 DHFR
0.0379242	58	1690	1.45689	Cell projection organization	http://amigo.geneontology.org/amigo/term/GO:0030030	SNX1 GRN MAP4 RHOA PFN2 ACTB USP33 TNPO1 DNM1L FXYD5 LAMB1 PACSIN2 ATP6V1D FMR1 CDK16 RAB11A NCS1 IFT20 TMEM30A DPYSL3 CEP70 FXR1 RTN4 FN1 TCTN3 LRP1 THOC2 NECTIN2 ITM2C ARMC9 ACTR2 RNF157 AKT1 SH3KBP1 CAMK2G GPM6A NPTN PCNT ARPC5 STK36 CLASP2 DNAAF5 TUB TUBA1A PTK2 ALCAM CORO1B ADCY6 BBS1 PAK2 KREMEN1 EVL HDAC2 DYNC1H1 HTT OPA1 DHFR NEFL
0.0384892	43	1167	1.56416	Regulation of protein phosphorylation	http://amigo.geneontology.org/amigo/term/GO:0001932	MRE11 STRAP TAB2 WNK1 RHOA PFN2 ACTB STRADB EIF2AK1 TMED2 CLSPN PPM1F FMR1 PRKAR1A CCND1 CD81 CDK2AP1 CCNC CCND3 PPP2R5D NNT FXR1 EIF4G1 FN1 CCNI CDKN1A SNX6 GDF1 TARBP2 AKT1 SNCA ACSL1 NPTN SQSTM1 PTK2 ADCY6 PAK2 AIDA HDAC2 GMFB HTT DDX3X CCNL2
0.0384892	4	25	6.7921	GTP metabolic process	http://amigo.geneontology.org/amigo/term/GO:0046039	RHOA NME4 AK3 OPA1
0.0384892	10	147	2.8878	Detoxification	http://amigo.geneontology.org/amigo/term/GO:0098754	MGST1 RDH11 MGST2 SOD2 NNT AKR1A1 PXDN ESD SELENOW DHFR
0.0384892	4	25	6.7921	Negative regulation of protein localization to plasma membrane	http://amigo.geneontology.org/amigo/term/GO:1903077	TMEM59 LYPLA1 CLTC AP2M1
0.0384892	7	79	3.76145	Regulation of oxidative stress-induced cell death	http://amigo.geneontology.org/amigo/term/GO:1903201	HIF1A SOD2 LANCL1 AKT1 MCL1 PARP1 ATG7
0.0386559	16	306	2.21964	Antigen processing and presentation of exogenous antigen	http://amigo.geneontology.org/amigo/term/GO:0019884	AP2B1 CYBA SEC23A PSMD11 CTSD DCTN4 CTSL DYNC1LI2 ITGAV SEC31A CLTC OSBPL1A AP2M1 PSMD1 DYNC1H1 CAPZA2
0.0389248	5	41	5.17691	One-carbon metabolic process	http://amigo.geneontology.org/amigo/term/GO:0006730	MTHFD1 AHCYL1 MAT2A DHFR2 DHFR
0.0389248	13	224	2.46365	Response to monosaccharide	http://amigo.geneontology.org/amigo/term/GO:0034284	CYBA RHOA OXCT1 HIF1A CDK16 SLC39A14 SOD2 LRP1 TRPM4 ENSA EIF2B5 ATG7 OPA1
0.0392566	8	101	3.36243	Dicarboxylic acid metabolic process	http://amigo.geneontology.org/amigo/term/GO:0043648	ME2 MTHFD1 GLS GOT2 SUCLA2 MDH2 DHFR2 DHFR
0.0395013	16	307	2.21241	Regulation of RNA stability	http://amigo.geneontology.org/amigo/term/GO:0043487	NSUN2 YBX3 ELAVL1 TNPO1 CIRBP FMR1 MYEF2 PSMD11 HBS1L FXR1 EIF4G1 PNPT1 NT5C3B AKT1 HNRNPU PSMD1
0.0395105	64	1911	1.42169	Homeostatic process	http://amigo.geneontology.org/amigo/term/GO:0042592	STRAP GRN CYBA WNK1 SCARB1 ACTB OXCT1 EIF2AK1 FKBP1A SNX5 TYRO3 TMEM38B ATP6V1D HIF1A MTHFD1 CDK16 RAB11A SLC39A14 DMPK PIK3R2 USF2 NCS1 PRKAR1A TMEM97 CLCN3 SOD2 NNT EIF4G1 RTN4 STAT1 GLS SLC2A1 LRP1 CLN6 TRPM4 RPS6 ITGAV TMBIM6 AKT1 XPR1 MCL1 PARP1 SNCA ATP6V1B2 ALDOA ACSL1 NPTN SV2A ADIPOR1 FSTL1 COX11 TPP1 TUB HSP90B1 ADCY6 BBS1 BNIP3 ACTG1 NELL2 DYNC1H1 HTT ASPH OPA1 DDX3X
0.0396445	39	1034	1.60114	Response to organic cyclic compound	http://amigo.geneontology.org/amigo/term/GO:0014070	CALCOCO1 CYBA FECH RHOA ACAT1 ACTB DNM1L TMEM38B DDX17 RIOK3 RBBP7 DDX5 CCND1 SOD2 STAT1 CDKN1A GOT2 BECN1 TRPM4 PNPT1 ACTR2 AKT1 PARP1 SNCA SKP2 FADS1 EIF4E ACSL1 HNRNPU HSP90B1 ADCY6 PAK2 NCOR2 HDAC2 ATG7 ASPH OPA1 DHFR NEFL
0.0397545	11	173	2.69917	Regulation of macroautophagy	http://amigo.geneontology.org/amigo/term/GO:0016241	SNX5 WAC ATP6V1D HIF1A BNIP3L BECN1 SNX6 AKT1 ATP6V1B2 BNIP3 HTT
0.0400588	7	80	3.71443	Immune response-regulating cell surface receptor signaling pathway involved in phagocytosis	http://amigo.geneontology.org/amigo/term/GO:0002433	ACTB PIK3R2 ACTR2 ARPC5 PTK2 ACTG1 MYO1C
0.0400588	16	308	2.20523	Phagocytosis	http://amigo.geneontology.org/amigo/term/GO:0006909	CYBA SCARB1 ACTB EIF2AK1 TYRO3 PIK3R2 CLCN3 LRP1 BECN1 ACTR2 ITGAV ARPC5 TUB PTK2 ACTG1 MYO1C
0.0400588	7	80	3.71443	Synaptic vesicle recycling	http://amigo.geneontology.org/amigo/term/GO:0036465	ACTB DNM1L STX1A SH3GL1 SNCA AP2M1 ACTG1
0.0400588	7	80	3.71443	Fc-gamma receptor signaling pathway involved in phagocytosis	http://amigo.geneontology.org/amigo/term/GO:0038096	ACTB PIK3R2 ACTR2 ARPC5 PTK2 ACTG1 MYO1C
0.0401466	29	705	1.7462	Microtubule cytoskeleton organization	http://amigo.geneontology.org/amigo/term/GO:0000226	NUP160 MAP4 RHOA USP33 ATRX STAG2 RAB11A CEP70 CDK2 DYNC1LI2 CLTC SNCA NEK7 CENPH HNRNPU BUB3 SON PCNT CLASP2 DNAAF5 PCLAF MAPRE2 TUBA1A ZWILCH CENPS DYNC1H1 HTT PRC1 NEFL
0.0403545	6	60	4.24507	DsRNA processing	http://amigo.geneontology.org/amigo/term/GO:0031050	DDX5 TARBP2 PRKRA NCOR2 TSN DDX3X
0.0403545	6	60	4.24507	Production of small RNA involved in gene silencing by RNA	http://amigo.geneontology.org/amigo/term/GO:0070918	DDX5 TARBP2 PRKRA NCOR2 TSN DDX3X
0.0403958	14	253	2.34905	Neuron apoptotic process	http://amigo.geneontology.org/amigo/term/GO:0051402	GRN RHOA TYRO3 HIF1A SOD2 LANCL1 LRP1 PIGT SNX6 MCL1 PARP1 SNCA BNIP3 NEFL
0.0403958	8	102	3.32946	Regulation of cyclin-dependent protein kinase activity	http://amigo.geneontology.org/amigo/term/GO:1904029	ACTB CCND1 CCNC CCND3 CCNI CDKN1A AKT1 CCNL2
0.0407688	19	396	2.03677	Negative regulation of phosphorylation	http://amigo.geneontology.org/amigo/term/GO:0042326	STRAP WNK1 TMED2 PPM1F PRKAR1A PPP2R5D NNT EIF4G1 CDKN1A SNX6 TARBP2 AKT1 SNCA HNRNPU COX11 ANKLE2 PAK2 AIDA GMFB
0.0412453	31	772	1.70462	Cellular response to nitrogen compound	http://amigo.geneontology.org/amigo/term/GO:1901699	CYBA ACTB ATRX SNX5 TMEM38B ATP6V1D RIOK3 FMR1 SLC39A14 PIK3R2 PRKAR1A CCND3 STAT1 CDK2 LRP1 SNX6 TRPM4 ACTR2 AKT1 PARP1 SNCA ATP6V1B2 ADIPOR1 HSP90B1 AHCYL1 PTK2 ADCY6 HDAC2 ATG7 MYO1C OPA1
0.0413429	45	1245	1.53436	Immune effector process	http://amigo.geneontology.org/amigo/term/GO:0002252	FUCA2 LAMP2 MGST1 DERA GRN CYBA ATP11B RHOA ACTB STXBP2 ATP6V1D MAGT1 PIK3R2 PSMD11 VAT1 CD81 MLEC TMEM30A RTN4 CTSD YPEL5 LRP1 UBR4 NECTIN2 TRPM4 GNS RPS6 ACTR2 ITGAV TMBIM6 ILF2 STOM ALDOA ARPC5 PTK2 PSMD1 RAB6A ACTG1 TMEM179B GM2A IGF2R DYNC1H1 ATG7 MYO1C DDX3X
0.0413429	7	81	3.66857	Purine ribonucleoside triphosphate metabolic process	http://amigo.geneontology.org/amigo/term/GO:0009205	RHOA NME4 PARP1 AK3 ALDOA OPA1 UQCC3
0.0413429	17	339	2.12879	Response to light stimulus	http://amigo.geneontology.org/amigo/term/GO:0009416	TMEM161A FECH CIRBP HIF1A FMR1 IFT20 CCND1 CDKN1A RPAIN AKT1 PARP1 CAMKMT NPTN RPL26 PCLAF PPP1CA HMGN1
0.0413429	14	254	2.3398	Response to carbohydrate	http://amigo.geneontology.org/amigo/term/GO:0009743	CYBA RHOA OXCT1 HIF1A CDK16 SLC39A14 SOD2 LRP1 TRPM4 ENSA EIF2B5 FADS1 ATG7 OPA1
0.0413429	10	150	2.83004	Positive regulation of epithelial cell migration	http://amigo.geneontology.org/amigo/term/GO:0010634	GRN SCARB1 PPM1F HIF1A RAB11A RTN4 AKT1 CLASP2 MAPRE2 PDCD6
0.0413429	4	26	6.53087	Regulation of nuclease activity	http://amigo.geneontology.org/amigo/term/GO:0032069	TERF2 TMBIM6 AKT1 DFFA
0.0413429	4	26	6.53087	Establishment of mitochondrion localization, microtubule-mediated	http://amigo.geneontology.org/amigo/term/GO:0034643	HIF1A LRPPRC OPA1 NEFL
0.0413429	27	644	1.77976	Nucleobase-containing compound catabolic process	http://amigo.geneontology.org/amigo/term/GO:0034655	CSDE1 DERA BCLAF1 NSUN2 YBX3 ELAVL1 ACAT1 TNPO1 CIRBP FMR1 MYEF2 DDX5 PSMD11 HBS1L FXR1 EIF4G1 RPS6 PNPT1 LRPPRC NT5C3B AKT1 HNRNPU DFFA RPL26 PSMD1 ERI2 RPS26
0.0413429	4	26	6.53087	Mitochondrion transport along microtubule	http://amigo.geneontology.org/amigo/term/GO:0047497	HIF1A LRPPRC OPA1 NEFL
0.0413429	18	368	2.07639	Cellular response to external stimulus	http://amigo.geneontology.org/amigo/term/GO:0071496	LAMP2 CYBA USP33 DNM1L ATP6V1D USF2 MTPN EIF4G1 SLC2A1 CDKN1A BECN1 AKT1 XPR1 SKP2 ATP6V1B2 FADS1 BNIP3 ATG7
0.0413429	4	26	6.53087	Positive regulation of cellular response to insulin stimulus	http://amigo.geneontology.org/amigo/term/GO:1900078	SNX5 ADIPOR1 MYO1C OPA1
0.0413969	8	103	3.29714	Retrograde transport, endosome to Golgi	http://amigo.geneontology.org/amigo/term/GO:0042147	SNX1 SNX5 STX16 SNX6 PREPL CLTC RHOBTB3 RAB6A
0.0415929	21	458	1.94643	MRNA catabolic process	http://amigo.geneontology.org/amigo/term/GO:0006402	CSDE1 BCLAF1 YBX3 ELAVL1 TNPO1 CIRBP FMR1 MYEF2 DDX5 PSMD11 HBS1L FXR1 EIF4G1 RPS6 PNPT1 NT5C3B AKT1 HNRNPU RPL26 PSMD1 RPS26
0.0421881	17	340	2.12253	Protein polymerization	http://amigo.geneontology.org/amigo/term/GO:0051258	RHOA PFN2 DNM1L MTPN HIP1R ACTR2 SNCA ADD3 ARPC5 CLASP2 CORO1B EVL GMFB MYO1C OPA1 CAPZA2 NEFL
0.0423142	3	13	9.7963	Post-embryonic animal morphogenesis	http://amigo.geneontology.org/amigo/term/GO:0009886	ATRX EFEMP1 HMGN1
0.0424335	19	399	2.02146	Microtubule-based movement	http://amigo.geneontology.org/amigo/term/GO:0007018	MAP4 TNPO1 HIF1A IFT20 TERF2 DYNC1LI2 ACTR2 LRPPRC HNRNPU COPG2 STK36 DNAAF5 TUB RAB6A AP3M1 DYNC1H1 HTT OPA1 NEFL
0.0424692	2	4	21.2253	Astrocyte activation involved in immune response	http://amigo.geneontology.org/amigo/term/GO:0002265	GRN LRP1
0.0424692	8	104	3.26543	Cell-substrate junction assembly	http://amigo.geneontology.org/amigo/term/GO:0007044	RHOA PPM1F FN1 LRP1 CLASP2 PTK2 LIMS1 ACTG1
0.0424692	25	584	1.81724	Response to inorganic substance	http://amigo.geneontology.org/amigo/term/GO:0010035	WNK1 FECH ATRX HIF1A FMR1 CCND1 SOD2 STAT1 CDK2 BECN1 SEC31A AKT1 PARP1 EIF2B5 SNCA AHCYL1 PPP1CA BNIP3 SELENOW HDAC2 ATG7 ASPH DHFR PDCD6 NEFL
0.0424692	12	202	2.52182	Regeneration	http://amigo.geneontology.org/amigo/term/GO:0031099	GRN MTPN CCND1 CD81 LRP1 CDKN1A SRSF1 PNPT1 KREMEN1 IGF2R DHFR NEFL
0.0424692	7	82	3.62384	Fc-gamma receptor signaling pathway	http://amigo.geneontology.org/amigo/term/GO:0038094	ACTB PIK3R2 ACTR2 ARPC5 PTK2 ACTG1 MYO1C
0.0424692	25	584	1.81724	Organelle fission	http://amigo.geneontology.org/amigo/term/GO:0048285	MRE11 NUP160 RHOA ATRX DNM1L STAG2 NAA10 NUP93 RAB11A PRKAR1A SMC4 NAA50 BECN1 ACTR2 FANCD2 BOD1 HNRNPU BUB3 CLASP2 UBE2E1 CENPS BNIP3 ANKLE2 OPA1 PRC1
0.0424692	2	4	21.2253	Intestinal epithelial cell maturation	http://amigo.geneontology.org/amigo/term/GO:0060574	HIF1A CDKN1A
0.0424692	2	4	21.2253	Endoplasmic reticulum tubular network formation	http://amigo.geneontology.org/amigo/term/GO:0071787	RTN4 RTN3
0.0424692	16	312	2.17696	Nuclear chromosome segregation	http://amigo.geneontology.org/amigo/term/GO:0098813	MRE11 ATRX STAG2 NAA10 RAB11A SMC4 NAA50 BECN1 ACTR2 FANCD2 BOD1 HNRNPU BUB3 CENPS DYNC1H1 PRC1
0.0424692	2	4	21.2253	Regulation of transepithelial transport	http://amigo.geneontology.org/amigo/term/GO:0150111	ACTB ACTG1
0.0424692	2	4	21.2253	Regulation of hydrogen peroxide catabolic process	http://amigo.geneontology.org/amigo/term/GO:2000295	NNT SNCA
0.0430754	12	203	2.5094	Regulation of actin polymerization or depolymerization	http://amigo.geneontology.org/amigo/term/GO:0008064	RHOA PFN2 MTPN HIP1R ACTR2 ADD3 ARPC5 CORO1B EVL GMFB MYO1C CAPZA2
0.043429	13	230	2.39938	Protein import	http://amigo.geneontology.org/amigo/term/GO:0017038	LAMP2 ELAVL1 TNPO1 NUP93 PIK3R2 PEX7 CDKN1A RPAIN IPO8 AKT1 HIKESHI NOLC1 PEX26
0.043429	13	230	2.39938	Signal transduction in response to DNA damage	http://amigo.geneontology.org/amigo/term/GO:0042770	MRE11 ATRX CLSPN USP10 DDX5 CCND1 PLAGL1 CDK2 CDKN1A TIPRL FANCD2 DONSON RPL26
0.0436475	6	62	4.10813	Actin nucleation	http://amigo.geneontology.org/amigo/term/GO:0045010	HIP1R ACTR2 ARPC5 CORO1B EVL GMFB
0.0436475	9	128	2.98481	Spindle assembly	http://amigo.geneontology.org/amigo/term/GO:0051225	RHOA STAG2 RAB11A NEK7 HNRNPU CLASP2 MAPRE2 DYNC1H1 PRC1
0.044294	12	204	2.4971	Regulation of actin filament length	http://amigo.geneontology.org/amigo/term/GO:0030832	RHOA PFN2 MTPN HIP1R ACTR2 ADD3 ARPC5 CORO1B EVL GMFB MYO1C CAPZA2
0.0449757	4	27	6.28899	Regulation of synaptic vesicle recycling	http://amigo.geneontology.org/amigo/term/GO:1903421	DNM1L SH3GL1 SNCA AP2M1
0.0449757	4	27	6.28899	Negative regulation of protein localization to cell periphery	http://amigo.geneontology.org/amigo/term/GO:1904376	TMEM59 LYPLA1 CLTC AP2M1
0.0453778	36	948	1.61205	Regulation of transferase activity	http://amigo.geneontology.org/amigo/term/GO:0051338	MRE11 TAB2 WNK1 RHOA ACTB STRADB DNM1L TYRO3 CLSPN PPM1F PIK3R2 PRKAR1A CCND1 CD81 RFC5 CCNC CCND3 CCNI CDKN1A SNX6 TARBP2 AKT1 SNCA NEK7 ACSL1 HNRNPU COX11 PTK2 ADCY6 PAK2 AIDA GMFB HTT HMGN1 DDX3X CCNL2
0.0454918	27	652	1.75793	Regulation of mitotic cell cycle	http://amigo.geneontology.org/amigo/term/GO:0007346	MRE11 TCF3 CLSPN RAB11A PSMD11 CCND1 CCND3 CEP70 EIF4G1 PLAGL1 CDK2 CDKN1A AKT1 FANCD2 EIF4E NEK7 HNRNPU BUB3 DONSON PCNT RPL26 TUBA1A UBE2E1 PSMD1 ZWILCH DYNC1H1 DDX3X
0.0458691	22	495	1.8867	Regulation of protein-containing complex assembly	http://amigo.geneontology.org/amigo/term/GO:0043254	LAMP2 RHOA PFN2 RIOK3 MTPN STX1A GTF2H3 EIF4G1 HIP1R ACTR2 PARP1 SNCA ADD3 ARPC5 CLASP2 CORO1B AIDA EVL GMFB MYO1C CAPZA2 DDX3X
0.0458877	20	434	1.95625	Ameboidal-type cell migration	http://amigo.geneontology.org/amigo/term/GO:0001667	STRAP GRN RHOA PFN2 SCARB1 PPM1F HIF1A RAB11A RTN4 FN1 AKT1 GPC3 ADIPOR1 FSTL1 CLASP2 MAPRE2 PTK2 CORO1B EVL PDCD6
0.0463536	21	465	1.91713	Calcium ion transport	http://amigo.geneontology.org/amigo/term/GO:0006816	CYBA SEC61A1 VMP1 RHOA DNM1L FKBP1A TMEM38B FMR1 NCS1 ASIC1 TRPM4 ITGAV TMBIM6 AKT1 SNCA CAMK2G GPM6A C4orf3 HTT ASPH OPA1
0.0463536	5	44	4.82394	Regulation of reactive oxygen species biosynthetic process	http://amigo.geneontology.org/amigo/term/GO:1903426	CYBA RHOA CLCN3 SOD2 SNCA
0.0463611	14	260	2.2858	Regulation of protein polymerization	http://amigo.geneontology.org/amigo/term/GO:0032271	RHOA PFN2 MTPN HIP1R ACTR2 SNCA ADD3 ARPC5 CLASP2 CORO1B EVL GMFB MYO1C CAPZA2
0.0464353	38	1018	1.5846	Positive regulation of protein modification process	http://amigo.geneontology.org/amigo/term/GO:0031401	PTBP1 MRE11 TAB2 WNK1 RHOA PFN2 STRADB FKBP1A CLSPN FMR1 NDFIP2 PRKAR1A CCND1 CD81 CDK2AP1 CCND3 PPP2R5D FXR1 EIF4G1 CDKN1A GDF1 FANCI AKT1 SNCA SKP2 ACSL1 NPTN CTBP1 SQSTM1 PTK2 ADCY6 CENPS ANKLE2 PAK2 HDAC2 ATG7 DDX3X PDCD6
0.0468158	13	233	2.36849	Cell cycle checkpoint signaling	http://amigo.geneontology.org/amigo/term/GO:0000075	MRE11 NSUN2 CLSPN CCND1 PLAGL1 CDK2 CDKN1A TIPRL FANCD2 BUB3 DONSON RPL26 ZWILCH
0.0468158	16	317	2.14262	Antigen processing and presentation of peptide antigen	http://amigo.geneontology.org/amigo/term/GO:0048002	AP2B1 CYBA SEC23A PSMD11 CTSD DCTN4 CTSL DYNC1LI2 ITGAV SEC31A CLTC OSBPL1A AP2M1 PSMD1 DYNC1H1 CAPZA2
0.0477093	10	155	2.73875	Neurotransmitter secretion	http://amigo.geneontology.org/amigo/term/GO:0007269	PFN2 STXBP2 DNM1L FMR1 STX1A NCS1 ASIC1 PREPL SNCA SV2A
0.0477093	10	155	2.73875	Signal release from synapse	http://amigo.geneontology.org/amigo/term/GO:0099643	PFN2 STXBP2 DNM1L FMR1 STX1A NCS1 ASIC1 PREPL SNCA SV2A
0.0478202	17	347	2.07971	Peptidyl-serine modification	http://amigo.geneontology.org/amigo/term/GO:0018209	WNK1 PFN2 CLSPN MKNK2 PPM1F GALNT16 NAA10 DMPK CSNK1A1 EIF4G1 CDK2 GALNT1 AKT1 PARP1 SNCA CAMKV PAK2
0.0479911	3	14	9.09657	Low-density lipoprotein receptor particle metabolic process	http://amigo.geneontology.org/amigo/term/GO:0032799	AP2B1 CLTC AP2M1
0.0479911	3	14	9.09657	Low-density lipoprotein particle receptor catabolic process	http://amigo.geneontology.org/amigo/term/GO:0032802	AP2B1 CLTC AP2M1
0.0479911	18	377	2.02682	Regulation of actin cytoskeleton organization	http://amigo.geneontology.org/amigo/term/GO:0032956	RHOA PFN2 PPM1F MTPN LRP1 HIP1R ACTR2 ADD3 ARPC5 CLASP2 RHOBTB3 CORO1B PAK2 ACTG1 EVL GMFB MYO1C CAPZA2
0.0479911	3	14	9.09657	Pteridine-containing compound biosynthetic process	http://amigo.geneontology.org/amigo/term/GO:0042559	MTHFD1 DHFR2 DHFR
0.0479911	15	290	2.19572	Regulation of mRNA stability	http://amigo.geneontology.org/amigo/term/GO:0043488	YBX3 ELAVL1 TNPO1 CIRBP FMR1 MYEF2 PSMD11 HBS1L FXR1 EIF4G1 PNPT1 NT5C3B AKT1 HNRNPU PSMD1
0.0479911	3	14	9.09657	Negative regulation of neurotransmitter transport	http://amigo.geneontology.org/amigo/term/GO:0051589	FMR1 ASIC1 SNCA
0.0479911	3	14	9.09657	Postsynaptic cytoskeleton organization	http://amigo.geneontology.org/amigo/term/GO:0099188	ACTB ACTG1 NEFL
0.0479911	3	14	9.09657	Regulation of protein K63-linked ubiquitination	http://amigo.geneontology.org/amigo/term/GO:1900044	TRIP12 OTUB1 DDX3X
0.0479911	13	234	2.35837	Negative regulation of neuron death	http://amigo.geneontology.org/amigo/term/GO:1901215	AP2B1 GRN RHOA TYRO3 HIF1A SOD2 EIF4G1 LRP1 SNX6 AKT1 SNCA ATG7 NEFL
0.0483521	4	28	6.06438	Mitotic sister chromatid cohesion	http://amigo.geneontology.org/amigo/term/GO:0007064	ATRX NAA10 NAA50 BOD1
0.0483521	4	28	6.06438	Mitotic G2 DNA damage checkpoint signaling	http://amigo.geneontology.org/amigo/term/GO:0007095	MRE11 CLSPN CDKN1A DONSON
0.0483521	4	28	6.06438	Mitochondrial fusion	http://amigo.geneontology.org/amigo/term/GO:0008053	DNM1L VAT1 BNIP3 OPA1
0.0483521	20	438	1.93839	Viral life cycle	http://amigo.geneontology.org/amigo/term/GO:0019058	VTA1 NUP160 SCARB1 TYRO3 RBBP7 FMR1 NUP93 DDX5 CD81 NECTIN2 CTSL DYNC1LI2 ITGAV TARBP2 XPR1 STOM CTBP1 ATG16L2 DYNC1H1 DDX3X
0.0483521	4	28	6.06438	Regulation of protein polyubiquitination	http://amigo.geneontology.org/amigo/term/GO:1902914	SKP2 TRIP12 OTUB1 DDX3X
0.0483521	4	28	6.06438	Positive regulation of gene silencing by miRNA	http://amigo.geneontology.org/amigo/term/GO:2000637	FMR1 DDX5 FXR1 EIF4G1
0.0483945	40	1092	1.55497	Chromosome organization	http://amigo.geneontology.org/amigo/term/GO:0051276	RECQL MSL3 MRE11 SMARCD1 SMARCE1 ATRX WAC PABPC1L STAG2 NAA10 RBBP7 RAB11A SMARCD2 GTF2H3 RFC5 SMC4 DR1 NAA50 CDK2 BECN1 HP1BP3 ASH2L TERF2 CCT7 PARP1 COPS7B FANCD2 BOD1 NEK7 CENPH HNRNPU BUB3 ATAD2 MCM7 CENPS HDAC2 BAZ1A PRC1 HMGN1 DDX3X
0.0483945	5	45	4.71674	Protein localization to lysosome	http://amigo.geneontology.org/amigo/term/GO:0061462	LAMP2 CD81 GNPTAB RTN4 AP3M1
0.04863	14	263	2.25973	Response to alcohol	http://amigo.geneontology.org/amigo/term/GO:0097305	CYBA FECH RHOA OXCT1 CCND1 SOD2 CDKN1A GOT2 ACTR2 AKT1 PARP1 ADCY6 HDAC2 NEFL
0.0490596	59	1764	1.41983	Transmembrane transport	http://amigo.geneontology.org/amigo/term/GO:0055085	SEC62 COX15 CYBA ATP11B SEC61A1 WNK1 VMP1 SCARB1 SLC25A3 ACTB FKBP1A FXYD5 TMEM38B ATP6V1D PLP2 FMR1 MAGT1 SLC39A14 NCS1 ERLIN1 PSMD11 CLCN3 ASIC1 PEX7 TMEM30A NNT SLC41A3 ABCC5 SLC2A1 TRPM4 EIF2S3 FXYD6 SLC44A5 PNPT1 ITGAV AKT1 XPR1 MCL1 SNCA GPC3 ATP6V1B2 STOM ADD3 GPM6A ACSL1 SV2A C4orf3 AHCYL1 PSMD1 SLC25A30 SLC35A4 SLC25A22 COX5A HTT ASPH OPA1 PEX26 PRAF2 NEFL
0.0494327	28	692	1.71766	Regulation of growth	http://amigo.geneontology.org/amigo/term/GO:0040008	CYBA YBX3 RHOA PPM1F HIF1A NDRG3 RBBP7 RAB11A MTPN TMEM97 EIF4G1 RTN4 FN1 SERP1 LRP1 CDKN1A PNPT1 RNF157 AKT1 VGLL4 GPC3 EI24 ADIPOR1 CLASP2 UBE2E3 PAK2 DDX3X SELENOP
0.0494327	13	236	2.33838	Vesicle localization	http://amigo.geneontology.org/amigo/term/GO:0051648	TMED2 CNIH1 SEC23A RAB11A SEC31A SNCA CLASP2 FAM91A1 AP3M1 DYNC1H1 HTT MYO1C PDCD6
0.0498112	32	824	1.64857	Regulation of kinase activity	http://amigo.geneontology.org/amigo/term/GO:0043549	MRE11 TAB2 WNK1 RHOA ACTB STRADB TYRO3 CLSPN PPM1F PIK3R2 PRKAR1A CCND1 CD81 CCNC CCND3 CCNI CDKN1A SNX6 TARBP2 AKT1 SNCA ACSL1 HNRNPU COX11 PTK2 ADCY6 PAK2 AIDA GMFB HTT DDX3X CCNL2
0.0500072	7	86	3.45529	Fc receptor mediated stimulatory signaling pathway	http://amigo.geneontology.org/amigo/term/GO:0002431	ACTB PIK3R2 ACTR2 ARPC5 PTK2 ACTG1 MYO1C
0.0505004	6	65	3.91852	Axonal transport	http://amigo.geneontology.org/amigo/term/GO:0098930	HIF1A TERF2 AP3M1 DYNC1H1 OPA1 NEFL
0.0513014	9	133	2.8726	Mitotic DNA damage checkpoint signaling	http://amigo.geneontology.org/amigo/term/GO:0044773	MRE11 CLSPN CCND1 PLAGL1 CDK2 CDKN1A FANCD2 DONSON RPL26
0.051941	23	535	1.82498	Ribonucleoprotein complex biogenesis	http://amigo.geneontology.org/amigo/term/GO:0022613	STRAP CELF2 RRP12 DDX17 EIF3D RIOK3 EIF3J WDR77 HEATR1 MTERF4 EIF2S3 TRAF7 SRSF1 RPS6 TARBP2 TXNL4A RPL7L1 MRPL10 RPL26 NOLC1 TSR1 ERI2 DDX3X
0.0519589	17	352	2.05017	Cellular response to peptide hormone stimulus	http://amigo.geneontology.org/amigo/term/GO:0071375	CYBA SNX5 ATP6V1D SLC39A14 PIK3R2 PRKAR1A CCND3 STAT1 AKT1 PARP1 ATP6V1B2 ADIPOR1 AHCYL1 PTK2 ADCY6 MYO1C OPA1
0.0520178	5	46	4.6142	Arp2/3 complex-mediated actin nucleation	http://amigo.geneontology.org/amigo/term/GO:0034314	HIP1R ACTR2 ARPC5 CORO1B GMFB
0.0522941	7	87	3.41557	Purine nucleoside triphosphate metabolic process	http://amigo.geneontology.org/amigo/term/GO:0009144	RHOA NME4 PARP1 AK3 ALDOA OPA1 UQCC3
0.0522941	12	211	2.41426	Response to glucose	http://amigo.geneontology.org/amigo/term/GO:0009749	CYBA RHOA OXCT1 HIF1A CDK16 SLC39A14 LRP1 TRPM4 ENSA EIF2B5 ATG7 OPA1
0.0522941	7	87	3.41557	Signal transduction in absence of ligand	http://amigo.geneontology.org/amigo/term/GO:0038034	STRADB MKNK2 PPP2R1B ITGAV AKT1 MCL1 PPP1CA
0.0522941	7	87	3.41557	Extrinsic apoptotic signaling pathway in absence of ligand	http://amigo.geneontology.org/amigo/term/GO:0097192	STRADB MKNK2 PPP2R1B ITGAV AKT1 MCL1 PPP1CA
0.0528614	8	110	3.08732	Nucleoside triphosphate metabolic process	http://amigo.geneontology.org/amigo/term/GO:0009141	RHOA NME4 PARP1 AK3 ALDOA CMPK1 OPA1 UQCC3
0.0528614	4	29	5.85526	Positive regulation of posttranscriptional gene silencing	http://amigo.geneontology.org/amigo/term/GO:0060148	FMR1 DDX5 FXR1 EIF4G1
0.0531023	6	66	3.85915	Positive regulation of macroautophagy	http://amigo.geneontology.org/amigo/term/GO:0016239	WAC HIF1A BNIP3L BECN1 BNIP3 HTT
0.0531023	11	185	2.52409	Import into nucleus	http://amigo.geneontology.org/amigo/term/GO:0051170	ELAVL1 TNPO1 NUP93 PIK3R2 HTATIP2 CDKN1A RPAIN IPO8 AKT1 HIKESHI NOLC1
0.0536004	10	160	2.65317	Epithelial to mesenchymal transition	http://amigo.geneontology.org/amigo/term/GO:0001837	STRAP DDX17 HIF1A DDX5 RTN4 ADIPOR1 CLASP2 NOLC1 HDAC2 PDCD6
0.0536004	3	15	8.49013	Acetyl-CoA biosynthetic process from pyruvate	http://amigo.geneontology.org/amigo/term/GO:0006086	PDHA1 PDK1 PDHB
0.0536004	3	15	8.49013	Phosphatidylethanolamine biosynthetic process	http://amigo.geneontology.org/amigo/term/GO:0006646	ETNK1 ETNK2 PCYT2
0.0536004	7	88	3.37676	Ribonucleoside triphosphate metabolic process	http://amigo.geneontology.org/amigo/term/GO:0009199	RHOA NME4 PARP1 AK3 ALDOA OPA1 UQCC3
0.0536004	9	135	2.83004	Positive regulation of autophagy	http://amigo.geneontology.org/amigo/term/GO:0010508	WAC HIF1A BNIP3L TMEM59 BECN1 MTDH BNIP3 HTT ATG7
0.0536004	25	602	1.7629	Positive regulation of organelle organization	http://amigo.geneontology.org/amigo/term/GO:0010638	MRE11 GRN RHOA PFN2 ATRX DNM1L PPM1F HIF1A BECN1 HIP1R TERF2 CCT7 ACTR2 G3BP2 SNCA NEK7 ARPC5 CORO1B BNIP3 EVL GMFB DYNC1H1 HTT MYO1C OPA1
0.0536004	12	212	2.40287	Actin filament polymerization	http://amigo.geneontology.org/amigo/term/GO:0030041	RHOA PFN2 MTPN HIP1R ACTR2 ADD3 ARPC5 CORO1B EVL GMFB MYO1C CAPZA2
0.0536004	3	15	8.49013	Phosphate ion transmembrane transport	http://amigo.geneontology.org/amigo/term/GO:0035435	SLC25A3 XPR1 SLC25A30
0.0536004	3	15	8.49013	Platelet-derived growth factor receptor-beta signaling pathway	http://amigo.geneontology.org/amigo/term/GO:0035791	LRP1 HIP1R CLASP2
0.0536004	3	15	8.49013	Dicarboxylic acid biosynthetic process	http://amigo.geneontology.org/amigo/term/GO:0043650	MTHFD1 GLS GOT2
0.0536004	3	15	8.49013	Adhesion of symbiont to host	http://amigo.geneontology.org/amigo/term/GO:0044406	SCARB1 CD81 NECTIN2
0.0536004	3	15	8.49013	Autophagy of nucleus	http://amigo.geneontology.org/amigo/term/GO:0044804	ATG12 ATG7 ATG9A
0.0536004	3	15	8.49013	Attachment of mitotic spindle microtubules to kinetochore	http://amigo.geneontology.org/amigo/term/GO:0051315	BECN1 BOD1 HNRNPU
0.0536004	8	111	3.05951	Regulation of neurotransmitter transport	http://amigo.geneontology.org/amigo/term/GO:0051588	PFN2 DNM1L FMR1 STX1A NCS1 ASIC1 PREPL SNCA
0.0536004	3	15	8.49013	Basement membrane assembly	http://amigo.geneontology.org/amigo/term/GO:0070831	LAMB1 PXDN CLASP2
0.0536004	9	135	2.83004	Regulation of protein localization to cell periphery	http://amigo.geneontology.org/amigo/term/GO:1904375	ACTB RAB11A TMEM59 LYPLA1 LRP1 CLTC AKT1 SQSTM1 AP2M1
0.0536004	3	15	8.49013	Lysosomal protein catabolic process	http://amigo.geneontology.org/amigo/term/GO:1905146	LAMP2 LRP1 TPP1
0.0536004	17	355	2.03285	Protein localization to cell periphery	http://amigo.geneontology.org/amigo/term/GO:1990778	ACTB TMED2 SEC23A RAB11A IFT20 CD81 TMEM59 LYPLA1 LRP1 PREPL CLTC AKT1 SQSTM1 AP2M1 CLASP2 TUB BBS1
0.0538942	5	47	4.51603	Peroxisome organization	http://amigo.geneontology.org/amigo/term/GO:0007031	ZFAND6 DNM1L PEX7 PEX26
0.0538942	20	446	1.90362	Negative regulation of cell cycle process	http://amigo.geneontology.org/amigo/term/GO:0010948	MRE11 NSUN2 ATRX CLSPN NAA10 RBBP7 PSMD11 PRKAR1A CCND1 PLAGL1 CDK2 CDKN1A TERF2 TIPRL FANCD2 BUB3 DONSON RPL26 PSMD1 ZWILCH
0.0546136	13	241	2.28987	Regulation of G2/M transition of mitotic cell cycle	http://amigo.geneontology.org/amigo/term/GO:0010389	MRE11 CLSPN RAB11A PSMD11 CCND1 CEP70 CDK2 CDKN1A DONSON PCNT TUBA1A PSMD1 DYNC1H1
0.0549664	10	161	2.63669	Regulation of calcium ion transmembrane transport	http://amigo.geneontology.org/amigo/term/GO:1903169	CYBA VMP1 FKBP1A TMEM38B FMR1 AKT1 SNCA C4orf3 HTT ASPH
0.0551484	15	298	2.13678	Regulation of mRNA catabolic process	http://amigo.geneontology.org/amigo/term/GO:0061013	YBX3 ELAVL1 TNPO1 CIRBP FMR1 MYEF2 PSMD11 HBS1L FXR1 EIF4G1 PNPT1 NT5C3B AKT1 HNRNPU PSMD1
0.0555967	25	605	1.75416	Mitochondrion organization	http://amigo.geneontology.org/amigo/term/GO:0007005	DNM1L HIF1A BNIP3L VAT1 SOD2 MTERF4 BECN1 NECTIN2 NDUFA10 HIP1R PNPT1 NPEPPS AKT1 PARP1 CAMKMT SNCA ATG12 NDUFB9 SQSTM1 BNIP3 HTT ATG7 OPA1 ATG9A UQCC3
0.0556659	15	300	2.12253	G2/M transition of mitotic cell cycle	http://amigo.geneontology.org/amigo/term/GO:0000086	MRE11 CLSPN RAB11A PSMD11 CCND1 CEP70 CDK2 CDKN1A ENSA SKP2 DONSON PCNT TUBA1A PSMD1 DYNC1H1
0.0556659	2	5	16.9803	Regulation of mitochondrial RNA catabolic process	http://amigo.geneontology.org/amigo/term/GO:0000960	PNPT1 LRPPRC
0.0556659	2	5	16.9803	Selenium compound metabolic process	http://amigo.geneontology.org/amigo/term/GO:0001887	SCLY SELENOP
0.0556659	2	5	16.9803	Asparagine metabolic process	http://amigo.geneontology.org/amigo/term/GO:0006528	ASNSD1 ASRGL1
0.0556659	10	162	2.62041	Protein import into nucleus	http://amigo.geneontology.org/amigo/term/GO:0006606	ELAVL1 TNPO1 NUP93 PIK3R2 CDKN1A RPAIN IPO8 AKT1 HIKESHI NOLC1
0.0556659	2	5	16.9803	Response to iron(II) ion	http://amigo.geneontology.org/amigo/term/GO:0010040	BECN1 SNCA
0.0556659	8	112	3.03219	Synaptic vesicle exocytosis	http://amigo.geneontology.org/amigo/term/GO:0016079	PFN2 DNM1L FMR1 STX1A NCS1 PREPL SNCA SV2A
0.0556659	2	5	16.9803	Regulation of inositol 1,4,5-trisphosphate-sensitive calcium-release channel activity	http://amigo.geneontology.org/amigo/term/GO:0031585	HTT ASPH
0.0556659	41	1145	1.52007	Negative regulation of cellular protein metabolic process	http://amigo.geneontology.org/amigo/term/GO:0032269	STRAP WNK1 EIF2AK1 TMED2 FKBP1A WAC CIRBP PPM1F FMR1 PRKAR1A HBS1L PPP2R5D NNT FXR1 EIF4G1 TMEM59 PAIP2 LRP1 CDKN1A SNX6 PNPT1 TARBP2 NT5C3B AKT1 TIPRL ENSA SNCA BOD1 GPC3 EIF4E TRIP12 CTBP1 SQSTM1 OTUB1 PAK2 PRMT3 AIDA HDAC2 GMFB DDX3X DHFR
0.0556659	5	48	4.42194	Protein exit from endoplasmic reticulum	http://amigo.geneontology.org/amigo/term/GO:0032527	CD81 TMEM30A UBAC2 HSP90B1 TMEM129
0.0556659	2	5	16.9803	Negative regulation of histone ubiquitination	http://amigo.geneontology.org/amigo/term/GO:0033183	TRIP12 OTUB1
0.0556659	4	30	5.66009	Response to increased oxygen levels	http://amigo.geneontology.org/amigo/term/GO:0036296	CDKN1A BNIP3 HDAC2 ATG7
0.0556659	2	5	16.9803	Positive regulation of translation in response to endoplasmic reticulum stress	http://amigo.geneontology.org/amigo/term/GO:0036493	EIF4G1 DDX3X
0.0556659	2	5	16.9803	Apolipoprotein A-I-mediated signaling pathway	http://amigo.geneontology.org/amigo/term/GO:0038027	RHOA ITGAV
0.0556659	9	137	2.78873	Mitotic DNA integrity checkpoint signaling	http://amigo.geneontology.org/amigo/term/GO:0044774	MRE11 CLSPN CCND1 PLAGL1 CDK2 CDKN1A FANCD2 DONSON RPL26
0.0556659	5	48	4.42194	DNA-dependent DNA replication maintenance of fidelity	http://amigo.geneontology.org/amigo/term/GO:0045005	MRE11 ATRX DONSON CENPS POLE
0.0556659	2	5	16.9803	Negative regulation of sister chromatid cohesion	http://amigo.geneontology.org/amigo/term/GO:0045875	ATRX NAA10
0.0556659	2	5	16.9803	Ketone body catabolic process	http://amigo.geneontology.org/amigo/term/GO:0046952	ACAT1 OXCT1
0.0556659	7	89	3.33882	Focal adhesion assembly	http://amigo.geneontology.org/amigo/term/GO:0048041	RHOA PPM1F LRP1 CLASP2 PTK2 LIMS1 ACTG1
0.0556659	2	5	16.9803	Mitochondrial acetyl-CoA biosynthetic process from pyruvate	http://amigo.geneontology.org/amigo/term/GO:0061732	PDHA1 PDHB
0.0556659	2	5	16.9803	Minus-end-directed organelle transport along microtubule	http://amigo.geneontology.org/amigo/term/GO:0072385	RAB6A DYNC1H1
0.0556659	2	5	16.9803	Hypoxia-inducible factor-1alpha signaling pathway	http://amigo.geneontology.org/amigo/term/GO:0097411	HIF1A PDK1
0.0556659	11	188	2.48381	Organelle localization by membrane tethering	http://amigo.geneontology.org/amigo/term/GO:0140056	VMP1 STXBP2 RAB11A STX1A CEP70 TCTN3 STX16 PCNT TUBA1A AHCYL1 DYNC1H1
0.0556659	2	5	16.9803	Regulation of histone H2A K63-linked ubiquitination	http://amigo.geneontology.org/amigo/term/GO:1901314	TRIP12 OTUB1
0.0556659	2	5	16.9803	Negative regulation of histone H2A K63-linked ubiquitination	http://amigo.geneontology.org/amigo/term/GO:1901315	TRIP12 OTUB1
0.0556659	2	5	16.9803	Positive regulation of protein catabolic process in the vacuole	http://amigo.geneontology.org/amigo/term/GO:1904352	CD81 LRP1
0.0558328	8	113	3.00536	Positive regulation of endocytosis	http://amigo.geneontology.org/amigo/term/GO:0045807	AP2B1 DNM1L FMR1 LRP1 SH3GL1 SNCA GPC3 AP2M1
0.0560331	11	189	2.47067	Mitotic cell cycle checkpoint signaling	http://amigo.geneontology.org/amigo/term/GO:0007093	MRE11 CLSPN CCND1 PLAGL1 CDK2 CDKN1A FANCD2 BUB3 DONSON RPL26 ZWILCH
0.0564234	29	739	1.66586	Organic cyclic compound catabolic process	http://amigo.geneontology.org/amigo/term/GO:1901361	CSDE1 DERA BCLAF1 NSUN2 YBX3 ELAVL1 SCARB1 ACAT1 MOXD1 TNPO1 CIRBP FMR1 MYEF2 DDX5 PSMD11 HBS1L FXR1 EIF4G1 RPS6 PNPT1 LRPPRC NT5C3B AKT1 HNRNPU DFFA RPL26 PSMD1 ERI2 RPS26
0.0568457	15	301	2.11548	Response to insulin	http://amigo.geneontology.org/amigo/term/GO:0032868	SNX5 ATP6V1D SLC39A14 PIK3R2 CCND3 STAT1 SLC2A1 GOT2 AKT1 PARP1 ATP6V1B2 FADS1 ADIPOR1 MYO1C OPA1
0.0568684	36	975	1.56741	Leukocyte mediated immunity	http://amigo.geneontology.org/amigo/term/GO:0002443	FUCA2 LAMP2 MGST1 DERA GRN CYBA ATP11B RHOA STXBP2 ATP6V1D MAGT1 PSMD11 VAT1 CD81 MLEC TMEM30A CTSD YPEL5 UBR4 NECTIN2 TRPM4 GNS ACTR2 ITGAV ILF2 STOM ALDOA ARPC5 PSMD1 RAB6A TMEM179B GM2A IGF2R DYNC1H1 ATG7 DDX3X
0.0576856	19	421	1.91583	Cellular response to peptide	http://amigo.geneontology.org/amigo/term/GO:1901653	CYBA SNX5 ATP6V1D SLC39A14 PIK3R2 PRKAR1A CCND3 STAT1 LRP1 SNX6 AKT1 PARP1 ATP6V1B2 ADIPOR1 AHCYL1 PTK2 ADCY6 MYO1C OPA1
0.0585506	46	1325	1.47376	Negative regulation of gene expression	http://amigo.geneontology.org/amigo/term/GO:0010629	CSDE1 PTBP1 BCLAF1 NUP160 POLR2B YBX3 ELAVL1 TNPO1 EIF2AK1 CIRBP DDX17 HIF1A RBBP7 FMR1 NDFIP2 NUP93 MYEF2 DDX5 PSMD11 HBS1L FXR1 EIF4G1 FN1 TMEM59 PAIP2 CDK2 CDKN1A TERF2 IPO8 RPS6 PNPT1 TARBP2 TMBIM6 NT5C3B AKT1 EIF4E HNRNPU NPTN RPL26 PSMD1 PRKRA NCOR2 RPS26 TSN DDX3X DHFR
0.0590281	7	91	3.26543	Telomere maintenance via telomere lengthening	http://amigo.geneontology.org/amigo/term/GO:0010833	MRE11 CDK2 TERF2 CCT7 PARP1 NEK7 HNRNPU
0.0590281	7	91	3.26543	Selective autophagy	http://amigo.geneontology.org/amigo/term/GO:0061912	BECN1 DYNC1LI2 PCNT SQSTM1 NBR1 DYNC1H1 HTT
0.0591518	12	218	2.33673	Response to hexose	http://amigo.geneontology.org/amigo/term/GO:0009746	CYBA RHOA OXCT1 HIF1A CDK16 SLC39A14 LRP1 TRPM4 ENSA EIF2B5 ATG7 OPA1
0.0591518	3	16	7.9595	RNA interference	http://amigo.geneontology.org/amigo/term/GO:0016246	TARBP2 PRKRA TSN
0.0591518	28	710	1.67411	Aromatic compound catabolic process	http://amigo.geneontology.org/amigo/term/GO:0019439	CSDE1 DERA BCLAF1 NSUN2 YBX3 ELAVL1 ACAT1 MOXD1 TNPO1 CIRBP FMR1 MYEF2 DDX5 PSMD11 HBS1L FXR1 EIF4G1 RPS6 PNPT1 LRPPRC NT5C3B AKT1 HNRNPU DFFA RPL26 PSMD1 ERI2 RPS26
0.0591518	9	139	2.7486	Lipoprotein metabolic process	http://amigo.geneontology.org/amigo/term/GO:0042157	DPM1 PIGQ CTSD LYPLA1 LRP1 PIGT ITGAV ATG12 ATG7
0.0591518	3	16	7.9595	Chaperone-mediated autophagy	http://amigo.geneontology.org/amigo/term/GO:0061684	LAMP2 SNCA ATG7
0.0591518	4	31	5.4775	Protein localization to chromosome, telomeric region	http://amigo.geneontology.org/amigo/term/GO:0070198	ATRX TERF2 CCT7 TPP1
0.0591518	51	1505	1.43853	Cellular response to endogenous stimulus	http://amigo.geneontology.org/amigo/term/GO:0071495	PTBP1 CALCOCO1 STRAP POLR2B CYBA FECH RHOA ACTB FKBP1A SNX5 TMEM38B DDX17 ATP6V1D SLC39A14 PIK3R2 DDX5 PRKAR1A CCND3 STAT1 LRP1 BECN1 SNX6 GDF1 TRPM4 CTSL DYNC1LI2 ACTR2 AKT1 PARP1 SNCA SKP2 GPC3 ATP6V1B2 EIF4E ACSL1 HNRNPU NPTN ADIPOR1 FSTL1 MCM7 HSP90B1 AHCYL1 PTK2 LIMS1 CORO1B ADCY6 NCOR2 HDAC2 ATG7 MYO1C OPA1
0.0591518	5	49	4.3317	Negative regulation of reactive oxygen species metabolic process	http://amigo.geneontology.org/amigo/term/GO:2000378	RHOA HIF1A BECN1 AKT1 BNIP3
0.0611911	9	140	2.72897	Negative regulation of neuron projection development	http://amigo.geneontology.org/amigo/term/GO:0010977	RHOA DPYSL3 RTN4 LRP1 THOC2 ITM2C ADCY6 KREMEN1 HDAC2
0.0614822	7	92	3.22994	Regulation of telomere maintenance	http://amigo.geneontology.org/amigo/term/GO:0032204	MRE11 ATRX TERF2 CCT7 PARP1 NEK7 HNRNPU
0.0618503	60	1835	1.38803	Positive regulation of cell communication	http://amigo.geneontology.org/amigo/term/GO:0010647	PTBP1 BCLAF1 CYBA TAB2 WNK1 RHOA OXCT1 DNM1L FKBP1A SNX5 HIF1A FMR1 NDFIP2 NUP93 SLC39A14 PIK3R2 STX1A DDX5 PSMD11 CD81 RTN4 FN1 WLS PAIP2 SERP1 LRP1 BECN1 NECTIN2 GDF1 TRPM4 HIP1R TRAF7 ITM2C ARMC9 PPP2R1B CMTM3 AKT1 MCL1 PARP1 SNCA SKP2 GPC3 MTDH NPTN ADIPOR1 SQSTM1 RPL26 STK36 MAPRE2 PTK2 LIMS1 PPP1CA PSMD1 PRKRA PAK2 LITAF HTT MYO1C OPA1 DDX3X
0.0618503	10	166	2.55727	Negative regulation of cytoskeleton organization	http://amigo.geneontology.org/amigo/term/GO:0051494	PFN2 MTPN HIP1R SNCA ADD3 CLASP2 CORO1B PAK2 GMFB CAPZA2
0.062404	12	220	2.31549	Negative regulation of translation	http://amigo.geneontology.org/amigo/term/GO:0017148	EIF2AK1 CIRBP FMR1 HBS1L FXR1 EIF4G1 PAIP2 PNPT1 NT5C3B EIF4E DDX3X DHFR
0.0624289	13	248	2.22524	Response to starvation	http://amigo.geneontology.org/amigo/term/GO:0042594	LAMP2 ACAT1 USP33 OXCT1 EIF2AK1 ATP6V1D SLC2A1 CDKN1A BECN1 XPR1 ATP6V1B2 FADS1 ATG7
0.0624289	13	248	2.22524	Regulation of response to DNA damage stimulus	http://amigo.geneontology.org/amigo/term/GO:2001020	BCLAF1 TMEM161A FMR1 NSMCE4A DDX5 FXR1 TERF2 ACTR2 MCL1 PARP1 TRIP12 RPL26 OTUB1
0.0624624	56	1691	1.40582	Regulation of response to stress	http://amigo.geneontology.org/amigo/term/GO:0080134	BCLAF1 NUP160 GRN CYBA TAB2 YBX3 TMEM161A MGST2 EIF2AK1 TMED2 TYRO3 HIF1A RIOK3 FMR1 NUP93 NSMCE4A DDX5 PSMD11 PRKAR1A CD81 MVK SOD2 FXR1 EIF4G1 LANCL1 STAT1 LRP1 NECTIN2 TERF2 PNPT1 ACTR2 TARBP2 TMBIM6 AKT1 MCL1 PARP1 FANCD2 SNCA CAMK2G HIKESHI TRIP12 DDAH1 RPL26 CLASP2 OTUB1 PTK2 PSMD1 ADCY6 PAK2 KREMEN1 ACTG1 AIDA NBR1 ATG7 OPA1 DHFR
0.0625119	50	1475	1.43901	Leukocyte activation	http://amigo.geneontology.org/amigo/term/GO:0045321	FUCA2 LAMP2 MGST1 DERA GRN CYBA ATP11B RHOA TCF3 TPD52 STXBP2 FKBP1A TYRO3 ATP6V1D MAGT1 PSMD11 VAT1 PRKAR1A CD81 MLEC CCND3 TMEM30A GON4L CTSD YPEL5 CDKN1A UBR4 NECTIN2 CTSL GNS RPS6 ACTR2 ITGAV AKT1 ILF2 FANCD2 SNCA SH3KBP1 STOM ALDOA ARPC5 PSMD1 RAB6A PAK2 TMEM179B GM2A IGF2R DYNC1H1 ATG7 DDX3X
0.0630172	5	50	4.24507	Axon regeneration	http://amigo.geneontology.org/amigo/term/GO:0031103	GRN LRP1 KREMEN1 DHFR NEFL
0.0630172	15	306	2.08091	Regulation of transporter activity	http://amigo.geneontology.org/amigo/term/GO:0032409	WNK1 VMP1 ACTB FKBP1A FXYD5 FMR1 NDFIP2 FXYD6 SNCA STOM C4orf3 AHCYL1 HTT ASPH NEFL
0.0634086	28	715	1.6624	Cellular response to hormone stimulus	http://amigo.geneontology.org/amigo/term/GO:0032870	CALCOCO1 CYBA FECH RHOA SNX5 DDX17 ATP6V1D SLC39A14 PIK3R2 DDX5 PRKAR1A CCND3 STAT1 CTSL AKT1 PARP1 SKP2 ATP6V1B2 EIF4E ACSL1 HNRNPU ADIPOR1 AHCYL1 PTK2 ADCY6 NCOR2 MYO1C OPA1
0.0634086	10	167	2.54196	Regulation of G1/S transition of mitotic cell cycle	http://amigo.geneontology.org/amigo/term/GO:2000045	TCF3 CCND1 CCND3 EIF4G1 PLAGL1 CDK2 CDKN1A AKT1 RPL26 DDX3X
0.0635833	12	221	2.30501	Regulation of neuron apoptotic process	http://amigo.geneontology.org/amigo/term/GO:0043523	GRN RHOA TYRO3 HIF1A SOD2 LANCL1 LRP1 SNX6 MCL1 PARP1 SNCA NEFL
0.0642439	4	32	5.30633	Response to iron ion	http://amigo.geneontology.org/amigo/term/GO:0010039	HIF1A CCND1 BECN1 SNCA
0.0642439	4	32	5.30633	MiRNA metabolic process	http://amigo.geneontology.org/amigo/term/GO:0010586	DDX17 PNPT1 TARBP2 PRKRA
0.0642869	14	278	2.1378	Viral gene expression	http://amigo.geneontology.org/amigo/term/GO:0019080	CSDE1 PTBP1 NUP160 POLR2B GANAB EIF3D MAGT1 NUP93 USF2 RPS6 TARBP2 GALNT1 RPL26 RPS26
0.0643992	18	397	1.92471	Neuron death	http://amigo.geneontology.org/amigo/term/GO:0070997	AP2B1 GRN RHOA TYRO3 HIF1A SOD2 EIF4G1 LANCL1 LRP1 PIGT SNX6 AKT1 MCL1 PARP1 SNCA BNIP3 ATG7 NEFL
0.0650444	60	1842	1.38276	Positive regulation of signaling	http://amigo.geneontology.org/amigo/term/GO:0023056	PTBP1 BCLAF1 CYBA TAB2 WNK1 RHOA OXCT1 DNM1L FKBP1A SNX5 HIF1A FMR1 NDFIP2 NUP93 SLC39A14 PIK3R2 STX1A DDX5 PSMD11 CD81 RTN4 FN1 WLS PAIP2 SERP1 LRP1 BECN1 NECTIN2 GDF1 TRPM4 HIP1R TRAF7 ITM2C ARMC9 PPP2R1B CMTM3 AKT1 MCL1 PARP1 SNCA SKP2 GPC3 MTDH NPTN ADIPOR1 SQSTM1 RPL26 STK36 MAPRE2 PTK2 LIMS1 PPP1CA PSMD1 PRKRA PAK2 LITAF HTT MYO1C OPA1 DDX3X
0.0650927	13	250	2.20743	Regulation of cell cycle G2/M phase transition	http://amigo.geneontology.org/amigo/term/GO:1902749	MRE11 CLSPN RAB11A PSMD11 CCND1 CEP70 CDK2 CDKN1A DONSON PCNT TUBA1A PSMD1 DYNC1H1
0.0667104	7	94	3.16122	Regulation of stress fiber assembly	http://amigo.geneontology.org/amigo/term/GO:0051492	RHOA PFN2 PPM1F CLASP2 PAK2 ACTG1 EVL
0.0670785	3	17	7.49129	Positive regulation of systemic arterial blood pressure	http://amigo.geneontology.org/amigo/term/GO:0003084	CYBA WNK1 RHOA
0.0670785	8	118	2.87801	Cotranslational protein targeting to membrane	http://amigo.geneontology.org/amigo/term/GO:0006613	SEC62 SEC61A1 SSR1 RPS6 RPL26 SRP72 SRPRA RPS26
0.0670785	3	17	7.49129	Long-chain fatty acid import into cell	http://amigo.geneontology.org/amigo/term/GO:0044539	SLC2A1 AKT1 ACSL1
0.0670785	3	17	7.49129	Modification of postsynaptic structure	http://amigo.geneontology.org/amigo/term/GO:0099010	RHOA PFN2 CAMKV
0.0670785	3	17	7.49129	Lipid import into cell	http://amigo.geneontology.org/amigo/term/GO:0140354	SLC2A1 AKT1 ACSL1
0.0670785	12	223	2.28434	Alpha-amino acid metabolic process	http://amigo.geneontology.org/amigo/term/GO:1901605	ACAT1 MTHFD1 GLS GOT2 SCLY PSAT1 ASNSD1 DDAH1 ASRGL1 DHFR2 DHFR CBSL
0.0672344	17	369	1.95572	Mitotic nuclear division	http://amigo.geneontology.org/amigo/term/GO:0140014	NUP160 RHOA ATRX STAG2 NAA10 NUP93 RAB11A SMC4 NAA50 BECN1 BOD1 HNRNPU BUB3 CLASP2 UBE2E1 ANKLE2 PRC1
0.0679299	18	400	1.91028	RNA splicing, via transesterification reactions with bulged adenosine as nucleophile	http://amigo.geneontology.org/amigo/term/GO:0000377	PTBP1 STRAP POLR2B CELF2 ELAVL1 PAPOLA CIRBP DDX17 PNN FMR1 DDX5 FXR1 WDR77 SRSF1 TXNL4A HNRNPU SON CPSF4
0.0679299	18	400	1.91028	MRNA splicing, via spliceosome	http://amigo.geneontology.org/amigo/term/GO:0000398	PTBP1 STRAP POLR2B CELF2 ELAVL1 PAPOLA CIRBP DDX17 PNN FMR1 DDX5 FXR1 WDR77 SRSF1 TXNL4A HNRNPU SON CPSF4
0.0692742	10	170	2.4971	Regulation of protein dephosphorylation	http://amigo.geneontology.org/amigo/term/GO:0035304	PTBP1 FKBP1A PPP2R5D PPP2R1B TIPRL ENSA BOD1 HSP90B1 ANKLE2 HTT
0.0692742	9	144	2.65317	Regulation of phosphoprotein phosphatase activity	http://amigo.geneontology.org/amigo/term/GO:0043666	FKBP1A PPP2R5D PPP2R1B TIPRL ENSA BOD1 HSP90B1 ANKLE2 HTT
0.0693688	8	119	2.85383	DNA duplex unwinding	http://amigo.geneontology.org/amigo/term/GO:0032508	RECQL MRE11 ATRX GTF2H3 RFC5 PARP1 MCM7 DDX3X
0.0693931	11	197	2.37034	Membrane docking	http://amigo.geneontology.org/amigo/term/GO:0022406	VMP1 STXBP2 RAB11A STX1A CEP70 TCTN3 STX16 PCNT TUBA1A AHCYL1 DYNC1H1
0.0694173	4	33	5.14553	Negative regulation of protein localization to membrane	http://amigo.geneontology.org/amigo/term/GO:1905476	TMEM59 LYPLA1 CLTC AP2M1
0.0694456	24	591	1.72388	Positive regulation of catabolic process	http://amigo.geneontology.org/amigo/term/GO:0009896	SNX1 WAC HIF1A FMR1 BNIP3L CD81 HBS1L NNT CSNK1A1 TMEM59 LRP1 BECN1 PNPT1 NT5C3B AKT1 VGLL4 SNCA GPC3 MTDH PTK2 BNIP3 RNF41 HTT ATG7
0.0694619	15	311	2.04746	Cell cycle G2/M phase transition	http://amigo.geneontology.org/amigo/term/GO:0044839	MRE11 CLSPN RAB11A PSMD11 CCND1 CEP70 CDK2 CDKN1A ENSA SKP2 DONSON PCNT TUBA1A PSMD1 DYNC1H1
0.0699377	12	225	2.26403	Sister chromatid segregation	http://amigo.geneontology.org/amigo/term/GO:0000819	MRE11 ATRX STAG2 NAA10 RAB11A SMC4 NAA50 BECN1 BOD1 HNRNPU BUB3 PRC1
0.0704098	19	433	1.86273	Protein targeting	http://amigo.geneontology.org/amigo/term/GO:0006605	LAMP2 SEC62 SEC61A1 ZFAND6 BNIP3L GNPTAB PEX7 MTERF4 SSR1 RPS6 NPEPPS STOM RPL26 SRP72 SRPRA AP3M1 RPS26 MYO1C PEX26
0.0706407	5	52	4.08179	Lactation	http://amigo.geneontology.org/amigo/term/GO:0007595	HIF1A USF2 CCND1 GOT2 NCOR2
0.0707756	10	171	2.48249	Morphogenesis of a polarized epithelium	http://amigo.geneontology.org/amigo/term/GO:0001738	AP2B1 RHOA ACTB PSMD11 IFT20 CLTC GPC3 AP2M1 PSMD1 ACTG1
0.0707756	10	171	2.48249	Regulation of mitochondrion organization	http://amigo.geneontology.org/amigo/term/GO:0010821	DNM1L HIF1A BNIP3L VAT1 HIP1R AKT1 SQSTM1 BNIP3 HTT OPA1
0.0707756	27	691	1.65871	Heterocycle catabolic process	http://amigo.geneontology.org/amigo/term/GO:0046700	CSDE1 DERA BCLAF1 NSUN2 YBX3 ELAVL1 ACAT1 TNPO1 CIRBP FMR1 MYEF2 DDX5 PSMD11 HBS1L FXR1 EIF4G1 RPS6 PNPT1 LRPPRC NT5C3B AKT1 HNRNPU DFFA RPL26 PSMD1 ERI2 RPS26
0.0707756	27	691	1.65871	Cellular response to organonitrogen compound	http://amigo.geneontology.org/amigo/term/GO:0071417	CYBA ACTB SNX5 TMEM38B ATP6V1D SLC39A14 PIK3R2 PRKAR1A CCND3 STAT1 LRP1 SNX6 TRPM4 ACTR2 AKT1 PARP1 SNCA ATP6V1B2 ADIPOR1 HSP90B1 AHCYL1 PTK2 ADCY6 HDAC2 ATG7 MYO1C OPA1
0.0712472	18	403	1.89606	RNA splicing, via transesterification reactions	http://amigo.geneontology.org/amigo/term/GO:0000375	PTBP1 STRAP POLR2B CELF2 ELAVL1 PAPOLA CIRBP DDX17 PNN FMR1 DDX5 FXR1 WDR77 SRSF1 TXNL4A HNRNPU SON CPSF4
0.0714892	7	96	3.09536	Retrograde vesicle-mediated transport, Golgi to endoplasmic reticulum	http://amigo.geneontology.org/amigo/term/GO:0006890	TMED2 ERGIC2 ARCN1 COG4 COPG2 RAB6A HTT
0.071837	10	172	2.46806	DNA damage checkpoint signaling	http://amigo.geneontology.org/amigo/term/GO:0000077	MRE11 CLSPN CCND1 PLAGL1 CDK2 CDKN1A TIPRL FANCD2 DONSON RPL26
0.071837	2	6	14.1502	Mitochondrial RNA catabolic process	http://amigo.geneontology.org/amigo/term/GO:0000957	PNPT1 LRPPRC
0.071837	10	172	2.46806	Vacuolar transport	http://amigo.geneontology.org/amigo/term/GO:0007034	LAMP2 VTA1 GRN NDFIP2 GNPTAB LRP1 BECN1 RNF157 AP3M1 IGF2R
0.071837	2	6	14.1502	Homoserine metabolic process	http://amigo.geneontology.org/amigo/term/GO:0009092	MTHFD1 CBSL
0.071837	2	6	14.1502	Regulation of long-chain fatty acid import across plasma membrane	http://amigo.geneontology.org/amigo/term/GO:0010746	AKT1 ACSL1
0.071837	2	6	14.1502	Transsulfuration	http://amigo.geneontology.org/amigo/term/GO:0019346	MTHFD1 CBSL
0.071837	13	255	2.16415	Negative regulation of kinase activity	http://amigo.geneontology.org/amigo/term/GO:0033673	WNK1 PPM1F PRKAR1A CDKN1A SNX6 TARBP2 AKT1 SNCA HNRNPU COX11 PAK2 AIDA GMFB
0.071837	2	6	14.1502	Mitochondrial protein catabolic process	http://amigo.geneontology.org/amigo/term/GO:0035694	BNIP3L BNIP3
0.071837	2	6	14.1502	Late nucleophagy	http://amigo.geneontology.org/amigo/term/GO:0044805	ATG7 ATG9A
0.071837	45	1313	1.4549	Cellular response to oxygen-containing compound	http://amigo.geneontology.org/amigo/term/GO:1901701	MGST1 CYBA SMARCD1 FECH RHOA RDH11 SCARB1 ACTB OXCT1 DNM1L SNX5 ATP6V1D HIF1A CDK16 SLC39A14 PIK3R2 PRKAR1A SOD2 CCND3 STAT1 AKR1A1 CDK2 LRP1 BECN1 SNX6 TRPM4 ACTR2 ESD AKT1 PARP1 SNCA ATP6V1B2 MTDH EIF4E ADIPOR1 HSP90B1 AHCYL1 PTK2 ADCY6 BNIP3 LITAF HDAC2 MYO1C OPA1 DHFR
0.071837	2	6	14.1502	Regulation of lysosome organization	http://amigo.geneontology.org/amigo/term/GO:1905671	GRN BECN1
0.071837	10	172	2.46806	Regulation of extrinsic apoptotic signaling pathway	http://amigo.geneontology.org/amigo/term/GO:2001236	STRADB ITM2C PPP2R1B ITGAV AKT1 MCL1 PPP1CA PAK2 HTT DDX3X
0.072905	22	531	1.75878	Nuclear division	http://amigo.geneontology.org/amigo/term/GO:0000280	MRE11 NUP160 RHOA ATRX STAG2 NAA10 NUP93 RAB11A PRKAR1A SMC4 NAA50 BECN1 ACTR2 FANCD2 BOD1 HNRNPU BUB3 CLASP2 UBE2E1 CENPS ANKLE2 PRC1
0.072905	8	121	2.80665	MRNA export from nucleus	http://amigo.geneontology.org/amigo/term/GO:0006406	NUP160 NSUN2 POLDIP3 NUP93 THOC2 SRSF1 EIF4E CPSF4
0.072905	8	121	2.80665	MRNA-containing ribonucleoprotein complex export from nucleus	http://amigo.geneontology.org/amigo/term/GO:0071427	NUP160 NSUN2 POLDIP3 NUP93 THOC2 SRSF1 EIF4E CPSF4
0.0734532	3	18	7.07511	Positive regulation of neurotransmitter secretion	http://amigo.geneontology.org/amigo/term/GO:0001956	DNM1L STX1A SNCA
0.0734532	3	18	7.07511	Axonal transport of mitochondrion	http://amigo.geneontology.org/amigo/term/GO:0019896	HIF1A OPA1 NEFL
0.0734532	10	173	2.45379	RNA 3 -end processing	http://amigo.geneontology.org/amigo/term/GO:0031123	PAPOLA POLDIP3 PABPC1L THOC2 SRSF1 PNPT1 RPRD1A CPSF4 AHCYL1 ERI2
0.0734532	7	97	3.06345	Protein localization to chromosome	http://amigo.geneontology.org/amigo/term/GO:0034502	ATRX TERF2 CCT7 BOD1 BUB3 TPP1 ZWILCH
0.0734532	3	18	7.07511	Regulation of translational initiation in response to stress	http://amigo.geneontology.org/amigo/term/GO:0043558	EIF2AK1 TMED2 PPP1CA
0.0734532	3	18	7.07511	Clathrin coat assembly	http://amigo.geneontology.org/amigo/term/GO:0048268	AP2B1 HIP1R CLTC
0.0734532	3	18	7.07511	Regulation of synaptic vesicle endocytosis	http://amigo.geneontology.org/amigo/term/GO:1900242	DNM1L SH3GL1 AP2M1
0.0734532	5	53	4.00478	Positive regulation of cell cycle G1/S phase transition	http://amigo.geneontology.org/amigo/term/GO:1902808	CCND1 CCND3 EIF4G1 AKT1 DDX3X
0.0734532	3	18	7.07511	Positive regulation of reactive oxygen species biosynthetic process	http://amigo.geneontology.org/amigo/term/GO:1903428	CYBA CLCN3 SOD2
0.0734532	4	34	4.99419	Positive regulation of cyclin-dependent protein kinase activity	http://amigo.geneontology.org/amigo/term/GO:1904031	CCND1 CCND3 CDKN1A AKT1
0.0735702	24	597	1.70656	Positive regulation of cellular component biogenesis	http://amigo.geneontology.org/amigo/term/GO:0044089	RHOA PFN2 PPM1F FMR1 GTF2H3 DPYSL3 EIF4G1 BECN1 HIP1R ACTR2 G3BP2 PARP1 SNCA GPM6A ARPC5 CLASP2 LIMS1 CORO1B EVL GMFB DYNC1H1 HTT MYO1C DDX3X
0.0752685	54	1644	1.39436	Positive regulation of signal transduction	http://amigo.geneontology.org/amigo/term/GO:0009967	PTBP1 BCLAF1 CYBA TAB2 WNK1 RHOA DNM1L FKBP1A SNX5 HIF1A NDFIP2 NUP93 SLC39A14 PIK3R2 STX1A DDX5 PSMD11 CD81 RTN4 FN1 WLS LRP1 BECN1 NECTIN2 GDF1 TRPM4 HIP1R TRAF7 ITM2C ARMC9 PPP2R1B CMTM3 AKT1 MCL1 PARP1 SKP2 GPC3 MTDH NPTN ADIPOR1 RPL26 STK36 MAPRE2 PTK2 LIMS1 PPP1CA PSMD1 PRKRA PAK2 LITAF HTT MYO1C OPA1 DDX3X
0.0752685	12	229	2.22449	Regulation of protein ubiquitination	http://amigo.geneontology.org/amigo/term/GO:0031396	FKBP1A NDFIP2 FANCI AKT1 SKP2 TRIP12 SQSTM1 OTUB1 CENPS PRMT3 DDX3X PDCD6
0.0758169	7	98	3.03219	Vesicle targeting	http://amigo.geneontology.org/amigo/term/GO:0006903	TMED2 CNIH1 SEC23A SEC31A CLASP2 FAM91A1 PDCD6
0.0758169	6	75	3.39605	Lysosome organization	http://amigo.geneontology.org/amigo/term/GO:0007040	GRN NAGLU GNPTAB BECN1 CLN6 TPP1
0.0758169	6	75	3.39605	Lytic vacuole organization	http://amigo.geneontology.org/amigo/term/GO:0080171	GRN NAGLU GNPTAB BECN1 CLN6 TPP1
0.0758842	27	698	1.64207	Cellular nitrogen compound catabolic process	http://amigo.geneontology.org/amigo/term/GO:0044270	CSDE1 DERA BCLAF1 NSUN2 YBX3 ELAVL1 ACAT1 TNPO1 CIRBP FMR1 MYEF2 DDX5 PSMD11 HBS1L FXR1 EIF4G1 RPS6 PNPT1 LRPPRC NT5C3B AKT1 HNRNPU DFFA RPL26 PSMD1 ERI2 RPS26
0.0793187	4	35	4.8515	Glutamine family amino acid catabolic process	http://amigo.geneontology.org/amigo/term/GO:0009065	GLS GOT2 DDAH1 ASRGL1
0.0793187	9	149	2.56413	Negative regulation of neuron apoptotic process	http://amigo.geneontology.org/amigo/term/GO:0043524	GRN RHOA TYRO3 HIF1A SOD2 LRP1 SNX6 SNCA NEFL
0.0793187	4	35	4.8515	Neuron cellular homeostasis	http://amigo.geneontology.org/amigo/term/GO:0070050	TYRO3 NCS1 CLCN3 NELL2
0.0811549	8	124	2.73875	DNA geometric change	http://amigo.geneontology.org/amigo/term/GO:0032392	RECQL MRE11 ATRX GTF2H3 RFC5 PARP1 MCM7 DDX3X
0.0820435	9	150	2.54704	Insulin receptor signaling pathway	http://amigo.geneontology.org/amigo/term/GO:0008286	SNX5 ATP6V1D SLC39A14 PIK3R2 CCND3 AKT1 ATP6V1B2 ADIPOR1 OPA1
0.0820435	37	1045	1.50304	Neuron projection development	http://amigo.geneontology.org/amigo/term/GO:0031175	GRN MAP4 RHOA ACTB USP33 DNM1L LAMB1 FMR1 CDK16 RAB11A NCS1 IFT20 TMEM30A DPYSL3 RTN4 FN1 LRP1 THOC2 ITM2C ACTR2 RNF157 AKT1 SH3KBP1 CAMK2G GPM6A NPTN CLASP2 PTK2 ALCAM ADCY6 PAK2 KREMEN1 EVL HDAC2 OPA1 DHFR NEFL
0.0821216	13	261	2.1144	Protein complex oligomerization	http://amigo.geneontology.org/amigo/term/GO:0051259	ELAVL1 DNM1L ASIC1 SOD2 GLS TRPM4 PNPT1 G3BP2 SNCA ALDOA MAT2A EVL OPA1
0.0821216	13	261	2.1144	Regulation of protein modification by small protein conjugation or removal	http://amigo.geneontology.org/amigo/term/GO:1903320	FKBP1A HIF1A NDFIP2 FANCI AKT1 SKP2 TRIP12 SQSTM1 OTUB1 CENPS PRMT3 DDX3X PDCD6
0.0823913	5	55	3.85915	Negative regulation of mitochondrion organization	http://amigo.geneontology.org/amigo/term/GO:0010823	DNM1L VAT1 AKT1 BNIP3 OPA1
0.0823913	18	412	1.85464	Regulation of supramolecular fiber organization	http://amigo.geneontology.org/amigo/term/GO:1902903	RHOA PFN2 PPM1F MTPN HIP1R ACTR2 SNCA ADD3 VBP1 ARPC5 CLASP2 CORO1B PAK2 ACTG1 EVL GMFB MYO1C CAPZA2
0.0823913	5	55	3.85915	Reactive oxygen species biosynthetic process	http://amigo.geneontology.org/amigo/term/GO:1903409	CYBA RHOA CLCN3 SOD2 SNCA
0.0825218	7	100	2.97155	Body fluid secretion	http://amigo.geneontology.org/amigo/term/GO:0007589	CYBA WNK1 HIF1A USF2 CCND1 GOT2 NCOR2
0.0830248	3	19	6.70273	Synaptic vesicle priming	http://amigo.geneontology.org/amigo/term/GO:0016082	STX1A SNCA SV2A
0.0842194	36	1013	1.50861	Positive regulation of transport	http://amigo.geneontology.org/amigo/term/GO:0051050	AP2B1 CYBA WNK1 VMP1 ACTB OXCT1 DNM1L SNX5 HIF1A FMR1 PIK3R2 STX1A NCS1 CD81 TMEM30A WLS SERP1 LRP1 TRPM4 HIP1R NPEPPS SH3GL1 AKT1 SNCA GPC3 STOM ACSL1 PCNT AP2M1 CLASP2 TUB AHCYL1 DYNC1H1 HTT MYO1C ASPH
0.0842194	33	909	1.54111	Inorganic ion transmembrane transport	http://amigo.geneontology.org/amigo/term/GO:0098660	COX15 CYBA SEC61A1 WNK1 VMP1 SLC25A3 FKBP1A FXYD5 TMEM38B ATP6V1D FMR1 MAGT1 SLC39A14 NCS1 CLCN3 ASIC1 NNT ABCC5 TRPM4 FXYD6 ITGAV AKT1 XPR1 SNCA ATP6V1B2 STOM GPM6A C4orf3 SLC25A30 COX5A HTT ASPH OPA1
0.0844485	25	639	1.66082	DNA repair	http://amigo.geneontology.org/amigo/term/GO:0006281	RECQL MRE11 POLR2B TMEM161A ATRX CLSPN USP10 NSMCE4A GTF2H3 RFC5 CDK2 RPAIN TERF2 ACTR2 FANCI PARP1 COPS7B FANCD2 TRIP12 MCM7 PCLAF OTUB1 CENPS POLE HMGN1
0.0847075	16	352	1.92958	Negative regulation of protein phosphorylation	http://amigo.geneontology.org/amigo/term/GO:0001933	STRAP WNK1 TMED2 PPM1F PRKAR1A PPP2R5D NNT EIF4G1 CDKN1A SNX6 TARBP2 AKT1 SNCA PAK2 AIDA GMFB
0.0850305	54	1658	1.38259	Cell activation	http://amigo.geneontology.org/amigo/term/GO:0001775	FUCA2 LAMP2 MGST1 DERA GRN CYBA ATP11B RHOA TCF3 ACTB TPD52 STXBP2 FKBP1A TYRO3 ATP6V1D MAGT1 PSMD11 VAT1 PRKAR1A CD81 MLEC CCND3 TMEM30A FN1 GON4L CTSD YPEL5 LRP1 CDKN1A UBR4 NECTIN2 CTSL GNS RPS6 ACTR2 ITGAV AKT1 ILF2 FANCD2 SNCA SH3KBP1 STOM ALDOA ARPC5 PSMD1 RAB6A PAK2 ACTG1 TMEM179B GM2A IGF2R DYNC1H1 ATG7 DDX3X
0.0852899	4	36	4.71674	Receptor catabolic process	http://amigo.geneontology.org/amigo/term/GO:0032801	AP2B1 BECN1 CLTC AP2M1
0.0852899	4	36	4.71674	Low-density lipoprotein particle clearance	http://amigo.geneontology.org/amigo/term/GO:0034383	AP2B1 SCARB1 CLTC AP2M1
0.0857157	11	206	2.26678	Response to unfolded protein	http://amigo.geneontology.org/amigo/term/GO:0006986	TMED2 CCND1 SERP1 SSR1 TOR1B SEC31A TMBIM6 TPP1 HSP90B1 TMEM129 SRPRA
0.0857209	19	446	1.80844	Regulation of cell growth	http://amigo.geneontology.org/amigo/term/GO:0001558	CYBA RHOA NDRG3 RBBP7 RAB11A MTPN TMEM97 EIF4G1 RTN4 FN1 LRP1 CDKN1A RNF157 AKT1 VGLL4 EI24 ADIPOR1 CLASP2 DDX3X
0.0864767	14	293	2.02836	Regulation of transmembrane transporter activity	http://amigo.geneontology.org/amigo/term/GO:0022898	WNK1 VMP1 ACTB FKBP1A FXYD5 FMR1 FXYD6 SNCA STOM C4orf3 AHCYL1 HTT ASPH NEFL
0.0864767	31	843	1.56106	Inorganic cation transmembrane transport	http://amigo.geneontology.org/amigo/term/GO:0098662	COX15 CYBA SEC61A1 WNK1 VMP1 SLC25A3 FKBP1A FXYD5 TMEM38B ATP6V1D FMR1 MAGT1 SLC39A14 NCS1 CLCN3 ASIC1 NNT ABCC5 TRPM4 FXYD6 ITGAV AKT1 SNCA ATP6V1B2 STOM GPM6A C4orf3 COX5A HTT ASPH OPA1
0.0868669	10	179	2.37154	Response to nutrient	http://amigo.geneontology.org/amigo/term/GO:0007584	OXCT1 USF2 CCND1 SOD2 NNT STAT1 BECN1 ENSA FADS1 ACSL1
0.0868669	10	179	2.37154	Positive regulation of cell growth	http://amigo.geneontology.org/amigo/term/GO:0030307	CYBA RHOA RAB11A MTPN EIF4G1 FN1 LRP1 RNF157 AKT1 DDX3X
0.0868947	13	264	2.09037	Response to toxic substance	http://amigo.geneontology.org/amigo/term/GO:0009636	MGST1 FECH RDH11 MGST2 SOD2 NNT AKR1A1 CDKN1A PXDN ESD SELENOW DHFR NEFL
0.0868947	13	264	2.09037	Cellular response to nutrient levels	http://amigo.geneontology.org/amigo/term/GO:0031669	LAMP2 USP33 DNM1L ATP6V1D USF2 EIF4G1 SLC2A1 CDKN1A BECN1 XPR1 ATP6V1B2 FADS1 ATG7
0.0868947	26	675	1.63514	Monocarboxylic acid metabolic process	http://amigo.geneontology.org/amigo/term/GO:0032787	NUP160 MSMO1 ACAT1 ME2 CRAT HIF1A NUP93 ERLIN1 AKR1A1 LYPLA1 GOT2 IVD PDHA1 OSBPL1A AKT1 SCD5 SNCA HSD17B12 FADS1 ALDOA ACSL1 PDK1 ABHD3 ADIPOR1 PDHB ACAD11
0.0868947	6	78	3.26543	Mitotic spindle assembly	http://amigo.geneontology.org/amigo/term/GO:0090307	RHOA STAG2 RAB11A HNRNPU CLASP2 PRC1
0.0873171	11	207	2.25583	DNA biosynthetic process	http://amigo.geneontology.org/amigo/term/GO:0071897	MRE11 USP10 RFC5 CDK2 CDKN1A TERF2 CCT7 NEK7 HNRNPU PCLAF POLE
0.0878263	14	294	2.02146	Cellular response to extracellular stimulus	http://amigo.geneontology.org/amigo/term/GO:0031668	LAMP2 USP33 DNM1L ATP6V1D USF2 EIF4G1 SLC2A1 CDKN1A BECN1 XPR1 SKP2 ATP6V1B2 FADS1 ATG7
0.0884277	7	102	2.91328	Regulation of actomyosin structure organization	http://amigo.geneontology.org/amigo/term/GO:0110020	RHOA PFN2 PPM1F CLASP2 PAK2 ACTG1 EVL
0.0884277	7	102	2.91328	Glycosyl compound metabolic process	http://amigo.geneontology.org/amigo/term/GO:1901657	FUCA2 DERA ERH NME4 AKR1A1 PRPS1 DHFR2
0.0887122	2	7	12.1288	Regulation of mitotic recombination	http://amigo.geneontology.org/amigo/term/GO:0000019	MRE11 TERF2
0.0887122	2	7	12.1288	Columnar/cuboidal epithelial cell maturation	http://amigo.geneontology.org/amigo/term/GO:0002069	HIF1A CDKN1A
0.0887122	2	7	12.1288	C-terminal protein lipidation	http://amigo.geneontology.org/amigo/term/GO:0006501	ATG12 ATG7
0.0887122	2	7	12.1288	Glycine biosynthetic process	http://amigo.geneontology.org/amigo/term/GO:0006545	DHFR2 DHFR
0.0887122	2	7	12.1288	Ribonucleoside diphosphate biosynthetic process	http://amigo.geneontology.org/amigo/term/GO:0009188	AK3 CMPK1
0.0887122	2	7	12.1288	Posttranslational protein targeting to membrane, translocation	http://amigo.geneontology.org/amigo/term/GO:0031204	SEC62 SEC61A1
0.0887122	10	180	2.35837	DNA integrity checkpoint signaling	http://amigo.geneontology.org/amigo/term/GO:0031570	MRE11 CLSPN CCND1 PLAGL1 CDK2 CDKN1A TIPRL FANCD2 DONSON RPL26
0.0887122	35	985	1.5084	Growth	http://amigo.geneontology.org/amigo/term/GO:0040007	CYBA YBX3 RHOA ATRX TMED2 TMEM38B PPM1F HIF1A NDRG3 RBBP7 RAB11A MTPN PRKAR1A TMEM97 CD81 EIF4G1 RTN4 FN1 SERP1 LRP1 CDKN1A PNPT1 RNF157 AKT1 ETNK2 VGLL4 GPC3 EI24 ADIPOR1 CLASP2 ALCAM UBE2E3 PAK2 DDX3X SELENOP
0.0887122	2	7	12.1288	Post-embryonic eye morphogenesis	http://amigo.geneontology.org/amigo/term/GO:0048050	EFEMP1 HMGN1
0.0887122	2	7	12.1288	Histone H2A K63-linked ubiquitination	http://amigo.geneontology.org/amigo/term/GO:0070535	TRIP12 OTUB1
0.0887122	2	7	12.1288	Hydrogen sulfide metabolic process	http://amigo.geneontology.org/amigo/term/GO:0070813	ETHE1 CBSL
0.0887122	2	7	12.1288	Negative regulation of oxidative phosphorylation	http://amigo.geneontology.org/amigo/term/GO:0090324	RHOA SNCA
0.0887122	2	7	12.1288	Negative regulation of ruffle assembly	http://amigo.geneontology.org/amigo/term/GO:1900028	PFN2 EVL
0.0887122	2	7	12.1288	Response to aldosterone	http://amigo.geneontology.org/amigo/term/GO:1904044	CYBA PARP1
0.0887122	2	7	12.1288	Mitochondrion-endoplasmic reticulum membrane tethering	http://amigo.geneontology.org/amigo/term/GO:1990456	VMP1 AHCYL1
0.0887122	2	7	12.1288	Regulation of entry of bacterium into host cell	http://amigo.geneontology.org/amigo/term/GO:2000535	FUCA2 ITGAV
0.0887375	4	37	4.58926	Cytoplasmic translational initiation	http://amigo.geneontology.org/amigo/term/GO:0002183	EIF3D EIF3J EIF4G1 EIF2S3
0.0887375	3	20	6.3676	Nucleosome disassembly	http://amigo.geneontology.org/amigo/term/GO:0006337	SMARCD1 SMARCE1 SMARCD2
0.0887375	6	79	3.2241	Telomere maintenance via telomerase	http://amigo.geneontology.org/amigo/term/GO:0007004	MRE11 CDK2 TERF2 CCT7 NEK7 HNRNPU
0.0887375	5	57	3.72374	Response to gamma radiation	http://amigo.geneontology.org/amigo/term/GO:0010332	CYBA CDKN1A PARP1 FANCD2 RPL26
0.0887375	6	79	3.2241	Response to activity	http://amigo.geneontology.org/amigo/term/GO:0014823	CYBA OXCT1 HIF1A SOD2 GOT2 OPA1
0.0887375	5	57	3.72374	Production of miRNAs involved in gene silencing by miRNA	http://amigo.geneontology.org/amigo/term/GO:0035196	DDX5 TARBP2 PRKRA NCOR2 DDX3X
0.0887375	4	37	4.58926	Positive regulation of insulin secretion involved in cellular response to glucose stimulus	http://amigo.geneontology.org/amigo/term/GO:0035774	OXCT1 HIF1A LRP1 TRPM4
0.0887375	3	20	6.3676	Negative regulation of translational initiation	http://amigo.geneontology.org/amigo/term/GO:0045947	EIF2AK1 FMR1 PAIP2
0.0887375	3	20	6.3676	Tetrahydrofolate metabolic process	http://amigo.geneontology.org/amigo/term/GO:0046653	MTHFD1 DHFR2 DHFR
0.0887375	3	20	6.3676	Folic acid metabolic process	http://amigo.geneontology.org/amigo/term/GO:0046655	MTHFD1 DHFR2 DHFR
0.0887375	5	57	3.72374	Platelet-derived growth factor receptor signaling pathway	http://amigo.geneontology.org/amigo/term/GO:0048008	IFT20 LRP1 HIP1R SNCA CLASP2
0.0887375	3	20	6.3676	Positive regulation of dendritic spine morphogenesis	http://amigo.geneontology.org/amigo/term/GO:0061003	DNM1L ACTR2 OPA1
0.0887375	3	20	6.3676	Mitochondrion morphogenesis	http://amigo.geneontology.org/amigo/term/GO:0070584	DNM1L PNPT1 OPA1
0.0887375	3	20	6.3676	Negative regulation of oxidative stress-induced intrinsic apoptotic signaling pathway	http://amigo.geneontology.org/amigo/term/GO:1902176	HIF1A SOD2 AKT1
0.0887375	3	20	6.3676	Negative regulation of peptidyl-lysine acetylation	http://amigo.geneontology.org/amigo/term/GO:2000757	SNCA CTBP1 HDAC2
0.089137	16	357	1.90255	Regulation of neuron death	http://amigo.geneontology.org/amigo/term/GO:1901214	AP2B1 GRN RHOA TYRO3 HIF1A SOD2 EIF4G1 LANCL1 LRP1 SNX6 AKT1 MCL1 PARP1 SNCA ATG7 NEFL
0.0895527	20	483	1.75779	Response to radiation	http://amigo.geneontology.org/amigo/term/GO:0009314	CYBA TMEM161A FECH CIRBP HIF1A FMR1 IFT20 CCND1 SOD2 CDKN1A RPAIN AKT1 PARP1 CAMKMT FANCD2 NPTN RPL26 PCLAF PPP1CA HMGN1
0.0902274	33	919	1.52434	Supramolecular fiber organization	http://amigo.geneontology.org/amigo/term/GO:0097435	RHOA PFN2 FKBP1A PPM1F PLS3 RAB11A MTPN PRKAR1A DPYSL3 CALD1 PXDN HIP1R ACTR2 TPM3 SNCA SH3KBP1 ADD3 ALDOA VBP1 ARPC5 CLASP2 RHOBTB3 HSP90B1 TPM4 CORO1B PAK2 ACTG1 EVL GMFB DYNC1H1 MYO1C CAPZA2 NEFL
0.0902648	14	297	2.00104	Receptor-mediated endocytosis	http://amigo.geneontology.org/amigo/term/GO:0006898	AP2B1 SNX1 SCARB1 FMR1 CD81 LRP1 HIP1R CTSL ITGAV CLTC SNCA AP2M1 HSP90B1 IGF2R
0.0918884	7	104	2.85726	Autophagosome assembly	http://amigo.geneontology.org/amigo/term/GO:0000045	VMP1 IFT20 BECN1 ATG12 ATG16L2 ATG7 ATG9A
0.0918884	12	239	2.13141	Actin polymerization or depolymerization	http://amigo.geneontology.org/amigo/term/GO:0008154	RHOA PFN2 MTPN HIP1R ACTR2 ADD3 ARPC5 CORO1B EVL GMFB MYO1C CAPZA2
0.0918884	7	104	2.85726	Regulation of calcium ion transport into cytosol	http://amigo.geneontology.org/amigo/term/GO:0010522	CYBA FKBP1A TMEM38B TMBIM6 SNCA HTT ASPH
0.0918884	21	517	1.7243	Positive regulation of cellular catabolic process	http://amigo.geneontology.org/amigo/term/GO:0031331	WAC HIF1A FMR1 BNIP3L CD81 HBS1L NNT CSNK1A1 TMEM59 LRP1 BECN1 PNPT1 NT5C3B AKT1 VGLL4 SNCA MTDH PTK2 BNIP3 HTT ATG7
0.0918884	8	129	2.6326	Receptor internalization	http://amigo.geneontology.org/amigo/term/GO:0031623	AP2B1 SNX1 FMR1 CD81 LRP1 CLTC SNCA AP2M1
0.0918884	12	239	2.13141	Mesenchymal cell differentiation	http://amigo.geneontology.org/amigo/term/GO:0048762	STRAP DDX17 HIF1A DDX5 RTN4 FN1 STAT1 ADIPOR1 CLASP2 NOLC1 HDAC2 PDCD6
0.0918884	18	421	1.81499	Establishment of protein localization to membrane	http://amigo.geneontology.org/amigo/term/GO:0090150	SEC62 SEC61A1 RAB11A STX1A SERP1 LYPLA1 SSR1 EMC3 RPS6 PREPL STOM RPL26 BBS1 SRP72 SRPRA RPS26 MYO1C PEX26
0.0925679	5	58	3.65954	Neuron projection regeneration	http://amigo.geneontology.org/amigo/term/GO:0031102	GRN LRP1 KREMEN1 DHFR NEFL
0.0925679	5	58	3.65954	Hydrogen peroxide metabolic process	http://amigo.geneontology.org/amigo/term/GO:0042743	CYBA SOD2 NNT PXDN SNCA
0.0925679	5	58	3.65954	Regulation of extrinsic apoptotic signaling pathway in absence of ligand	http://amigo.geneontology.org/amigo/term/GO:2001239	STRADB PPP2R1B AKT1 MCL1 PPP1CA
0.0942278	4	38	4.46849	Attachment of spindle microtubules to kinetochore	http://amigo.geneontology.org/amigo/term/GO:0008608	BECN1 BOD1 HNRNPU BUB3
0.0956568	6	81	3.14449	Retina homeostasis	http://amigo.geneontology.org/amigo/term/GO:0001895	ACTB CLCN3 SLC2A1 TUB BBS1 ACTG1
0.0956568	6	81	3.14449	RNA-dependent DNA biosynthetic process	http://amigo.geneontology.org/amigo/term/GO:0006278	MRE11 CDK2 TERF2 CCT7 NEK7 HNRNPU
0.0956568	10	184	2.3071	Cytosolic transport	http://amigo.geneontology.org/amigo/term/GO:0016482	SNX1 SNX5 STX16 BECN1 SNX6 ACTR2 PREPL CLTC RHOBTB3 RAB6A
0.0956568	14	300	1.98103	Positive regulation of protein-containing complex assembly	http://amigo.geneontology.org/amigo/term/GO:0031334	RHOA PFN2 GTF2H3 EIF4G1 HIP1R ACTR2 PARP1 SNCA ARPC5 CORO1B EVL GMFB MYO1C DDX3X
0.0956568	16	361	1.88147	Positive regulation of establishment of protein localization	http://amigo.geneontology.org/amigo/term/GO:1904951	OXCT1 DNM1L HIF1A PIK3R2 CD81 TMEM30A WLS SERP1 LRP1 TRPM4 CCT7 NPEPPS STOM PCNT MYO1C ASPH
0.0959012	12	241	2.11373	Cellular response to insulin stimulus	http://amigo.geneontology.org/amigo/term/GO:0032869	SNX5 ATP6V1D SLC39A14 PIK3R2 CCND3 STAT1 AKT1 PARP1 ATP6V1B2 ADIPOR1 MYO1C OPA1
0.0960911	9	157	2.43348	Golgi organization	http://amigo.geneontology.org/amigo/term/GO:0007030	VMP1 TMED2 COG4 RAB2A CSNK1A1 STX16 HIKESHI CLASP2 HTT
0.0974673	25	653	1.62522	Cellular response to organic cyclic compound	http://amigo.geneontology.org/amigo/term/GO:0071407	CALCOCO1 CYBA FECH RHOA ACTB DNM1L TMEM38B DDX17 RIOK3 DDX5 STAT1 TRPM4 ACTR2 AKT1 PARP1 SNCA SKP2 EIF4E HNRNPU HSP90B1 ADCY6 PAK2 NCOR2 HDAC2 ATG7
0.0975357	8	131	2.59241	Respiratory electron transport chain	http://amigo.geneontology.org/amigo/term/GO:0022904	COX15 NDUFA10 SNCA NDUFB9 SLC25A22 COX5A UQCR10 UQCC3
0.0975658	5	59	3.59751	Spindle localization	http://amigo.geneontology.org/amigo/term/GO:0051653	MAP4 ACTR2 CLASP2 DYNC1H1 HTT
0.0975658	5	59	3.59751	Regulation of cardiac conduction	http://amigo.geneontology.org/amigo/term/GO:1903779	DMPK TRPM4 FXYD6 AHCYL1 ASPH
0.0977661	3	21	6.06438	Viral translation	http://amigo.geneontology.org/amigo/term/GO:0019081	CSDE1 PTBP1 EIF3D
0.0977661	3	21	6.06438	Pore complex assembly	http://amigo.geneontology.org/amigo/term/GO:0046931	NUP93 RTN4 PLEKHA7
0.0986324	7	106	2.80334	Aerobic electron transport chain	http://amigo.geneontology.org/amigo/term/GO:0019646	COX15 NDUFA10 SNCA NDUFB9 COX5A UQCR10 UQCC3
0.0986324	7	106	2.80334	Regulation of actin filament bundle assembly	http://amigo.geneontology.org/amigo/term/GO:0032231	RHOA PFN2 PPM1F CLASP2 PAK2 ACTG1 EVL
0.0991647	13	272	2.02889	Positive regulation of growth	http://amigo.geneontology.org/amigo/term/GO:0045927	CYBA YBX3 RHOA PPM1F RAB11A MTPN EIF4G1 FN1 SERP1 LRP1 RNF157 AKT1 DDX3X
0.100546	8	132	2.57277	Cerebral cortex development	http://amigo.geneontology.org/amigo/term/GO:0021987	RHOA LAMB1 HIF1A RTN4 SLC2A1 LRP1 BNIP3 NEFL
0.100546	28	757	1.57017	Cell junction organization	http://amigo.geneontology.org/amigo/term/GO:0034330	DSG2 VMP1 RHOA PFN2 ACTB DNM1L PPM1F EIF4G1 FN1 LRP1 NECTIN2 ACTR2 SNCA MTDH GPM6A NPTN CLASP2 CAMKV PLEKHA7 MAPRE2 TUBA1A PTK2 LIMS1 PAK2 ACTG1 MYO1C OPA1 NEFL
0.103132	16	365	1.86085	Positive regulation of cell projection organization	http://amigo.geneontology.org/amigo/term/GO:0031346	GRN RHOA DNM1L FMR1 RAB11A TMEM30A DPYSL3 FN1 LRP1 ACTR2 GPM6A NPTN CORO1B HTT OPA1 NEFL
0.103132	5	60	3.53755	Protein homotetramerization	http://amigo.geneontology.org/amigo/term/GO:0051289	SOD2 GLS TRPM4 ALDOA EVL
0.104114	13	274	2.01408	Organic acid catabolic process	http://amigo.geneontology.org/amigo/term/GO:0016054	ACAT1 CRAT GLS AKR1A1 GOT2 IVD SCLY AKT1 DDAH1 CARNMT1 ABHD3 ASRGL1 ACAD11
0.104168	6	83	3.06872	Negative regulation of protein polymerization	http://amigo.geneontology.org/amigo/term/GO:0032272	PFN2 MTPN HIP1R SNCA ADD3 CAPZA2
0.104168	6	83	3.06872	Regulation of release of sequestered calcium ion into cytosol	http://amigo.geneontology.org/amigo/term/GO:0051279	CYBA FKBP1A TMEM38B SNCA HTT ASPH
0.104275	2	8	10.6127	Pexophagy	http://amigo.geneontology.org/amigo/term/GO:0000425	SQSTM1 NBR1
0.104275	2	8	10.6127	Malate metabolic process	http://amigo.geneontology.org/amigo/term/GO:0006108	ME2 MDH2
0.104275	3	22	5.78873	Protein targeting to lysosome	http://amigo.geneontology.org/amigo/term/GO:0006622	LAMP2 GNPTAB AP3M1
0.104275	3	22	5.78873	Aspartate family amino acid biosynthetic process	http://amigo.geneontology.org/amigo/term/GO:0009067	MTHFD1 GOT2 ASNSD1
0.104275	2	8	10.6127	Deoxyribonucleoside metabolic process	http://amigo.geneontology.org/amigo/term/GO:0009120	DERA DHFR2
0.104275	6	84	3.03219	Nucleoside triphosphate biosynthetic process	http://amigo.geneontology.org/amigo/term/GO:0009142	NME4 PARP1 AK3 ALDOA CMPK1 UQCC3
0.104275	10	188	2.25801	Response to heat	http://amigo.geneontology.org/amigo/term/GO:0009408	NUP160 RBBP7 NUP93 CDKN1A AKT1 EIF2B5 CAMK2G HIKESHI HDAC2 PDCD6
0.104275	3	22	5.78873	Regulation of hydrogen peroxide metabolic process	http://amigo.geneontology.org/amigo/term/GO:0010310	SOD2 NNT SNCA
0.104275	3	22	5.78873	Poly(A)+ mRNA export from nucleus	http://amigo.geneontology.org/amigo/term/GO:0016973	POLDIP3 NUP93 THOC2
0.104275	2	8	10.6127	Fusion of virus membrane with host plasma membrane	http://amigo.geneontology.org/amigo/term/GO:0019064	NECTIN2 CTSL
0.104275	17	398	1.81322	Antigen processing and presentation	http://amigo.geneontology.org/amigo/term/GO:0019882	AP2B1 CYBA SEC23A PSMD11 CTSD DCTN4 CTSL DYNC1LI2 ITGAV SEC31A CLTC OSBPL1A AP2M1 PSMD1 RAB6A DYNC1H1 CAPZA2
0.104275	48	1473	1.38332	Neuron differentiation	http://amigo.geneontology.org/amigo/term/GO:0030182	STRAP GRN MAP4 WNK1 RHOA TCF3 ACTB USP33 DNM1L LAMB1 HIF1A FMR1 CDK16 RAB11A MYEF2 MTPN NCS1 NAGLU IFT20 TMEM30A DPYSL3 EIF4G1 RTN4 FN1 LRP1 PIGT THOC2 BECN1 ITM2C ACTR2 RNF157 AKT1 SH3KBP1 CAMK2G GPM6A EIF4E NPTN CLASP2 PTK2 ALCAM ADCY6 PAK2 KREMEN1 EVL HDAC2 OPA1 DHFR NEFL
0.104275	8	134	2.53437	Endoplasmic reticulum unfolded protein response	http://amigo.geneontology.org/amigo/term/GO:0030968	TMED2 CCND1 SERP1 SSR1 SEC31A TPP1 HSP90B1 SRPRA
0.104275	3	22	5.78873	Chromatin disassembly	http://amigo.geneontology.org/amigo/term/GO:0031498	SMARCD1 SMARCE1 SMARCD2
0.104275	5	61	3.47956	Positive regulation of telomere maintenance	http://amigo.geneontology.org/amigo/term/GO:0032206	MRE11 ATRX TERF2 CCT7 NEK7
0.104275	3	22	5.78873	Protein-DNA complex disassembly	http://amigo.geneontology.org/amigo/term/GO:0032986	SMARCD1 SMARCE1 SMARCD2
0.104275	2	8	10.6127	Positive regulation of mammary gland epithelial cell proliferation	http://amigo.geneontology.org/amigo/term/GO:0033601	CCND1 RTN4
0.104275	2	8	10.6127	Regulation of maintenance of sister chromatid cohesion	http://amigo.geneontology.org/amigo/term/GO:0034091	ATRX NAA10
0.104275	2	8	10.6127	Regulation of maintenance of mitotic sister chromatid cohesion	http://amigo.geneontology.org/amigo/term/GO:0034182	ATRX NAA10
0.104275	3	22	5.78873	Regulation of Arp2/3 complex-mediated actin nucleation	http://amigo.geneontology.org/amigo/term/GO:0034315	HIP1R CORO1B GMFB
0.104275	2	8	10.6127	Response to isolation stress	http://amigo.geneontology.org/amigo/term/GO:0035900	SOD2 FADS1
0.104275	11	216	2.16184	Fc receptor signaling pathway	http://amigo.geneontology.org/amigo/term/GO:0038093	TAB2 ACTB PIK3R2 PSMD11 ACTR2 ARPC5 PTK2 PSMD1 PAK2 ACTG1 MYO1C
0.104275	2	8	10.6127	Membrane fusion involved in viral entry into host cell	http://amigo.geneontology.org/amigo/term/GO:0039663	NECTIN2 CTSL
0.104275	4	40	4.24507	Pteridine-containing compound metabolic process	http://amigo.geneontology.org/amigo/term/GO:0042558	MTHFD1 AKT1 DHFR2 DHFR
0.104275	2	8	10.6127	Multi-organism membrane fusion	http://amigo.geneontology.org/amigo/term/GO:0044800	NECTIN2 CTSL
0.104275	2	8	10.6127	Positive regulation of B cell receptor signaling pathway	http://amigo.geneontology.org/amigo/term/GO:0050861	CD81 CMTM3
0.104275	9	160	2.38785	Negative regulation of DNA metabolic process	http://amigo.geneontology.org/amigo/term/GO:0051053	POLR2B ATRX CDKN1A TERF2 PARP1 HNRNPU TRIP12 DFFA OTUB1
0.104275	3	22	5.78873	Response to corticosterone	http://amigo.geneontology.org/amigo/term/GO:0051412	CCND1 CDKN1A NEFL
0.104275	2	8	10.6127	Elastin metabolic process	http://amigo.geneontology.org/amigo/term/GO:0051541	HIF1A CTSL
0.104275	2	8	10.6127	Positive regulation of attachment of spindle microtubules to kinetochore	http://amigo.geneontology.org/amigo/term/GO:0051987	BECN1 HNRNPU
0.104275	4	40	4.24507	Pyrimidine-containing compound biosynthetic process	http://amigo.geneontology.org/amigo/term/GO:0072528	NME4 PRPS1 CMPK1 DHFR2
0.104275	12	245	2.07922	Extrinsic apoptotic signaling pathway	http://amigo.geneontology.org/amigo/term/GO:0097191	STRADB MKNK2 ITM2C PPP2R1B ITGAV AKT1 MCL1 PPP1CA PAK2 RNF41 HTT DDX3X
0.104275	2	8	10.6127	Regulation of long-chain fatty acid import into cell	http://amigo.geneontology.org/amigo/term/GO:0140212	AKT1 ACSL1
0.104275	3	22	5.78873	Protein localization to cell-cell junction	http://amigo.geneontology.org/amigo/term/GO:0150105	ACTB PAK2 ACTG1
0.104275	2	8	10.6127	Negative regulation of cellular response to hypoxia	http://amigo.geneontology.org/amigo/term/GO:1900038	TMBIM6 DDAH1
0.104275	2	8	10.6127	Negative regulation of cellular respiration	http://amigo.geneontology.org/amigo/term/GO:1901856	RHOA SNCA
0.104275	7	108	2.75143	Autophagosome organization	http://amigo.geneontology.org/amigo/term/GO:1905037	VMP1 IFT20 BECN1 ATG12 ATG16L2 ATG7 ATG9A
0.104275	2	8	10.6127	Intrinsic apoptotic signaling pathway in response to hypoxia	http://amigo.geneontology.org/amigo/term/GO:1990144	TMBIM6 BNIP3
0.104275	5	61	3.47956	Regulation of synaptic vesicle exocytosis	http://amigo.geneontology.org/amigo/term/GO:2000300	PFN2 DNM1L FMR1 NCS1 PREPL
0.104275	2	8	10.6127	Regulation of platelet-derived growth factor receptor-beta signaling pathway	http://amigo.geneontology.org/amigo/term/GO:2000586	LRP1 HIP1R
0.10553	17	400	1.80415	Cellular amino acid metabolic process	http://amigo.geneontology.org/amigo/term/GO:0006520	LARS2 ACAT1 MTHFD1 PSMD11 GLS GOT2 IVD SCLY PSAT1 ASNSD1 DDAH1 CARNMT1 ASRGL1 PSMD1 DHFR2 DHFR CBSL
0.106239	7	109	2.72619	Cellular oxidant detoxification	http://amigo.geneontology.org/amigo/term/GO:0098869	MGST1 MGST2 SOD2 NNT PXDN SELENOW DHFR
0.107065	9	162	2.35837	Protein localization to endoplasmic reticulum	http://amigo.geneontology.org/amigo/term/GO:0070972	SEC62 SEC61A1 RTN4 UBAC2 RPS6 RPL26 SRP72 SRPRA RPS26
0.107167	26	697	1.58353	Regulation of protein kinase activity	http://amigo.geneontology.org/amigo/term/GO:0045859	TAB2 WNK1 RHOA ACTB STRADB CLSPN PPM1F PRKAR1A CCND1 CCNC CCND3 CCNI CDKN1A SNX6 TARBP2 AKT1 SNCA ACSL1 PTK2 ADCY6 PAK2 AIDA GMFB HTT DDX3X CCNL2
0.107561	10	190	2.23424	Regulation of cell size	http://amigo.geneontology.org/amigo/term/GO:0008361	RHOA RAB11A MTPN CLCN3 RTN4 FN1 LRP1 AKT1 TMEM123 CLASP2
0.107575	44	1331	1.40333	Protein modification by small protein conjugation or removal	http://amigo.geneontology.org/amigo/term/GO:0070647	MED24 UBE3C NUP160 BTBD1 RHOA ACTB USP33 FKBP1A CLSPN WAC HIF1A NDFIP2 NUP93 USP10 STX1A PSMD11 UBE4A BECN1 UBR4 TRPM4 TRAF7 DCAF8 FANCI NPEPPS RNF157 AKT1 COPS7B SKP2 TRIP12 FBXL18 MED8 SQSTM1 OTUB1 TMEM129 UBE2E3 UBE2E1 PSMD1 CENPS RNF41 TTC3 PRMT3 ATG7 DDX3X PDCD6
0.108799	11	219	2.13222	Nuclear export	http://amigo.geneontology.org/amigo/term/GO:0051168	NUP160 NSUN2 STRADB POLDIP3 NUP93 THOC2 SRSF1 EIF4E CPSF4 AHCYL1 XPO6
0.109889	5	62	3.42344	Release of cytochrome c from mitochondria	http://amigo.geneontology.org/amigo/term/GO:0001836	DNM1L SOD2 AKT1 BNIP3 OPA1
0.109947	7	110	2.70141	Contractile actin filament bundle assembly	http://amigo.geneontology.org/amigo/term/GO:0030038	RHOA PFN2 PPM1F CLASP2 PAK2 ACTG1 EVL
0.109947	9	163	2.3439	Positive regulation of protein polymerization	http://amigo.geneontology.org/amigo/term/GO:0032273	RHOA PFN2 HIP1R ACTR2 ARPC5 CORO1B EVL GMFB MYO1C
0.109947	7	110	2.70141	Stress fiber assembly	http://amigo.geneontology.org/amigo/term/GO:0043149	RHOA PFN2 PPM1F CLASP2 PAK2 ACTG1 EVL
0.111004	13	279	1.97799	Regulation of calcium ion transport	http://amigo.geneontology.org/amigo/term/GO:0051924	CYBA VMP1 RHOA FKBP1A TMEM38B FMR1 TMBIM6 AKT1 SNCA CAMK2G C4orf3 HTT ASPH
0.112689	14	310	1.91713	Protein localization to nucleus	http://amigo.geneontology.org/amigo/term/GO:0034504	ELAVL1 TNPO1 NUP93 PIK3R2 CDKN1A RPAIN IPO8 CCT7 TOR1B AKT1 PARP1 HIKESHI HNRNPU NOLC1
0.113627	34	979	1.47428	Cellular homeostasis	http://amigo.geneontology.org/amigo/term/GO:0019725	GRN CYBA OXCT1 FKBP1A TYRO3 TMEM38B ATP6V1D HIF1A CDK16 SLC39A14 DMPK PIK3R2 NCS1 CLCN3 NNT RTN4 LRP1 CLN6 TRPM4 ITGAV TMBIM6 XPR1 MCL1 SNCA ATP6V1B2 ALDOA NPTN SV2A HSP90B1 BNIP3 NELL2 HTT ASPH OPA1
0.113627	30	839	1.5179	Ion homeostasis	http://amigo.geneontology.org/amigo/term/GO:0050801	GRN CYBA WNK1 EIF2AK1 FKBP1A SNX5 TMEM38B ATP6V1D HIF1A SLC39A14 DMPK NCS1 CLCN3 GLS LRP1 CLN6 TRPM4 ITGAV TMBIM6 XPR1 PARP1 SNCA ATP6V1B2 NPTN SV2A COX11 HSP90B1 BNIP3 HTT ASPH
0.113627	6	86	2.96167	Establishment of chromosome localization	http://amigo.geneontology.org/amigo/term/GO:0051303	RAB11A BECN1 ACTR2 BOD1 HNRNPU DYNC1H1
0.113627	6	86	2.96167	Pyrimidine-containing compound metabolic process	http://amigo.geneontology.org/amigo/term/GO:0072527	ERH NME4 PRPS1 AK3 CMPK1 DHFR2
0.114259	57	1816	1.33243	Positive regulation of molecular function	http://amigo.geneontology.org/amigo/term/GO:0044093	MRE11 GRN CYBA TAB2 WNK1 VMP1 RHOA PFN2 TCF3 SCARB1 USP33 STRADB DNM1L FKBP1A TYRO3 CLSPN PPM1F EIF3D HIF1A SEC23A FMR1 MTPN EDF1 PRKAR1A CCND1 CD81 RFC5 CCND3 EIF4G1 FN1 CTSD LRP1 CDKN1A HIP1R TERF2 TBC1D8B AKT1 PARP1 SNCA MTDH NEK7 ACSL1 HNRNPU STK36 MAPRE2 PTK2 LIMS1 ADCY6 PAK2 HDAC2 GM2A HTT ASPH HMGN1 DDX3X DHFR PDCD6
0.114259	3	23	5.53704	Positive regulation of insulin receptor signaling pathway	http://amigo.geneontology.org/amigo/term/GO:0046628	SNX5 ADIPOR1 OPA1
0.114259	3	23	5.53704	Regulation of long-term neuronal synaptic plasticity	http://amigo.geneontology.org/amigo/term/GO:0048169	RAB11A SNCA NPTN
0.114259	3	23	5.53704	Positive regulation of antigen receptor-mediated signaling pathway	http://amigo.geneontology.org/amigo/term/GO:0050857	CD81 NECTIN2 CMTM3
0.114259	3	23	5.53704	Kinetochore organization	http://amigo.geneontology.org/amigo/term/GO:0051383	SMC4 CENPH CENPS
0.114748	5	63	3.3691	Intracellular pH reduction	http://amigo.geneontology.org/amigo/term/GO:0051452	GRN ATP6V1D CLCN3 CLN6 ATP6V1B2
0.114748	5	63	3.3691	Protein transmembrane transport	http://amigo.geneontology.org/amigo/term/GO:0071806	SEC62 SEC61A1 PEX7 MCL1 PEX26
0.115056	12	251	2.02951	Negative regulation of apoptotic signaling pathway	http://amigo.geneontology.org/amigo/term/GO:2001234	YBX3 TMEM161A STRADB HIF1A SOD2 ITGAV TMBIM6 AKT1 MCL1 HTT OPA1 DDX3X
0.116345	11	222	2.10341	Regulation of endocytosis	http://amigo.geneontology.org/amigo/term/GO:0030100	AP2B1 DNM1L PACSIN2 FMR1 LRP1 HIP1R ITGAV SH3GL1 SNCA GPC3 AP2M1
0.11656	8	138	2.46091	RNA export from nucleus	http://amigo.geneontology.org/amigo/term/GO:0006405	NUP160 NSUN2 POLDIP3 NUP93 THOC2 SRSF1 EIF4E CPSF4
0.11656	25	670	1.58398	Regulation of secretion	http://amigo.geneontology.org/amigo/term/GO:0051046	CYP51A1 CYBA WNK1 PFN2 STXBP2 OXCT1 DNM1L SNX5 HIF1A FMR1 CDK16 STX1A NCS1 ASIC1 WLS SLC2A1 SERP1 LRP1 TRPM4 HIP1R PREPL ENSA SNCA SV2A CLASP2
0.117415	4	42	4.04292	Amyloid-beta clearance	http://amigo.geneontology.org/amigo/term/GO:0097242	CYP51A1 RAB11A LRP1 CLTC
0.117599	6	87	2.92763	Positive regulation of mitotic cell cycle phase transition	http://amigo.geneontology.org/amigo/term/GO:1901992	RAB11A CCND1 CCND3 EIF4G1 AKT1 DDX3X
0.117641	61	1970	1.31446	Positive regulation of macromolecule biosynthetic process	http://amigo.geneontology.org/amigo/term/GO:0010557	MED24 CALCOCO1 BCLAF1 YBX3 ELAVL1 SMARCD1 RHOA TCF3 SMARCE1 ATRX SNX5 WAC CIRBP DDX17 POLDIP3 EIF3D HIF1A PABPC1L FMR1 PIK3R2 USF2 MTPN EDF1 SMARCD2 HTATIP2 CD81 RFC5 CCNC FXR1 EIF4G1 STAT1 WDR77 DR1 PLAGL1 HEATR1 SERP1 PHF10 EIF2S3 DMTF1 CCT7 ACTR2 AKT1 ILF2 PARP1 EIF2B5 MTDH NEK7 HNRNPU ATAD2 SQSTM1 RPL26 NOLC1 SLC35A4 NFATC2IP LITAF HDAC2 ASPH HMGN1 MYCBP DDX3X CCPG1
0.118421	15	344	1.85105	Positive regulation of protein transport	http://amigo.geneontology.org/amigo/term/GO:0051222	OXCT1 DNM1L HIF1A PIK3R2 CD81 TMEM30A WLS SERP1 LRP1 TRPM4 NPEPPS STOM PCNT MYO1C ASPH
0.118421	15	344	1.85105	Regulation of protein serine/threonine kinase activity	http://amigo.geneontology.org/amigo/term/GO:0071900	RHOA ACTB PRKAR1A CCND1 CCNC CCND3 CCNI CDKN1A AKT1 SNCA ACSL1 AIDA HTT DDX3X CCNL2
0.120248	9	167	2.28776	Cellular glucose homeostasis	http://amigo.geneontology.org/amigo/term/GO:0001678	CYBA OXCT1 HIF1A CDK16 SLC39A14 PIK3R2 LRP1 TRPM4 OPA1
0.120248	2	9	9.43348	Dynamin family protein polymerization involved in membrane fission	http://amigo.geneontology.org/amigo/term/GO:0003373	DNM1L OPA1
0.120248	2	9	9.43348	Dynamin family protein polymerization involved in mitochondrial fission	http://amigo.geneontology.org/amigo/term/GO:0003374	DNM1L OPA1
0.120248	2	9	9.43348	Oxaloacetate metabolic process	http://amigo.geneontology.org/amigo/term/GO:0006107	GOT2 MDH2
0.120248	6	88	2.89436	Water-soluble vitamin metabolic process	http://amigo.geneontology.org/amigo/term/GO:0006767	MTHFD1 SLC2A1 AKR1A1 PSAT1 DHFR2 DHFR
0.120248	2	9	9.43348	Aminophospholipid transport	http://amigo.geneontology.org/amigo/term/GO:0015917	ATP11B TMEM30A
0.120248	2	9	9.43348	Protein O-linked glycosylation via threonine	http://amigo.geneontology.org/amigo/term/GO:0018243	GALNT16 GALNT1
0.120248	7	113	2.62969	Substrate adhesion-dependent cell spreading	http://amigo.geneontology.org/amigo/term/GO:0034446	RHOA LAMB1 TYRO3 FN1 ITGAV PTK2 LIMS1
0.120248	2	9	9.43348	Early endosome to Golgi transport	http://amigo.geneontology.org/amigo/term/GO:0034498	SNX1 RAB6A
0.120248	2	9	9.43348	Glutathione transport	http://amigo.geneontology.org/amigo/term/GO:0034635	MGST1 ABCC5
0.120248	7	113	2.62969	Mitochondrial ATP synthesis coupled electron transport	http://amigo.geneontology.org/amigo/term/GO:0042775	COX15 NDUFA10 SNCA NDUFB9 COX5A UQCR10 UQCC3
0.120248	5	64	3.31646	Apoptotic cell clearance	http://amigo.geneontology.org/amigo/term/GO:0043277	SCARB1 TYRO3 LRP1 BECN1 ITGAV
0.120248	2	9	9.43348	Mitochondrial fragmentation involved in apoptotic process	http://amigo.geneontology.org/amigo/term/GO:0043653	DNM1L BNIP3
0.120248	15	346	1.84035	ATP metabolic process	http://amigo.geneontology.org/amigo/term/GO:0046034	COX15 NUP160 RHOA DNM1L HIF1A NUP93 NDUFA10 PARP1 SNCA ATP6V1B2 NDUFB9 ALDOA COX5A UQCR10 UQCC3
0.120248	2	9	9.43348	Post-embryonic animal organ morphogenesis	http://amigo.geneontology.org/amigo/term/GO:0048563	EFEMP1 HMGN1
0.120248	6	88	2.89436	Chromosome localization	http://amigo.geneontology.org/amigo/term/GO:0050000	RAB11A BECN1 ACTR2 BOD1 HNRNPU DYNC1H1
0.120248	2	9	9.43348	Regulation of acyl-CoA biosynthetic process	http://amigo.geneontology.org/amigo/term/GO:0050812	SNCA PDK1
0.120248	2	9	9.43348	Nuclear pore complex assembly	http://amigo.geneontology.org/amigo/term/GO:0051292	NUP93 RTN4
0.120248	2	9	9.43348	Norepinephrine uptake	http://amigo.geneontology.org/amigo/term/GO:0051620	ACTB SNCA
0.120248	5	64	3.31646	Regulation of dendritic spine development	http://amigo.geneontology.org/amigo/term/GO:0060998	DNM1L FMR1 ACTR2 HDAC2 OPA1
0.120248	2	9	9.43348	Regulation of modification of postsynaptic structure	http://amigo.geneontology.org/amigo/term/GO:0099159	RHOA CAMKV
0.120248	2	9	9.43348	Negative regulation of protein K63-linked ubiquitination	http://amigo.geneontology.org/amigo/term/GO:1900045	TRIP12 OTUB1
0.120248	10	195	2.17696	Regulation of cell cycle G1/S phase transition	http://amigo.geneontology.org/amigo/term/GO:1902806	TCF3 CCND1 CCND3 EIF4G1 PLAGL1 CDK2 CDKN1A AKT1 RPL26 DDX3X
0.120248	6	88	2.89436	Regulation of DNA-templated transcription, initiation	http://amigo.geneontology.org/amigo/term/GO:2000142	MED24 BCLAF1 CCND1 CCNC CDKN1A MED8
0.120248	2	9	9.43348	Positive regulation of extrinsic apoptotic signaling pathway in absence of ligand	http://amigo.geneontology.org/amigo/term/GO:2001241	PPP2R1B PPP1CA
0.120248	6	88	2.89436	Negative regulation of chromosome organization	http://amigo.geneontology.org/amigo/term/GO:2001251	ATRX NAA10 TERF2 PARP1 HNRNPU BUB3
0.120992	8	140	2.42575	Cellular response to heat	http://amigo.geneontology.org/amigo/term/GO:0034605	NUP160 RBBP7 NUP93 CDKN1A CAMK2G HIKESHI HDAC2 PDCD6
0.120992	8	140	2.42575	Ribonucleoprotein complex export from nucleus	http://amigo.geneontology.org/amigo/term/GO:0071426	NUP160 NSUN2 POLDIP3 NUP93 THOC2 SRSF1 EIF4E CPSF4
0.121118	10	196	2.16585	Mitotic sister chromatid segregation	http://amigo.geneontology.org/amigo/term/GO:0000070	ATRX NAA10 RAB11A SMC4 NAA50 BECN1 BOD1 HNRNPU BUB3 PRC1
0.121118	4	43	3.9489	Mitotic G2/M transition checkpoint	http://amigo.geneontology.org/amigo/term/GO:0044818	MRE11 CLSPN CDKN1A DONSON
0.121118	40	1203	1.41149	Neuron development	http://amigo.geneontology.org/amigo/term/GO:0048666	GRN MAP4 WNK1 RHOA ACTB USP33 DNM1L LAMB1 FMR1 CDK16 RAB11A NCS1 NAGLU IFT20 TMEM30A DPYSL3 RTN4 FN1 LRP1 THOC2 BECN1 ITM2C ACTR2 RNF157 AKT1 SH3KBP1 CAMK2G GPM6A NPTN CLASP2 PTK2 ALCAM ADCY6 PAK2 KREMEN1 EVL HDAC2 OPA1 DHFR NEFL
0.121118	3	24	5.30633	Positive regulation of neurotransmitter transport	http://amigo.geneontology.org/amigo/term/GO:0051590	DNM1L STX1A SNCA
0.121118	3	24	5.30633	Modification of synaptic structure	http://amigo.geneontology.org/amigo/term/GO:0099563	RHOA PFN2 CAMKV
0.121118	10	196	2.16585	Regulation of plasma membrane bounded cell projection assembly	http://amigo.geneontology.org/amigo/term/GO:0120032	MAP4 PFN2 FMR1 IFT20 DPYSL3 FXR1 ACTR2 GPM6A EVL HTT
0.121118	3	24	5.30633	Negative regulation of protein acetylation	http://amigo.geneontology.org/amigo/term/GO:1901984	SNCA CTBP1 HDAC2
0.121118	3	24	5.30633	Negative regulation of vascular associated smooth muscle cell proliferation	http://amigo.geneontology.org/amigo/term/GO:1904706	RHOA SOD2 CDKN1A
0.122007	18	443	1.72486	Glycoprotein metabolic process	http://amigo.geneontology.org/amigo/term/GO:0009100	DPM1 IDS GANAB GALNT16 HIF1A POFUT1 MAGT1 GALNT7 GNPTAB TMEM59 SERP1 CTSL ITM2C GALNT1 DPY19L4 ALG8 ENGASE XXYLT1
0.122007	7	114	2.60662	ATP synthesis coupled electron transport	http://amigo.geneontology.org/amigo/term/GO:0042773	COX15 NDUFA10 SNCA NDUFB9 COX5A UQCR10 UQCC3
0.122249	5	65	3.26543	Regulation of insulin secretion involved in cellular response to glucose stimulus	http://amigo.geneontology.org/amigo/term/GO:0061178	OXCT1 HIF1A CDK16 LRP1 TRPM4
0.122249	5	65	3.26543	Negative regulation of mRNA catabolic process	http://amigo.geneontology.org/amigo/term/GO:1902373	YBX3 ELAVL1 CIRBP FMR1 HNRNPU
0.123356	6	89	2.86184	Regulation of sodium ion transport	http://amigo.geneontology.org/amigo/term/GO:0002028	WNK1 FXYD5 FXYD6 AKT1 STOM AHCYL1
0.123362	11	226	2.06618	Establishment or maintenance of cell polarity	http://amigo.geneontology.org/amigo/term/GO:0007163	MAP4 RHOA ACTB IFT20 ACTR2 ARPC5 CLASP2 RHOBTB3 PTK2 HTT CDC42BPB
0.123487	8	141	2.40855	Positive regulation of protein localization to membrane	http://amigo.geneontology.org/amigo/term/GO:1905477	AP2B1 RAB11A CD81 LRP1 AKT1 STOM SQSTM1 MYO1C
0.123487	10	197	2.15486	Gastrulation	http://amigo.geneontology.org/amigo/term/GO:0007369	WNK1 LAMB1 PRKAR1A FN1 WLS ITGA7 RPS6 ITGAV GPC3 CLASP2
0.124909	9	169	2.26069	Cytoplasmic translation	http://amigo.geneontology.org/amigo/term/GO:0002181	YBX3 EIF3D FMR1 EIF3J EIF4G1 EIF2S3 RPS6 RPL26 RPS26
0.124909	9	169	2.26069	Regulation of generation of precursor metabolites and energy	http://amigo.geneontology.org/amigo/term/GO:0043467	NUP160 RHOA HIF1A NUP93 PNPT1 AKT1 SNCA PPP1CA BNIP3
0.126975	10	198	2.14397	Regulation of cell projection assembly	http://amigo.geneontology.org/amigo/term/GO:0060491	MAP4 PFN2 FMR1 IFT20 DPYSL3 FXR1 ACTR2 GPM6A EVL HTT
0.127358	8	142	2.39159	Response to ethanol	http://amigo.geneontology.org/amigo/term/GO:0045471	FECH RHOA OXCT1 CCND1 SOD2 GOT2 ACTR2 HDAC2
0.127358	8	142	2.39159	Ribonucleoprotein complex localization	http://amigo.geneontology.org/amigo/term/GO:0071166	NUP160 NSUN2 POLDIP3 NUP93 THOC2 SRSF1 EIF4E CPSF4
0.12826	5	66	3.21596	PH reduction	http://amigo.geneontology.org/amigo/term/GO:0045851	GRN ATP6V1D CLCN3 CLN6 ATP6V1B2
0.128415	13	288	1.91618	Chromatin remodeling	http://amigo.geneontology.org/amigo/term/GO:0006338	SMARCD1 SMARCE1 ATRX PABPC1L RBBP7 SMARCD2 DR1 HP1BP3 TERF2 CENPH CENPS HDAC2 BAZ1A
0.129021	37	1102	1.42529	Protein modification by small protein conjugation	http://amigo.geneontology.org/amigo/term/GO:0032446	MED24 UBE3C NUP160 BTBD1 FKBP1A WAC HIF1A NDFIP2 NUP93 STX1A PSMD11 UBE4A UBR4 TRPM4 TRAF7 DCAF8 FANCI NPEPPS RNF157 AKT1 SKP2 TRIP12 FBXL18 MED8 SQSTM1 OTUB1 TMEM129 UBE2E3 UBE2E1 PSMD1 CENPS RNF41 TTC3 PRMT3 ATG7 DDX3X PDCD6
0.129021	22	579	1.61298	Regulation of vesicle-mediated transport	http://amigo.geneontology.org/amigo/term/GO:0060627	AP2B1 CYBA PFN2 SCARB1 STXBP2 DNM1L PACSIN2 FMR1 RAB11A STX1A NCS1 LYPLA1 LRP1 HIP1R PREPL ITGAV SH3GL1 SNCA GPC3 AP2M1 CLASP2 TUB
0.130454	20	513	1.655	Cell growth	http://amigo.geneontology.org/amigo/term/GO:0016049	CYBA RHOA NDRG3 RBBP7 RAB11A MTPN TMEM97 EIF4G1 RTN4 FN1 LRP1 CDKN1A RNF157 AKT1 VGLL4 EI24 ADIPOR1 CLASP2 ALCAM DDX3X
0.131304	8	143	2.37486	ERBB signaling pathway	http://amigo.geneontology.org/amigo/term/GO:0038127	SNX5 RTN4 EFEMP1 SNX6 HIP1R AKT1 SH3KBP1 PTK2
0.131979	18	448	1.70561	Regulation of metal ion transport	http://amigo.geneontology.org/amigo/term/GO:0010959	CYBA WNK1 VMP1 RHOA FKBP1A FXYD5 TMEM38B FMR1 FXYD6 TMBIM6 AKT1 SNCA STOM CAMK2G C4orf3 AHCYL1 HTT ASPH
0.131979	9	171	2.23424	Cellular response to unfolded protein	http://amigo.geneontology.org/amigo/term/GO:0034620	TMED2 CCND1 SERP1 SSR1 SEC31A TMBIM6 TPP1 HSP90B1 SRPRA
0.132062	12	259	1.96683	Response to temperature stimulus	http://amigo.geneontology.org/amigo/term/GO:0009266	NUP160 CIRBP RBBP7 NUP93 SOD2 CDKN1A AKT1 EIF2B5 CAMK2G HIKESHI HDAC2 PDCD6
0.132062	12	259	1.96683	Glucose homeostasis	http://amigo.geneontology.org/amigo/term/GO:0042593	CYBA OXCT1 HIF1A CDK16 SLC39A14 PIK3R2 LRP1 TRPM4 RPS6 AKT1 ADIPOR1 OPA1
0.134268	5	67	3.16796	Nuclear DNA replication	http://amigo.geneontology.org/amigo/term/GO:0033260	ATRX RFC5 TERF2 DONSON MCM7
0.134268	5	67	3.16796	Regulation of telomere maintenance via telomere lengthening	http://amigo.geneontology.org/amigo/term/GO:1904356	TERF2 CCT7 PARP1 NEK7 HNRNPU
0.134878	11	230	2.03025	Negative regulation of protein kinase activity	http://amigo.geneontology.org/amigo/term/GO:0006469	WNK1 PPM1F PRKAR1A CDKN1A SNX6 TARBP2 AKT1 SNCA PAK2 AIDA GMFB
0.134878	12	260	1.95926	Endosomal transport	http://amigo.geneontology.org/amigo/term/GO:0016197	VTA1 SNX1 DNM1L SNX5 RAB11A STX16 SNX6 PREPL CLTC SQSTM1 RHOBTB3 RAB6A
0.134878	12	260	1.95926	Carbohydrate homeostasis	http://amigo.geneontology.org/amigo/term/GO:0033500	CYBA OXCT1 HIF1A CDK16 SLC39A14 PIK3R2 LRP1 TRPM4 RPS6 AKT1 ADIPOR1 OPA1
0.135985	4	45	3.77339	Photoreceptor cell maintenance	http://amigo.geneontology.org/amigo/term/GO:0045494	CLCN3 SLC2A1 TUB BBS1
0.135985	4	45	3.77339	Positive regulation of dendritic spine development	http://amigo.geneontology.org/amigo/term/GO:0060999	DNM1L FMR1 ACTR2 OPA1
0.137572	7	118	2.51826	Nucleotide-excision repair	http://amigo.geneontology.org/amigo/term/GO:0006289	POLR2B GTF2H3 RFC5 PARP1 COPS7B POLE HMGN1
0.137572	11	231	2.02146	Neurotransmitter transport	http://amigo.geneontology.org/amigo/term/GO:0006836	PFN2 STXBP2 DNM1L FMR1 STX1A NCS1 ASIC1 GLS PREPL SNCA SV2A
0.137572	2	10	8.49013	Nucleoside diphosphate biosynthetic process	http://amigo.geneontology.org/amigo/term/GO:0009133	AK3 CMPK1
0.137572	6	92	2.76852	Positive regulation of mitochondrion organization	http://amigo.geneontology.org/amigo/term/GO:0010822	DNM1L HIF1A HIP1R BNIP3 HTT OPA1
0.137572	11	231	2.02146	Carbohydrate biosynthetic process	http://amigo.geneontology.org/amigo/term/GO:0016051	NANS SLC39A14 SLC2A1 AKR1A1 GOT2 CLTC AKT1 SNCA MDH2 ALDOA PPP1CA
0.137572	2	10	8.49013	Protein O-linked glycosylation via serine	http://amigo.geneontology.org/amigo/term/GO:0018242	GALNT16 GALNT1
0.137572	2	10	8.49013	Virion attachment to host cell	http://amigo.geneontology.org/amigo/term/GO:0019062	CD81 NECTIN2
0.137572	20	518	1.63902	Signal release	http://amigo.geneontology.org/amigo/term/GO:0023061	PFN2 STXBP2 OXCT1 DNM1L HIF1A FMR1 CDK16 STX1A NCS1 ASIC1 WLS SLC2A1 SERP1 LRP1 TRPM4 PREPL ENSA SNCA CAMK2G SV2A
0.137572	5	68	3.12137	Negative regulation of actin filament polymerization	http://amigo.geneontology.org/amigo/term/GO:0030837	PFN2 MTPN HIP1R ADD3 CAPZA2
0.137572	2	10	8.49013	Regulation of deoxyribonuclease activity	http://amigo.geneontology.org/amigo/term/GO:0032070	AKT1 DFFA
0.137572	2	10	8.49013	Sterol import	http://amigo.geneontology.org/amigo/term/GO:0035376	SCARB1 LRP1
0.137572	5	68	3.12137	IRE1-mediated unfolded protein response	http://amigo.geneontology.org/amigo/term/GO:0036498	SERP1 SSR1 SEC31A TPP1 SRPRA
0.137572	2	10	8.49013	Water-soluble vitamin biosynthetic process	http://amigo.geneontology.org/amigo/term/GO:0042364	AKR1A1 PSAT1
0.137572	2	10	8.49013	Tripeptide transport	http://amigo.geneontology.org/amigo/term/GO:0042939	MGST1 ABCC5
0.137572	10	202	2.10152	Regulation of protein binding	http://amigo.geneontology.org/amigo/term/GO:0043393	BTBD1 ACTB USP33 FKBP1A LRP1 CDKN1A HIP1R TMBIM6 AKT1 PPP1CA
0.137572	5	68	3.12137	RNA stabilization	http://amigo.geneontology.org/amigo/term/GO:0043489	NSUN2 YBX3 ELAVL1 CIRBP HNRNPU
0.137572	2	10	8.49013	Negative regulation of cell size	http://amigo.geneontology.org/amigo/term/GO:0045792	RHOA AKT1
0.137572	2	10	8.49013	Intracellular distribution of mitochondria	http://amigo.geneontology.org/amigo/term/GO:0048312	DNM1L OPA1
0.137572	2	10	8.49013	Positive regulation of axon regeneration	http://amigo.geneontology.org/amigo/term/GO:0048680	GRN LRP1
0.137572	5	68	3.12137	Metaphase plate congression	http://amigo.geneontology.org/amigo/term/GO:0051310	RAB11A BECN1 BOD1 HNRNPU DYNC1H1
0.137572	2	10	8.49013	Cholesterol import	http://amigo.geneontology.org/amigo/term/GO:0070508	SCARB1 LRP1
0.137572	2	10	8.49013	Cell proliferation involved in metanephros development	http://amigo.geneontology.org/amigo/term/GO:0072203	STAT1 GPC3
0.137572	6	92	2.76852	Regulation of calcium ion transmembrane transporter activity	http://amigo.geneontology.org/amigo/term/GO:1901019	VMP1 FKBP1A FMR1 C4orf3 HTT ASPH
0.137572	2	10	8.49013	Regulation of protein catabolic process in the vacuole	http://amigo.geneontology.org/amigo/term/GO:1904350	CD81 LRP1
0.138903	13	293	1.88348	Negative regulation of transferase activity	http://amigo.geneontology.org/amigo/term/GO:0051348	WNK1 PPM1F PRKAR1A CDKN1A SNX6 TARBP2 AKT1 SNCA HNRNPU COX11 PAK2 AIDA GMFB
0.13965	18	453	1.68678	Small molecule catabolic process	http://amigo.geneontology.org/amigo/term/GO:0044282	DERA SCARB1 ACAT1 OXCT1 CRAT GLS AKR1A1 GOT2 IVD SCLY ESD AKT1 ALDOA DDAH1 CARNMT1 ABHD3 ASRGL1 ACAD11
0.139761	3	26	4.89815	Phosphate ion transport	http://amigo.geneontology.org/amigo/term/GO:0006817	SLC25A3 XPR1 SLC25A30
0.139761	3	26	4.89815	Response to lead ion	http://amigo.geneontology.org/amigo/term/GO:0010288	FECH BECN1 PPP1CA
0.139761	3	26	4.89815	Norepinephrine transport	http://amigo.geneontology.org/amigo/term/GO:0015874	ACTB STX1A SNCA
0.139761	3	26	4.89815	DNA strand elongation	http://amigo.geneontology.org/amigo/term/GO:0022616	MRE11 MCM7 POLE
0.139761	3	26	4.89815	Long-chain fatty-acyl-CoA metabolic process	http://amigo.geneontology.org/amigo/term/GO:0035336	FAR2 HSD17B12 ACSL1
0.139761	3	26	4.89815	Protein localization to chromosome, centromeric region	http://amigo.geneontology.org/amigo/term/GO:0071459	BOD1 BUB3 ZWILCH
0.139761	3	26	4.89815	Fatty acid transmembrane transport	http://amigo.geneontology.org/amigo/term/GO:1902001	SLC2A1 AKT1 ACSL1
0.139914	6	93	2.73875	Negative regulation of protein binding	http://amigo.geneontology.org/amigo/term/GO:0032091	ACTB USP33 CDKN1A TMBIM6 AKT1 PPP1CA
0.140041	14	325	1.82864	Positive regulation of cellular protein localization	http://amigo.geneontology.org/amigo/term/GO:1903829	AP2B1 RAB11A PIK3R2 CD81 RTN4 LRP1 CCT7 NPEPPS AKT1 PARP1 STOM NPTN SQSTM1 MYO1C
0.14009	4	46	3.69136	Cellular response to epidermal growth factor stimulus	http://amigo.geneontology.org/amigo/term/GO:0071364	BECN1 SNX6 AKT1 MCM7
0.14009	4	46	3.69136	Regulation of DNA-dependent DNA replication	http://amigo.geneontology.org/amigo/term/GO:0090329	ATRX RFC5 DONSON ATG7
0.14009	4	46	3.69136	Negative regulation of oxidative stress-induced cell death	http://amigo.geneontology.org/amigo/term/GO:1903202	HIF1A SOD2 AKT1 ATG7
0.140401	16	389	1.74604	Response to metal ion	http://amigo.geneontology.org/amigo/term/GO:0010038	WNK1 FECH HIF1A CCND1 SOD2 BECN1 SEC31A AKT1 PARP1 EIF2B5 SNCA AHCYL1 PPP1CA BNIP3 ASPH PDCD6
0.140401	15	357	1.78364	Negative regulation of cell cycle phase transition	http://amigo.geneontology.org/amigo/term/GO:1901988	MRE11 NSUN2 CLSPN PSMD11 CCND1 PLAGL1 CDK2 CDKN1A TIPRL FANCD2 BUB3 DONSON RPL26 PSMD1 ZWILCH
0.142323	9	175	2.18318	Response to corticosteroid	http://amigo.geneontology.org/amigo/term/GO:0031960	CYBA FECH RHOA CCND1 CDKN1A PARP1 EIF4E HNRNPU NEFL
0.142499	5	69	3.07613	Vesicle targeting, rough ER to cis-Golgi	http://amigo.geneontology.org/amigo/term/GO:0048207	TMED2 CNIH1 SEC23A SEC31A PDCD6
0.142499	5	69	3.07613	COPII vesicle coating	http://amigo.geneontology.org/amigo/term/GO:0048208	TMED2 CNIH1 SEC23A SEC31A PDCD6
0.142788	8	147	2.31024	Cellular response to glucose stimulus	http://amigo.geneontology.org/amigo/term/GO:0071333	CYBA OXCT1 HIF1A CDK16 SLC39A14 LRP1 TRPM4 OPA1
0.144054	7	120	2.47629	Regulation of ATP metabolic process	http://amigo.geneontology.org/amigo/term/GO:1903578	NUP160 RHOA DNM1L HIF1A NUP93 PARP1 SNCA
0.144659	6	94	2.70962	Regulation of ERBB signaling pathway	http://amigo.geneontology.org/amigo/term/GO:1901184	SNX5 RTN4 SNX6 HIP1R AKT1 SH3KBP1
0.14467	21	556	1.60335	Positive regulation of cell migration	http://amigo.geneontology.org/amigo/term/GO:0030335	GRN WNK1 RHOA SCARB1 DNM1L LAMB1 PPM1F HIF1A RAB11A SOD2 RTN4 FN1 LRP1 ITGAV AKT1 CLASP2 MAPRE2 PTK2 ACTG1 MYO1C PDCD6
0.145537	10	205	2.07076	Cellular response to starvation	http://amigo.geneontology.org/amigo/term/GO:0009267	LAMP2 USP33 ATP6V1D SLC2A1 CDKN1A BECN1 XPR1 ATP6V1B2 FADS1 ATG7
0.146357	11	235	1.98705	Regulation of neurotransmitter levels	http://amigo.geneontology.org/amigo/term/GO:0001505	PFN2 STXBP2 MOXD1 DNM1L FMR1 STX1A NCS1 ASIC1 PREPL SNCA SV2A
0.146562	19	490	1.64605	NcRNA processing	http://amigo.geneontology.org/amigo/term/GO:0034470	NSUN2 RRP12 DDX17 RIOK3 HEATR1 MTERF4 INTS11 RPS6 TARBP2 RPL7L1 INTS4 WDR4 CPSF4 RPL26 NOLC1 TSR1 PRKRA ERI2 DDX3X
0.148419	12	266	1.91507	Carboxylic acid catabolic process	http://amigo.geneontology.org/amigo/term/GO:0046395	ACAT1 CRAT GLS AKR1A1 GOT2 IVD AKT1 DDAH1 CARNMT1 ABHD3 ASRGL1 ACAD11
0.148774	7	121	2.45582	Epidermal growth factor receptor signaling pathway	http://amigo.geneontology.org/amigo/term/GO:0007173	SNX5 EFEMP1 SNX6 HIP1R AKT1 SH3KBP1 PTK2
0.14905	22	592	1.57756	Positive regulation of transferase activity	http://amigo.geneontology.org/amigo/term/GO:0051347	MRE11 TAB2 WNK1 RHOA STRADB TYRO3 CLSPN PRKAR1A CCND1 CD81 RFC5 CCND3 CDKN1A AKT1 SNCA NEK7 ACSL1 PTK2 ADCY6 PAK2 HMGN1 DDX3X
0.150455	8	149	2.27923	Establishment of planar polarity	http://amigo.geneontology.org/amigo/term/GO:0001736	AP2B1 RHOA PSMD11 IFT20 CLTC GPC3 AP2M1 PSMD1
0.150455	8	149	2.27923	Establishment of tissue polarity	http://amigo.geneontology.org/amigo/term/GO:0007164	AP2B1 RHOA PSMD11 IFT20 CLTC GPC3 AP2M1 PSMD1
0.150455	15	361	1.76388	Aging	http://amigo.geneontology.org/amigo/term/GO:0007568	SOD2 SERP1 LRP1 CDKN1A BECN1 TERF2 PNPT1 AKT1 EIF2B5 SNCA FADS1 LIMS1 LITAF ATG7 OPA1
0.150455	32	942	1.44206	Positive regulation of phosphorus metabolic process	http://amigo.geneontology.org/amigo/term/GO:0010562	PTBP1 MRE11 TAB2 WNK1 RHOA PFN2 STRADB TYRO3 CLSPN HIF1A FMR1 PRKAR1A CCND1 CD81 CDK2AP1 CCND3 PPP2R5D FXR1 EIF4G1 CDKN1A GDF1 AKT1 SNCA ACSL1 NPTN SQSTM1 PTK2 ADCY6 ANKLE2 PAK2 HDAC2 DDX3X
0.150455	3	27	4.71674	Negative regulation of RNA splicing	http://amigo.geneontology.org/amigo/term/GO:0033119	PTBP1 TMBIM6 RPS26
0.150455	32	942	1.44206	Positive regulation of phosphate metabolic process	http://amigo.geneontology.org/amigo/term/GO:0045937	PTBP1 MRE11 TAB2 WNK1 RHOA PFN2 STRADB TYRO3 CLSPN HIF1A FMR1 PRKAR1A CCND1 CD81 CDK2AP1 CCND3 PPP2R5D FXR1 EIF4G1 CDKN1A GDF1 AKT1 SNCA ACSL1 NPTN SQSTM1 PTK2 ADCY6 ANKLE2 PAK2 HDAC2 DDX3X
0.150455	3	27	4.71674	Regulation of protein exit from endoplasmic reticulum	http://amigo.geneontology.org/amigo/term/GO:0070861	CD81 TMEM30A UBAC2
0.150455	8	149	2.27923	Cellular response to hexose stimulus	http://amigo.geneontology.org/amigo/term/GO:0071331	CYBA OXCT1 HIF1A CDK16 SLC39A14 LRP1 TRPM4 OPA1
0.15295	7	122	2.43569	Positive regulation of mitotic cell cycle	http://amigo.geneontology.org/amigo/term/GO:0045931	RAB11A CCND1 CCND3 EIF4G1 AKT1 EIF4E DDX3X
0.15295	9	178	2.14638	Mitochondrial gene expression	http://amigo.geneontology.org/amigo/term/GO:0140053	LARS2 MTERF4 MRPS25 PNPT1 LRPPRC MRPL9 MRPS28 MRPL10 MRPL42
0.153104	27	767	1.49435	Positive regulation of protein phosphorylation	http://amigo.geneontology.org/amigo/term/GO:0001934	MRE11 TAB2 WNK1 RHOA PFN2 STRADB CLSPN FMR1 PRKAR1A CCND1 CD81 CDK2AP1 CCND3 FXR1 EIF4G1 CDKN1A GDF1 AKT1 SNCA ACSL1 NPTN SQSTM1 PTK2 ADCY6 PAK2 HDAC2 DDX3X
0.153755	12	268	1.90078	Regulation of I-kappaB kinase/NF-kappaB signaling	http://amigo.geneontology.org/amigo/term/GO:0043122	TAB2 RHOA ZFAND6 FKBP1A RIOK3 NDFIP2 USP10 STAT1 WLS MTDH SQSTM1 LITAF
0.154172	2	11	7.7183	Histidine metabolic process	http://amigo.geneontology.org/amigo/term/GO:0006547	MTHFD1 CARNMT1
0.154172	2	11	7.7183	Activation-induced cell death of T cells	http://amigo.geneontology.org/amigo/term/GO:0006924	RPS6 AKT1
0.154172	2	11	7.7183	Lysosomal lumen acidification	http://amigo.geneontology.org/amigo/term/GO:0007042	GRN CLN6
0.154172	2	11	7.7183	Response to selenium ion	http://amigo.geneontology.org/amigo/term/GO:0010269	SOD2 SELENOW
0.154172	51	1642	1.3185	Negative regulation of macromolecule biosynthetic process	http://amigo.geneontology.org/amigo/term/GO:0010558	STRAP BCLAF1 SCML1 YBX3 TCF3 SMARCE1 ATRX EIF2AK1 ZBTB25 CIRBP PPM1F TCFL5 RBBP7 FMR1 DDX5 CCND1 HBS1L CCND3 FXR1 EIF4G1 STAT1 TMEM59 GON4L DR1 PLAGL1 PAIP2 CDKN1A LRRFIP1 SNX6 PHF10 TERF2 ITM2C PNPT1 TMBIM6 CLTC NT5C3B PARP1 VGLL4 SNCA MTDH EIF4E HNRNPU DONSON CTBP1 SQSTM1 LIMS1 NCOR2 HDAC2 ATG7 DDX3X DHFR
0.154172	10	208	2.0409	Regulation of phosphatase activity	http://amigo.geneontology.org/amigo/term/GO:0010921	WNK1 FKBP1A PPP2R5D PPP2R1B TIPRL ENSA BOD1 HSP90B1 ANKLE2 HTT
0.154172	2	11	7.7183	L-ascorbic acid metabolic process	http://amigo.geneontology.org/amigo/term/GO:0019852	SLC2A1 AKR1A1
0.154172	2	11	7.7183	Leydig cell differentiation	http://amigo.geneontology.org/amigo/term/GO:0033327	MGST1 CCND1
0.154172	2	11	7.7183	Fatty acid beta-oxidation using acyl-CoA dehydrogenase	http://amigo.geneontology.org/amigo/term/GO:0033539	IVD ACAD11
0.154172	2	11	7.7183	Hemoglobin biosynthetic process	http://amigo.geneontology.org/amigo/term/GO:0042541	EIF2AK1 HIF1A
0.154172	5	71	2.98948	Cell cycle DNA replication	http://amigo.geneontology.org/amigo/term/GO:0044786	ATRX RFC5 TERF2 DONSON MCM7
0.154172	2	11	7.7183	Multi-organism membrane organization	http://amigo.geneontology.org/amigo/term/GO:0044803	NECTIN2 CTSL
0.154172	2	11	7.7183	Negative regulation of neurotransmitter secretion	http://amigo.geneontology.org/amigo/term/GO:0046929	FMR1 ASIC1
0.154172	11	238	1.962	Positive regulation of neurogenesis	http://amigo.geneontology.org/amigo/term/GO:0050769	RHOA DNM1L HIF1A RAB11A FN1 LRP1 ACTR2 NPTN HDAC2 OPA1 NEFL
0.154172	6	96	2.65317	Protein tetramerization	http://amigo.geneontology.org/amigo/term/GO:0051262	SOD2 GLS TRPM4 SNCA ALDOA EVL
0.154172	4	48	3.53755	Regulation of filopodium assembly	http://amigo.geneontology.org/amigo/term/GO:0051489	FMR1 DPYSL3 FXR1 GPM6A
0.154172	2	11	7.7183	Positive regulation of neuron projection regeneration	http://amigo.geneontology.org/amigo/term/GO:0070572	GRN LRP1
0.154172	8	150	2.26403	Cellular response to monosaccharide stimulus	http://amigo.geneontology.org/amigo/term/GO:0071326	CYBA OXCT1 HIF1A CDK16 SLC39A14 LRP1 TRPM4 OPA1
0.154172	2	11	7.7183	Response to oxygen-glucose deprivation	http://amigo.geneontology.org/amigo/term/GO:0090649	DNM1L BNIP3
0.154172	2	11	7.7183	Modification of postsynaptic actin cytoskeleton	http://amigo.geneontology.org/amigo/term/GO:0098885	RHOA PFN2
0.154172	2	11	7.7183	Lactone metabolic process	http://amigo.geneontology.org/amigo/term/GO:1901334	SLC2A1 AKR1A1
0.154172	2	11	7.7183	Response to L-glutamate	http://amigo.geneontology.org/amigo/term/GO:1902065	TMBIM6 OPA1
0.154172	2	11	7.7183	Positive regulation of membrane depolarization	http://amigo.geneontology.org/amigo/term/GO:1904181	TRPM4 PARP1
0.154772	14	332	1.79009	Positive regulation of cell cycle	http://amigo.geneontology.org/amigo/term/GO:0045787	RHOA TCF3 ATRX RAB11A CCND1 CCND3 EIF4G1 BECN1 AKT1 EIF4E HNRNPU DYNC1H1 DDX3X CCPG1
0.15736	18	463	1.65035	Cilium organization	http://amigo.geneontology.org/amigo/term/GO:0044782	MAP4 TNPO1 ATP6V1D RAB11A IFT20 CEP70 TCTN3 NECTIN2 ARMC9 ACTR2 PCNT STK36 DNAAF5 TUB TUBA1A BBS1 DYNC1H1 HTT
0.157384	35	1056	1.40698	DNA metabolic process	http://amigo.geneontology.org/amigo/term/GO:0006259	RECQL MRE11 POLR2B TMEM161A TCF3 ATRX CLSPN USP10 NSMCE4A GTF2H3 RFC5 CDK2 CDKN1A RPAIN TERF2 CCT7 ACTR2 FANCI AKT1 PARP1 COPS7B FANCD2 NEK7 HNRNPU TRIP12 DONSON DFFA MCM7 PCLAF OTUB1 CENPS POLE ERI2 HMGN1 TSN
0.157384	6	97	2.62581	Phospholipid transport	http://amigo.geneontology.org/amigo/term/GO:0015914	ATP11B SCARB1 PRELID3B TMEM30A GLTP PITPNA
0.157384	33	984	1.42365	Metal ion transport	http://amigo.geneontology.org/amigo/term/GO:0030001	CYBA SEC61A1 WNK1 VMP1 RHOA DNM1L FKBP1A FXYD5 TMEM38B ATP6V1D FMR1 MAGT1 NDFIP2 SLC39A14 NCS1 ASIC1 ABCC5 TRPM4 FXYD6 ITGAV TMBIM6 CLTC AKT1 SNCA ATP6V1B2 STOM CAMK2G GPM6A C4orf3 AHCYL1 HTT ASPH OPA1
0.157384	6	97	2.62581	Positive regulation of viral process	http://amigo.geneontology.org/amigo/term/GO:0048524	POLR2B TYRO3 FMR1 TARBP2 STOM DDX3X
0.157394	9	180	2.12253	Telomere maintenance	http://amigo.geneontology.org/amigo/term/GO:0000723	MRE11 ATRX RFC5 CDK2 TERF2 CCT7 PARP1 NEK7 HNRNPU
0.158162	3	28	4.54828	Folic acid-containing compound metabolic process	http://amigo.geneontology.org/amigo/term/GO:0006760	MTHFD1 DHFR2 DHFR
0.158162	3	28	4.54828	Positive regulation of cardiac muscle hypertrophy	http://amigo.geneontology.org/amigo/term/GO:0010613	MTPN BECN1 PARP1
0.158162	3	28	4.54828	Transcytosis	http://amigo.geneontology.org/amigo/term/GO:0045056	RAB11A LRP1 CLTC
0.158162	3	28	4.54828	Regulation of axon regeneration	http://amigo.geneontology.org/amigo/term/GO:0048679	GRN LRP1 KREMEN1
0.158162	5	72	2.94796	Protein localization to vacuole	http://amigo.geneontology.org/amigo/term/GO:0072665	LAMP2 CD81 GNPTAB RTN4 AP3M1
0.158162	3	28	4.54828	Negative regulation of ATP metabolic process	http://amigo.geneontology.org/amigo/term/GO:1903579	RHOA PARP1 SNCA
0.158393	7	124	2.39641	Lysosomal transport	http://amigo.geneontology.org/amigo/term/GO:0007041	LAMP2 GRN GNPTAB LRP1 RNF157 AP3M1 IGF2R
0.158393	7	124	2.39641	Positive regulation of protein ubiquitination	http://amigo.geneontology.org/amigo/term/GO:0031398	FKBP1A NDFIP2 FANCI SKP2 CENPS DDX3X PDCD6
0.158454	10	210	2.02146	Response to ketone	http://amigo.geneontology.org/amigo/term/GO:1901654	CYBA FECH CCND1 CDKN1A AKT1 PARP1 EIF4E ADCY6 OPA1 NEFL
0.159301	33	986	1.42076	Cation transmembrane transport	http://amigo.geneontology.org/amigo/term/GO:0098655	COX15 CYBA SEC61A1 WNK1 VMP1 SLC25A3 FKBP1A FXYD5 TMEM38B ATP6V1D FMR1 MAGT1 SLC39A14 NCS1 CLCN3 ASIC1 NNT SLC41A3 ABCC5 TRPM4 FXYD6 ITGAV AKT1 SNCA ATP6V1B2 STOM GPM6A C4orf3 COX5A HTT ASPH OPA1 NEFL
0.159997	4	49	3.46536	Negative regulation of histone modification	http://amigo.geneontology.org/amigo/term/GO:0031057	SNCA TRIP12 CTBP1 OTUB1
0.159997	4	49	3.46536	Interleukin-12-mediated signaling pathway	http://amigo.geneontology.org/amigo/term/GO:0035722	TYK2 SOD2 PITPNA PAK2
0.161378	11	241	1.93758	Protein targeting to membrane	http://amigo.geneontology.org/amigo/term/GO:0006612	SEC62 SEC61A1 SSR1 RPS6 STOM RPL26 SRP72 SRPRA RPS26 MYO1C PEX26
0.164313	5	73	2.90758	Vesicle coating	http://amigo.geneontology.org/amigo/term/GO:0006901	TMED2 CNIH1 SEC23A SEC31A PDCD6
0.164313	5	73	2.90758	Nucleoside metabolic process	http://amigo.geneontology.org/amigo/term/GO:0009116	DERA ERH NME4 PRPS1 DHFR2
0.164313	5	73	2.90758	Insulin secretion involved in cellular response to glucose stimulus	http://amigo.geneontology.org/amigo/term/GO:0035773	OXCT1 HIF1A CDK16 LRP1 TRPM4
0.16445	9	182	2.09921	Positive regulation of binding	http://amigo.geneontology.org/amigo/term/GO:0051099	USP33 FKBP1A EIF3D FMR1 EDF1 EIF4G1 LRP1 HIP1R PARP1
0.164451	11	242	1.92958	Response to topologically incorrect protein	http://amigo.geneontology.org/amigo/term/GO:0035966	TMED2 CCND1 SERP1 SSR1 TOR1B SEC31A TMBIM6 TPP1 HSP90B1 TMEM129 SRPRA
0.164451	11	242	1.92958	Cellular protein complex disassembly	http://amigo.geneontology.org/amigo/term/GO:0043624	OGFOD1 MTPN MRPS25 SH3GL1 MRPL9 MRPS28 ADD3 MRPL10 CLASP2 MRPL42 CAPZA2
0.164451	20	534	1.58991	Negative regulation of cell cycle	http://amigo.geneontology.org/amigo/term/GO:0045786	MRE11 NSUN2 ATRX CLSPN NAA10 RBBP7 PSMD11 PRKAR1A CCND1 PLAGL1 CDK2 CDKN1A TERF2 TIPRL FANCD2 BUB3 DONSON RPL26 PSMD1 ZWILCH
0.168524	7	126	2.35837	Regulation of cell-matrix adhesion	http://amigo.geneontology.org/amigo/term/GO:0001952	RHOA PPM1F LRP1 CLASP2 PTK2 LIMS1 ACTG1
0.168524	4	50	3.39605	Pyrimidine nucleotide metabolic process	http://amigo.geneontology.org/amigo/term/GO:0006220	NME4 PRPS1 AK3 CMPK1
0.168524	22	604	1.54622	NcRNA metabolic process	http://amigo.geneontology.org/amigo/term/GO:0034660	LARS2 NSUN2 RRP12 DDX17 RIOK3 HEATR1 MTERF4 DTD1 INTS11 RPS6 PNPT1 TARBP2 RPL7L1 INTS4 WDR4 CPSF4 RPL26 NOLC1 TSR1 PRKRA ERI2 DDX3X
0.168524	4	50	3.39605	Cellular modified amino acid biosynthetic process	http://amigo.geneontology.org/amigo/term/GO:0042398	MGST2 MTHFD1 DHFR2 DHFR
0.168524	4	50	3.39605	Response to epidermal growth factor	http://amigo.geneontology.org/amigo/term/GO:0070849	BECN1 SNX6 AKT1 MCM7
0.168691	3	29	4.39145	Pyrimidine ribonucleotide metabolic process	http://amigo.geneontology.org/amigo/term/GO:0009218	NME4 AK3 CMPK1
0.168691	3	29	4.39145	Positive regulation of muscle hypertrophy	http://amigo.geneontology.org/amigo/term/GO:0014742	MTPN BECN1 PARP1
0.168691	3	29	4.39145	Response to muscle activity	http://amigo.geneontology.org/amigo/term/GO:0014850	HIF1A GOT2 OPA1
0.168691	15	370	1.72097	Vesicle organization	http://amigo.geneontology.org/amigo/term/GO:0016050	VTA1 TMED2 CNIH1 SEC23A RAB11A STX1A CLCN3 STX16 NECTIN2 SEC31A SNCA VPS8 SQSTM1 AP2M1 PDCD6
0.168691	3	29	4.39145	Retrograde protein transport, ER to cytosol	http://amigo.geneontology.org/amigo/term/GO:0030970	UBAC2 HSP90B1 TMEM129
0.168691	3	29	4.39145	Protein localization to Golgi apparatus	http://amigo.geneontology.org/amigo/term/GO:0034067	IFT20 ARL5A RAB6A
0.168691	10	213	1.99299	Positive regulation of DNA metabolic process	http://amigo.geneontology.org/amigo/term/GO:0051054	MRE11 TMEM161A ATRX RFC5 TERF2 CCT7 ACTR2 AKT1 PARP1 NEK7
0.168691	3	29	4.39145	Endoplasmic reticulum to cytosol transport	http://amigo.geneontology.org/amigo/term/GO:1903513	UBAC2 HSP90B1 TMEM129
0.169431	16	403	1.68539	Regulation of DNA metabolic process	http://amigo.geneontology.org/amigo/term/GO:0051052	MRE11 POLR2B TMEM161A ATRX RFC5 CDKN1A TERF2 CCT7 ACTR2 AKT1 PARP1 NEK7 HNRNPU TRIP12 DFFA OTUB1
0.169462	5	74	2.86829	Mitotic G1 DNA damage checkpoint signaling	http://amigo.geneontology.org/amigo/term/GO:0031571	CCND1 PLAGL1 CDK2 CDKN1A RPL26
0.169462	5	74	2.86829	Positive regulation of organelle assembly	http://amigo.geneontology.org/amigo/term/GO:1902117	RHOA BECN1 G3BP2 DYNC1H1 HTT
0.169698	7	127	2.3398	Renal system process	http://amigo.geneontology.org/amigo/term/GO:0003014	CYBA RHOA SNX5 RAB11A PRKAR1A TBC1D8B ADCY6
0.169698	2	12	7.07511	L-serine metabolic process	http://amigo.geneontology.org/amigo/term/GO:0006563	PSAT1 CBSL
0.169698	2	12	7.07511	Cellular response to nitrogen starvation	http://amigo.geneontology.org/amigo/term/GO:0006995	BECN1 ATG7
0.169698	2	12	7.07511	SMAD protein complex assembly	http://amigo.geneontology.org/amigo/term/GO:0007183	FKBP1A PARP1

## Sheet: polyA positions_T4A vs WT
Gene	numberofposfactors	txids	interpolyAdist
ENSG00000187634.11	2	ENST00000455979.1_ENST00000341065.8,ENST00000342066.7,ENST00000616016.4,ENST00000616125.4,ENST00000617307.4,ENST00000618181.4,ENST00000618323.4,ENST00000618779.4,ENST00000620200.4,ENST00000622503.4	322	The column 'txids' has the IDs of the transcripts assigned to each APA site. APA sites are separated by underscores and transcripts assigned to the same site are separated by commas. In this column, APA sites are ordered from most upstream to most downstream. The final column contains the distance between the APA sites, but only if the gene contains just 2 sites
ENSG00000187961.13	2	ENST00000622660.1_ENST00000338591.7	113
ENSG00000187583.10	3	ENST00000379407.7,ENST00000379409.6_ENST00000379410.7_ENST00000491024.1	NA
ENSG00000131591.17	3	ENST00000379319.5_ENST00000379320.5_ENST00000379339.5,ENST00000421241.6	NA
ENSG00000162571.13	2	ENST00000379288.3_ENST00000379289.5,ENST00000379290.5	12071
ENSG00000186891.13	2	ENST00000486728.5,ENST00000379265.5_ENST00000328596.10,ENST00000379268.6	333
ENSG00000160087.20	4	ENST00000360466.6,ENST00000400930.8_ENST00000400929.6_ENST00000349431.10_ENST00000347370.6	NA
ENSG00000131584.18	2	ENST00000353662.4_ENST00000354700.9	1188
ENSG00000127054.20	3	ENST00000429572.5_ENST00000450926.6_ENST00000421495.6,ENST00000419704.5,ENST00000411962.5,ENST00000540437.5,ENST00000545578.5,ENST00000618806.4,ENST00000620829.4,ENST00000435064.5	NA
ENSG00000107404.19	2	ENST00000631679.1_ENST00000378891.9,ENST00000610709.2,ENST00000378888.9	1747
ENSG00000221978.11	2	ENST00000408918.8_ENST00000408952.8,ENST00000400809.7	5793
ENSG00000242485.5	3	ENST00000482352.1_ENST00000492508.1_ENST00000344843.11	NA
ENSG00000235098.8	3	ENST00000442470.1_ENST00000454272.2_ENST00000520296.5,ENST00000537107.5,ENST00000427211.3	NA
ENSG00000179403.11	2	ENST00000338660.5_ENST00000476993.1	2117
ENSG00000205090.8	3	ENST00000624426.1_ENST00000425828.1_ENST00000378733.8	NA
ENSG00000160075.11	2	ENST00000359060.5_ENST00000291386.3	19175
ENSG00000189409.13	2	ENST00000435358.5,ENST00000503792.1_ENST00000479814.5,ENST00000356026.9,ENST00000378675.7	86
ENSG00000248333.8	3	ENST00000340677.9,ENST00000626918.2,ENST00000629289.2,ENST00000629312.2_ENST00000407249.7_ENST00000341832.10	NA
ENSG00000189339.11	2	ENST00000617444.4,ENST00000611123.1_ENST00000614300.4	1950
ENSG00000008128.22	2	ENST00000378638.6,ENST00000357760.6,ENST00000358779.9,ENST00000378633.5,ENST00000404249.7_ENST00000356200.7	151
ENSG00000215790.7	2	ENST00000643905.1_ENST00000355439.7	2546
ENSG00000178821.12	2	ENST00000378598.4_ENST00000378602.3,ENST00000310991.7	254
ENSG00000142609.18	2	ENST00000378590.4_ENST00000642590.1,ENST00000493964.5	66011
ENSG00000187730.8	5	ENST00000638771.1_ENST00000640067.1_ENST00000640949.1_ENST00000640030.1_ENST00000378585.6	NA
ENSG00000162585.16	4	ENST00000420515.1_ENST00000378543.2,ENST00000378546.8_ENST00000400918.7_ENST00000400919.7	NA
ENSG00000116151.13	4	ENST00000494279.2_ENST00000449373.2_ENST00000378529.7_ENST00000378531.7	NA
ENSG00000157916.19	3	ENST00000488353.2_ENST00000378512.5_ENST00000378513.7,ENST00000605895.5	NA
ENSG00000157911.9	2	ENST00000507596.5,ENST00000447513.6_ENST00000288774.7	855
ENSG00000149527.17	2	ENST00000278878.6_ENST00000378486.7,ENST00000419816.6,ENST00000449969.5	250
ENSG00000157873.17	3	ENST00000409119.5_ENST00000355716.4_ENST00000482602.5	NA
ENSG00000157870.14	2	ENST00000537325.5_ENST00000378427.5,ENST00000378424.8,ENST00000378425.9,ENST00000444521.6,ENST00000419916.6	1521
ENSG00000142606.15	2	ENST00000502556.5_ENST00000471840.5,ENST00000378412.7	283
ENSG00000215912.12	2	ENST00000637179.1_ENST00000401095.8	5392
ENSG00000142611.16	5	ENST00000463591.1_ENST00000509860.1_ENST00000511072.5,ENST00000514189.5_ENST00000378391.6_ENST00000270722.9	NA
ENSG00000078900.14	3	ENST00000603362.5,ENST00000604479.5,ENST00000378290.4_ENST00000354437.8,ENST00000378280.5,ENST00000378285.5_ENST00000346387.8,ENST00000357733.7,ENST00000378288.8,ENST00000378295.8,ENST00000604074.5	NA
ENSG00000235169.8	2	ENST00000561886.2_ENST00000444870.7	312
ENSG00000116198.12	4	ENST00000378223.3_ENST00000461667.1_ENST00000438539.5_ENST00000378230.7	NA
ENSG00000169598.15	2	ENST00000341385.4_ENST00000338895.7,ENST00000378209.7	1688
ENSG00000196581.10	2	ENST00000378190.7_ENST00000378191.4	14740
ENSG00000131697.17	2	ENST00000622020.4_ENST00000378156.8	16687
ENSG00000069424.14	5	ENST00000472700.6,ENST00000462676.2_ENST00000602612.5_ENST00000458166.6_ENST00000378111.5_ENST00000164247.5,ENST00000378083.7,ENST00000341524.5,ENST00000352527.5,ENST00000378097.5	NA
ENSG00000116254.17	2	ENST00000475121.1_ENST00000262450.7	3288
ENSG00000116251.9	3	ENST00000497965.5_ENST00000234875.8_ENST00000484532.5	NA
ENSG00000069812.11	5	ENST00000489730.1_ENST00000487437.5_ENST00000377834.8_ENST00000377836.8_ENST00000377837.5	NA
ENSG00000187017.16	4	ENST00000636330.1_ENST00000416731.5,ENST00000461727.6,ENST00000477679.2_ENST00000633239.1,ENST00000377828.5,ENST00000645284.1_ENST00000434576.2	NA
ENSG00000215788.9	3	ENST00000348333.7,ENST00000351748.7_ENST00000351959.9_ENST00000377782.7,ENST00000356876.7	NA
ENSG00000171680.21	2	ENST00000377725.5,ENST00000377728.7,ENST00000377732.5,ENST00000400915.7,ENST00000377740.4_ENST00000535355.5,ENST00000400913.5,ENST00000340850.9,ENST00000537245.5,ENST00000377748.5	1030
ENSG00000173662.20	3	ENST00000411823.5_ENST00000351136.7_ENST00000333172.10	NA
ENSG00000162413.16	2	ENST00000610898.1,ENST00000467612.5_ENST00000377658.8,ENST00000377663.3	2469
ENSG00000041988.15	4	ENST00000472925.1_ENST00000307896.10_ENST00000054650.8_ENST00000377627.7	NA
ENSG00000007923.15	2	ENST00000294401.11_ENST00000451196.5,ENST00000377577.9	945
ENSG00000171735.18	4	ENST00000467404.6,ENST00000473578.5_ENST00000557126.5_ENST00000490905.5,ENST00000495233.5_ENST00000303635.11	NA
ENSG00000049245.12	2	ENST00000470357.1_ENST00000054666.10	1626
ENSG00000049246.14	2	ENST00000377541.5_ENST00000613533.4,ENST00000614998.4,ENST00000361923.2,ENST00000377532.7	41219
ENSG00000049247.13	2	ENST00000361696.9_ENST00000377516.6	4531
ENSG00000049249.8	3	ENST00000474475.1_ENST00000377507.7_ENST00000615230.4	NA
ENSG00000116288.12	4	ENST00000377488.5_ENST00000377491.5_ENST00000338639.9,ENST00000377493.9,ENST00000469225.1_ENST00000493678.5	NA
ENSG00000116285.12	4	ENST00000469499.5_ENST00000467067.1_ENST00000377482.9_ENST00000474874.5	NA
ENSG00000142599.17	4	ENST00000400908.6_ENST00000476556.5_ENST00000400907.6_ENST00000377464.5,ENST00000337907.7	NA
ENSG00000131686.14	3	ENST00000480186.7_ENST00000377436.6_ENST00000377443.6	NA
ENSG00000142583.17	2	ENST00000377414.7_ENST00000377424.8	4973
ENSG00000049239.12	2	ENST00000602477.1_ENST00000377403.6	3439
ENSG00000171621.13	3	ENST00000377399.2_ENST00000357898.3_ENST00000328089.10	NA
ENSG00000188807.12	2	ENST00000340305.9_ENST00000340381.10,ENST00000416541.5	9919
ENSG00000171608.15	3	ENST00000543390.2,ENST00000361110.6_ENST00000377346.8_ENST00000536656.5,ENST00000628140.2	NA
ENSG00000178585.14	4	ENST00000377256.1_ENST00000377258.5_ENST00000400904.7_ENST00000377263.5	NA
ENSG00000162441.11	4	ENST00000377213.1_ENST00000400903.6_ENST00000377223.5_ENST00000488540.5	NA
ENSG00000173614.13	2	ENST00000403197.5_ENST00000377205.5,ENST00000496751.1	3735
ENSG00000130939.18	3	ENST00000377153.5_ENST00000253251.12_ENST00000343090.10	NA
ENSG00000054523.17	5	ENST00000377083.5_ENST00000377093.8_ENST00000635499.1_ENST00000263934.10_ENST00000620295.2,ENST00000622724.3,ENST00000377081.5,ENST00000377086.5	NA
ENSG00000251503.8	4	ENST00000602787.6_ENST00000465026.1,ENST00000470413.6_ENST00000602296.6_ENST00000400900.6	NA
ENSG00000175279.21	2	ENST00000462462.1_ENST00000309048.7	307
ENSG00000160049.11	2	ENST00000377036.2_ENST00000377038.7	5946
ENSG00000142655.12	2	ENST00000491661.2_ENST00000356607.8	7472
ENSG00000130940.14	2	ENST00000344008.5_ENST00000377022.7	10609
ENSG00000175262.14	2	ENST00000520253.1_ENST00000468348.1,ENST00000418570.6,ENST00000377004.8	257
ENSG00000120948.16	7	ENST00000638264.1_ENST00000622057.4_ENST00000616545.4,ENST00000621790.4_ENST00000617172.4,ENST00000639083.1_ENST00000610369.4_ENST00000315091.7_ENST00000240185.7	NA
ENSG00000009724.16	2	ENST00000400898.3_ENST00000400897.7	18275
ENSG00000116649.9	2	ENST00000490101.1_ENST00000376957.6	75
ENSG00000120942.13	3	ENST00000376810.5_ENST00000376804.2_ENST00000483738.1	NA
ENSG00000204624.7	2	ENST00000304391.6_ENST00000294484.6	359
ENSG00000132879.13	5	ENST00000376760.5_ENST00000376768.5_ENST00000251546.8,ENST00000376762.8_ENST00000475435.5_ENST00000471895.1,ENST00000251547.9,ENST00000376770.5	NA
ENSG00000116663.10	2	ENST00000449067.1_ENST00000376753.8	324
ENSG00000116670.14	3	ENST00000376669.9_ENST00000376672.5_ENST00000376692.8,ENST00000235310.7	NA
ENSG00000177674.15	6	ENST00000400895.6_ENST00000452018.6_ENST00000376627.6_ENST00000510878.1_ENST00000376637.7_ENST00000314340.9,ENST00000376629.8	NA
ENSG00000215910.7	2	ENST00000444493.5,ENST00000449278.1_ENST00000433342.5,ENST00000312793.9	107
ENSG00000177000.11	4	ENST00000641820.1_ENST00000641407.1_ENST00000376590.8_ENST00000376583.7,ENST00000376585.6,ENST00000376592.6	NA
ENSG00000011021.21	3	ENST00000376497.7_ENST00000376496.4_ENST00000312413.10,ENST00000346436.10	NA
ENSG00000175206.10	2	ENST00000376476.1_ENST00000376480.7,ENST00000610706.1	167
ENSG00000116685.15	3	ENST00000376576.3_ENST00000616327.1_ENST00000376572.7	NA
ENSG00000048707.14	2	ENST00000011700.10_ENST00000543766.2,ENST00000613099.4,ENST00000620676.5	1686
ENSG00000157330.9	2	ENST00000376210.3_ENST00000614859.4	2530
ENSG00000279169.2	2	ENST00000625019.2_ENST00000638454.1	415
ENSG00000182330.10	3	ENST00000614831.1_ENST00000621519.4_ENST00000357367.6	NA
ENSG00000162493.16	5	ENST00000510906.5_ENST00000475043.5_ENST00000513143.5_ENST00000376061.8_ENST00000617617.4,ENST00000294489.10,ENST00000376057.8,ENST00000621990.4	NA
ENSG00000116731.22	5	ENST00000343137.8_ENST00000311066.9,ENST00000413440.5_ENST00000505823.5_ENST00000503842.5_ENST00000376048.9,ENST00000235372.11	NA
ENSG00000189337.16	4	ENST00000636564.1_ENST00000400797.3,ENST00000503743.5_ENST00000361144.9,ENST00000400798.6_ENST00000376030.6,ENST00000636203.1	NA
ENSG00000171729.13	3	ENST00000376014.7_ENST00000434578.6,ENST00000400796.7_ENST00000428417.5,ENST00000376008.2	NA
ENSG00000142621.19	6	ENST00000375995.3_ENST00000375997.8_ENST00000444385.5_ENST00000375998.8_ENST00000529606.5_ENST00000314668.13,ENST00000358897.8	NA
ENSG00000142634.12	2	ENST00000445566.1_ENST00000375980.8	1262
ENSG00000162438.11	2	ENST00000375949.4_ENST00000375943.6	2588
ENSG00000132906.17	4	ENST00000375890.8_ENST00000424908.5_ENST00000333868.9,ENST00000348549.9_ENST00000546424.5	NA
ENSG00000116138.12	3	ENST00000375838.5_ENST00000616884.4,ENST00000375847.7_ENST00000375849.5	NA
ENSG00000162458.12	3	ENST00000441801.6_ENST00000332305.5_ENST00000375766.7,ENST00000375771.5	NA
ENSG00000173641.17	3	ENST00000406363.2_ENST00000463576.5,ENST00000487046.1_ENST00000411503.5,ENST00000311890.13,ENST00000375718.4	NA
ENSG00000142632.16	2	ENST00000441785.1_ENST00000270747.7	7745
ENSG00000055070.16	2	ENST00000471507.5_ENST00000401088.8,ENST00000492354.1,ENST00000401089.3	2739
ENSG00000187144.11	4	ENST00000612240.1_ENST00000375577.5_ENST00000540400.1,ENST00000335496.5_ENST00000491418.5	NA
ENSG00000157191.19	3	ENST00000504551.6_ENST00000457722.6_ENST00000443980.6,ENST00000337132.9	NA
ENSG00000219481.10	2	ENST00000432949.5_ENST00000430580.6	1699
ENSG00000159363.17	2	ENST00000617114.4_ENST00000502418.1,ENST00000326735.12,ENST00000341676.9,ENST00000452699.5	9901
ENSG00000117115.12	2	ENST00000375481.1_ENST00000375486.8	12270
ENSG00000159339.13	2	ENST00000375453.5_ENST00000375448.4	29208
ENSG00000179051.13	2	ENST00000375433.3_ENST00000375436.8	1916
ENSG00000074964.16	2	ENST00000375415.5_ENST00000375408.7,ENST00000361221.7	220
ENSG00000009709.11	3	ENST00000400661.3_ENST00000375375.7_ENST00000420770.6	NA
ENSG00000159423.16	2	ENST00000538309.5_ENST00000538839.5,ENST00000290597.9,ENST00000375341.7	1301
ENSG00000169991.10	3	ENST00000416166.1_ENST00000355609.8_ENST00000455833.6	NA
ENSG00000127481.14	2	ENST00000375218.3_ENST00000375225.7,ENST00000375224.1,ENST00000375254.7	37134
ENSG00000127463.14	4	ENST00000486405.1_ENST00000375208.7_ENST00000375199.7_ENST00000477853.5	NA
ENSG00000053371.12	3	ENST00000489286.5_ENST00000330072.9_ENST00000235835.7	NA
ENSG00000040487.12	2	ENST00000432465.1_ENST00000375153.7,ENST00000375155.7,ENST00000400548.6	1219
ENSG00000077549.17	3	ENST00000433834.5_ENST00000375142.5_ENST00000375144.5,ENST00000264203.7	NA
ENSG00000158747.14	3	ENST00000289749.6_ENST00000602662.1_ENST00000375136.7,ENST00000548815.2,ENST00000615215.4,ENST00000618761.4,ENST00000621723.4,ENST00000622566.4	NA
ENSG00000162542.13	2	ENST00000375127.5_ENST00000294543.10	27
ENSG00000117215.14	2	ENST00000617227.1_ENST00000375105.7	718
ENSG00000187980.6	2	ENST00000247992.5_ENST00000429261.2	2738
ENSG00000158816.15	2	ENST00000375079.6_ENST00000289815.12	631
ENSG00000189410.11	2	ENST00000444387.6_ENST00000375031.5	1796
ENSG00000127483.17	2	ENST00000375000.5_ENST00000375003.6,ENST00000312239.9	32994
ENSG00000075151.20	5	ENST00000356916.7_ENST00000634879.1_ENST00000400422.6_ENST00000264211.12,ENST00000602326.5_ENST00000374935.7	NA
ENSG00000117298.14	5	ENST00000264205.10_ENST00000436918.6_ENST00000374893.10_ENST00000357071.8_ENST00000415912.6	NA
ENSG00000142794.18	3	ENST00000619554.1_ENST00000454000.6_ENST00000318249.9,ENST00000342104.9	NA
ENSG00000162551.13	4	ENST00000374830.2_ENST00000374832.5_ENST00000540617.5_ENST00000539907.5,ENST00000374840.7	NA
ENSG00000076864.19	2	ENST00000495204.5_ENST00000374763.6,ENST00000374761.6,ENST00000542643.6,ENST00000374765.8,ENST00000290101.8	793
ENSG00000090686.15	4	ENST00000421625.6_ENST00000374732.7_ENST00000308271.13_ENST00000400301.5	NA
ENSG00000187942.11	2	ENST00000543870.1_ENST00000344642.6	1258
ENSG00000142798.18	2	ENST00000374676.4_ENST00000374695.7	13164
ENSG00000219073.7	2	ENST00000337107.10_ENST00000400277.2	9298
ENSG00000142789.19	2	ENST00000374663.1_ENST00000290122.7	6454
ENSG00000070831.15	2	ENST00000315554.12_ENST00000400259.5,ENST00000344548.7	2142
ENSG00000162552.14	2	ENST00000415567.1_ENST00000290167.10	9733
ENSG00000070886.11	2	ENST00000374644.8_ENST00000166244.7	13973
ENSG00000159189.11	2	ENST00000374637.1_ENST00000374639.7,ENST00000374640.8	223
ENSG00000133216.16	4	ENST00000544305.5_ENST00000374630.7,ENST00000374627.1_ENST00000374632.7_ENST00000400191.7	NA
ENSG00000169641.13	2	ENST00000314174.5_ENST00000418342.5,ENST00000302291.8	6397
ENSG00000125944.19	4	ENST00000427764.3_ENST00000606561.5_ENST00000302271.10,ENST00000374616.7,ENST00000374612.5_ENST00000478691.5	NA
ENSG00000125945.14	2	ENST00000374608.3_ENST00000314011.8	527
ENSG00000204219.9	3	ENST00000374601.7_ENST00000476978.1_ENST00000450454.6	NA
ENSG00000088280.18	3	ENST00000437606.6_ENST00000465372.5_ENST00000495646.5,ENST00000336689.7,ENST00000618240.4	NA
ENSG00000011007.12	2	ENST00000609199.1_ENST00000613537.4,ENST00000418390.6	2166
ENSG00000011009.10	5	ENST00000374505.6_ENST00000374502.7_ENST00000374503.7_ENST00000374501.1_ENST00000374514.7	NA
ENSG00000189266.11	2	ENST00000374468.1_ENST00000334351.7	1582
ENSG00000188529.14	7	ENST00000492112.2_ENST00000343255.9_ENST00000374453.7_ENST00000374452.9_ENST00000484146.6_ENST00000453840.7_ENST00000344989.10	NA
ENSG00000185436.11	5	ENST00000374418.3_ENST00000374419.1_ENST00000374421.7_ENST00000327575.6_ENST00000327535.5	NA
ENSG00000158055.15	2	ENST00000356046.6,ENST00000361548.8_ENST00000350501.9	9164
ENSG00000001460.17	3	ENST00000435187.1_ENST00000438866.1_ENST00000003583.12,ENST00000337248.8,ENST00000374409.5	NA
ENSG00000001461.16	5	ENST00000358028.8_ENST00000339255.2_ENST00000432012.1_ENST00000374399.8_ENST00000003912.7	NA
ENSG00000117602.11	4	ENST00000374393.4_ENST00000412742.5,ENST00000425530.3,ENST00000630217.1_ENST00000436717.6,ENST00000538532.5,ENST00000610732.4,ENST00000616511.4,ENST00000618490.4_ENST00000374395.8	NA
ENSG00000133226.16	2	ENST00000374389.8_ENST00000447431.6,ENST00000323848.13	641
ENSG00000020633.18	2	ENST00000338888.3_ENST00000308873.10,ENST00000399916.5	1518
ENSG00000117614.9	2	ENST00000354361.3_ENST00000236273.8	286
ENSG00000117616.17	2	ENST00000431849.3_ENST00000243189.11	1835
ENSG00000187010.19	2	ENST00000342055.9,ENST00000357542.8,ENST00000417538.6,ENST00000423810.6,ENST00000454452.6,ENST00000568195.5_ENST00000328664.8,ENST00000622561.4	1234
ENSG00000188672.18	3	ENST00000527747.5,ENST00000346452.8_ENST00000340849.8,ENST00000349320.7_ENST00000294413.12	NA
ENSG00000117643.14	2	ENST00000263979.7,ENST00000374329.1_ENST00000611903.4,ENST00000374332.8	1757
ENSG00000117640.17	3	ENST00000526894.5_ENST00000524618.5_ENST00000466284.1,ENST00000374300.7,ENST00000374301.7,ENST00000374307.9,ENST00000374303.6,ENST00000474295.5	NA
ENSG00000127423.10	2	ENST00000374298.3_ENST00000538789.5	2093
ENSG00000117632.22	4	ENST00000374291.5_ENST00000357865.6_ENST00000399728.5,ENST00000455785.6_ENST00000426559.6	NA
ENSG00000158006.13	2	ENST00000374284.5_ENST00000374282.7	1003
ENSG00000158014.14	2	ENST00000374276.3_ENST00000374278.7	770
ENSG00000175087.9	2	ENST00000374269.1_ENST00000619836.4,ENST00000374271.8	1510
ENSG00000282872.1	2	ENST00000635463.1_ENST00000634842.1	1547
ENSG00000236782.6	2	ENST00000433939.6_ENST00000448923.2	809
ENSG00000142675.17	2	ENST00000531191.5_ENST00000374253.9,ENST00000361530.10	40
ENSG00000130695.14	3	ENST00000640292.1_ENST00000453146.1,ENST00000252992.8_ENST00000451429.6	NA
ENSG00000142669.14	2	ENST00000319041.6_ENST00000270792.9	72
ENSG00000158062.20	2	ENST00000374223.5,ENST00000357089.8,ENST00000374221.7,ENST00000374217.6,ENST00000374222.5_ENST00000314675.11	956
ENSG00000176092.15	2	ENST00000308182.9_ENST00000475866.3	161
ENSG00000117682.16	7	ENST00000374185.7_ENST00000427245.6_ENST00000416052.1_ENST00000526219.5_ENST00000525682.6_ENST00000236342.11_ENST00000360009.6,ENST00000431933.5	NA
ENSG00000117676.13	4	ENST00000531382.5_ENST00000526792.5_ENST00000438977.1_ENST00000374166.8,ENST00000530003.5,ENST00000374168.6	NA
ENSG00000117713.19	5	ENST00000615191.4_ENST00000374152.7_ENST00000457599.6_ENST00000430799.7_ENST00000636219.1,ENST00000324856.12	NA
ENSG00000142751.14	2	ENST00000374133.3_ENST00000374135.8	3243
ENSG00000253368.3	2	ENST00000531285.1_ENST00000522111.2	789
ENSG00000090020.10	2	ENST00000374086.3_ENST00000263980.7	6636
ENSG00000142784.15	2	ENST00000361771.7_ENST00000319394.7	389
ENSG00000186501.14	3	ENST00000464813.5_ENST00000498220.1_ENST00000611517.4,ENST00000374076.8,ENST00000608611.5	NA
ENSG00000142765.17	2	ENST00000616558.4,ENST00000618673.4_ENST00000543823.1,ENST00000318074.9	31
ENSG00000158195.10	2	ENST00000536657.1_ENST00000618852.4	3971
ENSG00000126705.14	4	ENST00000642245.1,ENST00000642416.1_ENST00000374011.6_ENST00000644989.1_ENST00000247087.10	NA
ENSG00000000938.12	2	ENST00000374004.5,ENST00000399173.5_ENST00000374005.7	228
ENSG00000009780.15	5	ENST00000530324.5_ENST00000446647.1_ENST00000419687.6_ENST00000373949.5_ENST00000373954.10	NA
ENSG00000117751.17	2	ENST00000236412.11_ENST00000373931.8,ENST00000311772.9	148
ENSG00000130775.15	2	ENST00000373927.7_ENST00000373921.7,ENST00000456990.1,ENST00000328928.11,ENST00000373925.5	152
ENSG00000117748.9	3	ENST00000313433.11_ENST00000373909.7_ENST00000419958.5,ENST00000373912.7	NA
ENSG00000130768.14	2	ENST00000373888.8_ENST00000549094.1,ENST00000373894.7	2677
ENSG00000158161.15	3	ENST00000373863.3_ENST00000373864.5_ENST00000436342.6,ENST00000540618.5,ENST00000373871.7	NA
ENSG00000169403.11	2	ENST00000305392.3_ENST00000373857.7,ENST00000539896.1	2507
ENSG00000130770.17	2	ENST00000465645.1,ENST00000335514.9,ENST00000497986.5_ENST00000468425.2	8801
ENSG00000204138.12	2	ENST00000373836.4_ENST00000373839.7	3066
ENSG00000180198.15	4	ENST00000373831.7_ENST00000373832.5_ENST00000398958.6_ENST00000373833.10	NA
ENSG00000120656.11	2	ENST00000263974.4_ENST00000373824.8	251
ENSG00000188060.7	2	ENST00000465518.2_ENST00000373826.3	1143
ENSG00000162419.12	2	ENST00000294409.2,ENST00000361872.8_ENST00000373816.5	4467
ENSG00000116329.10	2	ENST00000621425.1_ENST00000234961.6	7984
ENSG00000159023.20	10	ENST00000373797.2_ENST00000645184.1_ENST00000644470.1_ENST00000646189.1,ENST00000643604.1_ENST00000643173.1,ENST00000644600.1,ENST00000644780.1,ENST00000644848.1_ENST00000636666.1_ENST00000644342.1_ENST00000349460.9_ENST00000347529.7,ENST00000373800.7_ENST00000642260.1,ENST00000642937.1,ENST00000647103.1,ENST00000343067.8,ENST00000356093.6,ENST00000373798.5	NA
ENSG00000116353.15	2	ENST00000263702.10_ENST00000373791.7	944
ENSG00000060656.19	2	ENST00000460170.2_ENST00000373779.7,ENST00000428026.6	144
ENSG00000162512.15	2	ENST00000339394.6_ENST00000336798.11	3668
ENSG00000134644.15	4	ENST00000373742.6_ENST00000498419.5,ENST00000440538.6,ENST00000426105.6,ENST00000373741.8_ENST00000525843.5_ENST00000424085.6,ENST00000257075.9,ENST00000373747.7	NA
ENSG00000084628.9	2	ENST00000526106.5_ENST00000373736.6	1844
ENSG00000060688.12	2	ENST00000373720.3_ENST00000263694.8	142
ENSG00000121766.15	2	ENST00000627541.1_ENST00000344147.9,ENST00000373714.5,ENST00000546109.5,ENST00000615916.4,ENST00000616393.4,ENST00000616859.4,ENST00000618216.4	401
ENSG00000121764.11	3	ENST00000373706.9_ENST00000403528.6_ENST00000373705.1	NA
ENSG00000084636.17	2	ENST00000373668.7_ENST00000373672.7	26983
ENSG00000121753.12	3	ENST00000398538.5_ENST00000527361.5_ENST00000398556.7,ENST00000398547.5,ENST00000373655.6,ENST00000373658.7,ENST00000398542.5	NA
ENSG00000134668.12	2	ENST00000452755.6,ENST00000533231.5_ENST00000257100.7,ENST00000360482.6	59
ENSG00000184007.19	4	ENST00000470404.5_ENST00000602683.5_ENST00000457805.6_ENST00000602725.5,ENST00000647444.1	NA
ENSG00000225828.1	2	ENST00000428500.1_ENST00000432622.1	28
ENSG00000160058.18	4	ENST00000446293.6_ENST00000419121.6,ENST00000526031.5_ENST00000341071.11_ENST00000455895.6	NA
ENSG00000160062.14	2	ENST00000316459.4_ENST00000373510.8	4949
ENSG00000176261.15	4	ENST00000373506.7_ENST00000492007.5_ENST00000468695.5_ENST00000341885.5	NA
ENSG00000162521.18	4	ENST00000463378.5_ENST00000458695.6,ENST00000414241.7_ENST00000373485.5_ENST00000373493.9	NA
ENSG00000162520.14	2	ENST00000373484.4_ENST00000409190.7	1131
ENSG00000162522.10	2	ENST00000294521.7_ENST00000373480.1,ENST00000373481.7,ENST00000401073.6	1773
ENSG00000116497.17	2	ENST00000373476.5_ENST00000373475.9	1025
ENSG00000160097.16	2	ENST00000496770.1_ENST00000373471.7	2181
ENSG00000116514.16	2	ENST00000235150.4_ENST00000356990.9,ENST00000373456.11	223
ENSG00000004455.16	5	ENST00000487289.1_ENST00000480134.5,ENST00000354858.10_ENST00000548033.5_ENST00000373449.6_ENST00000629371.2	NA
ENSG00000142920.16	3	ENST00000373441.1_ENST00000294517.10_ENST00000373443.7	NA
ENSG00000116525.13	2	ENST00000543586.1_ENST00000291416.9	1300
ENSG00000121903.14	2	ENST00000373413.2_ENST00000361328.7	3871
ENSG00000121904.17	4	ENST00000338325.1_ENST00000373377.1_ENST00000373380.5_ENST00000373381.8,ENST00000373388.6,ENST00000619121.4	NA
ENSG00000163866.8	5	ENST00000417239.1_ENST00000423898.1_ENST00000456842.1_ENST00000446026.1_ENST00000521580.2	NA
ENSG00000163867.16	3	ENST00000373333.1_ENST00000317538.9_ENST00000357182.8	NA
ENSG00000146463.11	2	ENST00000314607.10_ENST00000457946.1	114
ENSG00000142687.17	2	ENST00000373266.8_ENST00000325722.7	615
ENSG00000020129.15	2	ENST00000373253.7,ENST00000373243.6,ENST00000356090.8_ENST00000423723.1	495
ENSG00000126067.11	2	ENST00000373237.3_ENST00000621781.4	2040
ENSG00000092853.13	2	ENST00000318121.7,ENST00000373220.7,ENST00000520551.1_ENST00000251195.9	16187
ENSG00000092847.11	2	ENST00000373206.5_ENST00000373204.5	9570
ENSG00000126070.19	3	ENST00000324350.9_ENST00000246314.10_ENST00000373191.8	NA
ENSG00000171812.12	2	ENST00000481785.1_ENST00000303143.9,ENST00000397799.1	2271
ENSG00000054116.11	4	ENST00000373159.1_ENST00000373162.5_ENST00000373163.5_ENST00000373166.7,ENST00000616074.4,ENST00000616395.4,ENST00000617904.4	NA
ENSG00000054118.13	2	ENST00000469141.6_ENST00000354618.9	1209
ENSG00000116885.18	5	ENST00000354267.3_ENST00000445843.7_ENST00000433045.6_ENST00000356637.9,ENST00000235532.9_ENST00000468441.5	NA
ENSG00000119535.17	2	ENST00000464465.6,ENST00000331941.6_ENST00000361632.8,ENST00000373103.5,ENST00000373104.5,ENST00000373106.5	53
ENSG00000163873.9	2	ENST00000373093.4_ENST00000373091.7	9091
ENSG00000163875.15	4	ENST00000373073.8_ENST00000373074.5_ENST00000296214.9_ENST00000373075.6	NA
ENSG00000169218.13	3	ENST00000401068.1_ENST00000356545.6_ENST00000612451.4,ENST00000615459.4	NA
ENSG00000183317.16	3	ENST00000319637.6_ENST00000373048.8_ENST00000427468.6	NA
ENSG00000185090.14	3	ENST00000532512.1_ENST00000525897.1_ENST00000373045.10,ENST00000397631.7,ENST00000329006.5	NA
ENSG00000204084.12	3	ENST00000373021.1_ENST00000373026.5,ENST00000373024.7_ENST00000373027.5,ENST00000458109.6,ENST00000373023.6	NA
ENSG00000214114.8	2	ENST00000494695.4_ENST00000397572.4	1272
ENSG00000158315.10	3	ENST00000540558.1_ENST00000289248.6_ENST00000372990.5	NA
ENSG00000174574.15	4	ENST00000531822.1_ENST00000446189.6_ENST00000372984.8_ENST00000432648.7	NA
ENSG00000127603.25	4	ENST00000484793.5_ENST00000602421.5_ENST00000372915.7,ENST00000289893.8,ENST00000360115.8,ENST00000361689.6,ENST00000372925.6,ENST00000442046.5,ENST00000446276.5_ENST00000564288.5,ENST00000567887.5	NA
ENSG00000090621.13	3	ENST00000421687.6_ENST00000530186.1_ENST00000437136.5,ENST00000372862.7,ENST00000372858.7,ENST00000372857.7,ENST00000372856.7	NA
ENSG00000084072.16	3	ENST00000470213.5_ENST00000324379.9_ENST00000356511.6,ENST00000372830.5	NA
ENSG00000043514.15	3	ENST00000541099.5_ENST00000441669.6,ENST00000316891.9,ENST00000372818.5_ENST00000537440.5	NA
ENSG00000116990.10	3	ENST00000372815.1_ENST00000372816.2_ENST00000397332.2	NA
ENSG00000131236.16	5	ENST00000372792.6_ENST00000372798.5_ENST00000372805.7_ENST00000372802.5_ENST00000340450.7,ENST00000372797.7	NA
ENSG00000131238.17	3	ENST00000641381.1_ENST00000530076.6,ENST00000641083.1,ENST00000641471.1,ENST00000433473.8,ENST00000439754.6,ENST00000641319.1,ENST00000449045.7_ENST00000642050.1	NA
ENSG00000187801.14	2	ENST00000484445.5_ENST00000361584.4,ENST00000411995.6	38
ENSG00000187815.9	2	ENST00000372705.3_ENST00000372706.5	55
ENSG00000164002.11	2	ENST00000358527.6,ENST00000372703.1_ENST00000296380.8	519
ENSG00000117010.15	2	ENST00000372696.3,ENST00000372697.7_ENST00000372699.7	3132
ENSG00000117016.9	2	ENST00000372683.1_ENST00000372684.7	5535
ENSG00000066136.20	3	ENST00000372651.5_ENST00000440226.7,ENST00000372654.5,ENST00000372653.5,ENST00000427410.6,ENST00000425457.6_ENST00000456393.6,ENST00000308733.9,ENST00000372652.5,ENST00000414185.1,ENST00000447388.7	NA
ENSG00000117013.15	3	ENST00000509682.6_ENST00000443478.3_ENST00000347132.9,ENST00000642618.1	NA
ENSG00000171793.13	2	ENST00000372616.1_ENST00000372621.8	786
ENSG00000010803.16	2	ENST00000456518.3_ENST00000472037.5,ENST00000397174.6,ENST00000326197.11,ENST00000402904.6,ENST00000361191.9,ENST00000361705.7,ENST00000397171.6,ENST00000372595.5,ENST00000337495.9,ENST00000372596.5,ENST00000372597.5	990
ENSG00000198815.8	2	ENST00000454417.1_ENST00000372571.5,ENST00000545068.5,ENST00000372572.5,ENST00000361776.5,ENST00000361346.5,ENST00000372573.5	88392
ENSG00000127125.8	3	ENST00000372560.3_ENST00000372562.1_ENST00000372556.3,ENST00000372561.3	NA
ENSG00000186409.15	3	ENST00000428554.6_ENST00000340612.5_ENST00000342022.8	NA
ENSG00000171960.10	2	ENST00000372549.1_ENST00000304979.7	17393
ENSG00000164007.10	2	ENST00000372539.3_ENST00000296387.5,ENST00000539749.5	1902
ENSG00000117385.15	2	ENST00000236040.8,ENST00000296388.9_ENST00000397054.7	40
ENSG00000274386.5	2	ENST00000536543.5_ENST00000637012.1	2588
ENSG00000117394.21	3	ENST00000460369.3_ENST00000475162.3_ENST00000426263.8	NA
ENSG00000243710.7	2	ENST00000528956.5_ENST00000610710.4,ENST00000372492.8	43480
ENSG00000253313.5	2	ENST00000423420.1_ENST00000523677.5	778
ENSG00000066056.13	2	ENST00000538015.1_ENST00000372476.7	14140
ENSG00000159479.16	3	ENST00000372455.4_ENST00000372457.8_ENST00000290663.10	NA
ENSG00000198198.15	3	ENST00000372450.8_ENST00000634258.2_ENST00000562955.2	NA
ENSG00000178922.16	3	ENST00000486909.1_ENST00000470662.5,ENST00000487366.5,ENST00000372430.7,ENST00000372433.5,ENST00000372434.5,ENST00000372432.5_ENST00000372425.8,ENST00000583037.5	NA
ENSG00000142949.16	5	ENST00000617451.4_ENST00000412568.6_ENST00000438120.5_ENST00000414879.5_ENST00000429895.5,ENST00000372407.4,ENST00000359947.8	NA
ENSG00000126091.20	11	ENST00000484868.2_ENST00000645161.1_ENST00000643989.1_ENST00000645034.1_ENST00000372365.5,ENST00000372369.5,ENST00000531993.6_ENST00000361812.9_ENST00000645117.1_ENST00000372372.7_ENST00000372366.6,ENST00000332628.11_ENST00000644287.1_ENST00000372368.7,ENST00000372374.7,ENST00000647503.1,ENST00000644195.1,ENST00000262915.8,ENST00000643252.1,ENST00000351035.8,ENST00000642934.1,ENST00000644922.1,EN…	NA
ENSG00000117407.16	4	ENST00000472435.1,ENST00000479128.5_ENST00000438616.3_ENST00000372354.3_ENST00000414809.7,ENST00000498139.6,ENST00000372359.9	NA
ENSG00000117408.10	2	ENST00000372339.3_ENST00000372343.7	270
ENSG00000132768.13	3	ENST00000459879.1_ENST00000396758.6_ENST00000255108.7	NA
ENSG00000117410.13	3	ENST00000471859.6_ENST00000532642.5_ENST00000236067.8,ENST00000472174.6,ENST00000498664.1	NA
ENSG00000196517.11	5	ENST00000357730.6,ENST00000360584.6_ENST00000475075.6_ENST00000372310.7_ENST00000372306.7_ENST00000372307.7	NA
ENSG00000126106.13	3	ENST00000372235.7_ENST00000372237.7_ENST00000372242.7,ENST00000372243.7,ENST00000372244.3	NA
ENSG00000222009.8	2	ENST00000409335.6_ENST00000450269.5	203
ENSG00000117425.13	2	ENST00000372192.3_ENST00000438067.5,ENST00000447098.6	2089
ENSG00000070785.16	3	ENST00000372183.7_ENST00000439363.5,ENST00000360403.6_ENST00000620860.4	NA
ENSG00000132781.17	3	ENST00000529892.5_ENST00000372104.5,ENST00000448481.5,ENST00000456914.6,ENST00000488731.6,ENST00000354383.10,ENST00000355498.6,ENST00000531105.5,ENST00000372098.7,ENST00000372110.7,ENST00000372115.7,ENST00000450313.5_ENST00000529984.5	NA
ENSG00000280670.2	2	ENST00000629482.2_ENST00000626657.2	517
ENSG00000132763.14	2	ENST00000616135.1_ENST00000401061.8	2317
ENSG00000117448.13	2	ENST00000471651.1_ENST00000621846.4,ENST00000351829.8,ENST00000372070.7	2461
ENSG00000132780.16	3	ENST00000531612.5_ENST00000372052.8,ENST00000351223.7,ENST00000534450.1_ENST00000350030.7,ENST00000537798.5	NA
ENSG00000159588.14	3	ENST00000445048.2_ENST00000528266.5_ENST00000421127.6	NA
ENSG00000117461.14	2	ENST00000423209.5_ENST00000262741.9,ENST00000372006.5,ENST00000420542.5	3520
ENSG00000085999.11	2	ENST00000488942.5_ENST00000371975.8,ENST00000442598.5	34
ENSG00000132128.16	3	ENST00000617760.4,ENST00000615587.4,ENST00000343304.10_ENST00000617190.4_ENST00000496156.5	NA
ENSG00000162456.9	2	ENST00000396314.3_ENST00000481882.6	48
ENSG00000079277.19	4	ENST00000465783.5_ENST00000428112.6_ENST00000524749.5_ENST00000371946.8,ENST00000371945.8,ENST00000341183.9	NA
ENSG00000123472.12	7	ENST00000532925.5_ENST00000534216.5_ENST00000329231.8_ENST00000526821.5_ENST00000542495.5,ENST00000574428.5,ENST00000371937.8_ENST00000492233.5_ENST00000576409.5	NA
ENSG00000186118.8	2	ENST00000415500.1,ENST00000564373.1_ENST00000334122.4	100
ENSG00000142973.13	3	ENST00000371919.8,ENST00000614163.4_ENST00000371923.8_ENST00000271153.8	NA
ENSG00000187048.12	3	ENST00000371905.1_ENST00000462347.5_ENST00000371904.8,ENST00000310638.8	NA
ENSG00000162365.11	4	ENST00000294337.7_ENST00000619754.4_ENST00000371890.7_ENST00000620131.1,ENST00000371891.7	NA
ENSG00000123473.15	2	ENST00000396221.6_ENST00000371877.7,ENST00000337817.9,ENST00000360380.7	483
ENSG00000162368.13	3	ENST00000471289.2_ENST00000450808.2_ENST00000371873.9	NA
ENSG00000117834.12	2	ENST00000533824.5_ENST00000438567.6,ENST00000236495.9	1043
ENSG00000132122.11	2	ENST00000371843.7_ENST00000371847.7,ENST00000396199.7	2463
ENSG00000186094.16	4	ENST00000371836.1_ENST00000371838.5_ENST00000416121.5_ENST00000371839.5	NA
ENSG00000162374.16	5	ENST00000357083.8,ENST00000371823.8_ENST00000448907.6_ENST00000371819.1_ENST00000371821.5_ENST00000371827.5,ENST00000371824.5	NA
ENSG00000185104.19	2	ENST00000371778.5_ENST00000396153.6	4248
ENSG00000123080.10	2	ENST00000371761.3_ENST00000262662.5,ENST00000396148.1	75
ENSG00000204006.8	2	ENST00000467127.5_ENST00000612209.1,ENST00000371759.6	241
ENSG00000085831.15	5	ENST00000262676.9_ENST00000371747.7_ENST00000371750.9_ENST00000262675.11_ENST00000530004.5,ENST00000447632.6,ENST00000413473.6	NA
ENSG00000117859.18	3	ENST00000531828.5_ENST00000361556.9,ENST00000371714.5,ENST00000428468.5,ENST00000447887.5,ENST00000453295.5,ENST00000462759.5,ENST00000486942.5_ENST00000625138.1	NA
ENSG00000117862.11	2	ENST00000610127.1_ENST00000371626.8	13368
ENSG00000134717.17	4	ENST00000484036.1_ENST00000489308.6_ENST00000472944.6_ENST00000313334.12	NA
ENSG00000157077.14	2	ENST00000357206.6_ENST00000287727.7,ENST00000371591.1	171
ENSG00000154222.14	3	ENST00000450942.2_ENST00000438021.5,ENST00000284376.7_ENST00000371586.6	NA
ENSG00000134744.13	4	ENST00000355809.4_ENST00000471623.1_ENST00000257177.8,ENST00000371544.7_ENST00000528457.5	NA
ENSG00000121310.16	3	ENST00000358358.9_ENST00000371522.8_ENST00000536120.5	NA
ENSG00000116171.17	9	ENST00000371513.9_ENST00000478274.6_ENST00000528311.5_ENST00000371509.8_ENST00000484100.5_ENST00000435345.6,ENST00000430330.6_ENST00000407246.6_ENST00000488965.1,ENST00000408941.7_ENST00000371514.7	NA
ENSG00000162383.11	2	ENST00000371491.4_ENST00000371494.8,ENST00000620288.4,ENST00000611397.4,ENST00000620347.4	20749
ENSG00000157184.6	3	ENST00000636935.1_ENST00000635862.1_ENST00000636891.1,ENST00000637252.1,ENST00000636867.1,ENST00000371486.3	NA
ENSG00000162385.10	2	ENST00000371466.4_ENST00000371470.7	34
ENSG00000157193.15	3	ENST00000347547.6_ENST00000465675.5,ENST00000354412.7,ENST00000371454.6_ENST00000306052.10	NA
ENSG00000211452.10	3	ENST00000388876.3,ENST00000524406.5,ENST00000525202.5,ENST00000532493.5_ENST00000610607.4_ENST00000322679.10,ENST00000613679.4,ENST00000617230.2,ENST00000361921.7	NA
ENSG00000081870.11	4	ENST00000371376.1_ENST00000371377.3_ENST00000194214.9_ENST00000371378.6	NA
ENSG00000203985.10	3	ENST00000371360.1_ENST00000371362.7_ENST00000420619.5,ENST00000545928.5	NA
ENSG00000116209.11	4	ENST00000371337.3_ENST00000371341.5_ENST00000371344.5,ENST00000371348.5_ENST00000234831.9	NA
ENSG00000116205.12	2	ENST00000371331.1_ENST00000234827.5	9589
ENSG00000157211.11	2	ENST00000371330.1_ENST00000530059.2	6027
ENSG00000215883.10	4	ENST00000497820.1_ENST00000493530.2_ENST00000534324.5_ENST00000287899.13	NA
ENSG00000116221.15	3	ENST00000336230.10,ENST00000360840.9_ENST00000398219.2_ENST00000605337.5	NA
ENSG00000157216.15	4	ENST00000444533.5_ENST00000357475.8_ENST00000417664.6,ENST00000371319.7,ENST00000371320.7_ENST00000610401.4	NA
ENSG00000162390.17	2	ENST00000343744.6_ENST00000371316.3	28865
ENSG00000006555.10	2	ENST00000448308.2,ENST00000371274.8_ENST00000371276.8	4839
ENSG00000116133.11	2	ENST00000436604.1_ENST00000535035.5,ENST00000371269.7	1243
ENSG00000162402.13	2	ENST00000484447.5_ENST00000294383.6	4914
ENSG00000173406.15	4	ENST00000371230.1_ENST00000371231.5_ENST00000420954.6_ENST00000414851.6,ENST00000371236.6	NA
ENSG00000162600.11	2	ENST00000371226.7_ENST00000421528.6	12792
ENSG00000162599.15	8	ENST00000496712.1_ENST00000371184.6_ENST00000485903.6,ENST00000371191.5,ENST00000371185.6_ENST00000371189.8,ENST00000407417.7_ENST00000493627.1_ENST00000371187.7_ENST00000357977.5_ENST00000403491.7	NA
ENSG00000162604.12	2	ENST00000371177.2_ENST00000606498.5,ENST00000294613.9,ENST00000371180.6	16460
ENSG00000132849.20	7	ENST00000490547.2_ENST00000494842.2_ENST00000307297.8,ENST00000465798.2_ENST00000613764.4_ENST00000371158.6_ENST00000642238.1,ENST00000646453.1_ENST00000635137.1	NA
ENSG00000132854.18	2	ENST00000371150.5,ENST00000354381.3_ENST00000317477.8,ENST00000371153.8	565
ENSG00000116641.17	6	ENST00000635827.1_ENST00000404627.3_ENST00000634264.1,ENST00000635123.1,ENST00000635253.1_ENST00000637255.1,ENST00000340370.10_ENST00000454575.6_ENST00000251157.10	NA
ENSG00000125703.14	2	ENST00000414558.2_ENST00000317868.8,ENST00000371120.7	29984
ENSG00000088035.15	2	ENST00000263440.4_ENST00000371108.8	1385
ENSG00000185483.11	2	ENST00000371080.5_ENST00000545203.2,ENST00000371079.5	38113
ENSG00000177414.13	3	ENST00000371076.7_ENST00000608956.1_ENST00000608020.5,ENST00000611228.4	NA
ENSG00000162433.14	2	ENST00000546702.5_ENST00000327299.7,ENST00000395334.6,ENST00000545314.5	5254
ENSG00000116675.15	2	ENST00000371069.4_ENST00000263441.11,ENST00000395325.7	593
ENSG00000116678.19	3	ENST00000371059.7_ENST00000616738.4,ENST00000371060.7_ENST00000349533.10	NA
ENSG00000184588.17	3	ENST00000480109.2_ENST00000329654.8_ENST00000423207.6,ENST00000371045.9	NA
ENSG00000118473.21	3	ENST00000237247.10_ENST00000435165.2,ENST00000371039.5_ENST00000371037.8	NA
ENSG00000152763.16	6	ENST00000488333.2_ENST00000371022.3_ENST00000469450.1_ENST00000531552.1,ENST00000371023.7_ENST00000464352.6_ENST00000371026.7	NA
ENSG00000198160.14	5	ENST00000371012.6_ENST00000401041.5_ENST00000371014.5,ENST00000371016.5,ENST00000401042.7_ENST00000355356.3,ENST00000357692.6_ENST00000355977.10,ENST00000371018.7	NA
ENSG00000203963.11	2	ENST00000621590.4_ENST00000371006.5,ENST00000475209.6,ENST00000371007.6	232
ENSG00000162594.15	4	ENST00000637002.1_ENST00000425614.3_ENST00000395227.2_ENST00000347310.9	NA
ENSG00000081985.10	2	ENST00000371000.5_ENST00000262345.5,ENST00000541374.5,ENST00000544434.5	1065
ENSG00000142864.14	4	ENST00000370990.5_ENST00000361219.10_ENST00000370995.6_ENST00000370994.8	NA
ENSG00000116717.11	2	ENST00000370985.3_ENST00000370986.8,ENST00000617962.1	451
ENSG00000162595.6	2	ENST00000646789.1_ENST00000370981.2	66
ENSG00000116729.13	4	ENST00000370971.1_ENST00000370976.7_ENST00000262348.8_ENST00000354777.6	NA
ENSG00000033122.18	4	ENST00000370958.5_ENST00000415775.2_ENST00000035383.9_ENST00000310961.9	NA
ENSG00000116754.13	3	ENST00000370951.5_ENST00000370949.1_ENST00000370950.7	NA
ENSG00000118454.12	2	ENST00000262346.6_ENST00000370944.8	649
ENSG00000197568.13	2	ENST00000361764.8_ENST00000370940.5,ENST00000359875.9	112
ENSG00000116761.11	3	ENST00000346806.2_ENST00000370938.7_ENST00000411986.6	NA
ENSG00000050628.20	6	ENST00000370924.4_ENST00000351052.9_ENST00000306666.9_ENST00000356595.8_ENST00000460330.5_ENST00000370931.7,ENST00000370932.6,ENST00000628037.2	NA
ENSG00000132485.13	2	ENST00000254821.10_ENST00000370920.7	46
ENSG00000172260.14	2	ENST00000306821.3_ENST00000357731.9	7004
ENSG00000162620.15	4	ENST00000370911.7_ENST00000444984.1_ENST00000370909.6_ENST00000417067.5,ENST00000395089.5,ENST00000354431.8	NA
ENSG00000254685.6	3	ENST00000467578.6_ENST00000370894.9,ENST00000534056.5_ENST00000370898.7	NA
ENSG00000259030.6	3	ENST00000370893.1_ENST00000370895.5_ENST00000370899.7	NA
ENSG00000116783.14	3	ENST00000526236.5_ENST00000525480.2_ENST00000326637.7	NA
ENSG00000178965.13	2	ENST00000420661.6_ENST00000326665.9	21216
ENSG00000116791.13	2	ENST00000370871.7_ENST00000370872.7,ENST00000340866.9,ENST00000417775.5	482
ENSG00000162623.15	2	ENST00000479111.5_ENST00000370867.7,ENST00000457880.6	2274
ENSG00000137968.16	2	ENST00000370855.5_ENST00000370859.7	2344
ENSG00000117054.13	3	ENST00000420607.6_ENST00000370834.9_ENST00000370841.8,ENST00000541113.5	NA
ENSG00000137955.15	2	ENST00000370826.3_ENST00000319942.7	4966
ENSG00000184005.10	2	ENST00000621530.1_ENST00000328299.3	221598
ENSG00000142892.14	2	ENST00000359130.1_ENST00000370812.7,ENST00000445065.5	64546
ENSG00000154027.18	2	ENST00000478255.1_ENST00000344720.9,ENST00000354567.6	1238
ENSG00000036549.12	2	ENST00000370798.5_ENST00000370801.7	388
ENSG00000077254.14	2	ENST00000370792.7_ENST00000481579.5,ENST00000357428.5,ENST00000370793.5,ENST00000370794.7	15665
ENSG00000180488.15	5	ENST00000645756.1_ENST00000646892.1,ENST00000642959.1,ENST00000645526.1_ENST00000370791.7_ENST00000643390.1_ENST00000443751.3	NA
ENSG00000162614.18	2	ENST00000334785.11_ENST00000330010.12,ENST00000342754.5	671
ENSG00000137959.15	2	ENST00000450498.1_ENST00000370751.9	15958
ENSG00000117114.19	4	ENST00000370721.5,ENST00000370723.5,ENST00000370725.5,ENST00000370727.5,ENST00000449420.5_ENST00000359929.7_ENST00000319517.10,ENST00000370713.5,ENST00000370715.5_ENST00000370717.6,ENST00000370728.5,ENST00000370730.5,ENST00000627151.2,ENST00000402328.2	NA
ENSG00000142875.19	4	ENST00000370680.5_ENST00000370688.7_ENST00000446538.5_ENST00000370682.7,ENST00000394838.6,ENST00000610457.1,ENST00000610703.4,ENST00000614872.4,ENST00000370685.7,ENST00000370689.6,ENST00000394839.6	NA
ENSG00000203943.8	6	ENST00000370670.2_ENST00000370669.5_ENST00000394834.7_ENST00000370671.7_ENST00000370668.7,ENST00000370673.7_ENST00000454967.1	NA
ENSG00000117133.10	2	ENST00000370656.5_ENST00000370654.5	14460
ENSG00000117155.16	3	ENST00000603677.1_ENST00000605755.5_ENST00000437941.6,ENST00000342203.7	NA
ENSG00000171517.5	2	ENST00000370611.3_ENST00000440886.1	1802
ENSG00000162643.12	2	ENST00000484007.1_ENST00000294664.10,ENST00000326813.12,ENST00000370596.5	2957
ENSG00000055732.12	3	ENST00000370587.5_ENST00000341115.8_ENST00000370589.6	NA
ENSG00000162642.13	2	ENST00000344356.5_ENST00000471115.5	5475
ENSG00000142867.12	2	ENST00000620248.1_ENST00000370580.5	1376
ENSG00000153904.19	2	ENST00000633113.1_ENST00000284031.13,ENST00000426972.8	2966
ENSG00000117174.10	2	ENST00000370574.3_ENST00000431532.6	3385
ENSG00000122417.15	5	ENST00000486215.1_ENST00000478286.2_ENST00000294678.6,ENST00000317336.11_ENST00000460698.6,ENST00000370566.7_ENST00000359242.7	NA
ENSG00000016490.15	2	ENST00000234701.7_ENST00000394711.1	30
ENSG00000097033.14	2	ENST00000482504.1_ENST00000535010.5,ENST00000616170.4,ENST00000370558.8	4916
ENSG00000183291.15	3	ENST00000401030.4_ENST00000370554.5_ENST00000331835.9,ENST00000611507.4,ENST00000616787.4	NA
ENSG00000153936.16	2	ENST00000370551.8_ENST00000370550.9	11553
ENSG00000143013.12	2	ENST00000370542.1_ENST00000370544.9	3515
ENSG00000065243.19	4	ENST00000316005.11_ENST00000449189.1_ENST00000370513.9_ENST00000370521.7	NA
ENSG00000137947.11	2	ENST00000448623.5_ENST00000370500.9	292
ENSG00000137944.17	2	ENST00000260508.8_ENST00000370491.7	43
ENSG00000117226.11	2	ENST00000461384.6_ENST00000370481.8	2178
ENSG00000197147.13	2	ENST00000358200.5_ENST00000640258.1,ENST00000439853.5,ENST00000330947.6	13402
ENSG00000171492.14	2	ENST00000394593.7_ENST00000337338.9	610
ENSG00000162664.16	3	ENST00000361911.9_ENST00000340281.8_ENST00000370447.3	NA
ENSG00000122482.20	3	ENST00000621077.1_ENST00000361321.5_ENST00000347275.9,ENST00000370440.5,ENST00000337393.9	NA
ENSG00000162669.15	2	ENST00000430465.1_ENST00000370425.7	1420
ENSG00000069702.10	3	ENST00000465892.6_ENST00000525962.5,ENST00000370399.6_ENST00000212355.8	NA
ENSG00000189195.12	3	ENST00000342818.4_ENST00000636278.1_ENST00000370378.5,ENST00000637221.2,ENST00000636805.1	NA
ENSG00000203910.8	2	ENST00000370373.2_ENST00000370375.7	98
ENSG00000154511.11	2	ENST00000613047.4,ENST00000370310.4,ENST00000613902.4,ENST00000616709.4_ENST00000615519.4	9423
ENSG00000143033.17	2	ENST00000370303.4_ENST00000540243.5,ENST00000545708.5,ENST00000370298.8	1930
ENSG00000117500.12	3	ENST00000370280.1_ENST00000479918.5_ENST00000370282.7	NA
ENSG00000122483.17	3	ENST00000343253.11_ENST00000401026.7_ENST00000370276.5	NA
ENSG00000117505.12	2	ENST00000370267.1_ENST00000370272.8	8330
ENSG00000137942.16	3	ENST00000604705.5_ENST00000424449.2_ENST00000260506.12,ENST00000271234.11,ENST00000370253.6	NA
ENSG00000023909.9	2	ENST00000615724.1_ENST00000370238.7	1829
ENSG00000137962.12	2	ENST00000370217.3_ENST00000260526.10	30144
ENSG00000117528.11	2	ENST00000315713.5_ENST00000370214.8	39940
ENSG00000117525.13	2	ENST00000370207.4_ENST00000334047.11	85
ENSG00000143036.16	2	ENST00000532427.5,ENST00000446120.6,ENST00000527077.5,ENST00000532670.1,ENST00000467909.5,ENST00000529450.5_ENST00000271227.10	193
ENSG00000271092.5	2	ENST00000604534.5_ENST00000604203.1	2270
ENSG00000117569.18	2	ENST00000370197.5,ENST00000370198.5,ENST00000426398.2_ENST00000609116.5	8945
ENSG00000188641.13	2	ENST00000306031.5_ENST00000370192.7	642015
ENSG00000117598.11	2	ENST00000263177.4_ENST00000370188.7	727
ENSG00000099260.10	3	ENST00000605497.5_ENST00000615664.1_ENST00000263174.8	NA
ENSG00000156869.13	2	ENST00000287474.9_ENST00000646001.1	71
ENSG00000117620.14	13	ENST00000638988.1_ENST00000639994.1_ENST00000639221.1_ENST00000640732.1,ENST00000427993.7_ENST00000640715.1_ENST00000638336.1_ENST00000639807.1_ENST00000638338.1_ENST00000640600.1_ENST00000465289.6_ENST00000370153.6_ENST00000638371.1_ENST00000533028.7	NA
ENSG00000283761.1	2	ENST00000639037.1_ENST00000638792.1	204
ENSG00000122435.9	2	ENST00000370139.1_ENST00000370141.6	9685
ENSG00000122477.12	2	ENST00000370137.5,ENST00000370138.1_ENST00000342895.7,ENST00000620882.4	404
ENSG00000137992.14	2	ENST00000370131.3_ENST00000370132.8	23624
ENSG00000137996.12	3	ENST00000370126.1_ENST00000260563.4_ENST00000370128.8	NA
ENSG00000079335.19	3	ENST00000370124.8_ENST00000635056.2,ENST00000644676.1,ENST00000361544.11_ENST00000336454.4	NA
ENSG00000162692.10	2	ENST00000370119.8_ENST00000370115.1,ENST00000294728.6,ENST00000347652.6	432
ENSG00000162695.11	3	ENST00000370111.4_ENST00000357650.8_ENST00000370112.8	NA
ENSG00000117543.20	3	ENST00000488176.1_ENST00000342173.11_ENST00000427040.2,ENST00000370109.7	NA
ENSG00000118733.16	2	ENST00000536598.1,ENST00000338858.9_ENST00000370103.8	912
ENSG00000060718.21	5	ENST00000447608.1_ENST00000644186.1,ENST00000647280.1_ENST00000461720.6_ENST00000512756.5_ENST00000370096.8,ENST00000353414.8,ENST00000358392.6	NA
ENSG00000185946.15	2	ENST00000533099.5_ENST00000423855.6	127
ENSG00000162631.18	4	ENST00000370065.1,ENST00000370066.5_ENST00000370071.6,ENST00000370073.6,ENST00000370074.8_ENST00000370068.5_ENST00000370067.5	NA
ENSG00000134215.15	4	ENST00000490388.2_ENST00000415432.6_ENST00000527011.5_ENST00000370056.8	NA
ENSG00000085491.15	2	ENST00000370041.4_ENST00000565488.5	787
ENSG00000196427.13	2	ENST00000613157.2_ENST00000415641.7	364
ENSG00000186086.18	2	ENST00000370040.7_ENST00000495380.6	364
ENSG00000162636.15	2	ENST00000370035.7_ENST00000405454.1	5573
ENSG00000134186.11	2	ENST00000370022.9_ENST00000370021.1,ENST00000370025.8	4299
ENSG00000143107.8	2	ENST00000445274.1_ENST00000370017.7	684
ENSG00000162641.18	2	ENST00000369994.5,ENST00000369995.7_ENST00000370001.7	7159
ENSG00000121957.13	5	ENST00000441735.1_ENST00000643643.1_ENST00000264126.8_ENST00000642355.1_ENST00000406462.6	NA
ENSG00000121940.15	4	ENST00000302500.4,ENST00000348264.6_ENST00000369970.7_ENST00000369976.5_ENST00000369968.6,ENST00000369969.6,ENST00000356970.6	NA
ENSG00000116299.16	2	ENST00000529753.5_ENST00000369939.7	124
ENSG00000031698.12	2	ENST00000234677.6_ENST00000369923.4	28
ENSG00000174151.14	6	ENST00000393709.3_ENST00000527072.5_ENST00000533024.5,ENST00000369868.7_ENST00000420578.6,ENST00000496961.5_ENST00000310611.8,ENST00000430195.2_ENST00000528785.1	NA
ENSG00000181754.6	2	ENST00000369862.1_ENST00000369864.4	2893
ENSG00000156097.12	2	ENST00000616874.1,ENST00000618721.4_ENST00000527748.5	1427
ENSG00000116337.15	6	ENST00000528667.5_ENST00000528454.5_ENST00000358729.8_ENST00000476688.2_ENST00000369840.6_ENST00000393688.7,ENST00000256578.7,ENST00000342115.8	NA
ENSG00000168765.16	4	ENST00000369836.8_ENST00000369833.5_ENST00000326729.9_ENST00000336075.6,ENST00000638994.1	NA
ENSG00000213366.12	6	ENST00000369829.2_ENST00000369827.7,ENST00000241337.8_ENST00000414179.6_ENST00000442650.5_ENST00000460717.7_ENST00000369831.6	NA
ENSG00000134184.12	4	ENST00000369823.6_ENST00000369819.2_ENST00000349334.7,ENST00000309851.9_ENST00000483399.6	NA
ENSG00000134201.10	2	ENST00000369812.6_ENST00000369813.5,ENST00000256593.7	840
ENSG00000134202.10	2	ENST00000361066.6_ENST00000256594.7	2562
ENSG00000198758.10	2	ENST00000361965.8_ENST00000361852.8,ENST00000369805.7	228
ENSG00000184371.13	3	ENST00000369802.7_ENST00000420111.6_ENST00000329608.10	NA
ENSG00000168710.17	2	ENST00000359172.3_ENST00000369799.9,ENST00000393614.8	1352
ENSG00000116396.14	3	ENST00000636402.1_ENST00000413138.7,ENST00000438661.2_ENST00000369787.7	NA
ENSG00000168679.17	2	ENST00000467986.2_ENST00000472422.6,ENST00000369781.8,ENST00000369779.8,ENST00000437429.6,ENST00000541986.5	12185
ENSG00000177301.14	9	ENST00000640956.1_ENST00000485317.6,ENST00000638532.1_ENST00000316361.9_ENST00000638616.1_ENST00000638477.1_ENST00000639233.1_ENST00000640774.1_ENST00000639048.1_ENST00000633222.1,ENST00000369770.7	NA
ENSG00000121931.15	2	ENST00000485275.2_ENST00000494675.5,ENST00000369763.4	37
ENSG00000134255.13	2	ENST00000615636.4_ENST00000357172.8,ENST00000545121.5	114
ENSG00000064886.13	2	ENST00000524472.5_ENST00000472825.2,ENST00000369748.8,ENST00000445067.6,ENST00000466741.5,ENST00000369744.6,ENST00000497220.5	806
ENSG00000134216.18	2	ENST00000353665.10_ENST00000369740.5,ENST00000422815.5,ENST00000483391.5,ENST00000343320.10,ENST00000451398.6,ENST00000430615.1	91
ENSG00000173947.13	2	ENST00000369737.4_ENST00000369738.8	1450
ENSG00000116455.13	2	ENST00000449340.1_ENST00000235090.9	1338
ENSG00000116459.10	2	ENST00000483994.1_ENST00000369722.7	1747
ENSG00000143110.11	2	ENST00000369718.3_ENST00000343534.9	40
ENSG00000121933.18	3	ENST00000472933.2_ENST00000443498.5_ENST00000369716.8,ENST00000369717.8	NA
ENSG00000282608.1	2	ENST00000632535.1_ENST00000241356.4	399
ENSG00000116473.14	2	ENST00000356415.5_ENST00000369709.3	3578
ENSG00000197852.10	2	ENST00000534365.1_ENST00000357260.5	287
ENSG00000064703.11	2	ENST00000475700.1_ENST00000369702.4	442
ENSG00000171385.9	2	ENST00000302127.4,ENST00000315987.6_ENST00000369697.5	5147
ENSG00000134245.17	3	ENST00000256640.9_ENST00000369684.4_ENST00000369686.9	NA
ENSG00000007341.18	4	ENST00000343210.11,ENST00000369666.5_ENST00000490067.5_ENST00000369669.5_ENST00000360743.8,ENST00000358039.8	NA
ENSG00000155366.16	4	ENST00000369632.6_ENST00000369636.6,ENST00000369637.5_ENST00000369638.6_ENST00000369633.6,ENST00000285735.6,ENST00000339083.11,ENST00000369642.7	NA
ENSG00000081026.18	2	ENST00000369611.4,ENST00000369617.8_ENST00000307546.13,ENST00000369615.5	3489
ENSG00000116793.15	3	ENST00000412670.1_ENST00000357783.6_ENST00000393357.6,ENST00000369598.5,ENST00000369600.5,ENST00000369604.5	NA
ENSG00000081019.13	3	ENST00000615321.1_ENST00000616024.4_ENST00000612242.4,ENST00000261441.9	NA
ENSG00000134242.15	2	ENST00000420377.6_ENST00000528414.5,ENST00000460620.5,ENST00000538253.5,ENST00000359785.9	5488
ENSG00000188761.11	2	ENST00000393320.3_ENST00000393316.7	351
ENSG00000163349.21	6	ENST00000369559.8_ENST00000369561.8_ENST00000426820.6_ENST00000369553.5,ENST00000369555.6_ENST00000340480.8,ENST00000361587.3,ENST00000369558.5_ENST00000626993.2	NA
ENSG00000134207.15	2	ENST00000641643.1_ENST00000607941.5,ENST00000609117.5,ENST00000369547.5	2718
ENSG00000197323.11	2	ENST00000448034.5,ENST00000369543.6_ENST00000358465.6	4831
ENSG00000009307.15	3	ENST00000534699.5_ENST00000261443.9,ENST00000369530.5,ENST00000530886.5_ENST00000438362.6,ENST00000358528.8,ENST00000339438.10,ENST00000610726.4	NA
ENSG00000052723.11	2	ENST00000060969.5_ENST00000369528.9	3296
ENSG00000198765.11	2	ENST00000613524.4,ENST00000618516.4_ENST00000369518.1,ENST00000369522.7	351
ENSG00000134198.9	3	ENST00000433172.3_ENST00000369515.6_ENST00000369516.6	NA
ENSG00000173218.14	2	ENST00000310260.7,ENST00000369509.1_ENST00000355485.6,ENST00000369510.8	6370
ENSG00000163393.12	2	ENST00000369502.1_ENST00000369503.8	38164
ENSG00000163399.15	2	ENST00000369496.8,ENST00000537345.5,ENST00000295598.9_ENST00000440951.1	5487
ENSG00000116815.15	3	ENST00000369487.3_ENST00000457047.6_ENST00000369489.9	NA
ENSG00000143061.17	2	ENST00000318837.6_ENST00000369486.7,ENST00000369483.5	2821
ENSG00000116824.4	2	ENST00000369477.1_ENST00000369478.3	14207
ENSG00000134256.12	2	ENST00000256652.8_ENST00000369470.1	2167
ENSG00000116830.11	2	ENST00000427271.1_ENST00000369466.8	5091
ENSG00000134253.9	2	ENST00000369461.3_ENST00000256649.8,ENST00000369464.7	1125
ENSG00000134258.16	2	ENST00000430871.3_ENST00000359008.8,ENST00000539893.5,ENST00000369458.7,ENST00000328189.7	13022
ENSG00000198162.12	3	ENST00000449370.6_ENST00000422329.1_ENST00000356554.7	NA
ENSG00000196505.10	2	ENST00000369442.3_ENST00000369443.9	13737
ENSG00000155761.13	2	ENST00000437255.1_ENST00000336338.9	11233
ENSG00000203857.9	2	ENST00000528909.1_ENST00000369413.7	254
ENSG00000134240.11	2	ENST00000544913.2_ENST00000369406.7	388
ENSG00000134193.14	4	ENST00000369401.4_ENST00000530654.1_ENST00000256585.9_ENST00000354219.5	NA
ENSG00000134250.19	3	ENST00000602566.5_ENST00000579475.7_ENST00000256646.6	NA
ENSG00000265808.3	2	ENST00000618538.1_ENST00000578049.3	6393
ENSG00000273136.6	2	ENST00000615145.4,ENST00000611287.4,ENST00000611702.4,ENST00000615219.4,ENST00000617913.4,ENST00000620612.5,ENST00000619748.4_ENST00000609741.2	854
ENSG00000198019.12	3	ENST00000616817.4,ENST00000623603.3_ENST00000369383.8_ENST00000369384.8	NA
ENSG00000188610.12	5	ENST00000452190.2_ENST00000471903.6_ENST00000619376.4_ENST00000355228.8_ENST00000369390.7	NA
ENSG00000171943.11	2	ENST00000304465.7_ENST00000367123.7	4856
ENSG00000263513.5	2	ENST00000369175.4_ENST00000584486.5	514
ENSG00000196369.11	3	ENST00000619678.1_ENST00000641863.1_ENST00000612199.4	NA
ENSG00000162825.16	3	ENST00000620821.1_ENST00000594479.7,ENST00000622803.4_ENST00000369373.9,ENST00000392971.6	NA
ENSG00000117262.18	2	ENST00000462900.2,ENST00000534502.5_ENST00000313835.13	464
ENSG00000174827.13	2	ENST00000344770.6_ENST00000417171.5,ENST00000451928.6	133
ENSG00000117281.15	3	ENST00000401557.7_ENST00000369288.6,ENST00000616463.1_ENST00000235933.10	NA
ENSG00000265241.6	3	ENST00000369307.4_ENST00000632555.1_ENST00000583313.6	NA
ENSG00000121851.12	2	ENST00000369313.7_ENST00000369314.1	278
ENSG00000168509.19	2	ENST00000636675.1_ENST00000475797.1,ENST00000497365.5,ENST00000336751.10,ENST00000357836.5	77
ENSG00000271425.7	2	ENST00000617010.2_ENST00000583866.8	1619
ENSG00000264343.5	3	ENST00000362074.7_ENST00000578207.5_ENST00000579793.6	NA
ENSG00000268043.7	3	ENST00000439206.6,ENST00000613714.2,ENST00000617864.3_ENST00000611443.4,ENST00000617844.4_ENST00000617614.4,ENST00000579935.8,ENST00000617931.4	NA
ENSG00000131781.12	3	ENST00000369272.7,ENST00000254090.8_ENST00000578284.5_ENST00000441068.6	NA
ENSG00000162836.11	5	ENST00000611629.4_ENST00000392988.6_ENST00000487562.5_ENST00000583509.6_ENST00000609196.5	NA
ENSG00000263956.6	2	ENST00000615281.4_ENST00000614785.4,ENST00000614015.4	104
ENSG00000270629.5	4	ENST00000593495.2_ENST00000581201.5,ENST00000611826.4,ENST00000614329.4,ENST00000616120.4,ENST00000620240.1,ENST00000621070.4_ENST00000621066.4_ENST00000614999.4,ENST00000619423.4	NA
ENSG00000178104.19	9	ENST00000618504.4_ENST00000616206.4_ENST00000620605.4_ENST00000530472.5,ENST00000464103.5,ENST00000369347.8_ENST00000479408.6_ENST00000529945.2_ENST00000313431.13,ENST00000369349.7,ENST00000369351.7,ENST00000491426.3_ENST00000524974.5,ENST00000585156.5_ENST00000369354.7,ENST00000369356.8,ENST00000618462.4	NA
ENSG00000269713.7	3	ENST00000483630.5,ENST00000610300.4_ENST00000621645.4_ENST00000584027.8,ENST00000613595.4,ENST00000613969.4,ENST00000621074.4,ENST00000615421.4	NA
ENSG00000271383.6	5	ENST00000578189.1_ENST00000426482.3_ENST00000611931.4_ENST00000369227.7,ENST00000612881.4_ENST00000621744.4	NA
ENSG00000178096.8	3	ENST00000369153.2_ENST00000369150.1_ENST00000369152.5	NA
ENSG00000159164.9	2	ENST00000369145.1_ENST00000369146.7	2154
ENSG00000136631.13	5	ENST00000643611.1_ENST00000644704.1_ENST00000643970.1_ENST00000369128.9_ENST00000535106.5,ENST00000611412.4,ENST00000369130.7,ENST00000644510.1,ENST00000644526.1	NA
ENSG00000023902.13	2	ENST00000369126.5_ENST00000369124.4	435
ENSG00000143401.14	6	ENST00000533654.5_ENST00000369115.3_ENST00000534437.1,ENST00000369114.9_ENST00000436748.6_ENST00000616917.4_ENST00000583931.5,ENST00000629042.2	NA
ENSG00000118298.10	2	ENST00000607082.1_ENST00000369111.8	187
ENSG00000163125.15	3	ENST00000369067.7_ENST00000369068.4_ENST00000401000.8	NA
ENSG00000143374.16	3	ENST00000369054.6_ENST00000606933.5_ENST00000369064.7,ENST00000438568.6	NA
ENSG00000143369.14	2	ENST00000369049.8,ENST00000346569.6_ENST00000369047.8	229
ENSG00000143382.14	2	ENST00000369041.9_ENST00000271643.8,ENST00000369039.9,ENST00000369038.6	2189
ENSG00000143384.12	2	ENST00000307940.3_ENST00000369026.2,ENST00000620947.4	2519
ENSG00000143420.18	11	ENST00000362052.7_ENST00000503241.1_ENST00000503345.1_ENST00000513281.5_ENST00000356527.9_ENST00000271690.12_ENST00000339643.9_ENST00000361631.9_ENST00000361532.9_ENST00000369014.9_ENST00000369016.8	NA
ENSG00000143452.15	3	ENST00000361824.6_ENST00000322343.11_ENST00000368995.8	NA
ENSG00000163131.10	2	ENST00000448301.6_ENST00000368985.7	2371
ENSG00000143437.20	4	ENST00000505755.5_ENST00000515192.5_ENST00000354396.6_ENST00000358595.9	NA
ENSG00000143379.12	3	ENST00000368963.5_ENST00000368962.6_ENST00000271640.9,ENST00000368969.8	NA
ENSG00000143418.19	2	ENST00000560793.6,ENST00000271688.10,ENST00000368954.9_ENST00000561294.5	1503
ENSG00000143409.15	5	ENST00000497067.1_ENST00000493834.2,ENST00000361738.10_ENST00000361936.9_ENST00000312210.9_ENST00000622754.4	NA
ENSG00000143363.15	2	ENST00000368937.5_ENST00000368934.1,ENST00000271620.7,ENST00000368935.1,ENST00000368936.5	506
ENSG00000163141.18	2	ENST00000361277.9_ENST00000295294.11,ENST00000368931.7	755
ENSG00000143458.11	2	ENST00000368916.1_ENST00000368918.7	6871
ENSG00000143434.15	3	ENST00000613223.1_ENST00000621728.4_ENST00000368912.7,ENST00000368913.7,ENST00000341697.7,ENST00000368914.7	NA
ENSG00000163156.11	2	ENST00000602841.5,ENST00000368902.1_ENST00000368905.8	1159
ENSG00000163155.11	2	ENST00000440902.2_ENST00000368908.9	837
ENSG00000163159.12	3	ENST00000640458.1_ENST00000354473.4_ENST00000368892.8	NA
ENSG00000143398.19	3	ENST00000441902.6_ENST00000409426.5_ENST00000368890.8,ENST00000349792.9	NA
ENSG00000143373.17	3	ENST00000436614.1_ENST00000324048.9,ENST00000426871.1_ENST00000336715.10	NA
ENSG00000143393.16	6	ENST00000489889.2_ENST00000446339.1,ENST00000455060.5_ENST00000368872.5_ENST00000368873.5,ENST00000529142.5_ENST00000368875.6_ENST00000368874.8	NA
ENSG00000143390.17	3	ENST00000436637.5,ENST00000452671.6_ENST00000368870.6_ENST00000290524.8	NA
ENSG00000143442.21	4	ENST00000491586.5_ENST00000531094.5_ENST00000409503.5_ENST00000392723.5,ENST00000368863.6,ENST00000271715.6	NA
ENSG00000143376.13	3	ENST00000482791.2_ENST00000368838.2_ENST00000458013.6,ENST00000368843.8	NA
ENSG00000143436.10	2	ENST00000368829.3_ENST00000368830.7	232
ENSG00000143450.16	2	ENST00000639906.1_ENST00000453029.2,ENST00000627780.2,ENST00000321531.10,ENST00000582415.2,ENST00000635322.1,ENST00000479764.6,ENST00000400999.6,ENST00000635374.1	115
ENSG00000182134.15	2	ENST00000368825.7,ENST00000368823.5,ENST00000458431.6,ENST00000368824.7,ENST00000368822.5_ENST00000368827.10,ENST00000440583.6	1911
ENSG00000143365.17	2	ENST00000318247.6_ENST00000356728.10	886
ENSG00000159445.12	2	ENST00000489410.1_ENST00000368814.7	21246
ENSG00000186226.8	3	ENST00000619588.1_ENST00000368771.1_ENST00000368770.3	NA
ENSG00000163216.6	2	ENST00000368756.1,ENST00000368757.1_ENST00000360379.3,ENST00000368758.3	84
ENSG00000184330.11	2	ENST00000329256.2,ENST00000368728.2_ENST00000368729.8	3855
ENSG00000188015.9	2	ENST00000368712.1_ENST00000368713.7	184
ENSG00000196754.10	2	ENST00000487430.6,ENST00000368707.4,ENST00000497140.5,ENST00000368709.5,ENST00000368710.5_ENST00000368708.7	232
ENSG00000188643.10	3	ENST00000368705.2_ENST00000368703.6_ENST00000368704.5,ENST00000368706.8	NA
ENSG00000160678.11	2	ENST00000368696.3_ENST00000368698.3,ENST00000292169.5	233
ENSG00000160679.12	3	ENST00000368686.1_ENST00000368687.1_ENST00000403433.5,ENST00000368690.7,ENST00000614256.4,ENST00000368694.7	NA
ENSG00000143621.16	3	ENST00000368681.1_ENST00000361891.8_ENST00000615950.4	NA
ENSG00000143624.13	3	ENST00000435409.6_ENST00000512605.4_ENST00000318967.6	NA
ENSG00000143614.9	4	ENST00000634408.1_ENST00000634544.1_ENST00000368655.4_ENST00000637918.1	NA
ENSG00000143578.15	2	ENST00000368601.5_ENST00000368603.5,ENST00000271889.8,ENST00000368600.7,ENST00000368607.7	1291
ENSG00000143543.14	2	ENST00000356648.5,ENST00000368589.5_ENST00000271843.8	243
ENSG00000143545.8	2	ENST00000368575.3_ENST00000614713.4	34
ENSG00000143549.19	8	ENST00000368530.6_ENST00000323144.11_ENST00000368531.6_ENST00000302206.9_ENST00000271850.11_ENST00000328159.8_ENST00000341372.7,ENST00000330188.13,ENST00000341485.9_ENST00000368533.7,ENST00000611659.4	NA
ENSG00000143612.19	5	ENST00000368516.1_ENST00000368518.5_ENST00000368519.5_ENST00000640799.1_ENST00000368521.9,ENST00000362076.8,ENST00000350592.7	NA
ENSG00000143569.18	4	ENST00000343815.10,ENST00000613315.4_ENST00000428595.1_ENST00000428931.5,ENST00000361546.6_ENST00000271877.11,ENST00000433615.5	NA
ENSG00000143575.14	3	ENST00000457918.6_ENST00000532105.1_ENST00000483970.6,ENST00000328703.11	NA
ENSG00000143515.16	2	ENST00000368487.7_ENST00000368489.3	13461
ENSG00000160712.12	3	ENST00000622330.4_ENST00000344086.8_ENST00000368485.7	NA
ENSG00000169291.9	2	ENST00000555188.5,ENST00000304760.2_ENST00000486773.1	9709
ENSG00000160716.5	2	ENST00000637900.1_ENST00000368476.3	3429
ENSG00000143603.18	3	ENST00000358505.2_ENST00000361147.8_ENST00000618040.4,ENST00000271915.8	NA
ENSG00000163346.16	2	ENST00000368460.7_ENST00000368463.7,ENST00000368465.5	3022
ENSG00000163348.3	2	ENST00000368456.1_ENST00000368457.2	1714
ENSG00000160691.18	2	ENST00000444664.5_ENST00000368445.9,ENST00000368449.8,ENST00000448116.6,ENST00000368450.5,ENST00000368453.8	1379
ENSG00000173207.12	2	ENST00000368436.1_ENST00000368439.5,ENST00000308987.5	565
ENSG00000160688.18	3	ENST00000368431.7_ENST00000368433.5_ENST00000292180.7,ENST00000295530.6,ENST00000315144.14,ENST00000368428.1,ENST00000368432.5	NA
ENSG00000160685.13	2	ENST00000292176.2_ENST00000368426.3,ENST00000417934.6,ENST00000535420.5	1541
ENSG00000163357.10	2	ENST00000368419.2_ENST00000295542.5,ENST00000423025.6	1666
ENSG00000143537.13	3	ENST00000447332.3_ENST00000531455.5_ENST00000355956.6,ENST00000356955.6,ENST00000359280.8,ENST00000360674.8,ENST00000368412.7,ENST00000449910.6,ENST00000368413.5,ENST00000271836.10	NA
ENSG00000169241.17	2	ENST00000484157.5_ENST00000368401.5,ENST00000303343.12,ENST00000368404.8,ENST00000622581.4	489
ENSG00000163462.17	4	ENST00000543729.5_ENST00000368385.8_ENST00000368383.7_ENST00000368382.5,ENST00000334634.8,ENST00000392451.6,ENST00000545012.5,ENST00000611379.1	NA
ENSG00000185499.16	3	ENST00000342482.8,ENST00000343256.9,ENST00000368389.6,ENST00000368390.7,ENST00000368396.8,ENST00000368398.7,ENST00000471283.5,ENST00000337604.6_ENST00000368392.7,ENST00000368393.7,ENST00000438413.5,ENST00000457295.6,ENST00000462215.5_ENST00000485118.5,ENST00000462317.5,ENST00000338684.9,ENST00000610359.4,ENST00000611571.4,ENST00000611577.4,ENST00000612778.4,ENST00000614519.4,ENST00000615517.4,ENS…	NA
ENSG00000169231.13	3	ENST00000541990.5_ENST00000457183.6_ENST00000368378.7,ENST00000541576.5	NA
ENSG00000177628.15	3	ENST00000428024.3_ENST00000427500.7_ENST00000368373.7,ENST00000327247.9	NA
ENSG00000160767.20	2	ENST00000621094.4_ENST00000350210.6,ENST00000368368.7,ENST00000361361.6	179
ENSG00000143627.18	2	ENST00000392414.7_ENST00000646151.1,ENST00000342741.5	546
ENSG00000160752.14	2	ENST00000447866.5_ENST00000612683.1,ENST00000467076.5,ENST00000356657.10,ENST00000368356.8,ENST00000611010.4	57
ENSG00000160753.15	2	ENST00000490373.5_ENST00000368349.8,ENST00000368354.7,ENST00000292254.8,ENST00000368347.8,ENST00000368352.9,ENST00000471876.5	384
ENSG00000116539.12	3	ENST00000548830.1_ENST00000392403.7_ENST00000368346.7	NA
ENSG00000125459.14	3	ENST00000462250.2_ENST00000368341.8_ENST00000245564.6	NA
ENSG00000163374.19	2	ENST00000405763.7_ENST00000311573.9,ENST00000368340.9,ENST00000368339.9,ENST00000347088.9,ENST00000361831.9,ENST00000355499.8,ENST00000404643.5,ENST00000359205.9,ENST00000407221.5,ENST00000295566.8,ENST00000368330.6	1271
ENSG00000132676.15	6	ENST00000608852.1_ENST00000465375.5_ENST00000477394.5_ENST00000343043.7,ENST00000421487.6,ENST00000471642.6,ENST00000463295.1,ENST00000475056.5,ENST00000490249.5_ENST00000535183.5_ENST00000368336.9,ENST00000491777.2	NA
ENSG00000116580.18	5	ENST00000622608.1_ENST00000361040.9_ENST00000271883.9,ENST00000620426.4_ENST00000437809.5_ENST00000368331.5,ENST00000615926.4	NA
ENSG00000143622.10	3	ENST00000368322.7_ENST00000539040.5_ENST00000368323.7	NA
ENSG00000132680.10	2	ENST00000368319.3_ENST00000368321.7,ENST00000368320.7	8340
ENSG00000116584.17	3	ENST00000313667.8_ENST00000368315.8_ENST00000470541.6,ENST00000313695.11,ENST00000361247.8,ENST00000462460.6	NA
ENSG00000163479.13	3	ENST00000480567.5_ENST00000529008.5,ENST00000496742.5_ENST00000295702.8	NA
ENSG00000160789.19	5	ENST00000368297.5,ENST00000368301.6_ENST00000508500.1_ENST00000473598.6,ENST00000368299.7_ENST00000448611.6_ENST00000347559.6,ENST00000368300.8	NA
ENSG00000260238.6	3	ENST00000567140.3_ENST00000368276.8_ENST00000320139.5,ENST00000490491.5	NA
ENSG00000160783.19	2	ENST00000368273.8_ENST00000368279.7,ENST00000368277.3	191
ENSG00000160781.15	2	ENST00000368270.2,ENST00000335852.5,ENST00000340183.9,ENST00000292291.9_ENST00000356983.6,ENST00000540423.5,ENST00000612424.4,ENST00000613336.4,ENST00000623241.3	94
ENSG00000163472.18	2	ENST00000357501.6_ENST00000295694.9,ENST00000405535.2	495
ENSG00000163468.14	2	ENST00000472765.6_ENST00000368259.6,ENST00000295688.7	197
ENSG00000125462.16	2	ENST00000357975.4_ENST00000615748.4,ENST00000368242.7,ENST00000368243.5,ENST00000310027.9,ENST00000400991.6	160
ENSG00000116604.17	2	ENST00000360595.7,ENST00000368240.6_ENST00000464356.6,ENST00000348159.8	2491
ENSG00000163382.11	3	ENST00000368233.3_ENST00000368234.7_ENST00000368235.7	NA
ENSG00000160818.16	2	ENST00000438976.6_ENST00000368232.8	726
ENSG00000132692.18	2	ENST00000361588.5_ENST00000329117.9	6056
ENSG00000143320.8	2	ENST00000368221.1_ENST00000368222.7,ENST00000621784.4	138
ENSG00000143319.16	2	ENST00000368219.1_ENST00000313146.10	712
ENSG00000143303.11	2	ENST00000524343.1_ENST00000368216.8,ENST00000368218.8,ENST00000476229.5	3955
ENSG00000143321.18	2	ENST00000368206.5_ENST00000537739.5,ENST00000357325.9,ENST00000368209.9	1235
ENSG00000143294.14	2	ENST00000454659.1_ENST00000271526.8	46
ENSG00000198400.11	4	ENST00000524377.5_ENST00000358660.3_ENST00000392302.6_ENST00000368196.7	NA
ENSG00000132694.18	2	ENST00000361409.2_ENST00000368194.7	684
ENSG00000117036.11	2	ENST00000326786.4_ENST00000368192.8	11954
ENSG00000143297.18	3	ENST00000368189.3_ENST00000368190.7_ENST00000361835.7	NA
ENSG00000132704.15	2	ENST00000469986.1_ENST00000361516.7,ENST00000368181.4	20879
ENSG00000163534.14	3	ENST00000491942.1_ENST00000368176.7_ENST00000358292.7	NA
ENSG00000183853.17	3	ENST00000359209.10_ENST00000360089.8_ENST00000368173.7,ENST00000368172.1	NA
ENSG00000158488.15	4	ENST00000368154.5,ENST00000368155.7,ENST00000368156.5,ENST00000368157.5,ENST00000368165.7,ENST00000452291.6_ENST00000368167.7_ENST00000368164.7_ENST00000368160.7,ENST00000368162.2,ENST00000368166.7,ENST00000368161.7,ENST00000368163.7,ENST00000444681.6	NA
ENSG00000173285.4	2	ENST00000641460.1,ENST00000641535.1,ENST00000641971.1_ENST00000641432.1	1521
ENSG00000163564.14	2	ENST00000368135.4_ENST00000368140.5	36798
ENSG00000162706.12	2	ENST00000368124.8_ENST00000368125.8	1301
ENSG00000179639.10	2	ENST00000368114.1_ENST00000368115.5	231
ENSG00000132693.12	4	ENST00000368110.1_ENST00000368111.5_ENST00000368112.5_ENST00000255030.9,ENST00000437342.1	NA
ENSG00000181036.13	2	ENST00000339348.9_ENST00000321935.10	449
ENSG00000158714.10	2	ENST00000368104.4_ENST00000289707.9	1570
ENSG00000158710.14	2	ENST00000320307.8_ENST00000368096.5,ENST00000368097.8	670
ENSG00000177807.9	8	ENST00000638868.1_ENST00000638728.1_ENST00000640017.1_ENST00000644903.1,ENST00000368089.4_ENST00000509700.2_ENST00000640914.1_ENST00000637644.1_ENST00000639408.1	NA
ENSG00000018625.14	2	ENST00000392233.7_ENST00000361216.7,ENST00000447527.1	2046
ENSG00000143318.12	2	ENST00000467691.1_ENST00000368078.7	393
ENSG00000162734.12	2	ENST00000368077.5_ENST00000360472.8,ENST00000368076.1	1341
ENSG00000132716.18	4	ENST00000610139.5,ENST00000475733.5_ENST00000473382.2_ENST00000477163.1_ENST00000368073.7,ENST00000326837.6,ENST00000368074.5	NA
ENSG00000162735.18	2	ENST00000495624.1_ENST00000368072.9	2583
ENSG00000117090.14	2	ENST00000235739.6_ENST00000302035.10	2079
ENSG00000117091.9	3	ENST00000368045.3_ENST00000613788.1_ENST00000368046.7	NA
ENSG00000122224.17	2	ENST00000368039.2_ENST00000368035.1,ENST00000392203.8,ENST00000263285.10,ENST00000368037.9	25563
ENSG00000122223.12	3	ENST00000322302.7_ENST00000368033.7_ENST00000368034.8	NA
ENSG00000158769.17	2	ENST00000537746.1_ENST00000621309.4,ENST00000368026.10	3191
ENSG00000215845.10	2	ENST00000466967.1_ENST00000318289.14,ENST00000368023.7,ENST00000368024.5,ENST00000423014.2	61
ENSG00000158773.14	2	ENST00000368019.5_ENST00000368020.5,ENST00000368021.7	604
ENSG00000158793.13	3	ENST00000368009.6_ENST00000368007.8,ENST00000392190.9_ENST00000368008.5	NA
ENSG00000158796.16	3	ENST00000368005.5_ENST00000490843.6_ENST00000458050.6,ENST00000368006.7,ENST00000545495.5	NA
ENSG00000143224.17	2	ENST00000367999.8,ENST00000352210.9,ENST00000462866.5,ENST00000537523.5,ENST00000537829.1,ENST00000544598.5_ENST00000535223.5	5872
ENSG00000158859.9	2	ENST00000367995.3_ENST00000367996.5	11671
ENSG00000158869.10	2	ENST00000289902.1_ENST00000367992.7	1451
ENSG00000158882.14	2	ENST00000367988.7,ENST00000367987.1_ENST00000545897.5	126
ENSG00000143257.11	5	ENST00000515452.1_ENST00000506209.5_ENST00000367979.6,ENST00000367984.8,ENST00000367985.7_ENST00000367981.7,ENST00000502985.5,ENST00000504010.5,ENST00000508387.5,ENST00000511676.5,ENST00000515621.5_ENST00000412844.6,ENST00000428574.6,ENST00000437437.6,ENST00000508740.5,ENST00000512372.5,ENST00000367982.8,ENST00000367980.6,ENST00000628566.2,ENST00000367983.8	NA
ENSG00000158887.15	3	ENST00000526189.2_ENST00000491222.5_ENST00000533357.4	NA
ENSG00000143252.14	5	ENST00000392169.6_ENST00000432287.6_ENST00000513009.5_ENST00000342751.8_ENST00000367975.6	NA
ENSG00000143226.13	2	ENST00000367972.8_ENST00000271450.10	1010
ENSG00000203747.10	4	ENST00000638849.1_ENST00000426740.6_ENST00000367967.7_ENST00000443193.5,ENST00000367969.8,ENST00000436743.5	NA
ENSG00000162747.9	3	ENST00000421702.2_ENST00000531221.5_ENST00000613418.4,ENST00000614870.4,ENST00000294800.7,ENST00000367964.6	NA
ENSG00000072694.20	2	ENST00000236937.13,ENST00000367961.8_ENST00000358671.9	622
ENSG00000132185.16	3	ENST00000349527.8,ENST00000294796.8,ENST00000309691.10_ENST00000367950.1_ENST00000236938.10,ENST00000367953.7,ENST00000367957.6,ENST00000350710.3,ENST00000367949.6,ENST00000367959.6,ENST00000540521.5,ENST00000546024.5	NA
ENSG00000162746.14	2	ENST00000336830.9,ENST00000367944.3,ENST00000367945.5,ENST00000367946.7_ENST00000367948.6	479
ENSG00000162745.10	3	ENST00000367938.1_ENST00000367940.2_ENST00000294794.7	NA
ENSG00000198929.12	3	ENST00000530878.5_ENST00000493151.1_ENST00000361897.9	NA
ENSG00000239887.4	2	ENST00000426197.2_ENST00000458626.3	3107
ENSG00000162733.16	4	ENST00000458105.1_ENST00000433757.1_ENST00000367921.7_ENST00000367922.7	NA
ENSG00000132196.13	3	ENST00000367915.1_ENST00000367913.1_ENST00000254521.7	NA
ENSG00000185860.13	2	ENST00000367911.3,ENST00000367910.5_ENST00000367912.6	2981
ENSG00000117152.13	5	ENST00000531057.5_ENST00000527809.5_ENST00000367906.7_ENST00000367908.8_ENST00000367909.10,ENST00000421743.6	NA
ENSG00000143248.12	4	ENST00000527988.1_ENST00000530507.5_ENST00000367903.7_ENST00000313961.9,ENST00000618415.4	NA
ENSG00000143228.12	2	ENST00000524800.5_ENST00000271452.7,ENST00000367900.7	37
ENSG00000185630.18	5	ENST00000485769.5_ENST00000367897.5_ENST00000559240.5,ENST00000560641.5_ENST00000627490.2_ENST00000540236.3,ENST00000612123.3,ENST00000420696.6	NA
ENSG00000162761.14	2	ENST00000367893.4_ENST00000294816.6,ENST00000342310.7	2007
ENSG00000143198.12	3	ENST00000367883.3,ENST00000367884.6,ENST00000367885.5,ENST00000367889.7_ENST00000627653.1_ENST00000367888.8	NA
ENSG00000143183.16	4	ENST00000464650.5_ENST00000580248.5_ENST00000392129.10,ENST00000367881.9_ENST00000612311.4	NA
ENSG00000143179.15	4	ENST00000470820.1_ENST00000469256.6_ENST00000367879.8_ENST00000642653.1	NA
ENSG00000143157.11	2	ENST00000367875.1_ENST00000367876.8	1871
ENSG00000143195.12	2	ENST00000469934.6,ENST00000525740.5,ENST00000526687.1,ENST00000528703.5,ENST00000529071.5,ENST00000529387.5_ENST00000271417.7	10675
ENSG00000198842.9	3	ENST00000271385.9_ENST00000361200.6_ENST00000443333.1	NA
ENSG00000197965.11	3	ENST00000367853.3_ENST00000392121.7_ENST00000359523.6	NA
ENSG00000143199.17	4	ENST00000476818.2_ENST00000367848.1_ENST00000367851.8_ENST00000545172.5	NA
ENSG00000143158.10	2	ENST00000271373.8_ENST00000367846.8	1339
ENSG00000143147.14	3	ENST00000367836.5,ENST00000367835.1_ENST00000367838.5_ENST00000539777.5,ENST00000271357.9,ENST00000546300.5,ENST00000537209.5	NA
ENSG00000143155.12	2	ENST00000367830.3_ENST00000367833.6	9719
ENSG00000213064.9	2	ENST00000630869.1_ENST00000271375.6	9885
ENSG00000143178.12	2	ENST00000441464.1_ENST00000431969.5,ENST00000367821.7	511
ENSG00000143153.12	2	ENST00000367815.8_ENST00000367816.5	703
ENSG00000117475.13	3	ENST00000367807.7_ENST00000367808.7_ENST00000329281.6	NA
ENSG00000117477.12	3	ENST00000491570.2_ENST00000545005.5_ENST00000367806.7,ENST00000367805.7	NA
ENSG00000117479.13	2	ENST00000646596.1_ENST00000367804.4,ENST00000646527.1,ENST00000236137.9	139
ENSG00000000460.16	4	ENST00000496973.5_ENST00000472795.5_ENST00000413811.3_ENST00000286031.10,ENST00000359326.8	NA
ENSG00000000457.13	2	ENST00000367770.5,ENST00000367772.8_ENST00000367771.10	3443
ENSG00000120370.12	2	ENST00000367762.1_ENST00000367763.7	7657
ENSG00000116132.11	3	ENST00000497230.2_ENST00000367760.7_ENST00000239461.10	NA
ENSG00000117501.14	3	ENST00000367758.7_ENST00000426136.1_ENST00000367759.8	NA
ENSG00000117523.16	4	ENST00000392078.7_ENST00000498596.5_ENST00000644916.1_ENST00000647382.1,ENST00000338920.8,ENST00000367742.7,ENST00000426496.6,ENST00000495585.1	NA
ENSG00000283683.1	3	ENST00000636788.1_ENST00000636697.1,ENST00000637642.1_ENST00000637303.1	NA
ENSG00000117533.14	2	ENST00000367740.2_ENST00000236192.11	3790
ENSG00000197959.13	5	ENST00000367733.6_ENST00000520906.5_ENST00000355305.9_ENST00000367731.5,ENST00000627582.2_ENST00000485254.2	NA
ENSG00000180999.10	2	ENST00000460397.2_ENST00000367727.8,ENST00000367725.4	37544
ENSG00000094975.13	2	ENST00000610051.5_ENST00000263688.3,ENST00000608151.5,ENST00000616058.4,ENST00000367723.8	1554
ENSG00000117560.7	2	ENST00000340030.4_ENST00000367721.2	799
ENSG00000120334.15	2	ENST00000345664.10,ENST00000367710.7_ENST00000356198.6	300
ENSG00000185278.15	3	ENST00000367702.1_ENST00000367704.5,ENST00000427304.5_ENST00000367701.9	NA
ENSG00000135870.11	2	ENST00000367694.2_ENST00000258349.8,ENST00000367696.6	7197
ENSG00000152061.23	10	ENST00000367690.5_ENST00000357444.10_ENST00000474375.6_ENST00000251507.8,ENST00000478442.5,ENST00000486220.5_ENST00000325589.9_ENST00000367688.3_ENST00000347255.6_ENST00000367687.5_ENST00000485114.1_ENST00000392064.6,ENST00000489615.5	NA
ENSG00000116161.17	3	ENST00000406752.1_ENST00000405362.1_ENST00000367679.6,ENST00000613570.4	NA
ENSG00000120332.15	3	ENST00000622870.4_ENST00000621086.1_ENST00000239462.8	NA
ENSG00000235750.9	2	ENST00000545251.6_ENST00000619513.1,ENST00000423313.5,ENST00000444639.5	1966
ENSG00000116147.16	2	ENST00000263525.6_ENST00000367674.6	7605
ENSG00000116183.10	2	ENST00000367661.7_ENST00000367662.4	154401
ENSG00000152092.15	3	ENST00000424564.2_ENST00000361833.6_ENST00000367657.7	NA
ENSG00000120341.18	2	ENST00000464631.6_ENST00000308284.10	16186
ENSG00000075391.16	3	ENST00000367649.7_ENST00000433130.2_ENST00000462775.5	NA
ENSG00000240021.9	2	ENST00000442872.1_ENST00000367642.3,ENST00000319416.6,ENST00000367641.7	837
ENSG00000116191.17	3	ENST00000415888.1_ENST00000367635.7_ENST00000367634.6	NA
ENSG00000116194.12	2	ENST00000367629.1_ENST00000234816.6	919
ENSG00000186283.13	2	ENST00000367627.7_ENST00000352445.10	2027
ENSG00000143322.19	5	ENST00000392043.3_ENST00000504405.5,ENST00000367623.8,ENST00000507173.5,ENST00000511413.5_ENST00000512653.5_ENST00000344730.7_ENST00000502732.5	NA
ENSG00000169905.12	3	ENST00000482587.5_ENST00000609928.5_ENST00000367612.7	NA
ENSG00000143337.18	4	ENST00000271583.7_ENST00000528443.6_ENST00000435319.8_ENST00000606911.6	NA
ENSG00000135837.15	3	ENST00000437245.1_ENST00000417046.1,ENST00000429851.5_ENST00000367607.7	NA
ENSG00000116260.16	2	ENST00000443059.1,ENST00000367600.5_ENST00000367602.7	5996
ENSG00000230124.7	2	ENST00000367595.3_ENST00000642319.1	18577
ENSG00000143324.13	2	ENST00000367589.3_ENST00000367590.8	4125
ENSG00000135835.11	3	ENST00000367587.1_ENST00000461346.1_ENST00000367588.8	NA
ENSG00000153029.14	3	ENST00000367579.7_ENST00000282990.10_ENST00000367580.5,ENST00000434571.6,ENST00000614012.4,ENST00000617803.4	NA
ENSG00000198216.11	5	ENST00000360108.7_ENST00000357570.9,ENST00000367573.6_ENST00000367570.5_ENST00000358338.7,ENST00000367567.8,ENST00000621551.3_ENST00000621791.4	NA
ENSG00000135821.18	2	ENST00000339526.8_ENST00000642379.1,ENST00000417584.6,ENST00000311223.9,ENST00000331872.10	1190
ENSG00000121446.18	2	ENST00000294854.12_ENST00000634801.1	35
ENSG00000135828.11	2	ENST00000539397.1_ENST00000367559.7	4487
ENSG00000135824.12	4	ENST00000367556.5_ENST00000367557.8_ENST00000483095.6_ENST00000258302.8	NA
ENSG00000135838.13	2	ENST00000367553.5_ENST00000258317.6,ENST00000367554.7,ENST00000367555.5,ENST00000614468.1	252
ENSG00000058085.14	2	ENST00000493293.5_ENST00000264144.4	3639
ENSG00000116698.21	2	ENST00000508461.5_ENST00000347615.6,ENST00000507469.5,ENST00000515829.6,ENST00000367537.7	1930
ENSG00000116701.14	2	ENST00000367535.7_ENST00000413720.5,ENST00000418089.5,ENST00000367536.5	162
ENSG00000162704.15	3	ENST00000294742.6_ENST00000367534.5_ENST00000359856.10	NA
ENSG00000198756.10	2	ENST00000367520.3_ENST00000367521.5,ENST00000361927.8	2128
ENSG00000198860.12	5	ENST00000647437.1_ENST00000361641.6,ENST00000423085.7,ENST00000533373.6,ENST00000645668.1_ENST00000644815.1_ENST00000645963.1,ENST00000647465.1_ENST00000643231.1	NA
ENSG00000116406.18	2	ENST00000367512.7_ENST00000318130.12	262
ENSG00000135842.16	2	ENST00000367511.3_ENST00000417056.5	306
ENSG00000121481.10	2	ENST00000367509.8_ENST00000367510.7	1551
ENSG00000121486.11	2	ENST00000458395.1_ENST00000367506.9	6742
ENSG00000116668.12	2	ENST00000367501.7_ENST00000367500.8	758
ENSG00000116679.15	3	ENST00000367497.1_ENST00000422754.1_ENST00000367498.7	NA
ENSG00000157181.15	2	ENST00000419367.8_ENST00000287859.10,ENST00000367470.8	1827
ENSG00000090104.11	2	ENST00000469578.2_ENST00000367459.7	1076
ENSG00000127074.14	2	ENST00000391995.6_ENST00000543215.5	46
ENSG00000116750.13	8	ENST00000416915.1_ENST00000443327.5_ENST00000367448.5,ENST00000367449.5_ENST00000367451.8_ENST00000367450.7_ENST00000449480.5_ENST00000420791.5,ENST00000367454.5_ENST00000367455.8	NA
ENSG00000116747.12	4	ENST00000367441.1,ENST00000400968.6_ENST00000367446.7_ENST00000432079.5_ENST00000367444.7,ENST00000367445.7	NA
ENSG00000134371.11	2	ENST00000635846.1_ENST00000367435.3	576
ENSG00000162687.16	3	ENST00000294725.13_ENST00000451324.6,ENST00000609185.5_ENST00000367433.9	NA
ENSG00000000971.15	2	ENST00000359637.2,ENST00000630130.2_ENST00000367429.8	45938
ENSG00000116785.13	4	ENST00000471440.6_ENST00000391985.7_ENST00000367425.8_ENST00000617219.1	NA
ENSG00000134365.12	4	ENST00000367418.2_ENST00000251424.8_ENST00000367416.6_ENST00000608469.5	NA
ENSG00000134376.15	4	ENST00000638467.1_ENST00000367397.1_ENST00000367399.6_ENST00000535699.5,ENST00000538660.5,ENST00000367400.7,ENST00000448952.1	NA
ENSG00000213047.12	2	ENST00000235453.8,ENST00000367396.7_ENST00000620048.5	47507
ENSG00000143355.15	4	ENST00000367388.4_ENST00000561173.5_ENST00000367391.5_ENST00000367387.5,ENST00000367390.7	NA
ENSG00000151414.14	3	ENST00000367383.5_ENST00000538004.5_ENST00000367385.8	NA
ENSG00000151418.11	2	ENST00000489986.1_ENST00000367382.5,ENST00000281087.6,ENST00000309309.11	119
ENSG00000081237.19	4	ENST00000367364.5_ENST00000413409.6_ENST00000348564.11_ENST00000442510.7	NA
ENSG00000116833.13	3	ENST00000367357.3_ENST00000236914.7_ENST00000544748.5,ENST00000367362.7	NA
ENSG00000162702.7	2	ENST00000367352.3,ENST00000367353.1_ENST00000294740.3	1768
ENSG00000118197.13	4	ENST00000429498.5_ENST00000331314.10_ENST00000452560.5,ENST00000413408.5_ENST00000447706.6	NA
ENSG00000118200.14	3	ENST00000475326.1_ENST00000413307.6_ENST00000236925.8,ENST00000358823.6	NA
ENSG00000163362.10	2	ENST00000413687.2_ENST00000367342.8	2007
ENSG00000116852.14	3	ENST00000422435.2_ENST00000360529.9,ENST00000461742.6_ENST00000332129.6	NA
ENSG00000116857.16	2	ENST00000485839.6_ENST00000367330.5,ENST00000367334.9,ENST00000367332.5,ENST00000367333.6	827
ENSG00000159166.13	2	ENST00000367313.4_ENST00000391967.6	369
ENSG00000159173.18	5	ENST00000367312.5_ENST00000555948.5_ENST00000336092.8_ENST00000361379.8_ENST00000622580.4	NA
ENSG00000174307.6	2	ENST00000367309.1_ENST00000367311.4	1575
ENSG00000159176.13	6	ENST00000526723.5_ENST00000533432.5_ENST00000526256.5_ENST00000532460.5_ENST00000531916.5_ENST00000340006.6,ENST00000367306.5	NA
ENSG00000134369.15	2	ENST00000367302.5_ENST00000367295.5,ENST00000367296.8	3625
ENSG00000198700.9	2	ENST00000456707.1_ENST00000361565.8	7921
ENSG00000163435.15	2	ENST00000359651.7,ENST00000367283.7_ENST00000367284.9	1179
ENSG00000143851.15	3	ENST00000629151.2_ENST00000477554.5_ENST00000367279.8,ENST00000309017.7	NA
ENSG00000133067.17	2	ENST00000439764.2_ENST00000255432.11,ENST00000367278.7	574
ENSG00000077157.21	3	ENST00000356764.6,ENST00000480184.5_ENST00000290419.9,ENST00000491336.5_ENST00000391959.5,ENST00000608999.5	NA
ENSG00000117139.16	2	ENST00000367264.6_ENST00000367265.7	2952
ENSG00000159346.12	2	ENST00000367254.7_ENST00000340990.9	667
ENSG00000159348.12	2	ENST00000446185.1_ENST00000367249.8	1057
ENSG00000143847.15	3	ENST00000600426.5_ENST00000599966.5_ENST00000295706.8,ENST00000272198.10,ENST00000367240.6,ENST00000447715.6	NA
ENSG00000163485.16	4	ENST00000640524.1_ENST00000618295.1_ENST00000367235.1_ENST00000309502.7,ENST00000337894.8,ENST00000367236.8	NA
ENSG00000133048.12	2	ENST00000404436.2_ENST00000255409.7	50
ENSG00000133063.15	2	ENST00000255427.7_ENST00000367229.5	591
ENSG00000058668.14	4	ENST00000458092.5_ENST00000356729.5_ENST00000341360.6_ENST00000367218.7,ENST00000357681.9	NA
ENSG00000122188.12	2	ENST00000367217.5_ENST00000442561.6	1395
ENSG00000058673.16	3	ENST00000367214.5,ENST00000367212.7_ENST00000367210.2,ENST00000332127.8_ENST00000639812.1	NA
ENSG00000257315.2	2	ENST00000545588.5_ENST00000550078.2	881
ENSG00000182004.12	2	ENST00000367208.1_ENST00000414487.6	499
ENSG00000143845.14	2	ENST00000367197.5,ENST00000422072.5_ENST00000367201.7,ENST00000367202.8	900
ENSG00000143839.14	2	ENST00000638118.1_ENST00000272190.8	119
ENSG00000170498.8	2	ENST00000625357.1_ENST00000367194.4	121
ENSG00000143850.14	3	ENST00000414478.1_ENST00000637508.1_ENST00000272203.7	NA
ENSG00000198625.12	2	ENST00000621032.4_ENST00000367183.7,ENST00000391947.6,ENST00000454264.6,ENST00000612738.4,ENST00000614459.4,ENST00000616250.4,ENST00000367182.7	3920
ENSG00000163531.15	5	ENST00000403080.5_ENST00000513543.5_ENST00000367173.7,ENST00000404076.5,ENST00000404907.5,ENST00000425360.5,ENST00000430393.5_ENST00000447819.1_ENST00000339876.10,ENST00000360049.8,ENST00000539706.5,ENST00000401399.5	NA
ENSG00000184144.11	4	ENST00000638577.1_ENST00000638378.1,ENST00000640428.1_ENST00000636312.2_ENST00000331830.6	NA
ENSG00000133059.16	2	ENST00000615388.1_ENST00000367161.7,ENST00000367162.7	17501
ENSG00000133069.15	2	ENST00000637895.1_ENST00000545499.5,ENST00000329800.7,ENST00000330675.12,ENST00000358024.7	1219
ENSG00000162873.14	3	ENST00000460687.5_ENST00000367155.7,ENST00000367156.7_ENST00000539253.5	NA
ENSG00000117266.15	2	ENST00000506784.5_ENST00000360066.6	1007
ENSG00000174514.12	2	ENST00000536357.2_ENST00000367147.8	2116
ENSG00000158711.13	2	ENST00000289703.8_ENST00000357992.8	11325
ENSG00000117280.12	4	ENST00000414729.1_ENST00000446390.6,ENST00000437324.6_ENST00000235932.8_ENST00000367139.7	NA
ENSG00000276600.4	3	ENST00000622969.1_ENST00000623893.1_ENST00000617991.4,ENST00000617070.4	NA
ENSG00000263961.7	2	ENST00000603488.5,ENST00000603378.5_ENST00000582070.3,ENST00000331555.9	452
ENSG00000196550.10	4	ENST00000468509.1_ENST00000367129.6_ENST00000341209.9_ENST00000367128.7	NA
ENSG00000266028.7	6	ENST00000419187.6_ENST00000605610.5_ENST00000604925.5_ENST00000605476.5_ENST00000624873.3_ENST00000573034.7	NA
ENSG00000263528.7	3	ENST00000579827.6_ENST00000578328.6,ENST00000584998.5_ENST00000581977.6	NA
ENSG00000266094.7	3	ENST00000579436.6,ENST00000580449.5_ENST00000577571.5,ENST00000581888.1,ENST00000581503.6_ENST00000636182.1	NA
ENSG00000143479.15	2	ENST00000367106.1_ENST00000367109.6,ENST00000367108.7	83
ENSG00000162889.10	2	ENST00000294981.8_ENST00000367103.3	1420
ENSG00000162891.10	2	ENST00000367096.7_ENST00000391930.3,ENST00000367098.5	309
ENSG00000162892.15	3	ENST00000391929.7_ENST00000294984.6_ENST00000367093.3,ENST00000611909.4	NA
ENSG00000162894.11	2	ENST00000442471.4_ENST00000367091.7	173
ENSG00000162897.14	3	ENST00000450945.2_ENST00000324852.8_ENST00000400962.7	NA
ENSG00000182795.12	2	ENST00000461135.2_ENST00000359470.5	2174
ENSG00000123836.14	2	ENST00000367080.7_ENST00000367079.3	3201
ENSG00000196352.15	7	ENST00000367063.6_ENST00000367067.8_ENST00000644836.1_ENST00000645323.1_ENST00000314754.12_ENST00000367064.8_ENST00000618707.2	NA
ENSG00000203710.11	2	ENST00000367051.6,ENST00000367052.6,ENST00000367053.6_ENST00000400960.7	1553
ENSG00000117335.19	2	ENST00000462968.2_ENST00000360212.6,ENST00000322875.8,ENST00000322918.9,ENST00000354848.5,ENST00000357714.5,ENST00000358170.6,ENST00000367041.5,ENST00000367042.5,ENST00000367047.5	289
ENSG00000174059.16	2	ENST00000367036.7,ENST00000356522.4_ENST00000310833.11	5567
ENSG00000196878.14	2	ENST00000367030.7_ENST00000391911.5,ENST00000356082.8	107
ENSG00000009790.14	2	ENST00000400959.7,ENST00000367023.5_ENST00000367024.5,ENST00000477431.1,ENST00000367025.7,ENST00000367026.7	2664
ENSG00000117595.11	2	ENST00000367021.7_ENST00000542854.5	68
ENSG00000117597.17	2	ENST00000457820.1_ENST00000491415.6	12933
ENSG00000143469.18	6	ENST00000629778.3_ENST00000367019.5_ENST00000472886.5_ENST00000534859.2_ENST00000537238.5,ENST00000367015.5_ENST00000637265.1	NA
ENSG00000054392.12	2	ENST00000545781.2_ENST00000261458.7,ENST00000367009.2,ENST00000367010.5,ENST00000413764.6,ENST00000537898.5,ENST00000541565.5,ENST00000545154.5	85754
ENSG00000143473.12	5	ENST00000640044.1,ENST00000640566.1_ENST00000638357.1_ENST00000640625.1_ENST00000639952.1,ENST00000271751.9_ENST00000638498.1,ENST00000367007.5	NA
ENSG00000284299.1	2	ENST00000638983.1_ENST00000639602.1	38
ENSG00000117625.13	4	ENST00000452621.6_ENST00000419091.6_ENST00000367006.8_ENST00000367005.8	NA
ENSG00000082512.14	2	ENST00000367004.3_ENST00000336184.6,ENST00000261464.9	2151
ENSG00000117650.12	2	ENST00000366998.4_ENST00000366999.8	3658
ENSG00000123684.12	2	ENST00000366996.1_ENST00000366997.8	6336
ENSG00000143493.12	4	ENST00000612340.1_ENST00000440600.6_ENST00000366992.7,ENST00000366993.7_ENST00000366994.7	NA
ENSG00000066027.11	2	ENST00000537030.3_ENST00000261461.6	941
ENSG00000065600.12	2	ENST00000535273.2_ENST00000261455.8	545
ENSG00000162772.16	5	ENST00000336937.8_ENST00000366983.5_ENST00000366985.5_ENST00000613104.1_ENST00000366987.6,ENST00000613954.4,ENST00000341491.8	NA
ENSG00000117697.14	3	ENST00000366976.3_ENST00000366977.7_ENST00000366978.5	NA
ENSG00000203705.10	6	ENST00000488246.6,ENST00000530441.5_ENST00000526997.5_ENST00000526641.5_ENST00000531963.5,ENST00000532324.5_ENST00000527693.1_ENST00000366973.8,ENST00000366974.8	NA
ENSG00000143494.15	5	ENST00000366964.7_ENST00000366966.6_ENST00000366967.6_ENST00000366965.6_ENST00000366968.8	NA
ENSG00000174606.13	2	ENST00000535388.2_ENST00000360506.6,ENST00000366962.7	1810
ENSG00000136643.11	2	ENST00000543354.5,ENST00000543470.5,ENST00000614059.4,ENST00000615329.4_ENST00000366959.4,ENST00000366960.7	1309
ENSG00000117707.15	3	ENST00000435016.2_ENST00000366958.8_ENST00000261454.8,ENST00000498508.6	NA
ENSG00000152104.11	2	ENST00000543945.5_ENST00000366956.9	9055
ENSG00000082482.13	2	ENST00000391894.6,ENST00000391895.6_ENST00000444842.6	1874
ENSG00000136636.12	2	ENST00000448333.1_ENST00000259154.8	40628
ENSG00000042781.12	2	ENST00000366942.3_ENST00000307340.7	551052
ENSG00000196482.16	4	ENST00000493748.5_ENST00000487276.5_ENST00000463665.5_ENST00000616180.4,ENST00000366937.5,ENST00000408911.7,ENST00000391890.7,ENST00000360012.7,ENST00000361395.6,ENST00000366938.6,ENST00000359162.6,ENST00000361525.7,ENST00000493603.5,ENST00000366940.6	NA
ENSG00000092978.10	2	ENST00000366934.3_ENST00000366935.7	181192
ENSG00000215817.5	2	ENST00000367211.4_ENST00000636126.1	1259
ENSG00000162813.17	2	ENST00000354807.7_ENST00000322067.11,ENST00000414869.6,ENST00000544404.5,ENST00000469520.6	247
ENSG00000116141.15	2	ENST00000366917.5_ENST00000402574.5,ENST00000611084.4,ENST00000366918.8	2003
ENSG00000117791.15	3	ENST00000425560.1_ENST00000359316.6_ENST00000366913.7	NA
ENSG00000186205.12	2	ENST00000407981.6_ENST00000366910.9	5269
ENSG00000143498.17	2	ENST00000352967.8_ENST00000366890.5,ENST00000350027.8	406
ENSG00000154305.16	4	ENST00000450260.1_ENST00000340535.11_ENST00000344507.1_ENST00000344922.9	NA
ENSG00000186063.12	2	ENST00000355727.3_ENST00000340020.10	1594
ENSG00000197520.10	2	ENST00000360827.6_ENST00000445590.3	464
ENSG00000187554.12	2	ENST00000366881.6_ENST00000540964.5,ENST00000642603.1	899
ENSG00000143502.14	3	ENST00000344029.6_ENST00000608996.5_ENST00000343846.7,ENST00000484758.6,ENST00000494793.6,ENST00000366878.8	NA
ENSG00000203697.11	4	ENST00000465098.1_ENST00000366873.6_ENST00000430824.2,ENST00000366872.9_ENST00000442247.5	NA
ENSG00000143756.11	2	ENST00000424254.6_ENST00000366862.9	3897
ENSG00000143753.12	2	ENST00000391877.3_ENST00000323699.8	284
ENSG00000143748.17	3	ENST00000340871.8_ENST00000469075.5_ENST00000469968.5,ENST00000391875.6,ENST00000482491.5,ENST00000281701.10	NA
ENSG00000162923.14	2	ENST00000480676.2_ENST00000414423.6	523
ENSG00000185842.15	5	ENST00000366850.7,ENST00000366848.5,ENST00000433124.1_ENST00000400952.7_ENST00000366849.5_ENST00000474801.2_ENST00000430092.5,ENST00000439375.6,ENST00000445597.6,ENST00000428003.2	NA
ENSG00000154380.17	4	ENST00000497899.6_ENST00000366843.6_ENST00000635051.1_ENST00000366844.7	NA
ENSG00000143742.12	2	ENST00000366838.1_ENST00000304786.11,ENST00000366839.8	942
ENSG00000196187.11	2	ENST00000537914.5_ENST00000366835.7	15188
ENSG00000163041.9	3	ENST00000366814.3_ENST00000366816.5_ENST00000366815.7,ENST00000366813.1	NA
ENSG00000185155.11	2	ENST00000542034.5_ENST00000366810.5	1190
ENSG00000183814.15	2	ENST00000481685.1_ENST00000460719.5,ENST00000328205.9,ENST00000366808.5	1556
ENSG00000143799.12	3	ENST00000366790.3_ENST00000629232.1_ENST00000366794.9	NA
ENSG00000203685.9	2	ENST00000366789.5_ENST00000366788.7	3612
ENSG00000143772.9	2	ENST00000366784.1_ENST00000272117.7,ENST00000429204.5	75500
ENSG00000143801.16	3	ENST00000472139.2_ENST00000422240.6_ENST00000366782.5,ENST00000366783.7,ENST00000626989.2	NA
ENSG00000143776.18	3	ENST00000429440.5_ENST00000442054.5_ENST00000448940.5,ENST00000366767.7,ENST00000334218.9,ENST00000366764.6,ENST00000366766.6,ENST00000366769.7	NA
ENSG00000181450.17	2	ENST00000343776.9,ENST00000397097.4_ENST00000608949.5	14981
ENSG00000143740.14	4	ENST00000606873.1_ENST00000478768.2_ENST00000426344.5,ENST00000418653.5_ENST00000366759.8,ENST00000366760.5,ENST00000617596.4,ENST00000315781.9	NA
ENSG00000081692.12	2	ENST00000620518.4,ENST00000438896.2_ENST00000366758.7,ENST00000615711.4	41
ENSG00000143774.16	4	ENST00000366722.5,ENST00000366723.5,ENST00000366730.5_ENST00000366726.5_ENST00000312726.8,ENST00000366718.5,ENST00000366728.6,ENST00000391865.7_ENST00000366716.1	NA
ENSG00000154358.20	4	ENST00000366706.6_ENST00000284548.15,ENST00000474237.1_ENST00000366707.9,ENST00000636875.1_ENST00000422127.5,ENST00000570156.6,ENST00000636476.1	NA
ENSG00000154370.15	3	ENST00000602308.1_ENST00000366699.3_ENST00000493030.6,ENST00000284551.10	NA
ENSG00000162931.11	3	ENST00000456946.6_ENST00000366698.6,ENST00000295033.7_ENST00000366697.6	NA
ENSG00000168159.11	2	ENST00000639044.1_ENST00000305943.7	1881
ENSG00000154429.10	2	ENST00000366686.1_ENST00000366687.5,ENST00000284617.6	510
ENSG00000135801.9	3	ENST00000366674.1_ENST00000366675.3_ENST00000366676.5,ENST00000258281.6	NA
ENSG00000177614.10	2	ENST00000525115.1_ENST00000391860.6	8766
ENSG00000135773.12	2	ENST00000271971.6,ENST00000366666.6_ENST00000354537.1	231
ENSG00000119280.16	2	ENST00000523410.1_ENST00000366663.9,ENST00000427697.2,ENST00000470540.5	2502
ENSG00000143643.12	2	ENST00000486879.2_ENST00000366661.8,ENST00000366662.8	14060
ENSG00000173409.13	3	ENST00000435927.5_ENST00000450711.5_ENST00000310256.6,ENST00000366658.6	NA
ENSG00000119283.15	3	ENST00000449018.7_ENST00000366653.5_ENST00000444294.7	NA
ENSG00000143633.12	2	ENST00000451322.1_ENST00000366649.6,ENST00000318906.6,ENST00000366651.7	492
ENSG00000010072.15	3	ENST00000008440.9_ENST00000391858.8_ENST00000295050.11	NA
ENSG00000162946.22	10	ENST00000317586.8_ENST00000639374.1_ENST00000539444.5,ENST00000602281.5,ENST00000602873.5_ENST00000366633.7_ENST00000537876.5_ENST00000366636.8_ENST00000628350.2_ENST00000535983.5_ENST00000366637.8_ENST00000620189.3,ENST00000622252.4,ENST00000439617.7	NA
ENSG00000116991.10	2	ENST00000308942.4_ENST00000262861.8,ENST00000366630.5	745
ENSG00000135778.11	2	ENST00000366627.4_ENST00000366628.9	6354
ENSG00000135749.18	5	ENST00000430153.5_ENST00000488780.6_ENST00000484347.5_ENST00000344698.6_ENST00000258229.13	NA
ENSG00000143674.10	2	ENST00000366623.7_ENST00000366622.1,ENST00000366624.7	11014
ENSG00000188739.14	2	ENST00000447801.5_ENST00000408888.7	484
ENSG00000054267.21	2	ENST00000264183.8_ENST00000366603.6,ENST00000349213.7	989
ENSG00000152904.11	3	ENST00000488594.5_ENST00000391855.2_ENST00000358966.6,ENST00000282841.9	NA
ENSG00000285053.1	2	ENST00000647428.1_ENST00000647186.1,ENST00000644604.1,ENST00000646624.1,ENST00000645205.1,ENST00000645351.1,ENST00000645655.1	71
ENSG00000284770.1	5	ENST00000645899.1_ENST00000644217.1,ENST00000543662.4_ENST00000366601.8,ENST00000644578.1_ENST00000406207.5_ENST00000642610.1	NA
ENSG00000162885.12	2	ENST00000313984.3_ENST00000366600.7	14973
ENSG00000168243.10	3	ENST00000484517.2_ENST00000366597.5,ENST00000366598.8_ENST00000391854.6,ENST00000450593.5	NA
ENSG00000077585.13	2	ENST00000454895.2_ENST00000366592.7	427
ENSG00000086619.13	2	ENST00000264181.6_ENST00000354619.9	4618
ENSG00000186197.14	3	ENST00000334232.8_ENST00000637660.1_ENST00000359362.5	NA
ENSG00000116977.18	7	ENST00000525042.1_ENST00000527974.5,ENST00000352231.6_ENST00000526634.5_ENST00000323938.10_ENST00000341872.10_ENST00000366584.8_ENST00000416919.6,ENST00000450372.6,ENST00000526589.5	NA
ENSG00000119285.10	3	ENST00000366579.1_ENST00000366581.6_ENST00000366582.7	NA
ENSG00000116984.12	2	ENST00000366576.3_ENST00000366577.9,ENST00000535889.5	3563
ENSG00000116996.9	2	ENST00000366570.4_ENST00000611898.4	4541
ENSG00000133019.11	2	ENST00000615928.4_ENST00000255380.8	6037
ENSG00000155816.19	2	ENST00000543681.1_ENST00000545751.2,ENST00000319653.13	922
ENSG00000117009.11	3	ENST00000366558.7_ENST00000366555.5_ENST00000366557.8,ENST00000366559.8	NA
ENSG00000203668.2	3	ENST00000638121.1_ENST00000638160.1_ENST00000366553.2	NA
ENSG00000162843.17	3	ENST00000414635.5,ENST00000437684.6_ENST00000425826.2_ENST00000366552.6	NA
ENSG00000174371.16	2	ENST00000518483.5_ENST00000348581.9,ENST00000366548.7	193
ENSG00000180287.16	2	ENST00000427495.5,ENST00000442594.6_ENST00000536534.6	5401
ENSG00000143702.15	5	ENST00000522895.1_ENST00000490813.5_ENST00000336415.8_ENST00000481987.5_ENST00000366542.5,ENST00000366543.5,ENST00000366544.5	NA
ENSG00000054282.15	2	ENST00000476722.6_ENST00000435549.1,ENST00000366541.7	193544
ENSG00000117020.16	3	ENST00000366539.5_ENST00000263826.9_ENST00000336199.9	NA
ENSG00000179397.17	2	ENST00000366531.7,ENST00000366533.8,ENST00000428042.1_ENST00000366534.8	144
ENSG00000121644.18	2	ENST00000263831.11_ENST00000302550.15	3082
ENSG00000203667.9	2	ENST00000366528.3_ENST00000411948.6	1805
ENSG00000153187.18	8	ENST00000483966.3_ENST00000640001.1_ENST00000639824.1_ENST00000638475.1_ENST00000283179.14_ENST00000638716.1_ENST00000639628.1,ENST00000440865.2_ENST00000640218.1,ENST00000444376.7	NA
ENSG00000203666.12	5	ENST00000551317.5_ENST00000425550.5,ENST00000427529.1_ENST00000366521.7_ENST00000366523.5_ENST00000366522.6	NA
ENSG00000162849.15	2	ENST00000407071.6_ENST00000366518.4	6305
ENSG00000185420.18	2	ENST00000403792.7_ENST00000630181.2,ENST00000490107.5	576471
ENSG00000162852.13	2	ENST00000366512.7_ENST00000366513.8	20341
ENSG00000197472.14	2	ENST00000339986.7_ENST00000487338.6	39648
ENSG00000188295.14	4	ENST00000366500.5_ENST00000366501.1_ENST00000343381.10_ENST00000448299.6	NA
ENSG00000196418.12	4	ENST00000543802.2_ENST00000340684.10_ENST00000491356.5_ENST00000472531.5	NA
ENSG00000162714.12	2	ENST00000461277.2_ENST00000294753.8	789
ENSG00000162711.17	5	ENST00000474792.1_ENST00000391827.2_ENST00000643234.1_ENST00000336119.7,ENST00000348069.6,ENST00000366496.6_ENST00000366497.6,ENST00000391828.7	NA
ENSG00000169224.12	4	ENST00000527541.5_ENST00000527084.5_ENST00000463359.5_ENST00000366491.6,ENST00000366489.5,ENST00000366488.4,ENST00000536561.5,ENST00000623578.3	NA
ENSG00000171163.15	2	ENST00000451251.5_ENST00000476503.5,ENST00000306601.8,ENST00000366471.7	58
ENSG00000185220.11	2	ENST00000329291.5_ENST00000355360.8	1373
ENSG00000035115.21	6	ENST00000402632.5_ENST00000481932.1_ENST00000431160.5_ENST00000451005.5_ENST00000403658.5_ENST00000403657.5,ENST00000403712.6,ENST00000356150.9,ENST00000626873.2,ENST00000405430.5	NA
ENSG00000143727.15	4	ENST00000407983.7_ENST00000439645.6_ENST00000405233.5_ENST00000272065.9,ENST00000272067.10	NA
ENSG00000189292.15	3	ENST00000344414.9,ENST00000405290.5,ENST00000401489.6,ENST00000619265.4_ENST00000401503.5_ENST00000403610.8	NA
ENSG00000151353.14	3	ENST00000405941.3_ENST00000355654.6_ENST00000281017.7	NA
ENSG00000115705.20	4	ENST00000539820.5,ENST00000382269.7_ENST00000469607.3,ENST00000446278.5_ENST00000345913.8,ENST00000346956.7,ENST00000329066.8,ENST00000382201.7_ENST00000422464.5	NA
ENSG00000130508.10	2	ENST00000433670.5_ENST00000252804.8	21189
ENSG00000186487.18	3	ENST00000428368.6_ENST00000399157.6_ENST00000407844.5,ENST00000399161.6,ENST00000644820.1	NA
ENSG00000032389.12	2	ENST00000443925.6_ENST00000398659.8,ENST00000382125.8	18879
ENSG00000171853.15	2	ENST00000324266.9,ENST00000382110.6,ENST00000416918.5,ENST00000415624.5_ENST00000452495.1	5523
ENSG00000182551.13	3	ENST00000415131.1_ENST00000382093.5_ENST00000327435.10	NA
ENSG00000171863.13	2	ENST00000407445.8_ENST00000406376.1,ENST00000304921.9,ENST00000403564.5,ENST00000462576.5,ENST00000645674.1,ENST00000646909.1	444
ENSG00000118004.17	2	ENST00000402794.4,ENST00000402922.2,ENST00000403096.7,ENST00000404205.5,ENST00000236693.11,ENST00000349077.8_ENST00000382062.6,ENST00000418971.6	186
ENSG00000134326.11	3	ENST00000404168.1_ENST00000256722.9_ENST00000458098.5	NA
ENSG00000115738.9	2	ENST00000331129.3_ENST00000396290.1,ENST00000234091.8	1446
ENSG00000134313.15	4	ENST00000319688.5_ENST00000459813.1_ENST00000473731.5_ENST00000256707.7	NA
ENSG00000119185.12	4	ENST00000456913.6_ENST00000359712.7,ENST00000488451.5_ENST00000238091.8,ENST00000355346.8_ENST00000360635.7	NA
ENSG00000134330.18	4	ENST00000482918.5_ENST00000497473.5_ENST00000470914.5_ENST00000481367.5	NA
ENSG00000151694.12	2	ENST00000497134.5,ENST00000618923.1_ENST00000310823.7	33112
ENSG00000115750.16	2	ENST00000492648.2_ENST00000263663.9	20707
ENSG00000134317.17	3	ENST00000480736.1_ENST00000405379.6_ENST00000324907.13	NA
ENSG00000115756.12	2	ENST00000422133.1_ENST00000307845.7,ENST00000613496.4,ENST00000620771.4,ENST00000622018.4,ENST00000381765.7	617
ENSG00000115758.12	2	ENST00000405333.5_ENST00000234111.8	633
ENSG00000115761.15	2	ENST00000381685.9_ENST00000345985.7,ENST00000538384.5	887
ENSG00000143882.10	2	ENST00000272238.8,ENST00000635370.1_ENST00000381661.3	1661
ENSG00000143870.12	2	ENST00000404824.2_ENST00000540494.5,ENST00000272227.7,ENST00000617249.4,ENST00000381611.8,ENST00000404371.6	468
ENSG00000150873.11	2	ENST00000381585.7_ENST00000405022.3	766
ENSG00000162976.12	3	ENST00000402361.5_ENST00000428481.1_ENST00000441908.6,ENST00000295083.7	NA
ENSG00000134318.13	3	ENST00000401753.5_ENST00000616279.4_ENST00000315872.10	NA
ENSG00000196208.13	4	ENST00000389825.7_ENST00000263834.9_ENST00000381483.6_ENST00000234142.9,ENST00000381486.6,ENST00000396123.2	NA
ENSG00000134324.11	3	ENST00000396098.5_ENST00000449576.6_ENST00000396097.5,ENST00000425416.6,ENST00000256720.6	NA
ENSG00000071575.11	2	ENST00000405331.3_ENST00000155926.8,ENST00000381465.2	17909
ENSG00000162981.13	2	ENST00000331243.4_ENST00000295092.2	2819
ENSG00000151779.12	3	ENST00000429842.1_ENST00000423602.1_ENST00000433283.5,ENST00000417461.5,ENST00000442506.5,ENST00000281513.9	NA
ENSG00000163032.11	3	ENST00000404666.6_ENST00000295156.8_ENST00000406397.1	NA
ENSG00000163029.15	2	ENST00000402989.5_ENST00000448223.6,ENST00000351948.8	1635
ENSG00000178295.14	3	ENST00000534451.2_ENST00000381254.6_ENST00000317402.11	NA
ENSG00000185013.16	3	ENST00000418427.1_ENST00000359846.6_ENST00000304081.8	NA
ENSG00000183891.5	2	ENST00000333610.3_ENST00000402414.1	110
ENSG00000118965.14	2	ENST00000453014.1_ENST00000281405.8,ENST00000345530.7	24772
ENSG00000132031.12	2	ENST00000421259.2_ENST00000407540.7	926
ENSG00000115884.10	2	ENST00000403076.5_ENST00000254351.8,ENST00000381150.5	687
ENSG00000055917.15	3	ENST00000403432.5_ENST00000440577.5_ENST00000338086.9,ENST00000319801.9,ENST00000361078.6	NA
ENSG00000118960.12	5	ENST00000406618.3_ENST00000402541.5_ENST00000445102.1,ENST00000458740.5_ENST00000304031.7_ENST00000415264.5	NA
ENSG00000118961.14	4	ENST00000419825.2_ENST00000626491.2_ENST00000237822.7_ENST00000403006.6,ENST00000381090.7,ENST00000435420.6,ENST00000440866.6,ENST00000541941.5,ENST00000619656.4	NA
ENSG00000084674.14	2	ENST00000399256.4_ENST00000233242.5	22741
ENSG00000119771.14	2	ENST00000288548.5_ENST00000486442.5	10674
ENSG00000173960.13	2	ENST00000404924.5_ENST00000309033.4	4706
ENSG00000205639.10	2	ENST00000406420.7_ENST00000338315.5	2482
ENSG00000115129.13	3	ENST00000413037.1_ENST00000407482.5_ENST00000238721.8,ENST00000335934.8	NA
ENSG00000186453.12	2	ENST00000295150.7_ENST00000415196.1	9151
ENSG00000198399.14	3	ENST00000416160.1_ENST00000406921.7_ENST00000622089.4,ENST00000361999.7,ENST00000355123.8	NA
ENSG00000084676.15	2	ENST00000407230.5_ENST00000288599.9,ENST00000348332.7,ENST00000395856.3,ENST00000405141.5,ENST00000406961.5	2159
ENSG00000138031.14	2	ENST00000498288.1_ENST00000606682.5,ENST00000405392.5,ENST00000260600.9	200
ENSG00000084710.13	4	ENST00000401432.7_ENST00000405108.5_ENST00000402191.5_ENST00000403714.7	NA
ENSG00000115138.10	4	ENST00000395826.6_ENST00000264708.7_ENST00000405623.5_ENST00000380794.5	NA
ENSG00000119772.16	4	ENST00000406659.3_ENST00000402667.1_ENST00000380746.8,ENST00000321117.9_ENST00000264709.7	NA
ENSG00000138101.18	2	ENST00000407186.5,ENST00000404103.7,ENST00000405222.5,ENST00000406818.7,ENST00000407038.7,ENST00000407661.7,ENST00000288642.12_ENST00000496972.6	47
ENSG00000143970.16	3	ENST00000404843.5_ENST00000336112.8_ENST00000435504.8	NA
ENSG00000084731.14	2	ENST00000405914.1_ENST00000264712.7	2157
ENSG00000084754.11	2	ENST00000645274.1_ENST00000492433.2,ENST00000380649.7	246
ENSG00000138029.13	2	ENST00000405867.7_ENST00000537713.5,ENST00000545822.2,ENST00000317799.9	56
ENSG00000173567.14	3	ENST00000311519.5_ENST00000421160.6_ENST00000333478.10	NA
ENSG00000115155.17	3	ENST00000426958.1_ENST00000646318.1_ENST00000338581.10,ENST00000339598.7,ENST00000402415.8,ENST00000403946.7,ENST00000272371.6	NA
ENSG00000171303.6	2	ENST00000620977.1_ENST00000302909.3	4165
ENSG00000157851.16	2	ENST00000401478.5_ENST00000614712.4,ENST00000288699.10	3154
ENSG00000084764.10	2	ENST00000402218.1_ENST00000233121.6,ENST00000405074.7	841
ENSG00000084693.15	3	ENST00000323064.12_ENST00000441931.1_ENST00000360131.4	NA
ENSG00000138028.15	6	ENST00000404694.3_ENST00000312734.8_ENST00000260595.9_ENST00000405600.5_ENST00000402394.5_ENST00000402550.5	NA
ENSG00000143994.13	2	ENST00000621324.4_ENST00000316470.8	459
ENSG00000138073.13	2	ENST00000430533.1_ENST00000456259.5,ENST00000406567.7,ENST00000260643.6	403
ENSG00000186143.11	2	ENST00000432962.2_ENST00000335524.7	67
ENSG00000138074.14	2	ENST00000408041.5_ENST00000310574.7	849
ENSG00000084774.13	3	ENST00000428460.1_ENST00000403525.5_ENST00000264705.8	NA
ENSG00000163793.12	2	ENST00000296097.7,ENST00000402462.5,ENST00000404433.5_ENST00000406962.1	69
ENSG00000115204.14	7	ENST00000399052.8_ENST00000403262.6_ENST00000430991.5_ENST00000405076.5_ENST00000405983.5_ENST00000402722.5_ENST00000233545.6,ENST00000402310.5,ENST00000380044.5,ENST00000357186.10	NA
ENSG00000115207.13	3	ENST00000454704.5_ENST00000431028.5_ENST00000457098.5,ENST00000359541.6,ENST00000264720.7	NA
ENSG00000115234.10	2	ENST00000233575.6_ENST00000537606.5	405
ENSG00000157992.12	2	ENST00000288873.7,ENST00000407293.5_ENST00000452499.1,ENST00000543753.5	2184
ENSG00000138002.14	4	ENST00000416524.2_ENST00000359466.10_ENST00000443889.1_ENST00000260570.7	NA
ENSG00000084734.8	3	ENST00000453813.1_ENST00000411584.1_ENST00000264717.6	NA
ENSG00000243943.9	2	ENST00000379717.5_ENST00000355467.5,ENST00000413371.6,ENST00000416005.6,ENST00000556601.5	121
ENSG00000176714.9	2	ENST00000394775.3_ENST00000324364.3	1290
ENSG00000198522.13	5	ENST00000503738.5_ENST00000515877.5_ENST00000407583.7_ENST00000424214.5,ENST00000458167.6,ENST00000616939.4,ENST00000610189.1_ENST00000264718.7	NA
ENSG00000119760.15	2	ENST00000405491.5,ENST00000464789.2,ENST00000406540.5_ENST00000337768.9,ENST00000404798.6	2240
ENSG00000171174.14	2	ENST00000458185.1_ENST00000302188.7	28323
ENSG00000163803.12	5	ENST00000436544.1_ENST00000404858.5_ENST00000436775.1_ENST00000327757.9_ENST00000422425.6	NA
ENSG00000213639.9	3	ENST00000418910.1_ENST00000296122.10_ENST00000358506.6,ENST00000395366.2	NA
ENSG00000163806.15	2	ENST00000439646.1_ENST00000334056.9,ENST00000379579.8	177
ENSG00000115295.19	4	ENST00000401605.5_ENST00000404424.5_ENST00000320081.9_ENST00000401617.6	NA
ENSG00000171094.17	2	ENST00000453137.1_ENST00000642122.1,ENST00000618119.4,ENST00000389048.7	28096
ENSG00000119801.12	2	ENST00000402708.5_ENST00000261353.8,ENST00000379519.7,ENST00000379520.7,ENST00000402003.7	982
ENSG00000213626.11	4	ENST00000406087.5,ENST00000407930.2_ENST00000401506.1_ENST00000395323.7_ENST00000404397.5	NA
ENSG00000172954.13	2	ENST00000319406.8_ENST00000379509.7,ENST00000309052.8	36380
ENSG00000162959.13	4	ENST00000407893.3_ENST00000426310.6_ENST00000379383.7,ENST00000404530.5_ENST00000295065.9	NA
ENSG00000162961.13	2	ENST00000295066.3_ENST00000342166.9	210
ENSG00000021574.12	8	ENST00000621856.2_ENST00000645671.1_ENST00000642455.1_ENST00000644408.1_ENST00000642281.1_ENST00000647133.1_ENST00000642999.1_ENST00000644954.1,ENST00000345662.5,ENST00000615843.4,ENST00000315285.8,ENST00000642751.1,ENST00000646571.1	NA
ENSG00000152683.14	3	ENST00000379343.6_ENST00000406369.2,ENST00000357055.7,ENST00000435660.5_ENST00000282587.9	NA
ENSG00000119820.10	2	ENST00000441084.1_ENST00000238831.8	9232
ENSG00000018699.11	2	ENST00000438654.1_ENST00000317907.8	116053
ENSG00000049323.15	2	ENST00000402934.5,ENST00000404816.6,ENST00000407925.5_ENST00000418533.6,ENST00000404525.5	146
ENSG00000152689.17	2	ENST00000407811.5_ENST00000403687.7,ENST00000402538.7	145
ENSG00000150938.9	3	ENST00000428774.1_ENST00000413985.1_ENST00000280527.6	NA
ENSG00000171055.14	2	ENST00000405912.7_ENST00000441005.5,ENST00000305852.11,ENST00000379245.8	36
ENSG00000205221.12	5	ENST00000457137.6_ENST00000464309.1_ENST00000401530.5_ENST00000404084.5_ENST00000379242.7,ENST00000497382.5,ENST00000379241.7,ENST00000389975.7	NA
ENSG00000115808.11	2	ENST00000379213.3_ENST00000263918.8	5766
ENSG00000008869.11	2	ENST00000233099.5_ENST00000425467.5	12514
ENSG00000055332.16	2	ENST00000395127.6_ENST00000233057.8	5933
ENSG00000138068.10	2	ENST00000407963.1_ENST00000535679.5	115
ENSG00000218739.9	4	ENST00000397226.2_ENST00000406711.5_ENST00000392061.6,ENST00000402297.5_ENST00000397064.6	NA
ENSG00000115841.19	4	ENST00000402091.3_ENST00000407257.5_ENST00000417700.6,ENST00000406384.5_ENST00000234195.7	NA
ENSG00000138061.11	3	ENST00000614273.1_ENST00000494864.1_ENST00000610745.4	NA
ENSG00000119787.13	4	ENST00000452935.6,ENST00000419554.6_ENST00000402054.5_ENST00000406122.5_ENST00000378954.8	NA
ENSG00000143889.15	5	ENST00000410076.5_ENST00000441689.1_ENST00000409328.5_ENST00000378915.7,ENST00000358367.8,ENST00000608859.5_ENST00000449105.7,ENST00000409636.5	NA
ENSG00000143891.16	3	ENST00000410063.5_ENST00000272252.9_ENST00000434934.1	NA
ENSG00000115875.18	3	ENST00000409276.5_ENST00000452806.5_ENST00000313117.10,ENST00000446327.6	NA
ENSG00000152147.10	2	ENST00000409566.1,ENST00000409011.5_ENST00000281950.7	3035
ENSG00000163214.20	2	ENST00000442331.1_ENST00000452978.5,ENST00000457308.5	18146
ENSG00000188010.13	2	ENST00000410014.5,ENST00000409665.5,ENST00000409131.2_ENST00000409077.2,ENST00000340556.11,ENST00000644631.1	57
ENSG00000214694.11	3	ENST00000433605.2_ENST00000411874.6_ENST00000398800.8,ENST00000409978.6	NA
ENSG00000115904.12	3	ENST00000395038.6_ENST00000402219.6_ENST00000426016.5	NA
ENSG00000205111.8	2	ENST00000378803.5,ENST00000395035.3_ENST00000451199.5	2901
ENSG00000011566.14	2	ENST00000484274.1_ENST00000437545.5,ENST00000341681.9,ENST00000263881.7	106899
ENSG00000183023.18	4	ENST00000332839.8,ENST00000406391.2,ENST00000408028.6,ENST00000405269.5_ENST00000402441.5_ENST00000405901.7,ENST00000403092.5_ENST00000406785.6	NA
ENSG00000205086.6	2	ENST00000615044.1_ENST00000378711.2	12119
ENSG00000143924.18	3	ENST00000402711.6_ENST00000401738.3_ENST00000318522.9	NA
ENSG00000115944.14	4	ENST00000463055.1_ENST00000234301.2_ENST00000378669.5_ENST00000468711.5	NA
ENSG00000057935.13	2	ENST00000406911.5,ENST00000407270.7_ENST00000405592.5,ENST00000406652.5	47403
ENSG00000115970.18	4	ENST00000403856.1_ENST00000404790.5_ENST00000402360.6_ENST00000407351.5,ENST00000405006.8,ENST00000405975.6	NA
ENSG00000138036.18	3	ENST00000406852.7,ENST00000398823.6_ENST00000378587.3_ENST00000605786.5,ENST00000260605.12	NA
ENSG00000138075.12	2	ENST00000405322.6_ENST00000260645.5	370
ENSG00000143921.7	2	ENST00000272286.3_ENST00000645013.1	4521
ENSG00000138095.18	4	ENST00000409659.5_ENST00000409946.5_ENST00000419884.5_ENST00000260665.11	NA
ENSG00000138032.20	2	ENST00000409432.7,ENST00000282412.8,ENST00000345249.8_ENST00000378551.6	3174
ENSG00000138079.13	7	ENST00000410056.7_ENST00000409741.5_ENST00000409294.5_ENST00000409229.7_ENST00000409387.5_ENST00000409740.3,ENST00000409380.5_ENST00000260649.10	NA
ENSG00000138078.15	7	ENST00000420756.1_ENST00000378511.7,ENST00000378520.7_ENST00000410081.5_ENST00000260648.10,ENST00000409272.5_ENST00000444696.5_ENST00000409936.5,ENST00000409411.5,ENST00000409957.5_ENST00000541738.5	NA
ENSG00000143919.14	6	ENST00000428929.5_ENST00000403853.7_ENST00000402247.5_ENST00000407131.5_ENST00000613618.1_ENST00000378494.7	NA
ENSG00000171132.13	2	ENST00000394874.1_ENST00000306156.7	177026
ENSG00000151665.12	2	ENST00000306465.8_ENST00000281382.10	348
ENSG00000171150.7	2	ENST00000394861.2_ENST00000306503.5	816
ENSG00000180398.11	6	ENST00000434262.1_ENST00000409218.5_ENST00000409147.1_ENST00000409973.5_ENST00000409207.5_ENST00000409105.5,ENST00000409913.5,ENST00000319466.8,ENST00000409800.5,ENST00000444761.6	NA
ENSG00000068724.15	3	ENST00000409245.5_ENST00000394850.6_ENST00000319190.9	NA
ENSG00000239605.10	2	ENST00000294947.2_ENST00000449846.5,ENST00000445927.6	41884
ENSG00000143933.16	3	ENST00000409563.5_ENST00000456319.5_ENST00000272298.11,ENST00000628793.2	NA
ENSG00000119888.10	2	ENST00000405271.5_ENST00000263735.8	134
ENSG00000095002.14	3	ENST00000543555.5,ENST00000233146.6_ENST00000406134.5_ENST00000645506.1	NA
ENSG00000116062.14	3	ENST00000616033.4_ENST00000538136.1,ENST00000540021.5,ENST00000614496.4,ENST00000622629.4_ENST00000234420.9	NA
ENSG00000138081.20	2	ENST00000493962.6_ENST00000402508.5,ENST00000403359.7	5929
ENSG00000170802.15	2	ENST00000616844.1_ENST00000340553.7	3729
ENSG00000068781.21	3	ENST00000394751.5_ENST00000394754.5,ENST00000405008.5_ENST00000402114.6	NA
ENSG00000242441.7	2	ENST00000430487.6,ENST00000403751.7_ENST00000508440.1	53541
ENSG00000138039.14	4	ENST00000428232.2_ENST00000401907.5,ENST00000403273.5_ENST00000405626.5_ENST00000294954.11	NA
ENSG00000170820.11	2	ENST00000304421.8_ENST00000406846.6	474
ENSG00000179915.22	16	ENST00000496792.3_ENST00000626899.1_ENST00000636066.1,ENST00000637511.1,ENST00000405581.3_ENST00000625891.2_ENST00000628515.2_ENST00000402717.6,ENST00000406859.7_ENST00000630543.2_ENST00000630656.1,ENST00000628364.2,ENST00000405472.7,ENST00000401669.6_ENST00000611589.4_ENST00000401710.5_ENST00000378262.7_ENST00000342183.9_ENST00000412315.5,ENST00000404971.5_ENST00000635519.1_ENST00000636345.1_ENS…	NA
ENSG00000115239.21	3	ENST00000406687.5,ENST00000394717.3_ENST00000263634.7_ENST00000406053.5	NA
ENSG00000068912.13	2	ENST00000405123.7_ENST00000185150.8,ENST00000378239.5	599
ENSG00000170634.12	6	ENST00000606082.5_ENST00000422521.2_ENST00000406041.5_ENST00000607452.5_ENST00000606865.1,ENST00000303536.8_ENST00000394666.7	NA
ENSG00000177994.15	3	ENST00000615983.1_ENST00000398634.6_ENST00000405749.5	NA
ENSG00000115306.15	3	ENST00000333896.5_ENST00000356805.8_ENST00000615901.4	NA
ENSG00000115310.17	3	ENST00000402434.6_ENST00000486085.5_ENST00000394609.6,ENST00000405240.5,ENST00000357376.7,ENST00000317610.11,ENST00000337526.10,ENST00000357732.8,ENST00000394611.6,ENST00000404909.5	NA
ENSG00000143947.13	3	ENST00000402285.7_ENST00000404735.1_ENST00000272317.10	NA
ENSG00000115355.16	11	ENST00000471947.2_ENST00000621814.4_ENST00000476903.1_ENST00000645072.1_ENST00000645477.1_ENST00000426576.6_ENST00000645860.1_ENST00000647291.1_ENST00000646796.1_ENST00000444458.5,ENST00000412148.6,ENST00000642563.1,ENST00000647396.1_ENST00000647547.1,ENST00000643375.1,ENST00000644512.1,ENST00000643413.1,ENST00000647401.1,ENST00000336838.10,ENST00000413716.7,ENST00000642200.1,ENST00000263630.13,E…	NA
ENSG00000163001.11	4	ENST00000403007.4_ENST00000406691.7_ENST00000339012.7,ENST00000407816.7_ENST00000349456.8	NA
ENSG00000275052.4	2	ENST00000616407.1,ENST00000616288.4_ENST00000611717.4	1086
ENSG00000138035.14	2	ENST00000625249.1_ENST00000447944.6	50729
ENSG00000115380.19	3	ENST00000634374.1_ENST00000355426.7_ENST00000394555.6	NA
ENSG00000028116.16	3	ENST00000440705.6_ENST00000435505.6,ENST00000340157.8,ENST00000417641.6_ENST00000412104.6	NA
ENSG00000115392.11	2	ENST00000481670.2_ENST00000403295.7,ENST00000233741.8,ENST00000402135.7	54258
ENSG00000119866.21	13	ENST00000489183.1_ENST00000647469.1,ENST00000643716.1_ENST00000409351.5_ENST00000642180.1_ENST00000643004.1_ENST00000335712.11_ENST00000642384.1_ENST00000358510.6_ENST00000643222.1_ENST00000479026.2,ENST00000642439.1_ENST00000489516.7_ENST00000356842.9,ENST00000359629.10_ENST00000646249.1	NA
ENSG00000115421.12	2	ENST00000238714.7_ENST00000412217.1	3122
ENSG00000162924.14	2	ENST00000394479.3_ENST00000295025.12	8626
ENSG00000162927.13	3	ENST00000398658.2_ENST00000407787.5_ENST00000316752.10	NA
ENSG00000162928.8	2	ENST00000444100.2,ENST00000414712.2,ENST00000401576.1_ENST00000295030.5	32909
ENSG00000162929.13	2	ENST00000453873.5,ENST00000612149.1,ENST00000402291.5_ENST00000295031.9	13754
ENSG00000115464.14	3	ENST00000453734.1_ENST00000436269.1_ENST00000411912.5,ENST00000398571.6	NA
ENSG00000082898.16	3	ENST00000406957.5_ENST00000404992.6_ENST00000401558.6	NA
ENSG00000115484.14	2	ENST00000544079.2_ENST00000394440.7	36
ENSG00000173163.10	3	ENST00000311832.5_ENST00000458337.5,ENST00000444166.1_ENST00000427417.1	NA
ENSG00000170340.10	2	ENST00000405767.1_ENST00000301998.4	182
ENSG00000115504.14	3	ENST00000405289.5_ENST00000405015.7_ENST00000263991.9,ENST00000431489.5	NA
ENSG00000143951.15	3	ENST00000409562.7_ENST00000398544.7,ENST00000409120.5_ENST00000409199.5,ENST00000272321.11	NA
ENSG00000014641.17	2	ENST00000409476.5,ENST00000409908.5_ENST00000539945.5,ENST00000544381.3,ENST00000233114.12	106
ENSG00000169764.15	2	ENST00000467648.6_ENST00000613823.1,ENST00000445915.6,ENST00000337130.9,ENST00000394417.6	111
ENSG00000143952.19	3	ENST00000272322.8_ENST00000354504.7_ENST00000409558.8	NA
ENSG00000119844.15	3	ENST00000409933.5_ENST00000409183.5_ENST00000238855.11,ENST00000422803.2,ENST00000238856.8	NA
ENSG00000115902.10	2	ENST00000531327.5_ENST00000234256.3	2471
ENSG00000011523.13	2	ENST00000537589.1_ENST00000260569.4,ENST00000377990.6	11753
ENSG00000138069.16	2	ENST00000398529.7,ENST00000409751.1_ENST00000409892.5,ENST00000409784.7	1016
ENSG00000138071.13	3	ENST00000542850.2_ENST00000377982.8_ENST00000260641.9	NA
ENSG00000198369.9	3	ENST00000427238.1_ENST00000443619.6_ENST00000356388.8	NA
ENSG00000143995.19	5	ENST00000560281.6_ENST00000488550.5_ENST00000495021.6_ENST00000398506.6_ENST00000272369.13	NA
ENSG00000143971.8	2	ENST00000272342.5_ENST00000644028.1	1544
ENSG00000197223.11	3	ENST00000409302.1,ENST00000410067.7_ENST00000407324.5_ENST00000355848.7	NA
ENSG00000243667.6	3	ENST00000406245.6,ENST00000409164.1_ENST00000457114.5_ENST00000295121.10	NA
ENSG00000221823.10	3	ENST00000409377.1_ENST00000409752.5_ENST00000234310.7	NA
ENSG00000119865.8	3	ENST00000409862.1_ENST00000263655.3_ENST00000409559.7	NA
ENSG00000169621.9	2	ENST00000303795.8_ENST00000394342.2	75414
ENSG00000163219.11	4	ENST00000497079.5_ENST00000467265.5_ENST00000497259.5_ENST00000409030.7,ENST00000409202.7,ENST00000409220.5,ENST00000479844.1	NA
ENSG00000183607.9	2	ENST00000481498.1_ENST00000328895.8	65
ENSG00000169604.19	4	ENST00000482235.1_ENST00000409829.7_ENST00000409349.7_ENST00000303714.8	NA
ENSG00000169599.12	2	ENST00000462320.5,ENST00000303698.7,ENST00000394305.5_ENST00000410022.6	363
ENSG00000115977.18	5	ENST00000624900.1_ENST00000406297.7_ENST00000409085.8_ENST00000409068.5_ENST00000606389.5	NA
ENSG00000196975.15	2	ENST00000409920.5_ENST00000394295.5	1319
ENSG00000116001.15	5	ENST00000361692.4_ENST00000416149.6_ENST00000445587.5_ENST00000282574.8_ENST00000433529.6,ENST00000415783.6	NA
ENSG00000116005.11	2	ENST00000264441.9_ENST00000433351.6	2088
ENSG00000143977.13	2	ENST00000449935.6,ENST00000413456.6,ENST00000482975.6,ENST00000438261.5,ENST00000454893.1_ENST00000272348.6	145
ENSG00000035141.7	2	ENST00000430566.5_ENST00000037869.7	1201
ENSG00000163235.15	5	ENST00000444975.5_ENST00000450929.5_ENST00000418333.6_ENST00000419940.5,ENST00000445399.5_ENST00000295400.10	NA
ENSG00000075340.22	5	ENST00000430656.5_ENST00000413157.6_ENST00000355733.7_ENST00000407644.6_ENST00000264436.8	NA
ENSG00000152672.7	2	ENST00000426626.1_ENST00000272367.6	170
ENSG00000116039.12	2	ENST00000412314.5_ENST00000234396.9	30
ENSG00000144031.11	3	ENST00000360589.3,ENST00000457410.5_ENST00000441349.5_ENST00000272421.10	NA
ENSG00000124357.12	4	ENST00000244204.10,ENST00000443872.6_ENST00000524537.1,ENST00000443938.6_ENST00000455662.6,ENST00000613852.4_ENST00000418807.7	NA
ENSG00000124383.8	2	ENST00000498451.2_ENST00000244230.6	10676
ENSG00000075292.18	2	ENST00000410075.5_ENST00000493576.6,ENST00000264447.8,ENST00000409544.5,ENST00000461991.3	39399
ENSG00000135636.13	2	ENST00000394120.6,ENST00000409366.5,ENST00000409582.7,ENST00000409651.5,ENST00000409744.5,ENST00000409762.5,ENST00000410020.7,ENST00000410041.1,ENST00000413539.6,ENST00000429174.6_ENST00000258104.7	120
ENSG00000003137.8	2	ENST00000412253.1_ENST00000546307.5,ENST00000001146.6	155
ENSG00000144036.15	2	ENST00000410104.1_ENST00000272427.10	285492
ENSG00000135638.13	2	ENST00000394111.6_ENST00000258106.10	563
ENSG00000144040.12	2	ENST00000411783.5_ENST00000272433.6	2828
ENSG00000135624.15	2	ENST00000626868.1_ENST00000258091.9,ENST00000398422.2,ENST00000539919.5,ENST00000540468.5	9887
ENSG00000163013.11	2	ENST00000520530.2_ENST00000295133.9,ENST00000521871.5	3916
ENSG00000116127.17	3	ENST00000614410.4_ENST00000484298.5_ENST00000613296.4	NA
ENSG00000144034.14	2	ENST00000318190.7,ENST00000409716.6_ENST00000272424.9	60
ENSG00000144048.10	3	ENST00000452812.1_ENST00000443070.5_ENST00000272444.7	NA
ENSG00000124356.15	3	ENST00000536064.1_ENST00000339566.7,ENST00000394073.5,ENST00000394070.6_ENST00000409707.5	NA
ENSG00000163017.13	2	ENST00000409918.5_ENST00000345517.7,ENST00000409624.1,ENST00000409731.7	16676
ENSG00000187605.15	2	ENST00000305799.8_ENST00000409262.7	6000
ENSG00000065911.11	2	ENST00000409601.1,ENST00000409804.5_ENST00000394053.6	2267
ENSG00000188687.17	3	ENST00000637036.1_ENST00000480696.1_ENST00000346834.8,ENST00000423644.5,ENST00000394019.6	NA
ENSG00000204843.12	2	ENST00000409567.7_ENST00000409438.5,ENST00000633691.1,ENST00000361874.7,ENST00000394003.7,ENST00000628224.2,ENST00000409868.5,ENST00000409240.5	342
ENSG00000114993.16	3	ENST00000640304.1_ENST00000233330.6,ENST00000272430.9_ENST00000305557.9	NA
ENSG00000115274.14	2	ENST00000409917.5_ENST00000233331.11	298
ENSG00000239779.6	2	ENST00000409737.5_ENST00000233615.6,ENST00000393972.7	35
ENSG00000204822.6	2	ENST00000409710.1_ENST00000258105.7	28
ENSG00000135637.13	2	ENST00000290418.4_ENST00000393965.7	312
ENSG00000115282.19	4	ENST00000442235.6_ENST00000414247.1_ENST00000410003.5_ENST00000233623.9	NA
ENSG00000179528.15	2	ENST00000341396.2_ENST00000377566.8,ENST00000460508.3	65
ENSG00000115297.10	2	ENST00000621092.1_ENST00000233638.7	386
ENSG00000115317.11	2	ENST00000437202.1_ENST00000352222.7,ENST00000258080.7	156
ENSG00000115318.11	5	ENST00000409986.5_ENST00000409549.5_ENST00000393937.6_ENST00000409249.5_ENST00000264094.7	NA
ENSG00000135622.12	3	ENST00000339773.9_ENST00000357877.6_ENST00000611975.4	NA
ENSG00000115353.10	2	ENST00000409848.3_ENST00000305249.9	4573
ENSG00000115363.13	4	ENST00000410071.5_ENST00000410010.1_ENST00000410113.5_ENST00000393913.7,ENST00000233712.5	NA
ENSG00000115364.13	5	ENST00000393909.6_ENST00000409374.5_ENST00000492255.1_ENST00000358788.10_ENST00000453233.1	NA
ENSG00000005436.13	4	ENST00000470503.1_ENST00000427862.1_ENST00000492826.1,ENST00000409857.7_ENST00000541687.5,ENST00000321027.7	NA
ENSG00000176204.13	4	ENST00000409282.1_ENST00000409088.3_ENST00000409884.5,ENST00000409093.1_ENST00000409911.5	NA
ENSG00000143954.12	2	ENST00000409471.1_ENST00000272324.9,ENST00000393897.6	202
ENSG00000172016.15	2	ENST00000305165.2_ENST00000393878.5,ENST00000409839.7	89
ENSG00000066032.18	5	ENST00000409266.5_ENST00000629316.2_ENST00000402739.8_ENST00000466387.5,ENST00000496558.5_ENST00000343114.7,ENST00000361291.8,ENST00000540488.5,ENST00000541047.5	NA
ENSG00000186854.10	2	ENST00000409133.1_ENST00000335459.9,ENST00000409520.6	16124
ENSG00000152291.13	3	ENST00000444342.2_ENST00000409015.5,ENST00000409232.7_ENST00000398263.6,ENST00000282120.6,ENST00000377386.7	NA
ENSG00000042445.13	2	ENST00000449375.1_ENST00000295802.8	594
ENSG00000042493.15	2	ENST00000409670.5_ENST00000453973.5,ENST00000409921.5,ENST00000263867.8	80
ENSG00000168906.12	2	ENST00000409017.1_ENST00000306434.7	1672
ENSG00000115486.11	2	ENST00000430215.7_ENST00000233838.8	5107
ENSG00000118640.10	2	ENST00000432071.1_ENST00000263864.9,ENST00000409760.1	34
ENSG00000168894.9	2	ENST00000306368.8,ENST00000441634.5_ENST00000456023.1	32
ENSG00000168887.10	2	ENST00000409734.3_ENST00000306336.5	3566
ENSG00000168878.16	4	ENST00000494165.1_ENST00000409383.5_ENST00000428225.5_ENST00000519937.6,ENST00000393822.7	NA
ENSG00000115523.16	2	ENST00000524600.5,ENST00000409696.7_ENST00000263863.8	97
ENSG00000115525.17	2	ENST00000393808.8,ENST00000393805.6,ENST00000639432.1,ENST00000638178.1,ENST00000640982.1,ENST00000640992.1,ENST00000639305.1,ENST00000638986.1,ENST00000377332.8,ENST00000639119.1,ENST00000640322.1,ENST00000640418.1_ENST00000638572.1	2068
ENSG00000068654.15	2	ENST00000409681.1_ENST00000263857.10	6112
ENSG00000132313.14	4	ENST00000605125.5_ENST00000254644.12_ENST00000409180.1_ENST00000337109.8	NA
ENSG00000068615.18	9	ENST00000489855.2_ENST00000453231.6_ENST00000541910.6_ENST00000535845.6_ENST00000642243.1_ENST00000538924.6_ENST00000643817.1_ENST00000644644.1_ENST00000165698.9	NA
ENSG00000115561.15	3	ENST00000409225.2_ENST00000409727.5_ENST00000263856.8	NA
ENSG00000172116.21	3	ENST00000390655.10_ENST00000349455.7_ENST00000393759.6,ENST00000393761.6	NA
ENSG00000187627.15	3	ENST00000559485.2,ENST00000641458.1_ENST00000398193.8_ENST00000409776.6	NA
ENSG00000183281.14	2	ENST00000355705.3_ENST00000409310.6	9753
ENSG00000185304.14	2	ENST00000638730.1_ENST00000398146.3	15451
ENSG00000115593.14	3	ENST00000444564.2_ENST00000438570.1_ENST00000419482.6	NA
ENSG00000163586.9	2	ENST00000393750.3_ENST00000295834.7	38
ENSG00000229089.7	2	ENST00000641373.1_ENST00000432432.6	39035
ENSG00000144026.11	2	ENST00000411425.1_ENST00000295208.6	366
ENSG00000275111.4	4	ENST00000611147.1_ENST00000622059.4_ENST00000614034.4_ENST00000611463.1,ENST00000617923.4	NA
ENSG00000115042.9	2	ENST00000447036.5_ENST00000233379.8	3520
ENSG00000144010.9	2	ENST00000432468.1_ENST00000639673.1	197
ENSG00000174501.14	3	ENST00000619511.1_ENST00000295246.6_ENST00000612359.4	NA
ENSG00000135956.8	3	ENST00000435268.1_ENST00000432959.1_ENST00000258439.7	NA
ENSG00000198885.9	2	ENST00000420728.1,ENST00000439118.2_ENST00000536814.1	27
ENSG00000121152.9	4	ENST00000435349.1_ENST00000427946.5_ENST00000455200.5_ENST00000240423.8	NA
ENSG00000249715.11	2	ENST00000641731.1_ENST00000624922.5,ENST00000623019.5,ENST00000623246.5	195
ENSG00000114988.11	2	ENST00000377079.8_ENST00000264963.8	411
ENSG00000196912.12	2	ENST00000258459.11,ENST00000438709.6_ENST00000497329.6,ENST00000359901.8	12135
ENSG00000228486.10	4	ENST00000627284.2_ENST00000599435.5_ENST00000599501.6,ENST00000627399.3_ENST00000597654.5,ENST00000598737.5	NA
ENSG00000115085.13	2	ENST00000451498.2_ENST00000264972.9	362
ENSG00000168658.18	2	ENST00000477737.5_ENST00000473149.5,ENST00000614454.1	232
ENSG00000144191.11	3	ENST00000436404.6_ENST00000409937.1_ENST00000393504.5,ENST00000272602.6	NA
ENSG00000040933.15	6	ENST00000409540.7_ENST00000523221.1_ENST00000409851.7_ENST00000409463.5_ENST00000074304.9_ENST00000409016.8	NA
ENSG00000183513.8	2	ENST00000409997.1_ENST00000328709.7	3072
ENSG00000071073.12	3	ENST00000495056.2_ENST00000409391.1_ENST00000414521.6,ENST00000264968.7,ENST00000393487.5	NA
ENSG00000135951.14	2	ENST00000410001.5,ENST00000355053.8_ENST00000393483.7	625
ENSG00000273045.5	2	ENST00000409684.1_ENST00000302513.6	440
ENSG00000158411.11	2	ENST00000289359.6_ENST00000422537.6	7316
ENSG00000185414.19	2	ENST00000409145.5_ENST00000338148.7	2537
ENSG00000185674.9	3	ENST00000409679.5_ENST00000423800.5_ENST00000409238.5,ENST00000333017.6	NA
ENSG00000115514.11	3	ENST00000434323.5_ENST00000409434.5_ENST00000264255.7	NA
ENSG00000158417.10	2	ENST00000617677.1_ENST00000289371.10	1061
ENSG00000144218.18	3	ENST00000409579.5_ENST00000317233.8_ENST00000409236.6	NA
ENSG00000170500.12	2	ENST00000409647.1_ENST00000393437.7	10251
ENSG00000115526.10	2	ENST00000409701.5_ENST00000264249.7	1385
ENSG00000115539.13	2	ENST00000450127.1_ENST00000264254.10	4695
ENSG00000170485.16	2	ENST00000433408.1_ENST00000335681.9	774
ENSG00000071082.10	7	ENST00000409000.5_ENST00000409711.1_ENST00000409320.7_ENST00000264258.7_ENST00000409650.5,ENST00000409038.5_ENST00000409028.8_ENST00000441435.1	NA
ENSG00000158435.7	2	ENST00000420107.1_ENST00000289382.7	1001
ENSG00000196460.13	2	ENST00000646893.1,ENST00000428343.5_ENST00000646446.1	43
ENSG00000071054.16	5	ENST00000627726.2_ENST00000347699.8_ENST00000421882.5,ENST00000425019.5,ENST00000634702.1_ENST00000417294.5,ENST00000456652.5_ENST00000413150.6,ENST00000302217.9,ENST00000324219.8,ENST00000350198.8,ENST00000350878.8,ENST00000625522.2	NA
ENSG00000115590.13	3	ENST00000441002.1_ENST00000393414.6_ENST00000332549.7	NA
ENSG00000115594.11	4	ENST00000409288.5_ENST00000409329.5_ENST00000409929.5,ENST00000424272.5_ENST00000409589.5,ENST00000410023.5	NA
ENSG00000115598.9	2	ENST00000441515.3_ENST00000264257.6	651
ENSG00000115602.16	3	ENST00000409584.5_ENST00000404917.6,ENST00000311734.6_ENST00000233954.5	NA
ENSG00000115604.10	2	ENST00000334376.4_ENST00000409599.5,ENST00000233957.5	24794
ENSG00000115607.9	2	ENST00000409369.1_ENST00000264260.6	181
ENSG00000170417.15	4	ENST00000409528.5,ENST00000409173.5_ENST00000412401.2_ENST00000639249.1_ENST00000640575.1	NA
ENSG00000135966.12	2	ENST00000258449.2_ENST00000595531.5,ENST00000393359.6	2707
ENSG00000135974.9	2	ENST00000410049.1_ENST00000258457.6	3615
ENSG00000115641.18	4	ENST00000607522.1_ENST00000409807.5,ENST00000408995.5_ENST00000393353.7,ENST00000322142.12,ENST00000344213.8,ENST00000358129.8,ENST00000393352.7_ENST00000409177.5	NA
ENSG00000071051.13	2	ENST00000522586.5_ENST00000393349.2,ENST00000233154.8,ENST00000451463.6	1098
ENSG00000115652.14	3	ENST00000409032.5_ENST00000409501.7_ENST00000283148.11	NA
ENSG00000153165.18	2	ENST00000409886.3_ENST00000304514.11	13700
ENSG00000254126.7	2	ENST00000643224.1_ENST00000416057.2	33219
ENSG00000144057.15	2	ENST00000409087.3_ENST00000361803.3,ENST00000409382.7,ENST00000361686.8	11476
ENSG00000115665.8	2	ENST00000409059.5_ENST00000264047.2	3133
ENSG00000198203.9	2	ENST00000409067.2,ENST00000409880.5,ENST00000437390.6_ENST00000251481.10,ENST00000326853.9	1202
ENSG00000198075.9	2	ENST00000409309.3_ENST00000272452.6	417
ENSG00000135968.20	3	ENST00000492785.1_ENST00000462897.2_ENST00000309863.10	NA
ENSG00000169756.16	6	ENST00000414829.2_ENST00000434274.2_ENST00000542845.3_ENST00000332345.10_ENST00000338045.7,ENST00000409441.5,ENST00000410093.5_ENST00000544547.5,ENST00000393310.5	NA
ENSG00000163006.11	2	ENST00000295124.8,ENST00000412964.6_ENST00000608781.1	8899
ENSG00000186522.14	3	ENST00000415095.5_ENST00000437928.5_ENST00000397714.6,ENST00000356688.8,ENST00000397712.6	NA
ENSG00000015568.12	3	ENST00000272454.10_ENST00000393283.5_ENST00000016946.7	NA
ENSG00000256977.12	2	ENST00000487150.2,ENST00000437679.3_ENST00000480744.2	18313
ENSG00000144063.3	2	ENST00000427178.1_ENST00000272462.2	1153
ENSG00000144061.12	5	ENST00000418527.1_ENST00000422492.1_ENST00000355301.8,ENST00000417665.5_ENST00000445609.6,ENST00000393272.7_ENST00000316534.8	NA
ENSG00000256671.6	2	ENST00000413601.3_ENST00000632897.1	18313
ENSG00000183054.11	2	ENST00000330331.9_ENST00000329516.7	24667
ENSG00000169679.14	2	ENST00000409311.5,ENST00000302759.10_ENST00000535254.5	136
ENSG00000153093.18	4	ENST00000340561.8_ENST00000417074.5_ENST00000389811.8_ENST00000439055.5	NA
ENSG00000153094.22	4	ENST00000405953.5,ENST00000337565.9_ENST00000357757.6,ENST00000438054.1_ENST00000308659.12_ENST00000610735.4,ENST00000615946.4,ENST00000619294.4,ENST00000620862.4,ENST00000621302.4,ENST00000622509.4,ENST00000622612.4,ENST00000393256.7	NA
ENSG00000153107.12	2	ENST00000341068.7_ENST00000427997.5	1366
ENSG00000153208.16	2	ENST00000421804.6,ENST00000409780.5_ENST00000295408.8	194
ENSG00000144152.12	2	ENST00000409667.7,ENST00000409450.7_ENST00000409903.5,ENST00000272559.4,ENST00000331203.6	571
ENSG00000144161.12	2	ENST00000615791.1,ENST00000272570.9_ENST00000409573.6	4340
ENSG00000169629.11	2	ENST00000330575.9_ENST00000302558.7,ENST00000409750.5	22959
ENSG00000125630.15	3	ENST00000417433.6,ENST00000263331.9_ENST00000409894.7_ENST00000537335.5,ENST00000541869.5	NA
ENSG00000125611.15	2	ENST00000324913.9_ENST00000409719.1	235
ENSG00000144136.10	2	ENST00000423633.5_ENST00000272542.7	10472
ENSG00000136688.10	2	ENST00000376489.6_ENST00000259205.4	111
ENSG00000136696.10	2	ENST00000327407.2_ENST00000259213.8	5342
ENSG00000136695.14	2	ENST00000346807.7,ENST00000393200.6_ENST00000514072.1	634
ENSG00000136689.18	2	ENST00000409930.3_ENST00000409052.5,ENST00000259206.9,ENST00000354115.6,ENST00000361779.7	895
ENSG00000125637.15	3	ENST00000409378.1_ENST00000245796.10_ENST00000441564.7	NA
ENSG00000125618.16	2	ENST00000465084.1_ENST00000263335.11,ENST00000348715.9,ENST00000397647.7,ENST00000263334.9,ENST00000429538.7	2252
ENSG00000136682.14	2	ENST00000433343.6_ENST00000416503.6,ENST00000259199.8	392
ENSG00000115084.13	3	ENST00000409342.1_ENST00000638402.1_ENST00000245680.6	NA
ENSG00000115091.11	3	ENST00000415792.5_ENST00000535589.3_ENST00000263238.6	NA
ENSG00000175497.16	4	ENST00000393147.6_ENST00000310323.12_ENST00000409163.5_ENST00000410059.5	NA
ENSG00000125629.14	2	ENST00000614681.1_ENST00000245787.8	1175
ENSG00000115107.19	2	ENST00000393107.2,ENST00000409811.5_ENST00000393106.6,ENST00000393110.6	1954
ENSG00000155368.16	3	ENST00000393103.2,ENST00000542275.5,ENST00000627093.2,ENST00000627305.2_ENST00000409094.5_ENST00000311521.8,ENST00000535617.5,ENST00000535757.5,ENST00000355857.7	NA
ENSG00000171227.6	2	ENST00000409826.1_ENST00000306406.4	921
ENSG00000163075.12	7	ENST00000598644.5_ENST00000594371.1_ENST00000594141.1_ENST00000599827.1_ENST00000434869.1_ENST00000413369.7_ENST00000443972.5	NA
ENSG00000144120.12	2	ENST00000272521.6,ENST00000401466.5,ENST00000424086.5_ENST00000409951.1	4389
ENSG00000088179.8	3	ENST00000431283.1_ENST00000441089.1_ENST00000263708.6	NA
ENSG00000115109.13	4	ENST00000331393.8_ENST00000443124.5_ENST00000443902.6_ENST00000452780.1,ENST00000263713.9	NA
ENSG00000144118.13	2	ENST00000420510.5_ENST00000272519.9	1048
ENSG00000074054.18	3	ENST00000452274.6_ENST00000455322.6_ENST00000646274.1,ENST00000263710.8,ENST00000397587.7,ENST00000541377.5,ENST00000409078.7	NA
ENSG00000155438.11	2	ENST00000423105.5_ENST00000285814.8	402
ENSG00000211460.11	2	ENST00000409193.1_ENST00000389682.7,ENST00000536142.5	2192
ENSG00000237524.9	2	ENST00000643416.1_ENST00000568484.5,ENST00000636457.1,ENST00000436605.4,ENST00000441412.3,ENST00000450035.5,ENST00000636439.1	590
ENSG00000186684.12	2	ENST00000409327.1_ENST00000335247.11	2290
ENSG00000169967.16	2	ENST00000344908.9_ENST00000409947.5	8674
ENSG00000115718.17	3	ENST00000409048.1_ENST00000402125.2_ENST00000234071.7	NA
ENSG00000072163.19	5	ENST00000409254.1_ENST00000545738.6_ENST00000410038.5_ENST00000409286.5,ENST00000409754.5,ENST00000324938.9,ENST00000409455.5,ENST00000355119.8,ENST00000409808.6,ENST00000410011.5_ENST00000426981.5	NA
ENSG00000144230.16	2	ENST00000393018.3_ENST00000544369.5,ENST00000272644.7	884
ENSG00000136709.11	3	ENST00000409658.7_ENST00000393006.5_ENST00000322313.8	NA
ENSG00000144231.10	3	ENST00000409698.1_ENST00000409955.1_ENST00000272645.8	NA
ENSG00000136731.12	2	ENST00000418197.1_ENST00000259253.10	5730
ENSG00000152076.18	3	ENST00000409234.3_ENST00000409128.5_ENST00000409943.7,ENST00000392984.7,ENST00000310463.10	NA
ENSG00000136710.9	2	ENST00000409127.1_ENST00000259229.6	255
ENSG00000136718.9	3	ENST00000409935.5_ENST00000452955.1_ENST00000259239.7	NA
ENSG00000072135.12	3	ENST00000347849.7_ENST00000409022.2_ENST00000175756.9	NA
ENSG00000196834.11	3	ENST00000631234.1_ENST00000615053.3_ENST00000451531.6	NA
ENSG00000152093.7	2	ENST00000281882.7_ENST00000619050.4,ENST00000620207.1	598
ENSG00000183292.12	4	ENST00000409982.1_ENST00000623376.3_ENST00000409793.5_ENST00000440359.1	NA
ENSG00000136698.8	2	ENST00000259216.4_ENST00000615342.4,ENST00000621673.4	598
ENSG00000178171.10	2	ENST00000321420.4_ENST00000423981.1	3048
ENSG00000136002.18	4	ENST00000532720.1_ENST00000355771.7,ENST00000409359.6_ENST00000438985.5_ENST00000525839.6,ENST00000392953.8,ENST00000326016.10,ENST00000428230.6,ENST00000611048.4	NA
ENSG00000152102.17	2	ENST00000389915.3_ENST00000409185.5	4491
ENSG00000115762.16	5	ENST00000628582.2_ENST00000438882.6_ENST00000409158.5,ENST00000409279.1,ENST00000409612.5_ENST00000403716.5,ENST00000439822.6,ENST00000234115.10_ENST00000404460.5	NA
ENSG00000188219.14	3	ENST00000626191.1_ENST00000613282.3_ENST00000356920.9	NA
ENSG00000183840.6	2	ENST00000622084.1_ENST00000329321.3	228030
ENSG00000150551.10	2	ENST00000345008.6_ENST00000397463.2	934
ENSG00000176771.16	3	ENST00000427594.5_ENST00000409213.5_ENST00000639875.1,ENST00000640590.1,ENST00000317721.10,ENST00000405974.7,ENST00000409261.5	NA
ENSG00000082258.12	4	ENST00000438691.1_ENST00000452521.1_ENST00000295238.10_ENST00000264157.9	NA
ENSG00000176601.12	3	ENST00000437365.1_ENST00000358371.8,ENST00000375844.7,ENST00000392918.7_ENST00000375845.8,ENST00000392917.7,ENST00000392915.6	NA
ENSG00000115839.17	4	ENST00000425393.1_ENST00000442034.5_ENST00000264158.12_ENST00000539493.2	NA
ENSG00000121988.17	3	ENST00000264159.10_ENST00000536680.5,ENST00000401392.5_ENST00000619650.4	NA
ENSG00000048991.16	2	ENST00000409606.5_ENST00000429703.6,ENST00000409478.5,ENST00000410054.5,ENST00000628915.2,ENST00000264160.8	927
ENSG00000115866.10	2	ENST00000422708.3_ENST00000264161.8	583
ENSG00000150540.13	4	ENST00000280096.5_ENST00000329366.8_ENST00000410115.5_ENST00000280097.4	NA
ENSG00000168702.17	2	ENST00000437977.5_ENST00000389484.7	349
ENSG00000115919.14	7	ENST00000410015.6_ENST00000621320.4_ENST00000612147.4_ENST00000613664.1_ENST00000375773.6_ENST00000409512.5_ENST00000264170.8	NA
ENSG00000075884.13	2	ENST00000409869.5_ENST00000295095.10	530000
ENSG00000121964.14	4	ENST00000463875.6_ENST00000618778.4,ENST00000241391.9,ENST00000409298.5,ENST00000392867.7,ENST00000344850.8,ENST00000542155.5_ENST00000409214.5_ENST00000392869.6	NA
ENSG00000169554.19	10	ENST00000462355.2_ENST00000470879.5,ENST00000465070.5,ENST00000629520.2_ENST00000303660.8_ENST00000558170.6_ENST00000539609.7_ENST00000647488.1_ENST00000636026.2_ENST00000409487.7,ENST00000419938.5_ENST00000638087.1,ENST00000638007.1,ENST00000636413.1,ENST00000637045.1,ENST00000637304.1,ENST00000638128.1,ENST00000636471.1,ENST00000627532.2_ENST00000639389.1	NA
ENSG00000121989.14	2	ENST00000404590.1_ENST00000241416.11,ENST00000535787.5	2897
ENSG00000204406.13	7	ENST00000637159.1_ENST00000627651.2_ENST00000630352.1_ENST00000404807.5_ENST00000416015.2_ENST00000638043.2,ENST00000642680.1_ENST00000407073.5	NA
ENSG00000135999.11	3	ENST00000449013.1_ENST00000409654.5_ENST00000258484.10	NA
ENSG00000150556.16	2	ENST00000450639.5_ENST00000409876.5,ENST00000280115.8,ENST00000409029.5,ENST00000409642.7	27627
ENSG00000187123.14	2	ENST00000409381.5_ENST00000334166.8	525
ENSG00000168288.12	2	ENST00000422782.2_ENST00000428879.5,ENST00000303319.9	38
ENSG00000184898.6	2	ENST00000409092.1_ENST00000331426.5	13045
ENSG00000080345.17	3	ENST00000428287.6,ENST00000430328.6,ENST00000444746.6_ENST00000453091.6_ENST00000243326.9	NA
ENSG00000183091.19	2	ENST00000434685.5,ENST00000603639.5,ENST00000604864.5_ENST00000397337.6,ENST00000413693.5,ENST00000172853.14,ENST00000397345.7,ENST00000409198.5,ENST00000427231.6,ENST00000618972.4	421
ENSG00000162980.16	2	ENST00000428992.2_ENST00000295087.12	4301
ENSG00000182389.19	22	ENST00000638056.1_ENST00000636129.1_ENST00000636947.1_ENST00000201943.10_ENST00000637514.1,ENST00000360283.11_ENST00000636108.1_ENST00000637779.1,ENST00000636380.1,ENST00000636721.1,ENST00000638040.1,ENST00000427385.6_ENST00000397327.7_ENST00000439467.6,ENST00000637284.1,ENST00000637418.1_ENST00000534999.6_ENST00000637762.1_ENST00000636773.1_ENST00000638091.1_ENST00000636785.1_ENST00000636442.1_E…	NA
ENSG00000196504.15	2	ENST00000493468.6_ENST00000410080.5	24806
ENSG00000144278.14	4	ENST00000450838.5,ENST00000453715.1_ENST00000422126.1_ENST00000409237.5_ENST00000392825.7	NA
ENSG00000153234.13	3	ENST00000409108.6,ENST00000429376.5_ENST00000426264.5,ENST00000409572.5_ENST00000339562.8	NA
ENSG00000115159.15	4	ENST00000409674.5,ENST00000438166.6_ENST00000409125.8_ENST00000540309.5_ENST00000310454.10	NA
ENSG00000136541.14	4	ENST00000409925.1_ENST00000409216.5_ENST00000420719.6_ENST00000410096.5,ENST00000397283.6	NA
ENSG00000123612.15	2	ENST00000409680.7,ENST00000335450.7,ENST00000348328.9_ENST00000243349.12	6975
ENSG00000115170.13	2	ENST00000410057.6_ENST00000409283.6,ENST00000263640.7,ENST00000434821.5	867
ENSG00000007001.12	2	ENST00000005756.4_ENST00000605860.5	188
ENSG00000153237.17	3	ENST00000409889.1_ENST00000409187.5_ENST00000283233.9	NA
ENSG00000144283.21	3	ENST00000628904.2_ENST00000389759.7_ENST00000389757.7	NA
ENSG00000163331.11	3	ENST00000309950.7,ENST00000621326.4_ENST00000409042.5_ENST00000343761.4	NA
ENSG00000196151.10	2	ENST00000409124.1_ENST00000392796.7,ENST00000409990.7,ENST00000358147.8,ENST00000359774.8	41
ENSG00000136536.14	3	ENST00000420397.1_ENST00000539065.5_ENST00000259050.8	NA
ENSG00000241399.6	2	ENST00000259053.5_ENST00000429078.6,ENST00000553424.5	223
ENSG00000153246.12	2	ENST00000392771.1_ENST00000283243.12	13809
ENSG00000115221.11	4	ENST00000409872.1_ENST00000409967.6_ENST00000428609.6_ENST00000283249.6,ENST00000620391.4	NA
ENSG00000153250.19	3	ENST00000409972.5_ENST00000409075.5,ENST00000409289.6_ENST00000392753.7,ENST00000348849.7	NA
ENSG00000136560.13	4	ENST00000403609.1_ENST00000439442.1_ENST00000437623.1,ENST00000392749.6,ENST00000259075.6_ENST00000405852.5	NA
ENSG00000136535.14	2	ENST00000410035.1_ENST00000389554.7	1584
ENSG00000144290.16	2	ENST00000421911.1_ENST00000446997.5,ENST00000375514.9,ENST00000415876.6	1923
ENSG00000078098.13	2	ENST00000443424.5_ENST00000627638.2,ENST00000188790.8	28
ENSG00000115267.5	2	ENST00000421365.2_ENST00000263642.2	43068
ENSG00000115271.10	3	ENST00000429691.6,ENST00000233612.8_ENST00000437150.6_ENST00000414723.1	NA
ENSG00000184611.11	2	ENST00000621889.1,ENST00000328032.8_ENST00000618399.4,ENST00000332142.9	51840
ENSG00000182263.13	2	ENST00000333129.3_ENST00000409634.5	9215
ENSG00000082438.15	4	ENST00000629362.2_ENST00000409184.7_ENST00000342193.8_ENST00000375458.6,ENST00000392717.6	NA
ENSG00000169507.9	3	ENST00000409662.5_ENST00000409058.5,ENST00000409149.7_ENST00000303735.8	NA
ENSG00000153253.16	2	ENST00000409101.7_ENST00000639244.1,ENST00000283254.11,ENST00000360093.7	2196
ENSG00000136531.15	3	ENST00000486878.2_ENST00000631182.2_ENST00000375427.4,ENST00000375437.6,ENST00000283256.10,ENST00000636071.2,ENST00000636985.2,ENST00000637266.2	NA
ENSG00000178662.15	2	ENST00000409420.1_ENST00000314499.11,ENST00000342316.8	9213
ENSG00000115339.13	2	ENST00000409882.5_ENST00000392701.7	212
ENSG00000144285.19	3	ENST00000409050.1_ENST00000375405.7,ENST00000640036.1,ENST00000423058.6,ENST00000637988.1,ENST00000635776.1,ENST00000303395.8,ENST00000635750.1_ENST00000641575.1,ENST00000641603.1	NA
ENSG00000169432.15	7	ENST00000454569.6_ENST00000645283.1_ENST00000409435.6_ENST00000642356.1_ENST00000644316.1_ENST00000645907.1_ENST00000303354.11,ENST00000409672.5	NA
ENSG00000136546.14	3	ENST00000419992.6_ENST00000441411.2_ENST00000619410.4,ENST00000621965.4,ENST00000409855.6,ENST00000643258.1	NA
ENSG00000163072.15	4	ENST00000397206.6,ENST00000397209.6_ENST00000445023.6,ENST00000458381.6_ENST00000444448.6_ENST00000317647.11	NA
ENSG00000152254.10	3	ENST00000429379.2_ENST00000421979.1_ENST00000375363.7	NA
ENSG00000073737.16	2	ENST00000421653.5_ENST00000428522.5,ENST00000357546.6,ENST00000412271.1,ENST00000432060.6,ENST00000436483.6,ENST00000602501.5	400
ENSG00000081479.12	2	ENST00000443831.1_ENST00000263816.7	113641
ENSG00000138398.15	4	ENST00000462903.5_ENST00000448752.6_ENST00000409714.7_ENST00000260970.7	NA
ENSG00000213160.9	5	ENST00000602521.1_ENST00000272797.8_ENST00000392647.6_ENST00000437875.1_ENST00000448589.1	NA
ENSG00000138382.14	2	ENST00000410097.5_ENST00000409837.5	1733
ENSG00000144357.16	2	ENST00000439681.1_ENST00000392632.6,ENST00000418381.5,ENST00000272793.9	1872
ENSG00000071909.18	2	ENST00000442690.1_ENST00000408978.8,ENST00000409044.7	271715
[truncated: 9,292 more rows]

## Sheet: ARE_distal
ARE Type	Gene Symbol	Ensembl Gene ID	Definition	Ensembl Transcript ID	Cluster	Sequence	Start Location	End Location
[truncated: 19 more rows]
