# Supplementary material for: Thr4 phosphorylation on RNA Pol II occurs at early transcription regulating 3′-end processing
Source: Sci Adv. 2024 Sep 6;10(36):eadq0350. doi: 10.1126/sciadv.adq0350 (PMC11378909; doi:10.1126/sciadv.adq0350)
Supplement: Supplementary file 2 — Tables S1 to S5 [file sciadv.adq0350_tables_s1_to_s5.zip › adq0350_Table S5.xlsx]

## Sheet: A3SS.JCEC 10%
ID	GeneID	geneSymbol	chr	strand	longExonStart_0base	longExonEnd	shortES	shortEE	flankingES	flankingEE	ID	IJC_SAMPLE_1	SJC_SAMPLE_1	IJC_SAMPLE_2	SJC_SAMPLE_2	IncFormLen	SkipFormLen	PValue	FDR	IncLevel1	IncLevel2	IncLevelDifference
4891	ENSG00000130414.13	NDUFA10	chr2	-	239987961	239989896	239987961	239988612	239990073	239990182	4891	0,0	5,2	3,8	0,0	1433	149	9.38405e-12	1.43459e-08	0.0,0.0	1.0,1.0	-1
10310	ENSG00000147813.16	NAPRT	chr8	-	143574784	143575345	143574784	143574900	143575422	143575525	10310	0,2	34,6	116,2	0,0	594	149	0	0	0.0,0.077	1.0,1.0	-0.962
9040	ENSG00000166478.10	ZNF143	chr11	+	9474549	9474633	9474552	9474633	9473940	9474024	9040	0,0	6,1	5,2	3,0	152	149	1.06894e-07	1.86759e-05	0.0,0.0	0.62,1.0	-0.81
10309	ENSG00000147813.16	NAPRT	chr8	-	143574784	143575093	143574784	143574900	143575422	143575525	10309	0,9	34,6	3,2	0,0	342	149	4.27644e-08	9.01739e-06	0.0,0.395	1.0,1.0	-0.802
8821	ENSG00000154027.19	AK5	chr1	+	77293792	77293960	77293864	77293960	77286940	77287127	8821	1,5	8,5	7,9	0,0	221	149	2.23557e-09	1.05158e-06	0.078,0.403	1.0,1.0	-0.759
4661	ENSG00000155545.20	MIER3	chr5	-	56928766	56928861	56928766	56928858	56930663	56930745	4661	0,2	3,4	8,4	0,1	152	149	9.33324e-07	9.35619e-05	0.0,0.329	1.0,0.797	-0.734
12940	ENSG00000198513.14	ATL1	chr14	+	50589183	50591075	50590940	50591075	50587830	50588078	12940	11,0	3,3	4,24	0,1	1906	149	7.48902e-05	0.00215002	0.223,0.0	1.0,0.652	-0.715
12034	ENSG00000226711.7	FAM66C	chr12	+	8194202	8194481	8194419	8194481	8188471	8188645	12034	0,4	3,1	5,8	0,0	366	149	4.49753e-06	0.000302224	0.0,0.62	1.0,1.0	-0.69
8931	ENSG00000146350.14	TBC1D32	chr6	-	121115171	121115747	121115171	121115241	121126377	121126461	8931	4,3	3,1	5,11	0,0	655	149	2.54828e-06	0.000190033	0.233,0.406	1.0,1.0	-0.68
10531	ENSG00000106714.17	CNTNAP3	chr9	-	39132931	39133135	39132931	39133132	39140518	39140638	10531	0,0	6,4	6,1	1,1	152	149	2.33255e-08	6.20153e-06	0.0,0.0	0.855,0.495	-0.675
6675	ENSG00000163867.17	ZMYM6	chr1	-	34986164	34990311	34986164	34988935	34992233	34992387	6675	29,28	15,8	63,61	2,0	1525	149	1.4371e-08	4.62518e-06	0.159,0.255	0.755,1.0	-0.67
7901	ENSG00000144524.18	COPS7B	chr2	+	231801139	231801207	231801154	231801207	231798858	231798964	7901	2,1	2,4	1,6	0,0	164	149	1.94261e-07	2.83769e-05	0.476,0.185	1.0,1.0	-0.669
11776	ENSG00000168010.11	ATG16L2	chr11	+	72821198	72821741	72821547	72821741	72817755	72817855	11776	9,3	2,8	34,30	0,0	498	149	5.31761e-09	2.16781e-06	0.574,0.101	1.0,1.0	-0.663
9170	ENSG00000005801.18	ZNF195	chr11	-	3361742	3368855	3361742	3361889	3370974	3371070	9170	44,44	5,4	181176	2,0	7115	149	8.29642e-06	0.000448961	0.156,0.187	0.655,1.0	-0.656
8824	ENSG00000215045.8	GRID2IP	chr7	-	6510907	6511039	6510907	6511036	6514374	6514529	8824	0,1	6,3	8,6	1,3	152	149	1.96891e-06	0.000162701	0.0,0.246	0.887,0.662	-0.651
9483	ENSG00000105854.13	PON2	chr7	-	95406118	95406272	95406118	95406247	95409900	95410101	9483	0,0	1,3	2,1	0,2	174	149	0.00303351	0.028849	0.0,0.0	1.0,0.3	-0.65
2511	ENSG00000166762.19	CATSPER2	chr15	-	43632198	43635416	43632198	43632363	43636040	43636219	2511	0,0	4,2	19,6	0,1	3202	149	3.22891e-05	0.00117529	0.0,0.0	1.0,0.218	-0.609
8033	ENSG00000270011.8	ZNF559-ZNF177	chr19	+	9380667	9382617	9381147	9382617	9380056	9380139	8033	0,2	10,7	22,10	4,1	629	149	3.74522e-10	2.48911e-07	0.0,0.063	0.566,0.703	-0.603
5568	ENSG00000104529.18	EEF1D	chr8	-	143592646	143592942	143592646	143592893	143597347	143597415	5568	2,0	3,1	3,3	2,0	198	149	0.00387352	0.0348332	0.334,0.0	0.53,1.0	-0.598
3198	ENSG00000081189.16	MEF2C	chr5	-	88718273	88722925	88718273	88722829	88728492	88728628	3198	0,0	9,6	9,6	8,1	245	149	1.89576e-07	2.83769e-05	0.0,0.0	0.406,0.785	-0.596
7787	ENSG00000086189.11	DIMT1	chr5	-	62390875	62392234	62390875	62390982	62392925	62392990	7787	40,38	11,10	72,62	1,1	1401	149	2.04693e-08	5.68954e-06	0.279,0.288	0.884,0.868	-0.593
4771	ENSG00000215021.10	PHB2	chr12	-	6968410	6968708	6968410	6968595	6970195	6970280	4771	1,0	6,8	11,5	3,2	262	149	4.81276e-08	9.81001e-06	0.087,0.0	0.676,0.587	-0.588
6666	ENSG00000243970.3	PPIEL	chr1	-	39524835	39525151	39524835	39525057	39529054	39529164	6666	5,4	3,5	7,2	0,0	243	149	1.26994e-07	2.09884e-05	0.505,0.329	1.0,1.0	-0.583
2665	ENSG00000112701.18	SENP6	chr6	+	75640683	75640704	75640686	75640704	75634706	75634811	2665	0,0	6,4	6,7	10,2	152	149	9.96461e-07	9.672e-05	0.0,0.0	0.37,0.774	-0.572
6714	ENSG00000112139.17	MDGA1	chr6	-	37647172	37647324	37647172	37647272	37648981	37649266	6714	21,1	9,18	43,29	9,0	201	149	0.000320842	0.00615031	0.634,0.04	0.78,1.0	-0.553
1401	ENSG00000125450.11	NUP85	chr17	+	75226050	75226157	75226055	75226157	75225390	75225464	1401	4,1	2,3	19,2	0,0	154	149	2.13918e-05	0.000851597	0.659,0.244	1.0,1.0	-0.548
6380	ENSG00000250337.7	PURPL	chr5	+	27494118	27494335	27494234	27494335	27484925	27485029	6380	4,7	10,3	19,11	2,0	265	149	4.57136e-05	0.00152753	0.184,0.567	0.842,1.0	-0.546
11527	ENSG00000149187.18	CELF1	chr11	-	47478876	47478952	47478876	47478940	47482694	47482856	11527	0,0	27,15	65,51	46,44	161	149	1.11022e-16	3.39451e-13	0.0,0.0	0.567,0.518	-0.542
7994	ENSG00000115525.18	ST3GAL5	chr2	-	85847860	85848381	85847860	85848204	85861180	85861292	7994	0,0	6,2	9,4	0,22	326	149	0.000245894	0.00506277	0.0,0.0	1.0,0.077	-0.538
12935	ENSG00000133619.17	KRBA1	chr7	+	149719532	149719672	149719545	149719672	149715010	149715066	12935	1,0	6,4	11,4	9,2	162	149	2.1308e-05	0.000851597	0.133,0.0	0.529,0.648	-0.522
6576	ENSG00000069702.11	TGFBR3	chr1	-	91719892	91720230	91719892	91720227	91721954	91722144	6576	2,2	2,5	21,7	5,0	152	149	0.00206222	0.0224785	0.495,0.282	0.805,1.0	-0.514
11468	ENSG00000171714.13	ANO5	chr11	+	22211263	22211314	22211266	22211314	22203803	22203850	11468	5,0	9,6	12,7	8,2	152	149	0.00398138	0.0355401	0.353,0.0	0.595,0.774	-0.508
13025	ENSG00000009830.13	POMT2	chr14	-	77279536	77279683	77279536	77279586	77279822	77279928	13025	0,1	5,0	3,1	0,0	246	149	0.000120211	0.00287145	0.0,1.0	1.0,1.0	-0.5
7460	ENSG00000163521.16	GLB1L	chr2	-	219243501	219243643	219243501	219243631	219243778	219243942	7460	0,1	4,0	2,1	0,0	161	149	0.000688346	0.0107272	0.0,1.0	1.0,1.0	-0.5
6882	ENSG00000138459.9	SLC35A5	chr3	+	112581178	112581326	112581244	112581326	112580545	112580706	6882	10,0	0,7	14,10	0,0	215	149	0.00219609	0.0232445	1.0,0.0	1.0,1.0	-0.5
9975	ENSG00000168615.13	ADAM9	chr8	+	39018852	39021714	39021642	39021714	39013964	39014043	9975	1,1	2,0	2,5	0,0	2939	149	1.00293e-05	0.000482907	0.025,1.0	1.0,1.0	-0.488
4422	ENSG00000107890.17	ANKRD26	chr10	-	27046352	27046523	27046352	27046520	27048800	27048979	4422	1,0	2,2	9,10	6,4	152	149	0.00049664	0.00858253	0.329,0.0	0.595,0.71	-0.488
10852	ENSG00000241472.7	PTPRG-AS1	chr3	-	62317807	62317903	62317807	62317900	62318865	62318923	10852	1,6	8,5	10,5	0,3	152	149	0.00301979	0.0287633	0.109,0.541	1.0,0.62	-0.485
4665	ENSG00000143224.18	PPOX	chr1	+	161167338	161167486	161167354	161167486	161167099	161167234	4665	8,7	5,8	15,3	0,0	165	149	2.00622e-07	2.85304e-05	0.591,0.441	1.0,1.0	-0.484
1581	ENSG00000108786.11	HSD17B1	chr17	+	42554401	42554582	42554404	42554582	42553438	42553618	1581	4,0	17,23	2,14	12,0	152	149	0.00392082	0.0351036	0.187,0.0	0.14,1.0	-0.477
12484	ENSG00000198270.13	TMEM116	chr12	-	111933885	111936830	111933885	111934030	111938160	111938210	12484	3,6	0,5	12,12	0,0	2949	149	6.67195e-05	0.0020098	1.0,0.057	1.0,1.0	-0.472
12586	ENSG00000180776.16	ZDHHC20	chr13	-	21381433	21381549	21381433	21381546	21381900	21381994	12586	13,0	0,14	10,15	0,1	152	149	0.00336121	0.031095	1.0,0.0	1.0,0.936	-0.468
12950	ENSG00000172890.13	NADSYN1	chr11	+	71476032	71477438	71477344	71477438	71474394	71474526	12950	131125	10,16	188161	0,1	1461	149	7.91838e-11	8.06854e-08	0.572,0.443	1.0,0.943	-0.464
7231	ENSG00000143156.14	NME7	chr1	-	169324392	169324500	169324392	169324469	169367707	169367946	7231	34,3	12,7	58,30	0,3	180	149	7.40874e-06	0.000431471	0.701,0.262	1.0,0.892	-0.464
2316	ENSG00000185615.16	PDIA2	chr16	+	284886	285015	284922	285015	284658	284792	2316	4,3	4,4	14,11	0,3	185	149	0.000911535	0.0127552	0.446,0.377	1.0,0.747	-0.462
6322	ENSG00000162572.21	SCNN1D	chr1	+	1282241	1282315	1282275	1282315	1281410	1281610	6322	15,3	1,13	12,10	0,0	183	149	7.7948e-05	0.00218549	0.924,0.158	1.0,1.0	-0.459
4325	ENSG00000169379.17	ARL13B	chr3	+	93996547	93996684	93996562	93996684	93995873	93995944	4325	1,0	4,3	1,8	10,0	164	149	0.00180613	0.0204528	0.185,0.0	0.083,1.0	-0.449
9893	ENSG00000104763.20	ASAH1	chr8	-	18061376	18062423	18061376	18061458	18067219	18067298	9893	2,1	2,0	4,3	0,0	1114	149	0.00236731	0.0244943	0.118,1.0	1.0,1.0	-0.441
12066	ENSG00000135297.17	MTO1	chr6	+	73479961	73480367	73480317	73480367	73479731	73479844	12066	4,2	0,4	7,9	0,0	505	149	0.00296567	0.0283804	1.0,0.129	1.0,1.0	-0.435
5327	ENSG00000103042.9	SLC38A7	chr16	-	58683954	58684178	58683954	58684083	58684716	58684770	5327	2,1	8,0	11,8	0,0	244	149	0.000854831	0.0122995	0.132,1.0	1.0,1.0	-0.434
10945	ENSG00000148444.16	COMMD3	chr10	+	22318805	22320306	22319938	22320306	22317883	22317995	10945	42,37	4,3	26,23	0,0	1282	149	7.63535e-06	0.000432164	0.55,0.589	1.0,1.0	-0.43
8034	ENSG00000104093.14	DMXL2	chr15	-	51476588	51476719	51476588	51476716	51478270	51478347	8034	0,1	5,2	10,6	3,8	152	149	0.000233821	0.00491345	0.0,0.329	0.766,0.424	-0.43
12520	ENSG00000173598.14	NUDT4	chr12	+	93398767	93398855	93398770	93398855	93395488	93395533	12520	0,3	6,15	24,3	16,4	152	149	0.000104111	0.00264165	0.0,0.164	0.595,0.424	-0.427
5366	ENSG00000176700.20	SCAND2P	chr15	+	84638353	84638477	84638395	84638477	84637346	84637420	5366	4,1	6,5	15,9	7,3	191	149	0.0044395	0.0386167	0.342,0.135	0.626,0.701	-0.425
1187	ENSG00000172175.15	MALT1	chr18	+	58734306	58734566	58734450	58734566	58733396	58733574	1187	6,4	1,3	10,20	0,0	293	149	0.000533647	0.00901451	0.753,0.404	1.0,1.0	-0.421
1969	ENSG00000135740.17	SLC9A5	chr16	+	67255392	67255930	67255838	67255930	67255020	67255184	1969	24,3	0,4	35,51	0,0	595	149	0.00400837	0.0356785	1.0,0.158	1.0,1.0	-0.421
2564	ENSG00000134138.20	MEIS2	chr15	-	36895150	36895261	36895150	36895240	36896627	36896686	2564	0,0	3,1	2,7	3,7	170	149	9.27044e-06	0.00047294	0.0,0.0	0.369,0.467	-0.418
5706	ENSG00000117262.19	GPR89A	chr1	+	145623592	145623714	145623612	145623714	145623053	145623160	5706	0,2	11,16	9,17	50,4	169	149	0.00120232	0.0155437	0.0,0.099	0.137,0.789	-0.414
5753	ENSG00000131378.14	RFTN1	chr3	-	16493724	16493880	16493724	16493877	16513441	16513699	5753	0,0	6,5	4,7	12,5	152	149	7.68429e-06	0.000432164	0.0,0.0	0.246,0.578	-0.412
2035	ENSG00000126246.10	IGFLR1	chr19	-	35739709	35740088	35739709	35740086	35740379	35740564	2035	28,2	5,4	23,8	0,0	151	149	4.2893e-05	0.00148187	0.847,0.33	1.0,1.0	-0.411
4050	ENSG00000170471.15	RALGAPB	chr20	+	38535073	38535207	38535085	38535207	38532729	38532859	4050	0,0	15,2	7,2	3,12	161	149	4.4821e-05	0.00151376	0.0,0.0	0.683,0.134	-0.409
7169	ENSG00000100425.18	BRD1	chr22	-	49787389	49787522	49787389	49787494	49794033	49794294	7169	0,0	13,6	3,8	8,5	177	149	2.34389e-06	0.000181429	0.0,0.0	0.24,0.574	-0.407
42	ENSG00000198930.13	CSAG1	chrX	-	152727483	152728224	152727483	152727863	152732444	152732504	42	12,37	4,6	37,10	1,0	510	149	6.74844e-05	0.0020206	0.467,0.643	0.915,1.0	-0.402
3802	ENSG00000141198.16	TOM1L1	chr17	+	54903707	54903792	54903712	54903792	54900852	54900923	3802	17,16	9,16	31,42	0,3	154	149	9.62696e-09	3.27049e-06	0.646,0.492	1.0,0.931	-0.397
8482	ENSG00000162004.19	CCDC78	chr16	-	722921	723047	722921	723018	723094	723161	8482	1,0	0,5	9,3	2,0	178	149	0.00456621	0.039354	1.0,0.0	0.79,1.0	-0.395
11000	ENSG00000072134.15	EPN2	chr17	+	19313122	19313279	19313125	19313279	19312051	19312144	11000	9,2	0,7	19,15	0,0	152	149	0.00426139	0.0372796	1.0,0.219	1.0,1.0	-0.39
10426	ENSG00000111679.17	PTPN6	chr12	+	6960662	6960945	6960805	6960945	6960343	6960435	10426	0,5	10,12	17,9	17,3	292	149	0.00109423	0.0144832	0.0,0.175	0.338,0.605	-0.384
4030	ENSG00000185513.17	L3MBTL1	chr20	+	43515918	43516177	43516092	43516177	43515008	43515159	4030	4,1	6,0	3,2	0,0	323	149	0.000997113	0.0136101	0.235,1.0	1.0,1.0	-0.383
9428	ENSG00000153956.16	CACNA2D1	chr7	-	81997178	81997250	81997178	81997235	82005422	82005497	9428	0,1	4,1	6,4	17,0	164	149	0.00195881	0.0215434	0.0,0.476	0.243,1.0	-0.383
12031	ENSG00000089818.18	NECAP1	chr12	+	8091768	8092784	8092675	8092784	8090194	8090299	12031	20,10	3,2	42,28	0,2	1056	149	0.0059792	0.0479198	0.485,0.414	1.0,0.664	-0.383
8178	ENSG00000163104.18	SMARCAD1	chr4	+	94278922	94279050	94278928	94279050	94278615	94278733	8178	1,0	3,3	6,2	11,1	155	149	0.00217818	0.0232048	0.243,0.0	0.344,0.658	-0.38
11777	ENSG00000168010.11	ATG16L2	chr11	+	72821198	72821741	72821667	72821741	72817755	72817855	11777	9,4	14,19	55,31	16,8	618	149	4.56659e-09	1.99462e-06	0.134,0.048	0.453,0.483	-0.377
8450	ENSG00000183495.14	EP400	chr12	+	131979693	131979793	131979696	131979793	131960584	131961954	8450	2,0	6,13	15,6	9,10	152	149	0.000176986	0.00400841	0.246,0.0	0.62,0.37	-0.372
11268	ENSG00000160932.11	LY6E	chr8	+	143020882	143020991	143020887	143020991	143018528	143018586	11268	2,1	605,1	3294	9,4	154	149	1.24902e-07	2.09884e-05	0.003,0.492	0.244,0.986	-0.367
11397	ENSG00000166444.19	DENND2B	chr11	-	8702571	8703611	8702571	8702720	8707084	8707225	11397	0,2	1,8	14,10	2,4	1040	149	2.11289e-05	0.000851597	0.0,0.035	0.501,0.264	-0.365
6609	ENSG00000157657.14	ZNF618	chr9	+	114032644	114032728	114032647	114032728	114028732	114028972	6609	0,0	2,1	4,1	3,5	152	149	0.000236358	0.00494976	0.0,0.0	0.567,0.164	-0.365
12811	ENSG00000204271.13	SPIN3	chrX	-	56978291	56978498	56978291	56978421	56978579	56978660	12811	0,0	3,2	14,10	9,24	226	149	4.41898e-05	0.00151376	0.0,0.0	0.506,0.216	-0.361
8194	ENSG00000042429.12	MED17	chr11	+	93809716	93812378	93811852	93812378	93807517	93807635	8194	24,11	4,0	25,31	0,0	2285	149	0.00151067	0.0180778	0.281,1.0	1.0,1.0	-0.359
942	ENSG00000105701.16	FKBP8	chr19	-	18538215	18538436	18538215	18538433	18541678	18541995	942	2,2	5,0	2,5	0,0	152	149	0.00537057	0.0441412	0.282,1.0	1.0,1.0	-0.359
10528	ENSG00000197912.16	SPG7	chr16	+	89555920	89556085	89555958	89556085	89554485	89554563	10528	4,3	8,0	3,4	0,0	187	149	0.00122771	0.015706	0.285,1.0	1.0,1.0	-0.358
879	ENSG00000167595.15	PROSER3	chr19	+	35762252	35762356	35762255	35762356	35762018	35762146	879	1,0	2,2	2,19	12,2	152	149	0.0024513	0.0250664	0.329,0.0	0.14,0.903	-0.357
12787	ENSG00000147050.17	KDM6A	chrX	+	45062646	45063817	45063421	45063817	45061323	45061419	12787	0,0	3,4	14,7	3,3	924	149	8.85925e-07	9.02905e-05	0.0,0.0	0.429,0.273	-0.351
2314	ENSG00000185615.16	PDIA2	chr16	+	284877	285015	284922	285015	284658	284792	2314	8,7	4,4	21,28	0,3	194	149	0.000697941	0.0107504	0.606,0.573	1.0,0.878	-0.35
11920	ENSG00000160703.16	NLRX1	chr11	+	119183117	119184016	119183820	119184016	119182093	119182345	11920	89,78	7,10	131125	0,1	852	149	2.45829e-08	6.26352e-06	0.69,0.577	1.0,0.956	-0.345
9058	ENSG00000105982.17	RNF32	chr7	+	156676294	156677130	156676418	156677130	156675695	156675863	9058	7,12	3,11	3,2	1,0	273	149	0.0025834	0.0260255	0.56,0.373	0.621,1.0	-0.344
10414	ENSG00000257923.12	CUX1	chr7	+	102196633	102197305	102196939	102197305	102195506	102195603	10414	11,7	0,5	30,30	0,0	455	149	0.00193744	0.0213853	1.0,0.314	1.0,1.0	-0.343
5818	ENSG00000175322.12	ZNF519	chr18	-	14099937	14106409	14099937	14101773	14124349	14124476	5818	25,20	3,3	152124	3,5	4785	149	0.00564728	0.0457999	0.206,0.172	0.612,0.436	-0.335
9583	ENSG00000105835.13	NAMPT	chr7	-	106284827	106284981	106284827	106284931	106285540	106285966	9583	12,4	0,6	5,18	0,0	199	149	0.0028185	0.027314	1.0,0.333	1.0,1.0	-0.334
377	ENSG00000186866.17	POFUT2	chr21	-	45263927	45267713	45263927	45265635	45269838	45270019	377	61,42	4,2	89,95	2,0	2227	149	0.00460952	0.0394779	0.505,0.584	0.749,1.0	-0.33
8355	ENSG00000164306.11	PRIMPOL	chr4	+	184657081	184657320	184657084	184657320	184652022	184652100	8355	18,6	4,10	13,22	1,2	152	149	0.00370799	0.0336414	0.815,0.37	0.927,0.915	-0.329
1392	ENSG00000073350.14	LLGL2	chr17	+	75574110	75574260	75574212	75574260	75573480	75573631	1392	0,0	6,1	3,4	3,6	251	149	5.62222e-05	0.00177216	0.0,0.0	0.372,0.284	-0.328
5710	ENSG00000077232.19	DNAJC10	chr2	+	182739544	182740388	182740298	182740388	182732498	182732542	5710	5,1	6,11	36,31	15,5	903	149	7.79603e-06	0.000432164	0.121,0.015	0.284,0.506	-0.327
2763	ENSG00000204387.14	SNHG32	chr6	+	31836294	31836517	31836423	31836517	31835410	31835451	2763	0,0	2,3	0,7	9,2	278	149	0.00626857	0.0495396	0.0,0.0	0.0,0.652	-0.326
3991	ENSG00000145198.14	VWA5B2	chr3	+	184238559	184238873	184238562	184238873	184238302	184238474	3991	6,3	1,5	9,7	0,1	152	149	0.00131348	0.0164252	0.855,0.37	1.0,0.873	-0.324
11029	ENSG00000093009.11	CDC45	chr22	+	19494473	19494602	19494506	19494602	19494326	19494382	11029	1,0	1,11	7,11	11,3	182	149	0.000245108	0.00506277	0.45,0.0	0.343,0.75	-0.322
5622	ENSG00000136153.20	LMO7	chr13	+	75835151	75835339	75835232	75835339	75834225	75834387	5622	0,0	10,2	4,2	4,4	230	149	4.48368e-05	0.00151376	0.0,0.0	0.393,0.245	-0.319
1927	ENSG00000182149.21	IST1	chr16	+	71915601	71915728	71915625	71915728	71894720	71894858	1927	0,0	1,4	8,0	4,7	173	149	0.00179755	0.0204313	0.0,0.0	0.633,0.0	-0.317
6413	ENSG00000143036.17	SLC44A3	chr1	+	94867330	94867417	94867333	94867417	94864742	94864899	6413	2,3	0,5	4,3	0,0	152	149	0.00366531	0.033403	1.0,0.37	1.0,1.0	-0.315
185	ENSG00000005302.19	MSL3	chrX	+	11763779	11765729	11765466	11765729	11762836	11762997	185	88,69	2,5	181157	1,0	1836	149	5.22208e-05	0.00167188	0.781,0.528	0.936,1.0	-0.313
7048	ENSG00000090661.12	CERS4	chr19	+	8251043	8251249	8251109	8251249	8210705	8210862	7048	11,20	5,4	30,23	0,0	215	149	2.88574e-06	0.000207604	0.604,0.776	1.0,1.0	-0.31
314	ENSG00000235954.7	TTC28-AS1	chr22	+	27997985	27998838	27998603	27998838	27997410	27997739	314	55,10	6,1	55,57	0,1	767	149	9.04086e-05	0.00238297	0.64,0.66	1.0,0.917	-0.308
6366	ENSG00000157911.11	PEX10	chr1	-	2406719	2406955	2406719	2406895	2408455	2408858	6366	4,11	2,4	21,9	0,1	209	149	0.000305609	0.0059706	0.588,0.662	1.0,0.865	-0.307
9939	ENSG00000102904.15	TSNAXIP1	chr16	+	67827472	67828064	67827752	67828064	67827248	67827375	9939	21,13	11,0	10,20	0,0	429	149	0.000407919	0.00744604	0.399,1.0	1.0,1.0	-0.3
5291	ENSG00000168256.18	NKIRAS2	chr17	+	42022564	42022640	42022569	42022640	42022398	42022472	5291	6,6	2,3	57,23	0,0	154	149	0.000150199	0.00345289	0.744,0.659	1.0,1.0	-0.298
12170	ENSG00000167535.8	CACNB3	chr12	+	48826244	48826518	48826419	48826518	48825659	48825769	12170	10,3	10,0	34,22	0,1	324	149	0.00215895	0.0230915	0.315,1.0	1.0,0.91	-0.298
1348	ENSG00000167291.16	TBC1D16	chr17	-	79950410	79950578	79950410	79950575	79951449	79951597	1348	7,11	30,37	88,20	61,27	152	149	3.11683e-05	0.00114816	0.186,0.226	0.586,0.421	-0.297
6379	ENSG00000250337.7	PURPL	chr5	+	27493569	27494335	27494234	27494335	27484925	27485029	6379	74,43	10,3	79,76	2,0	814	149	8.50738e-05	0.00229175	0.575,0.724	0.878,1.0	-0.29
5578	ENSG00000100031.19	GGT1	chr22	+	24611074	24611245	24611077	24611245	24610249	24610531	5578	11,22	6,10	17,21	2,0	152	149	3.47056e-05	0.00124838	0.642,0.683	0.893,1.0	-0.284
1432	ENSG00000196704.14	AMZ2	chr17	+	68248639	68248705	68248643	68248705	68248057	68248086	1432	24,33	17,28	36,62	7,11	153	149	5.14153e-06	0.00033807	0.579,0.534	0.834,0.846	-0.283
10810	ENSG00000130714.19	POMT1	chr9	+	131523346	131523799	131523352	131523799	131522931	131523170	10810	4,6	5,0	17,9	0,0	155	149	0.00385724	0.0347504	0.435,1.0	1.0,1.0	-0.282
7095	ENSG00000102103.17	PQBP1	chrX	+	48902232	48902795	48902731	48902795	48901929	48902042	7095	157,96	25,20	155185	3,14	648	149	0.000104921	0.00265031	0.591,0.525	0.922,0.752	-0.279
6321	ENSG00000162572.21	SCNN1D	chr1	+	1282241	1282315	1282275	1282315	1280471	1280666	6321	12,9	5,2	1,4	0,0	183	149	8.99408e-05	0.0023809	0.661,0.786	1.0,1.0	-0.276
1524	ENSG00000099840.14	IZUMO4	chr19	+	2097928	2098334	2098286	2098334	2097423	2097495	1524	43,21	4,4	76,36	2,0	507	149	0.0011519	0.0151155	0.76,0.607	0.918,1.0	-0.276
6480	ENSG00000121073.15	SLC35B1	chr17	-	49705123	49706309	49705123	49705281	49706964	49707068	6480	35,33	0,5	74,57	0,0	1177	149	0.000951411	0.0131244	1.0,0.455	1.0,1.0	-0.272
7362	ENSG00000274020.4	LINC01138	chr1	-	148435145	148435354	148435145	148435232	148436443	148436564	7362	8,22	5,0	13,22	0,0	271	149	0.00320562	0.0300649	0.468,1.0	1.0,1.0	-0.266
10686	ENSG00000106692.15	FKTN	chr9	+	105619905	105620061	105619933	105620061	105617958	105618092	10686	0,0	3,2	12,0	9,6	177	149	0.000497149	0.00858253	0.0,0.0	0.529,0.0	-0.265
12198	ENSG00000050426.16	LETMD1	chr12	+	51053777	51053860	51053811	51053860	51049033	51049185	12198	5,25	26,48	48,36	28,48	183	149	0.00454774	0.0392789	0.135,0.298	0.583,0.379	-0.264
2292	ENSG00000140983.14	RHOT2	chr16	+	668352	668411	668357	668411	668104	668154	2292	11,7	4,3	11,18	0,1	154	149	0.000319221	0.00613847	0.727,0.693	1.0,0.946	-0.263
58	ENSG00000147255.19	IGSF1	chrX	-	131279142	131279190	131279142	131279175	131279270	131279341	58	0,0	3,9	2,2	4,7	164	149	0.00457575	0.039354	0.0,0.0	0.312,0.206	-0.259
6134	ENSG00000127022.16	CANX	chr5	+	179726659	179726759	179726682	179726759	179724656	179724783	6134	3,0	25,11	20,9	25,31	172	149	0.000314366	0.00608339	0.094,0.0	0.409,0.201	-0.258
11824	ENSG00000137135.18	ARHGEF39	chr9	-	35662178	35662267	35662178	35662227	35663321	35663392	11824	6,7	5,0	9,3	0,0	189	149	0.0025949	0.0260983	0.486,1.0	1.0,1.0	-0.257
5177	ENSG00000143398.20	PIP5K1A	chr1	+	151224244	151224279	151224247	151224279	151198552	151199081	5177	7,13	26,39	47,60	45,69	152	149	7.89849e-05	0.00218549	0.209,0.246	0.506,0.46	-0.256
4058	ENSG00000113161.17	HMGCR	chr5	+	75344622	75345658	75345573	75345658	75344244	75344332	4058	3,11	9,10	33,50	6,20	1100	149	0.000377486	0.0070162	0.043,0.13	0.427,0.253	-0.253
7195	ENSG00000079150.18	FKBP7	chr2	-	178469651	178469785	178469651	178469782	178473028	178473142	7195	7,7	4,1	4,4	0,0	152	149	0.000602038	0.00977583	0.632,0.873	1.0,1.0	-0.248
1691	ENSG00000072210.19	ALDH3A2	chr17	+	19648934	19649124	19648962	19649124	19648173	19648265	1691	10,24	8,0	33,22	0,0	177	149	0.000826145	0.0120858	0.513,1.0	1.0,1.0	-0.244
3698	ENSG00000102710.20	SUPT20H	chr13	-	37045246	37045376	37045246	37045373	37047534	37047601	3698	0,3	16,18	9,13	27,21	152	149	0.00088205	0.0125035	0.0,0.14	0.246,0.378	-0.242
2026	ENSG00000051108.15	HERPUD1	chr16	+	56935400	56935475	56935403	56935475	56935234	56935312	2026	28,5	1,4	38,38	0,0	152	149	0.00524486	0.043496	0.965,0.551	1.0,1.0	-0.242
5584	ENSG00000145029.14	NICN1	chr3	-	49424948	49425146	49424948	49425053	49425366	49425438	5584	0,3	8,15	17,4	21,7	242	149	0.000528298	0.00896597	0.0,0.11	0.333,0.26	-0.241
5893	ENSG00000143748.18	NVL	chr1	-	224313049	224313155	224313049	224313151	224317693	224317793	5893	0,0	6,1	17,0	18,3	153	149	0.00017798	0.00401603	0.0,0.0	0.479,0.0	-0.239
4903	ENSG00000136451.9	VEZF1	chr17	-	57980602	57980804	57980602	57980786	57981872	57981936	4903	1,0	15,6	5,7	19,12	167	149	0.000203666	0.00446386	0.056,0.0	0.19,0.342	-0.238
10999	ENSG00000072134.15	EPN2	chr17	+	19313104	19313279	19313125	19313279	19312051	19312144	10999	31,9	0,7	25,21	0,0	170	149	0.00166197	0.019432	1.0,0.53	1.0,1.0	-0.235
7283	ENSG00000223745.8	CCDC18-AS1	chr1	-	93338229	93339274	93338229	93338268	93339356	93339536	7283	38,35	0,4	136,96	0,0	1155	149	0.00501985	0.0422815	1.0,0.53	1.0,1.0	-0.235
11543	ENSG00000183763.9	TRAIP	chr3	-	49847524	49847608	49847524	49847560	49848142	49848200	11543	11,9	0,6	20,18	0,0	197	149	0.00106584	0.0141996	1.0,0.532	1.0,1.0	-0.234
10418	ENSG00000090372.15	STRN4	chr19	-	46727451	46727691	46727451	46727567	46727893	46728007	10418	0,3	12,7	16,5	17,6	273	149	0.000990496	0.0135591	0.0,0.19	0.339,0.313	-0.231
12630	ENSG00000242802.9	AP5Z1	chr7	+	4786000	4786428	4786249	4786428	4785521	4785684	12630	20,15	46,26	75,28	28,28	398	149	0.000652604	0.0102937	0.14,0.178	0.501,0.272	-0.228
10114	ENSG00000114745.14	GORASP1	chr3	-	39100304	39100877	39100304	39100454	39101015	39101102	10114	90,66	10,4	110,89	1,0	572	149	2.0329e-06	0.000163569	0.701,0.811	0.966,1.0	-0.227
10527	ENSG00000197912.16	SPG7	chr16	+	89555877	89556085	89555958	89556085	89554485	89554563	10527	15,18	8,0	24,10	0,0	230	149	0.000446922	0.00799102	0.548,1.0	1.0,1.0	-0.226
9460	ENSG00000142794.19	NBPF3	chr1	+	21466995	21467309	21467181	21467309	21466086	21466156	9460	1,0	4,6	8,13	8,18	335	149	0.000132658	0.00312002	0.1,0.0	0.308,0.243	-0.225
4367	ENSG00000251595.7	ABCA11P	chr4	-	425814	427119	425814	426973	437445	437511	4367	12,17	0,7	1,4	0,0	295	149	0.000490766	0.00854995	1.0,0.551	1.0,1.0	-0.224
8267	ENSG00000269609.6	C10orf95-AS1	chr10	+	102451398	102452187	102452089	102452187	102450186	102450330	8267	72,97	13,21	144105	10,9	840	149	0.00157375	0.0186863	0.496,0.45	0.719,0.674	-0.224
10762	ENSG00000171097.14	KYAT1	chr9	-	128845352	128845517	128845352	128845411	128846679	128846859	10762	0,0	6,7	5,3	13,5	255	149	0.000118261	0.0028471	0.0,0.0	0.183,0.26	-0.222
6266	ENSG00000090686.16	USP48	chr1	-	21721035	21721166	21721035	21721163	21721649	21721764	6266	35,22	18,18	88100	29,12	152	149	0.00137805	0.0170582	0.656,0.545	0.748,0.891	-0.219
12457	ENSG00000144579.8	CTDSP1	chr2	+	218402110	218402215	218402113	218402215	218401563	218401712	12457	0,2	15,9	3,7	16,8	152	149	0.0046808	0.0400323	0.0,0.179	0.155,0.462	-0.219
12331	ENSG00000175197.13	DDIT3	chr12	-	57517268	57517595	57517268	57517438	57517705	57517753	12331	0,3	47,15	11,6	8,21	306	149	2.10227e-05	0.000851597	0.0,0.089	0.401,0.122	-0.217
8400	ENSG00000134769.23	DTNA	chr18	+	34851830	34851928	34851833	34851928	34848295	34848383	8400	6,1	5,0	39,47	1,0	152	149	0.00210688	0.0226653	0.541,1.0	0.975,1.0	-0.217
2241	ENSG00000127564.17	PKMYT1	chr16	-	2973137	2973253	2973137	2973215	2973999	2974157	2241	1,11	30,35	24,17	33,33	187	149	0.00118636	0.0154353	0.026,0.2	0.367,0.291	-0.216
9774	ENSG00000106462.12	EZH2	chr7	-	148815505	148815954	148815505	148815546	148816683	148816778	9774	124173	44,87	303207	74,26	557	149	0.000567511	0.00935399	0.43,0.347	0.523,0.68	-0.213
4017	ENSG00000125107.19	CNOT1	chr16	-	58556846	58556993	58556846	58556990	58558472	58558674	4017	18,8	4,3	52,30	2,0	152	149	0.000660179	0.0103513	0.815,0.723	0.962,1.0	-0.212
8336	ENSG00000124006.15	OBSL1	chr2	-	219550728	219550868	219550728	219550842	219551528	219551798	8336	0,0	7,7	0,6	8,7	175	149	0.00149742	0.0179544	0.0,0.0	0.0,0.422	-0.211
6077	ENSG00000153558.16	FBXL2	chr3	+	33373240	33373355	33373259	33373355	33373091	33373160	6077	0,0	31,2	13,0	16,17	168	149	0.000228833	0.00485872	0.0,0.0	0.419,0.0	-0.209
5540	ENSG00000227372.12	TP73-AS1	chr1	-	3742803	3742960	3742803	3742957	3743060	3743190	5540	30,34	38,26	52,39	22,15	152	149	0.00262765	0.0262122	0.436,0.562	0.699,0.718	-0.209
11586	ENSG00000221968.9	FADS3	chr11	-	61876358	61878215	61876358	61876455	61878511	61878634	11586	197165	6,2	216254	0,0	1909	149	2.19285e-05	0.000865114	0.719,0.866	1.0,1.0	-0.208
12853	ENSG00000157227.14	MMP14	chr14	+	22842409	22842717	22842578	22842717	22841912	22842035	12853	24,14	8,0	15,13	0,0	318	149	0.000323995	0.00617205	0.584,1.0	1.0,1.0	-0.208
10113	ENSG00000114745.14	GORASP1	chr3	-	39100304	39100503	39100304	39100454	39101015	39101102	10113	32,32	10,4	53,25	1,0	198	149	6.72641e-06	0.000403255	0.707,0.858	0.976,1.0	-0.206
6371	ENSG00000250337.7	PURPL	chr5	+	27476068	27476158	27476086	27476158	27475534	27475695	6371	3,0	21,22	3,12	19,16	167	149	0.00235847	0.0244871	0.113,0.0	0.123,0.401	-0.206
5892	ENSG00000114982.19	KANSL3	chr2	-	96631311	96631543	96631311	96631482	96636920	96637185	5892	2,3	13,21	16,14	27,23	210	149	0.00114551	0.0150966	0.098,0.092	0.296,0.302	-0.204
3392	ENSG00000129292.21	PHF20L1	chr8	+	132804611	132804740	132804614	132804740	132803818	132804032	3392	2,2	20,9	22,10	39,21	152	149	0.00255003	0.0257742	0.089,0.179	0.356,0.318	-0.203
11585	ENSG00000221968.9	FADS3	chr11	-	61876358	61876963	61876358	61876455	61878511	61878634	11585	58,88	6,2	78112	0,0	657	149	4.50537e-05	0.00151376	0.687,0.909	1.0,1.0	-0.202
3625	ENSG00000187634.13	SAMD11	chr1	+	939271	939412	939274	939412	939039	939129	3625	39,22	68,39	61,41	39,38	152	149	0.00074448	0.0111581	0.36,0.356	0.605,0.514	-0.202
7049	ENSG00000090661.12	CERS4	chr19	+	8251075	8251249	8251109	8251249	8210705	8210862	7049	25,19	5,4	35,25	0,0	183	149	1.98392e-05	0.000819709	0.803,0.795	1.0,1.0	-0.201
507	ENSG00000101104.13	PABPC1L	chr20	+	44938044	44938191	44938101	44938191	44936636	44936730	507	28,19	3,7	23,35	0,2	206	149	0.00167907	0.019483	0.871,0.663	1.0,0.927	-0.197
4840	ENSG00000138796.18	HADH	chr4	+	108023473	108027760	108027687	108027760	108019539	108019666	4840	493426	8,1	770574	0,0	4363	149	2.21934e-05	0.000869952	0.678,0.936	1.0,1.0	-0.193
1109	ENSG00000077463.15	SIRT6	chr19	-	4175027	4175937	4175027	4175151	4177078	4177138	1109	70,50	0,5	63,71	0,0	935	149	0.00194129	0.0213892	1.0,0.614	1.0,1.0	-0.193
8483	ENSG00000162004.19	CCDC78	chr16	-	722921	723047	722921	723022	723094	723161	8483	0,0	19,10	9,3	26,14	174	149	1.54448e-05	0.000691505	0.0,0.0	0.229,0.155	-0.192
8743	ENSG00000135164.19	DMTF1	chr7	+	87188038	87188301	87188091	87188301	87185828	87185980	8743	2,3	46,31	21,9	33,36	202	149	2.80422e-05	0.00106508	0.031,0.067	0.319,0.156	-0.189
1653	ENSG00000108666.10	C17orf75	chr17	-	32339812	32339938	32339812	32339924	32341203	32341284	1653	41,26	29,19	67,51	20,16	163	149	0.00235746	0.0244871	0.564,0.556	0.754,0.744	-0.189
8525	ENSG00000102081.15	FMR1	chrX	+	147944868	147945051	147944943	147945051	147943130	147943326	8525	32,24	12,6	82,48	0,11	224	149	0.00523559	0.043496	0.639,0.727	1.0,0.744	-0.189
7468	ENSG00000075702.19	WDR62	chr19	+	36101663	36102851	36102013	36102851	36101213	36101317	7468	88,55	3,7	130,53	1,0	499	149	8.08977e-05	0.00222833	0.898,0.701	0.975,1.0	-0.188
7058	ENSG00000078747.16	ITCH	chr20	+	34393769	34393881	34393790	34393881	34369393	34369470	7058	0,0	7,3	7,2	16,16	170	149	0.000246927	0.00506698	0.0,0.0	0.277,0.099	-0.188
5358	ENSG00000076864.20	RAP1GAP	chr1	-	21597960	21598095	21597960	21598064	21598399	21598502	5358	0,1	46,42	0,11	22,14	180	149	0.000313193	0.00607992	0.0,0.019	0.0,0.394	-0.188
2413	ENSG00000179361.18	ARID3B	chr15	+	74593134	74593236	74593137	74593236	74591559	74591814	2413	6,0	32,24	12,16	40,36	152	149	0.00327344	0.0304674	0.155,0.0	0.227,0.303	-0.188
8943	ENSG00000066651.20	TRMT11	chr6	+	126010924	126011417	126011252	126011417	126008391	126008472	8943	5,8	26,4	43,48	19,22	477	149	0.00413715	0.0364534	0.057,0.385	0.414,0.405	-0.188
10350	ENSG00000113761.12	ZNF346	chr5	+	177050702	177050936	177050750	177050936	177044388	177044533	10350	1,7	21,20	29,20	50,33	197	149	0.00476142	0.0405516	0.035,0.209	0.305,0.314	-0.188
7096	ENSG00000102103.17	PQBP1	chrX	+	48902232	48903084	48902927	48903084	48901929	48902042	7096	170101	7,4	159194	0,0	844	149	2.66151e-06	0.000193751	0.811,0.817	1.0,1.0	-0.186
12681	ENSG00000136108.15	CKAP2	chr13	+	52460895	52460974	52460898	52460974	52456522	52456607	12681	3,0	20,13	23,14	53,55	152	149	0.00242924	0.0250052	0.128,0.0	0.298,0.2	-0.185
155	ENSG00000215301.11	DDX3X	chrX	+	41337690	41339083	41339038	41339083	41337407	41337465	155	80,86	0,5	259279	0,0	1497	149	0.00140009	0.0171302	1.0,0.631	1.0,1.0	-0.184
1155	ENSG00000099625.13	CBARP	chr19	-	1234190	1234331	1234190	1234290	1234570	1234742	1155	33,18	7,3	51,33	1,0	190	149	3.00852e-05	0.00112406	0.787,0.825	0.976,1.0	-0.182
12169	ENSG00000167535.8	CACNB3	chr12	+	48826244	48826518	48826366	48826518	48825659	48825769	12169	0,0	24,9	1,12	20,13	271	149	7.74981e-05	0.00218549	0.0,0.0	0.027,0.337	-0.182
1811	ENSG00000129219.14	PLD2	chr17	+	4807983	4808416	4808273	4808416	4807771	4807881	1811	36,29	7,0	91,46	0,0	439	149	0.000200264	0.0044225	0.636,1.0	1.0,1.0	-0.182
1258	ENSG00000154889.17	MPPE1	chr18	-	11886712	11886781	11886712	11886778	11886916	11887025	1258	1,0	10,19	1,7	6,15	152	149	0.000316144	0.00609849	0.089,0.0	0.14,0.314	-0.182
4591	ENSG00000144134.19	RABL2A	chr2	+	113628549	113628713	113628553	113628713	113627243	113627400	4591	13,4	68,18	22,21	37,41	153	149	0.0013896	0.0170973	0.157,0.178	0.367,0.333	-0.182
8402	ENSG00000134769.23	DTNA	chr18	+	34887765	34891276	34890299	34891276	34884727	34884776	8402	142121	40,15	308187	23,15	2683	149	0.000706418	0.0108264	0.165,0.309	0.427,0.409	-0.181
4263	ENSG00000161960.16	EIF4A1	chr17	+	7574521	7574678	7574547	7574678	7574259	7574308	4263	1,1	14,16	9,3	21,10	175	149	0.00170376	0.0196205	0.057,0.051	0.267,0.203	-0.181
2721	ENSG00000183137.15	CEP57L1	chr6	+	109150117	109150239	109150165	109150239	109146757	109146937	2721	21,24	2,6	42,24	0,0	197	149	3.95378e-05	0.00139754	0.888,0.752	1.0,1.0	-0.18
12052	ENSG00000187147.18	RNF220	chr1	+	44649882	44651723	44650703	44651723	44649660	44649769	12052	28,50	0,6	75,60	1,0	970	149	0.00219711	0.0232445	1.0,0.561	0.92,1.0	-0.179
11322	ENSG00000181991.16	MRPS11	chr15	+	88475029	88475239	88475171	88475239	88472626	88472725	11322	63,55	6,7	88,70	0,0	291	149	7.85518e-07	8.14143e-05	0.843,0.801	1.0,1.0	-0.178
7759	ENSG00000244306.11	DUXAP10	chr14	-	19333933	19334081	19333933	19334048	19335351	19335462	7759	18,22	2,8	45,24	1,1	182	149	0.000494171	0.00858253	0.88,0.692	0.974,0.952	-0.177
3748	ENSG00000128059.8	PPAT	chr4	-	56406494	56406701	56406494	56406618	56407649	56407716	3748	27,26	6,5	94112	2,8	232	149	0.0039009	0.0349766	0.743,0.77	0.968,0.9	-0.177
1441	ENSG00000256525.8	POLG2	chr17	-	64482918	64482999	64482918	64482974	64485727	64485868	1441	6,20	1,4	37,18	0,0	174	149	0.00114213	0.0150845	0.837,0.811	1.0,1.0	-0.176
9411	ENSG00000100441.10	KHNYN	chr14	+	24436067	24436179	24436071	24436179	24432935	24433032	9411	0,0	12,7	6,8	29,37	153	149	0.000110519	0.00273613	0.0,0.0	0.168,0.174	-0.171
1444	ENSG00000087191.13	PSMC5	chr17	+	63828137	63829563	63829493	63829563	63827459	63827514	1444	123122	2,3	198126	0,0	1505	149	0.00130656	0.0163722	0.859,0.801	1.0,1.0	-0.17
12037	ENSG00000226711.7	FAM66C	chr12	+	8194657	8194796	8194728	8194796	8194419	8194481	12037	0,0	4,4	6,0	8,17	220	149	0.00370113	0.033634	0.0,0.0	0.337,0.0	-0.169
3888	ENSG00000126254.12	RBM42	chr19	+	35633076	35633252	35633097	35633252	35631330	35631405	3888	3,7	125103	42,27	132102	170	149	3.30456e-10	2.48911e-07	0.021,0.056	0.218,0.188	-0.165
10940	ENSG00000148444.16	COMMD3	chr10	+	22318104	22318862	22318805	22318862	22317883	22317995	10940	174139	0,12	254162	0,0	850	149	6.28389e-05	0.00194071	1.0,0.67	1.0,1.0	-0.165
11475	ENSG00000110711.11	AIP	chr11	+	67489266	67490214	67490037	67490214	67487005	67487185	11475	111,62	2,3	174137	0,0	920	149	0.00249769	0.0254133	0.9,0.77	1.0,1.0	-0.165
7031	ENSG00000217930.8	PAM16	chr16	-	4341367	4341672	4341367	4341583	4343206	4343291	7031	105124	23,27	217,90	19,4	238	149	7.04072e-05	0.00206	0.741,0.742	0.877,0.934	-0.164
10946	ENSG00000148444.16	COMMD3	chr10	+	22318271	22318713	22318352	22318713	22318104	22318168	10946	50,36	14,8	122,80	13,5	230	149	0.00306642	0.0290716	0.698,0.745	0.859,0.912	-0.164
1751	ENSG00000178999.13	AURKB	chr17	-	8207737	8207901	8207737	8207840	8210529	8210581	1751	0,0	9,10	5,2	17,8	210	149	0.000654827	0.0102937	0.0,0.0	0.173,0.151	-0.162
2422	ENSG00000159322.18	ADPGK	chr15	-	72751368	72752895	72751368	72752892	72755555	72755654	2422	32,26	49,55	65,43	65,37	152	149	0.00620468	0.0493842	0.39,0.317	0.495,0.533	-0.16
2411	ENSG00000179335.20	CLK3	chr15	+	74619966	74620225	74620008	74620225	74619196	74619348	2411	0,0	25,11	4,1	17,4	191	149	0.00239791	0.024769	0.0,0.0	0.155,0.163	-0.159
2845	ENSG00000145979.18	TBC1D7	chr6	-	13326786	13326963	13326786	13326906	13328455	13328531	2845	0,2	14,32	3,8	17,18	206	149	0.000692366	0.0107272	0.0,0.043	0.113,0.243	-0.157
3950	ENSG00000198408.14	OGA	chr10	-	101792838	101792943	101792838	101792901	101797979	101798154	3950	22,23	6,1	46,52	0,0	191	149	0.000113102	0.00278089	0.741,0.947	1.0,1.0	-0.156
1230	ENSG00000172466.16	ZNF24	chr18	-	35332226	35339073	35332226	35337770	35339828	35339976	1230	7,7	37,11	117130	68,42	1452	149	2.74869e-11	3.36165e-08	0.019,0.061	0.15,0.241	-0.155
6443	ENSG00000114388.14	NPRL2	chr3	-	50349385	50349494	50349385	50349490	50349664	50349828	6443	16,19	7,0	53,26	0,0	153	149	0.000449448	0.00801275	0.69,1.0	1.0,1.0	-0.155
7792	ENSG00000115355.17	CCDC88A	chr2	-	55287847	55291164	55287847	55288355	55291675	55291775	7792	324215	4,2	428472	1,0	2958	149	0.000963561	0.0132408	0.803,0.844	0.956,1.0	-0.154
4528	ENSG00000227124.11	ZNF717	chr3	-	75741609	75741865	75741609	75741736	75783305	75783364	4528	0,0	7,3	8,1	12,12	278	149	0.000557575	0.00929618	0.0,0.0	0.263,0.043	-0.153
7733	ENSG00000048140.18	TSPAN17	chr5	+	176652778	176652913	176652811	176652913	176651753	176651900	7733	41,25	1,8	102,97	0,1	182	149	6.49177e-05	0.00197498	0.971,0.719	1.0,0.988	-0.149
12129	ENSG00000095906.17	NUBP2	chr16	+	1786536	1787831	1787676	1787831	1782931	1783036	12129	284229	4,7	301304	1,0	1289	149	5.14559e-05	0.00166201	0.891,0.791	0.972,1.0	-0.145
2150	ENSG00000188603.22	CLN3	chr16	-	28487455	28488662	28487455	28487541	28489289	28489386	2150	105136	5,0	148164	0,0	1270	149	0.004066	0.036066	0.711,1.0	1.0,1.0	-0.145
11470	ENSG00000119900.9	OGFRL1	chr6	+	71293529	71293611	71293532	71293611	71293292	71293379	11470	31,32	42,57	129,74	115,62	152	149	0.00562437	0.0456747	0.42,0.355	0.524,0.539	-0.144
4681	ENSG00000075826.17	SEC31B	chr10	-	100488857	100489398	100488857	100488974	100489702	100489761	4681	68,72	4,3	116106	0,1	573	149	0.000576925	0.0094836	0.816,0.862	1.0,0.965	-0.143
3492	ENSG00000065029.15	ZNF76	chr6	+	35292539	35292787	35292553	35292787	35291557	35291737	3492	2,0	25,23	14,4	41,30	163	149	0.000467007	0.0082536	0.068,0.0	0.238,0.109	-0.139
12153	ENSG00000061273.18	HDAC7	chr12	-	47791870	47792669	47791870	47792004	47793368	47793588	12153	7,5	16,23	12,12	13,7	814	149	0.00210131	0.0226622	0.074,0.038	0.145,0.239	-0.136
10947	ENSG00000148444.16	COMMD3	chr10	+	22318271	22318713	22318652	22318713	22318104	22318168	10947	112,93	8,7	209124	4,3	530	149	0.0044271	0.0385637	0.797,0.789	0.936,0.921	-0.136
11592	ENSG00000255508.7	RP11-864I4.1	chr11	-	62572583	62574908	62572583	62572742	62576656	62576749	11592	244253	4,3	428315	0,2	2315	149	0.00452927	0.0391747	0.797,0.844	1.0,0.91	-0.135
226	ENSG00000075275.18	CELSR1	chr22	-	46369691	46370237	46369691	46369804	46372882	46373057	226	4,0	8,10	5,20	6,20	582	149	0.00231679	0.0242588	0.113,0.0	0.176,0.204	-0.134
7597	ENSG00000100023.20	PPIL2	chr22	+	21695393	21695496	21695397	21695496	21694936	21695070	7597	27,39	6,4	55,72	1,0	153	149	4.05581e-05	0.00140993	0.814,0.905	0.982,1.0	-0.132
6501	ENSG00000118495.20	PLAGL1	chr6	-	143966157	143966285	143966157	143966230	143968906	143968978	6501	1,0	12,4	14,5	31,47	204	149	0.00183182	0.0205766	0.057,0.0	0.248,0.072	-0.132
5655	ENSG00000188747.9	NOXA1	chr9	+	137434202	137434406	137434223	137434406	137433964	137434079	5655	0,9	59,44	10,8	36,25	170	149	0.00589088	0.0473983	0.0,0.152	0.196,0.219	-0.132
8621	ENSG00000013375.16	PGM3	chr6	-	83188613	83188798	83188613	83188794	83190808	83191014	8621	23,24	8,0	96,52	0,0	153	149	0.0001438	0.00333082	0.737,1.0	1.0,1.0	-0.131
5589	ENSG00000117682.17	DHDDS	chr1	+	26468891	26471294	26468894	26471294	26460036	26460144	5589	0,0	30,3	4,3	17,38	152	149	0.00122503	0.0157045	0.0,0.0	0.187,0.072	-0.13
9074	ENSG00000050555.19	LAMC3	chr9	+	131085523	131085723	131085607	131085723	131082058	131082161	9074	48,58	8,2	82,21	0,0	233	149	8.36908e-05	0.00227453	0.793,0.949	1.0,1.0	-0.129
516	ENSG00000196756.13	SNHG17	chr20	-	38425934	38426052	38425934	38426048	38426418	38426503	516	0,0	13,11	6,3	26,36	153	149	0.000604295	0.00977583	0.0,0.0	0.183,0.075	-0.129
958	ENSG00000099330.9	OCEL1	chr19	+	17226692	17227199	17226993	17227199	17226225	17226316	958	43,52	0,6	65,28	0,0	450	149	0.00094544	0.0131097	1.0,0.742	1.0,1.0	-0.129
9117	ENSG00000105963.15	ADAP1	chr7	-	900532	900616	900532	900613	904125	904272	9117	43,39	2,10	62,22	0,0	152	149	3.01464e-05	0.00112406	0.955,0.793	1.0,1.0	-0.126
476	ENSG00000080189.15	SLC35C2	chr20	-	46357622	46357773	46357622	46357702	46358386	46358763	476	73,74	9,17	104,90	3,8	220	149	0.00207984	0.0225364	0.846,0.747	0.959,0.884	-0.125
257	ENSG00000239900.14	ADSL	chr22	+	40349831	40353117	40353072	40353117	40346528	40346711	257	307299	6,0	449352	0,1	3390	149	0.00298218	0.0284494	0.692,1.0	1.0,0.939	-0.124
1584	ENSG00000168610.16	STAT3	chr17	-	42316788	42316901	42316788	42316851	42317181	42317224	1584	49,60	15,6	177,87	8,8	199	149	0.00510268	0.0427023	0.71,0.882	0.943,0.891	-0.121
12685	ENSG00000122566.22	HNRNPA2B1	chr7	-	26190992	26191650	26190992	26191128	26192494	26192577	12685	156,86	140,78	295255	131130	671	149	3.87474e-05	0.00137756	0.198,0.197	0.333,0.303	-0.12
7557	ENSG00000028310.18	BRD9	chr5	-	886591	886767	886591	886707	887360	887471	7557	0,0	37,26	4,14	42,47	209	149	5.63005e-06	0.000358622	0.0,0.0	0.064,0.175	-0.119
1953	ENSG00000103066.13	PLA2G15	chr16	+	68255705	68255990	68255890	68255990	68255281	68255380	1953	5,43	0,6	38,22	0,0	334	149	0.00030039	0.00594461	1.0,0.762	1.0,1.0	-0.119
9797	ENSG00000164896.20	FASTK	chr7	-	151076912	151077236	151076912	151077027	151077878	151078092	9797	102,99	5,10	105109	0,3	358	149	0.000653399	0.0102937	0.895,0.805	1.0,0.938	-0.119
1225	ENSG00000134759.14	ELP2	chr18	+	36167100	36167222	36167155	36167222	36159957	36160015	1225	21,32	1,5	74,44	0,0	204	149	0.00101768	0.0137376	0.939,0.824	1.0,1.0	-0.119
1446	ENSG00000198231.13	DDX42	chr17	+	63805043	63805175	63805070	63805175	63800467	63800617	1446	2,0	26,38	4,9	18,48	176	149	0.000616423	0.00994572	0.061,0.0	0.158,0.137	-0.117
10284	ENSG00000149582.16	TMEM25	chr11	+	118534265	118534355	118534268	118534355	118534028	118534129	10284	26,28	4,3	41,28	0,0	152	149	0.000723272	0.011002	0.864,0.901	1.0,1.0	-0.117
4969	ENSG00000116285.13	ERRFI1	chr1	-	8015307	8015400	8015307	8015384	8015494	8015692	4969	0,0	17,29	3,5	45,21	165	149	0.000796821	0.0117695	0.0,0.0	0.057,0.177	-0.117
2871	ENSG00000132300.19	PTCD3	chr2	+	86133177	86133436	86133345	86133436	86132317	86132424	2871	133,83	9,11	222220	12,1	317	149	0.00267218	0.0264145	0.874,0.78	0.897,0.99	-0.117
10708	ENSG00000103168.17	TAF1C	chr16	-	84183243	84183333	84183243	84183328	84183409	84183507	10708	81,82	11,11	168143	3,0	154	149	2.63109e-08	6.43564e-06	0.877,0.878	0.982,1.0	-0.114
12840	ENSG00000100888.15	CHD8	chr14	-	21400150	21400331	21400150	21400307	21400412	21400612	12840	0,0	7,3	7,1	28,16	173	149	0.00116667	0.015244	0.0,0.0	0.177,0.051	-0.114
7150	ENSG00000156873.16	PHKG2	chr16	+	30756354	30756520	30756366	30756520	30756181	30756272	7150	5,12	54,87	22,30	76106	161	149	0.00269312	0.0265193	0.079,0.113	0.211,0.208	-0.113
3118	ENSG00000255717.7	SNHG1	chr11	-	62853551	62854551	62853551	62853833	62854887	62854938	3118	296230	13,8	350296	6,3	867	149	0.00535364	0.0440612	0.796,0.832	0.909,0.944	-0.112
4099	ENSG00000148343.19	MIGA2	chr9	+	129063172	129063316	129063243	129063316	129061230	129061346	4099	3,0	44,15	9,10	53,35	220	149	0.00147257	0.0176911	0.044,0.0	0.103,0.162	-0.111
953	ENSG00000130475.14	FCHO1	chr19	+	17788269	17788557	17788283	17788557	17787681	17787846	953	0,0	34,15	5,0	16,6	163	149	0.00440908	0.0384615	0.0,0.0	0.222,0.0	-0.111
1732	ENSG00000100429.18	HDAC10	chr22	-	50249327	50249516	50249327	50249454	50249634	50249703	1732	3,0	78,62	17,13	101,57	211	149	6.92063e-07	7.4245e-05	0.026,0.0	0.106,0.139	-0.11
7568	ENSG00000102858.13	MGRN1	chr16	+	4665098	4665151	4665101	4665151	4664708	4664775	7568	2,6	109,81	15,25	148,90	152	149	0.000107557	0.00269553	0.018,0.068	0.09,0.214	-0.109
6439	ENSG00000189266.13	PNRC2	chr1	+	23960928	23961134	23960932	23961134	23959827	23959998	6439	65,38	0,10	65,88	0,0	153	149	0.000204929	0.00447551	1.0,0.787	1.0,1.0	-0.107
9671	ENSG00000147454.14	SLC25A37	chr8	+	23568258	23568378	23568321	23568378	23566107	23566336	9671	1,0	28,12	11,5	62,24	212	149	0.000349178	0.00654976	0.024,0.0	0.111,0.128	-0.107
11100	ENSG00000205659.11	LIN52	chr14	+	74091231	74091306	74091237	74091306	74084962	74084993	11100	23,28	6,0	37,27	0,0	155	149	0.00370166	0.033634	0.787,1.0	1.0,1.0	-0.107
812	ENSG00000123815.13	COQ8B	chr19	-	40703540	40703855	40703540	40703622	40705095	40705447	812	51,50	7,0	75,46	0,1	382	149	0.00215069	0.0230727	0.74,1.0	1.0,0.947	-0.104
3160	ENSG00000126091.21	ST3GAL3	chr1	+	43899508	43899727	43899540	43899727	43899167	43899263	3160	0,0	7,14	6,4	51,25	181	149	0.00108759	0.0144265	0.0,0.0	0.088,0.116	-0.102
1555	ENSG00000013306.16	SLC25A39	chr17	-	44322418	44322552	44322418	44322528	44323283	44323343	1555	48,44	195132	122,76	240157	173	149	0.00120519	0.015548	0.175,0.223	0.304,0.294	-0.1
12529	ENSG00000122966.17	CIT	chr12	-	119690150	119690481	119690150	119690454	119697658	119697838	12529	0,0	2,6	5,0	17,4	176	149	0.00488447	0.0413691	0.0,0.0	0.199,0.0	-0.1
3882	ENSG00000197948.11	FCHSD1	chr5	-	141649394	141649536	141649394	141649530	141649886	141649954	3882	2,7	36,38	0,0	89,39	155	149	0.000113691	0.00278089	0.051,0.15	0.0,0.0	0.1
2872	ENSG00000037280.16	FLT4	chr5	-	180608967	180610025	180608967	180609053	180611330	180611479	2872	95143	0,0	239130	8,0	1121	149	0.000558751	0.00929618	1.0,1.0	0.799,1.0	0.101
10769	ENSG00000095321.18	CRAT	chr9	-	129102399	129103066	129102399	129102565	129104187	129104306	10769	102,50	0,0	147146	7,1	650	149	0.000937031	0.0130821	1.0,1.0	0.828,0.971	0.101
6203	ENSG00000116001.17	TIA1	chr2	-	70214348	70214494	70214348	70214491	70215370	70215494	6203	64,41	3,4	102109	21,21	152	149	0.00191624	0.0212279	0.954,0.909	0.826,0.836	0.101
6050	ENSG00000125124.14	BBS2	chr16	-	56498436	56498693	56498436	56498568	56499777	56499907	6050	7,18	59,55	1,0	80,62	274	149	3.40463e-08	7.71085e-06	0.061,0.151	0.007,0.0	0.102
11227	ENSG00000023041.12	ZDHHC6	chr10	-	112442191	112442351	112442191	112442259	112443514	112443606	11227	105136	0,0	191106	20,4	241	149	1.48779e-07	2.33278e-05	1.0,1.0	0.855,0.942	0.102
5891	ENSG00000114982.19	KANSL3	chr2	-	96604778	96604863	96604778	96604857	96605319	96605511	5891	17,22	0,1	73,28	5,6	155	149	0.00325671	0.0303579	1.0,0.955	0.933,0.818	0.102
9851	ENSG00000009950.16	MLXIPL	chr7	-	73596363	73596789	73596363	73596479	73596864	73596932	9851	50,69	0,0	119,69	10,0	459	149	0.000311159	0.00605968	1.0,1.0	0.794,1.0	0.103
623	ENSG00000125875.15	TBC1D20	chr20	-	440247	440389	440247	440317	440964	442043	623	24,20	0,0	60,40	0,7	221	149	0.00249425	0.0254133	1.0,1.0	1.0,0.794	0.103
12104	ENSG00000100813.15	ACIN1	chr14	-	23064354	23064488	23064354	23064485	23069475	23069617	12104	52,37	4,1	145,77	23,15	152	149	0.00279281	0.0271511	0.927,0.973	0.861,0.834	0.103
815	ENSG00000123815.13	COQ8B	chr19	-	40705095	40705447	40705095	40705181	40710058	40710136	815	96,41	0,0	88,65	0,6	415	149	0.00420489	0.0368908	1.0,1.0	1.0,0.795	0.103
6770	ENSG00000166012.17	TAF1D	chr11	-	93733349	93733505	93733349	93733397	93734624	93734660	6770	77,85	116130	77,70	238178	257	149	0.000305552	0.0059706	0.278,0.275	0.158,0.186	0.105
7215	ENSG00000144354.14	CDCA7	chr2	+	173359254	173359491	173359342	173359491	173358711	173358837	7215	21,25	0,1	74,53	5,7	237	149	0.00184159	0.0205875	1.0,0.94	0.903,0.826	0.105
6707	ENSG00000123600.21	METTL8	chr2	-	171330558	171330698	171330558	171330616	171331803	171331867	6707	13,3	0,0	34,19	6,0	231	149	0.0012903	0.016235	1.0,1.0	0.785,1.0	0.107
7913	ENSG00000115282.21	TTC31	chr2	+	74492645	74492747	74492675	74492747	74492303	74492445	7913	25,11	0,0	59,31	0,7	179	149	0.0032192	0.0301	1.0,1.0	1.0,0.787	0.107
12043	ENSG00000111752.11	PHC1	chr12	+	8922632	8922788	8922656	8922788	8920984	8921065	12043	20,14	0,0	38,5	9,0	173	149	0.000195008	0.00433798	1.0,1.0	0.784,1.0	0.108
4769	ENSG00000215021.10	PHB2	chr12	-	6968410	6968708	6968410	6968587	6969497	6969577	4769	117,66	0,0	65,91	10,0	270	149	0.000201891	0.00444088	1.0,1.0	0.782,1.0	0.109
6704	ENSG00000164180.14	TMEM161B	chr5	-	88207028	88207180	88207028	88207142	88220562	88220719	6704	11,18	0,0	47,43	6,3	187	149	0.000861068	0.0123024	1.0,1.0	0.862,0.919	0.109
10352	ENSG00000160957.14	RECQL4	chr8	-	144514935	144515072	144514935	144515042	144515325	144515457	10352	25,16	0,0	26,43	6,0	179	149	0.00560176	0.0456122	1.0,1.0	0.783,1.0	0.109
12206	ENSG00000184271.17	POU6F1	chr12	-	51199746	51199868	51199746	51199863	51204172	51204368	12206	26,17	0,0	22,24	6,0	154	149	0.00294257	0.0282922	1.0,1.0	0.78,1.0	0.11
9397	ENSG00000223705.9	NSUN5P1	chr7	+	75415980	75416191	75416102	75416191	75415591	75415778	9397	291278	6,5	249310	40,12	271	149	9.58148e-06	0.000477811	0.964,0.968	0.774,0.934	0.112
3694	ENSG00000102710.20	SUPT20H	chr13	-	37017244	37017364	37017244	37017328	37019341	37019397	3694	48,24	0,2	49,31	7,5	185	149	0.00107808	0.0143314	1.0,0.906	0.849,0.833	0.112
8522	ENSG00000102081.15	FMR1	chrX	+	147944868	147945051	147944943	147945051	147940575	147940662	8522	21,10	0,1	28,24	6,2	224	149	0.00267385	0.0264145	1.0,0.869	0.756,0.889	0.112
11503	ENSG00000165905.18	LARGE2	chr11	+	45927314	45927593	45927444	45927593	45926710	45926871	11503	156140	4,4	236195	15,29	279	149	0.00014003	0.00325583	0.954,0.949	0.894,0.782	0.113
6448	ENSG00000114388.14	NPRL2	chr3	-	50349664	50349833	50349664	50349828	50349930	50350022	6448	45,28	2,2	44,41	14,4	154	149	0.00540321	0.0442904	0.956,0.931	0.753,0.908	0.113
12312	ENSG00000170581.14	STAT2	chr12	-	56348923	56349083	56348923	56349059	56349162	56349261	12312	0,9	36,24	0,1	60,57	173	149	0.000468417	0.00825468	0.0,0.244	0.0,0.015	0.114
12581	ENSG00000090612.22	ZNF268	chr12	+	133187864	133188072	133187871	133188072	133181945	133182030	12581	5,0	16,7	0,0	30,13	156	149	0.00445648	0.0387094	0.23,0.0	0.0,0.0	0.115
12178	ENSG00000134285.11	FKBP11	chr12	-	48923781	48923974	48923781	48923852	48924222	48924256	12178	5,8	20,35	0,0	40,51	271	149	3.768e-06	0.000261833	0.121,0.112	0.0,0.0	0.116
8816	ENSG00000214021.16	TTLL3	chr3	+	9812942	9813111	9812945	9813111	9810620	9810709	8816	63,30	1,0	77,61	10,9	152	149	1.73218e-05	0.000745936	0.984,1.0	0.883,0.869	0.116
7300	ENSG00000135749.19	PCNX2	chr1	-	233208517	233208689	233208517	233208610	233217898	233217931	7300	15,1	0,0	25,15	5,0	228	149	0.00475479	0.0405516	1.0,1.0	0.766,1.0	0.117
3266	ENSG00000196998.19	WDR45	chrX	-	49076644	49076825	49076644	49076753	49077642	49077747	3266	8,7	38,22	0,4	51,41	221	149	0.000417707	0.00755703	0.124,0.177	0.0,0.062	0.119
3201	ENSG00000020922.13	MRE11	chr11	-	94445809	94445893	94445809	94445890	94447218	94447438	3201	54,35	1,0	77,66	16,6	152	149	8.54605e-06	0.000458413	0.981,1.0	0.825,0.915	0.12
4749	ENSG00000105705.16	SUGP1	chr19	-	19303347	19303448	19303347	19303406	19303723	19304043	4749	8,32	0,0	29,41	1,8	191	149	0.000344224	0.0064767	1.0,1.0	0.958,0.8	0.121
9723	ENSG00000142784.16	WDTC1	chr1	+	27303620	27305193	27305000	27305193	27301225	27301461	9723	101125	0,0	258167	8,0	1529	149	0.000560382	0.00929618	1.0,1.0	0.759,1.0	0.121
10541	ENSG00000162302.13	RPS6KA4	chr11	+	64368467	64368601	64368488	64368601	64368131	64368260	10541	101124	14,15	145,94	32,35	170	149	0.00243305	0.0250052	0.863,0.879	0.799,0.702	0.121
11030	ENSG00000093009.11	CDC45	chr22	+	19516780	19516893	19516813	19516893	19516526	19516645	11030	0,6	12,13	0,1	16,25	182	149	0.00388297	0.0348669	0.0,0.274	0.0,0.032	0.121
4054	ENSG00000185100.11	ADSS1	chr14	+	104739749	104739816	104739766	104739816	104739327	104739378	4054	13,15	0,0	24,22	1,5	166	149	0.00182908	0.0205766	1.0,1.0	0.956,0.798	0.123
3033	ENSG00000115762.16	PLEKHB2	chr2	+	131140166	131140275	131140169	131140275	131132901	131133015	3033	7,11	0,0	51,47	13,2	152	149	0.000500512	0.00859727	1.0,1.0	0.794,0.958	0.124
10889	ENSG00000140600.17	SH3GL3	chr15	+	83568528	83568672	83568535	83568672	83565133	83565206	10889	60,32	2,0	113,33	7,9	156	149	0.000838588	0.0121804	0.966,1.0	0.939,0.778	0.124
12134	ENSG00000196155.13	PLEKHG4	chr16	+	67282180	67282349	67282200	67282349	67282008	67282107	12134	6,0	16,29	0,0	39,46	169	149	0.00411898	0.0363982	0.248,0.0	0.0,0.0	0.124
1600	ENSG00000141873.11	SLC39A3	chr19	-	2737047	2737379	2737047	2737300	2739944	2740017	1600	134,62	0,1	94,99	13,7	228	149	6.46969e-07	7.06467e-05	1.0,0.976	0.825,0.902	0.125
1396	ENSG00000177728.17	TMEM94	chr17	+	75485870	75486426	75486289	75486426	75485427	75485547	1396	52,62	0,1	128141	5,8	568	149	0.000642031	0.0101975	1.0,0.942	0.87,0.822	0.125
9157	ENSG00000149923.14	PPP4C	chr16	+	30082745	30083567	30083393	30083567	30076314	30076475	9157	130119	0,0	115109	2,4	797	149	0.00162893	0.0191268	1.0,1.0	0.915,0.836	0.125
6997	ENSG00000176142.13	TMEM39A	chr3	-	119458017	119458184	119458017	119458083	119461961	119462148	6997	18,4	0,0	48,28	7,1	250	149	0.000735101	0.0110602	1.0,1.0	0.803,0.943	0.127
13141	ENSG00000151694.14	ADAM17	chr2	-	9521202	9521321	9521202	9521316	9523248	9523338	13141	0,9	31,24	1,0	91,40	154	149	0.000278861	0.00561552	0.0,0.266	0.011,0.0	0.128
11856	ENSG00000185515.15	BRCC3	chrX	+	155073373	155073431	155073376	155073431	155072326	155072343	11856	15,10	62,48	5,9	124129	152	149	7.34627e-05	0.00211898	0.192,0.17	0.038,0.064	0.13
3265	ENSG00000196998.19	WDR45	chrX	-	49076644	49076804	49076644	49076753	49077642	49077747	3265	8,7	38,22	0,4	51,41	200	149	0.000403022	0.00740085	0.136,0.192	0.0,0.068	0.13
12877	ENSG00000092098.17	RNF31	chr14	+	24149405	24149583	24149476	24149583	24148800	24148876	12877	44,46	0,0	62,42	15,0	220	149	5.04394e-05	0.00165826	1.0,1.0	0.737,1.0	0.131
5521	ENSG00000064601.21	CTSA	chr20	+	45897716	45898109	45898004	45898109	45894993	45895133	5521	80,85	61,55	43,54	72,65	437	149	0.000560964	0.00929618	0.309,0.345	0.169,0.221	0.132
2412	ENSG00000179335.20	CLK3	chr15	+	74622119	74622560	74622493	74622560	74620008	74620225	2412	43,15	1,0	34,14	5,0	523	149	0.00544223	0.0445505	0.925,1.0	0.66,1.0	0.132
11643	ENSG00000149809.17	TM7SF2	chr11	+	65112810	65113414	65113219	65113414	65112514	65112711	11643	207117	2,2	253164	13,11	558	149	0.000257387	0.0052464	0.965,0.94	0.839,0.799	0.133
8544	ENSG00000240344.9	PPIL3	chr2	-	200882341	200882435	200882341	200882382	200885261	200885367	8544	4,19	0,0	26,13	4,1	202	149	0.00458315	0.0393623	1.0,1.0	0.827,0.906	0.133
11843	ENSG00000077458.13	FAM76B	chr11	-	95778821	95778957	95778821	95778954	95779606	95779687	11843	27,9	0,1	38,43	9,9	152	149	0.000147653	0.00340717	1.0,0.898	0.805,0.824	0.135
2315	ENSG00000185615.16	PDIA2	chr16	+	284877	285703	285505	285703	284658	284792	2315	32,37	0,0	56,70	0,5	777	149	0.00319062	0.0299703	1.0,1.0	1.0,0.729	0.135
5076	ENSG00000154222.15	CC2D1B	chr1	-	52357780	52357916	52357780	52357898	52358330	52358461	5076	10,0	24,14	0,0	45,38	167	149	4.60175e-05	0.00152933	0.271,0.0	0.0,0.0	0.136
10848	ENSG00000167549.19	CORO6	chr17	-	29616937	29618632	29616937	29617042	29618789	29618971	10848	215206	0,0	363355	6,4	1739	149	0.000105319	0.00265031	1.0,1.0	0.838,0.884	0.139
198	ENSG00000079974.18	RABL2B	chr22	-	50769454	50769552	50769454	50769549	50769904	50770016	198	45,31	0,2	37,29	6,7	152	149	0.000217239	0.00468647	1.0,0.938	0.858,0.802	0.139
4101	ENSG00000148343.19	MIGA2	chr9	+	129067994	129068332	129068197	129068332	129067772	129067871	4101	10,16	32,18	5,11	65,54	352	149	0.000598823	0.00977583	0.117,0.273	0.032,0.079	0.14
601	ENSG00000088881.21	EBF4	chr20	+	2755626	2755824	2755742	2755824	2752356	2752545	601	83,40	3,4	77,49	16,8	265	149	0.00267267	0.0264145	0.94,0.849	0.73,0.775	0.142
5186	ENSG00000183258.12	DDX41	chr5	-	177512495	177512876	177512495	177512645	177513352	177513484	5186	35,37	0,0	53,41	2,4	380	149	0.001238	0.0157716	1.0,1.0	0.912,0.801	0.143
11738	ENSG00000110075.15	PPP6R3	chr11	+	68587797	68588024	68587926	68588024	68583042	68583129	11738	0,6	8,8	0,0	41,9	278	149	0.00186041	0.0207599	0.0,0.287	0.0,0.0	0.143
3954	ENSG00000079215.15	SLC1A3	chr5	+	36676891	36679860	36679626	36679860	36674048	36674091	3954	72,89	0,0	236143	5,0	2884	149	0.00187119	0.0208421	1.0,1.0	0.709,1.0	0.145
5092	ENSG00000140105.18	WARS1	chr14	-	100374135	100374244	100374135	100374179	100375282	100375347	5092	23,13	0,0	29,10	4,1	214	149	0.00279191	0.0271511	1.0,1.0	0.835,0.874	0.145
6376	ENSG00000250337.7	PURPL	chr5	+	27477638	27477801	27477679	27477801	27476086	27476158	6376	14,41	0,0	26,36	5,3	190	149	0.000188268	0.00423256	1.0,1.0	0.803,0.904	0.146
8485	ENSG00000162004.19	CCDC78	chr16	-	724321	724806	724321	724509	725077	725145	8485	65,51	0,0	78,56	5,3	446	149	0.000214629	0.00465411	1.0,1.0	0.839,0.862	0.149
9012	ENSG00000125733.18	TRIP10	chr19	+	6743193	6743598	6743493	6743598	6742966	6743114	9012	28,56	0,0	71,58	10,0	449	149	0.00028373	0.00565149	1.0,1.0	0.702,1.0	0.149
10930	ENSG00000177189.14	RPS6KA3	chrX	-	20172745	20172871	20172745	20172868	20175163	20175288	10930	20,32	0,0	61,77	20,4	152	149	1.72513e-05	0.000745936	1.0,1.0	0.749,0.95	0.151
2407	ENSG00000178802.18	MPI	chr15	+	74890437	74890654	74890555	74890654	74890041	74890089	2407	28,31	0,0	58,33	0,8	267	149	0.000792826	0.0117388	1.0,1.0	1.0,0.697	0.151
1454	ENSG00000008283.16	CYB561	chr17	-	63437345	63437560	63437345	63437484	63445897	63446184	1454	8,4	0,0	23,28	0,8	225	149	0.000904194	0.0126815	1.0,1.0	1.0,0.699	0.151
10783	ENSG00000126883.17	NUP214	chr9	+	131146128	131146304	131146161	131146304	131144279	131144754	10783	5,7	0,0	17,17	0,6	182	149	0.0012737	0.0161256	1.0,1.0	1.0,0.699	0.151
2128	ENSG00000213658.12	LAT	chr16	+	28986381	28986446	28986384	28986446	28986134	28986216	2128	12,12	0,1	15,17	9,0	152	149	0.00356266	0.0325645	1.0,0.922	0.62,1.0	0.151
5093	ENSG00000140105.18	WARS1	chr14	-	100374135	100374265	100374135	100374179	100375282	100375347	5093	8,16	0,0	23,16	4,1	235	149	0.00280844	0.0272597	1.0,1.0	0.785,0.91	0.152
8339	ENSG00000152076.19	CCDC74B	chr2	-	130142132	130142381	130142132	130142183	130143268	130143313	8339	112,92	65,33	91,92	83,75	347	149	0.00593922	0.0477244	0.425,0.545	0.32,0.345	0.152
2964	ENSG00000079432.9	CIC	chr19	+	42292565	42292859	42292568	42292859	42292299	42292466	2964	28,48	0,0	62,31	10,6	152	149	2.54485e-06	0.000190033	1.0,1.0	0.859,0.835	0.153
1743	ENSG00000108961.14	RANGRF	chr17	+	8289257	8290092	8289812	8290092	8288955	8289072	1743	409281	8,0	373314	17,18	704	149	2.04681e-05	0.000840018	0.915,1.0	0.823,0.787	0.153
9947	ENSG00000169519.21	METTL15	chr11	+	28296752	28296931	28296796	28296931	28290205	28290397	9947	18,11	0,0	80,47	12,6	193	149	9.25762e-05	0.00240895	1.0,1.0	0.837,0.858	0.153
12189	ENSG00000120798.17	NR2C1	chr12	-	95028386	95028524	95028386	95028509	95031348	95031488	12189	21,18	0,0	19,37	5,3	164	149	0.000336788	0.00639584	1.0,1.0	0.775,0.918	0.153
7865	ENSG00000120008.16	WDR11	chr10	+	120905875	120906855	120906775	120906855	120905318	120905416	7865	219154	2,2	314267	10,14	1049	149	0.00140147	0.0171302	0.94,0.916	0.817,0.73	0.154
10923	ENSG00000163608.15	NEPRO	chr3	-	113011044	113011406	113011044	113011165	113012733	113012811	10923	51,49	0,0	143,78	13,4	390	149	1.15479e-05	0.000543194	1.0,1.0	0.808,0.882	0.155
10102	ENSG00000146067.16	FAM193B	chr5	-	177538904	177539147	177538904	177539042	177554248	177554563	10102	52,40	0,0	61,40	11,2	254	149	9.28091e-06	0.00047294	1.0,1.0	0.765,0.921	0.157
2927	ENSG00000137221.14	TJAP1	chr6	+	43500743	43501687	43501525	43501687	43498977	43499100	2927	74,87	0,0	143147	6,3	931	149	0.000137603	0.0032116	1.0,1.0	0.792,0.887	0.16
2475	ENSG00000090905.19	TNRC6A	chr16	+	24805604	24805733	24805673	24805733	24805013	24805151	2475	18,10	0,0	28,31	9,0	218	149	0.000629633	0.0100784	1.0,1.0	0.68,1.0	0.16
11619	ENSG00000068120.15	COASY	chr17	+	42562295	42562487	42562355	42562487	42562150	42562219	11619	48,47	2,0	56,37	2,13	209	149	0.000640418	0.0101975	0.945,1.0	0.952,0.67	0.161
3925	ENSG00000170264.13	FAM161A	chr2	-	61839420	61840581	61839420	61840525	61842121	61842360	3925	6,4	0,0	29,30	10,0	205	149	0.000952938	0.0131244	1.0,1.0	0.678,1.0	0.161
9741	ENSG00000134574.12	DDB2	chr11	+	47234756	47235412	47235269	47235412	47234572	47234672	9741	100,85	0,0	137108	15,0	662	149	8.88884e-05	0.00236327	1.0,1.0	0.673,1.0	0.163
859	ENSG00000181666.18	ZNF875	chr19	+	37335168	37335257	37335199	37335257	37334670	37334782	859	22,9	0,0	15,24	3,3	180	149	0.00135444	0.0167999	1.0,1.0	0.805,0.869	0.163
2548	ENSG00000137804.14	NUSAP1	chr15	+	41365401	41365589	41365404	41365589	41358148	41358258	2548	97,39	41,23	74,67	85,57	152	149	0.000873276	0.0124188	0.699,0.624	0.46,0.535	0.164
11563	ENSG00000139990.18	DCAF5	chr14	-	69118138	69118278	69118138	69118275	69119193	69119230	11563	12,24	0,1	47,43	10,10	152	149	9.49786e-05	0.00245061	1.0,0.959	0.822,0.808	0.165
5482	ENSG00000121957.15	GPSM2	chr1	+	108885274	108885578	108885506	108885578	108882579	108882625	5482	15,23	0,0	27,41	4,1	381	149	0.00282413	0.0273253	1.0,1.0	0.725,0.941	0.167
1859	ENSG00000131165.16	CHMP1A	chr16	-	89647202	89648997	89647202	89648478	89649350	89649497	1859	61,59	1,1	123110	8,8	668	149	0.00321301	0.0300881	0.932,0.929	0.774,0.754	0.167
8663	ENSG00000150967.18	ABCB9	chr12	-	122949787	122949918	122949787	122949904	122950450	122950565	8663	20,15	0,0	40,28	11,3	163	149	2.93526e-05	0.00110797	1.0,1.0	0.769,0.895	0.168
4102	ENSG00000148343.19	MIGA2	chr9	+	129068018	129068332	129068197	129068332	129067772	129067871	4102	12,18	32,18	5,11	65,54	328	149	0.000115248	0.00280773	0.146,0.312	0.034,0.085	0.169
7659	ENSG00000003147.19	ICA1	chr7	-	8232589	8232752	8232589	8232733	8235909	8236005	7659	2,2	0,0	11,8	5,0	168	149	0.00270467	0.0265901	1.0,1.0	0.661,1.0	0.169
8521	ENSG00000102081.15	FMR1	chrX	+	147944868	147945051	147944904	147945051	147940575	147940662	8521	14,1	0,0	20,15	4,2	185	149	0.00141895	0.017148	1.0,1.0	0.801,0.858	0.17
10925	ENSG00000163608.15	NEPRO	chr3	-	113011044	113011406	113011044	113011165	113013952	113014032	10925	42,39	0,0	103,50	2,8	390	149	0.000200332	0.0044225	1.0,1.0	0.952,0.705	0.171
6470	ENSG00000172113.10	NME6	chr3	-	48296118	48296236	48296118	48296158	48296726	48296829	6470	0,8	15,10	0,0	7,11	227	149	0.000883323	0.0125035	0.0,0.344	0.0,0.0	0.172
4060	ENSG00000197283.18	SYNGAP1	chr6	+	33440552	33440965	33440728	33440965	33438774	33438919	4060	26,12	0,0	29,50	7,0	325	149	0.000950937	0.0131244	1.0,1.0	0.655,1.0	0.172
11865	ENSG00000187240.17	DYNC2H1	chr11	+	103192096	103192264	103192117	103192264	103191516	103191619	11865	9,1	0,0	23,21	1,8	170	149	0.000472423	0.00830134	1.0,1.0	0.953,0.697	0.175
5474	ENSG00000134222.16	PSRC1	chr1	-	109280776	109281251	109280776	109281046	109282517	109282575	5474	15,12	0,0	22,14	5,0	354	149	0.00162171	0.0191074	1.0,1.0	0.649,1.0	0.175
3453	ENSG00000070061.16	ELP1	chr9	-	108916203	108919349	108916203	108916297	108922841	108922927	3453	54,64	0,0	235187	6,0	3201	149	0.000481273	0.00843262	1.0,1.0	0.646,1.0	0.177
10398	ENSG00000155158.20	TTC39B	chr9	-	15185279	15185528	15185279	15185406	15186943	15187035	10398	6,0	6,1	0,0	15,14	271	149	0.00060414	0.00977583	0.355,0.0	0.0,0.0	0.177
12819	ENSG00000204271.13	SPIN3	chrX	-	56978579	56978762	56978579	56978660	56984265	56984478	12819	1,7	12,9	0,0	28,28	251	149	6.99759e-05	0.00205722	0.047,0.316	0.0,0.0	0.181
12273	ENSG00000135424.18	ITGA7	chr12	-	55696898	55697068	55696898	55697050	55697215	55697277	12273	39,51	1,4	69,53	32,7	167	149	0.000291794	0.00579324	0.972,0.919	0.658,0.871	0.181
11864	ENSG00000187240.17	DYNC2H1	chr11	+	103135719	103135948	103135866	103135948	103135494	103135634	11864	4,14	0,0	28,11	8,0	296	149	0.000339878	0.00643454	1.0,1.0	0.638,1.0	0.181
12506	ENSG00000111331.14	OAS3	chr12	+	112965743	112966029	112965896	112966029	112964234	112964408	12506	4,10	0,0	25,15	7,0	302	149	0.000540201	0.00910008	1.0,1.0	0.638,1.0	0.181
2544	ENSG00000062524.16	LTK	chr15	-	41507094	41507657	41507094	41507290	41508068	41508221	2544	30,14	0,1	35,21	3,3	516	149	0.00265742	0.02638	1.0,0.802	0.771,0.669	0.181
5064	ENSG00000125459.17	MSTO1	chr1	+	155611920	155612100	155611982	155612100	155611688	155611827	5064	1,14	39,18	1,0	88,16	211	149	4.44735e-05	0.00151376	0.018,0.355	0.008,0.0	0.182
4537	ENSG00000140521.17	POLG	chr15	-	89327166	89328535	89327166	89327349	89328684	89328831	4537	86,70	0,0	201137	3,5	1335	149	0.000220869	0.004739	1.0,1.0	0.882,0.754	0.182
6819	ENSG00000117010.17	ZNF684	chr1	+	40544396	40545037	40544415	40545037	40541614	40541710	6819	33,18	0,1	35,20	8,5	168	149	3.07967e-05	0.00114134	1.0,0.941	0.795,0.78	0.183
5842	ENSG00000120093.12	HOXB3	chr17	-	48552026	48552632	48552026	48552360	48555530	48555618	5842	3,30	0,0	47,31	3,3	421	149	0.00119336	0.0154606	1.0,1.0	0.847,0.785	0.184
3109	ENSG00000168944.17	CEP120	chr5	-	123389923	123390365	123389923	123390005	123391109	123391337	3109	30,13	0,0	27,29	0,5	509	149	0.00171624	0.0197271	1.0,1.0	1.0,0.629	0.185
11151	ENSG00000107815.10	TWNK	chr10	+	100989643	100989884	100989705	100989884	100987555	100987613	11151	2,20	0,0	12,16	5,0	211	149	0.00322853	0.0301411	1.0,1.0	0.629,1.0	0.185
11990	ENSG00000196323.14	ZBTB44	chr11	-	130226676	130231715	130226676	130228356	130233307	130233382	11990	293193	0,0	551444	14,0	3508	149	0.000224998	0.0048107	1.0,1.0	0.626,1.0	0.187
7380	ENSG00000153827.14	TRIP12	chr2	-	229805729	229805883	229805729	229805802	229807704	229807864	7380	43,16	3,0	69,48	20,6	230	149	0.0016765	0.019483	0.903,1.0	0.691,0.838	0.187
12818	ENSG00000204271.13	SPIN3	chrX	-	56978579	56978751	56978579	56978660	56984265	56984478	12818	1,7	12,9	0,0	28,28	240	149	6.44666e-05	0.00197107	0.049,0.326	0.0,0.0	0.188
12817	ENSG00000204271.13	SPIN3	chrX	-	56978579	56978747	56978579	56978660	56984265	56984478	12817	1,7	12,9	0,0	28,28	236	149	6.31654e-05	0.00194099	0.05,0.329	0.0,0.0	0.19
12861	ENSG00000235194.9	PPP1R3E	chr14	-	23299400	23299541	23299400	23299538	23300757	23300864	12861	9,19	0,0	20,12	6,2	152	149	7.29979e-05	0.00211555	1.0,1.0	0.766,0.855	0.19
11123	ENSG00000122033.15	MTIF3	chr13	-	27445087	27445156	27445087	27445137	27449851	27449918	11123	8,16	0,0	9,11	0,6	168	149	0.000865957	0.0123434	1.0,1.0	1.0,0.619	0.191
8981	ENSG00000166181.13	API5	chr11	+	43342427	43344529	43342432	43344529	43323429	43323636	8981	3,7	0,0	11,10	0,6	154	149	0.00129436	0.0162526	1.0,1.0	1.0,0.617	0.192
5108	ENSG00000142102.16	PGGHG	chr11	+	290677	292095	291975	292095	290389	290600	5108	351356	12,2	673509	38,27	1447	149	0.00208227	0.0225364	0.751,0.948	0.646,0.66	0.196
3219	ENSG00000171608.16	PIK3CD	chr1	+	9720433	9720661	9720610	9720661	9720111	9720242	3219	10,0	6,10	0,1	9,11	326	149	0.00236244	0.0244871	0.432,0.0	0.0,0.04	0.196
11691	ENSG00000100908.14	EMC9	chr14	-	24139544	24139789	24139544	24139614	24140888	24140965	11691	133130	11,23	161108	52,35	324	149	0.000359501	0.00670228	0.848,0.722	0.587,0.587	0.198
3462	ENSG00000172375.14	C2CD2L	chr11	+	119113610	119113712	119113636	119113712	119112699	119112874	3462	37,19	0,0	46,18	0,10	175	149	0.000510214	0.00873937	1.0,1.0	1.0,0.605	0.198
453	ENSG00000101181.18	MTG2	chr20	+	62200682	62203568	62203083	62203568	62199118	62199257	453	267290	0,0	408331	7,4	2550	149	1.13017e-05	0.000535737	1.0,1.0	0.773,0.829	0.199
2111	ENSG00000149927.18	DOC2A	chr16	-	30009960	30010235	30009960	30010231	30010898	30010989	2111	17,0	25,7	0,0	23,12	153	149	5.71293e-05	0.00179152	0.398,0.0	0.0,0.0	0.199
7418	ENSG00000136754.18	ABI1	chr10	-	26759061	26759238	26759061	26759235	26765217	26765318	7418	42,33	13,3	107,47	60,26	152	149	0.00242931	0.0250052	0.76,0.915	0.636,0.639	0.2
7598	ENSG00000100023.20	PPIL2	chr22	+	21695866	21698248	21696746	21698248	21695393	21695496	7598	188163	0,0	275241	11,8	1029	149	3.42981e-07	4.20532e-05	1.0,1.0	0.784,0.814	0.201
983	ENSG00000011243.19	AKAP8L	chr19	-	15401149	15403715	15401149	15401603	15404009	15404042	983	213223	0,0	246176	0,8	2261	149	0.000304123	0.0059706	1.0,1.0	1.0,0.592	0.204
11359	ENSG00000103197.18	TSC2	chr16	+	2060669	2062008	2061870	2062008	2058746	2058873	11359	49112	0,1	324219	11,8	1350	149	0.000245084	0.00506277	1.0,0.925	0.765,0.751	0.205
6374	ENSG00000250337.7	PURPL	chr5	+	27493569	27494335	27494234	27494335	27475534	27475695	6374	106,97	0,0	124105	6,5	814	149	6.97474e-06	0.000414083	1.0,1.0	0.791,0.794	0.208
3597	ENSG00000162910.19	MRPL55	chr1	-	228108234	228108321	228108234	228108318	228108436	228108474	3597	3,6	9,29	0,0	15,7	152	149	0.000110225	0.00273613	0.246,0.169	0.0,0.0	0.208
3479	ENSG00000061918.14	GUCY1B1	chr4	+	155802212	155802579	155802440	155802579	155799876	155800074	3479	12,15	0,0	25,19	7,0	377	149	0.000414184	0.0075379	1.0,1.0	0.585,1.0	0.208
8288	ENSG00000135049.16	AGTPBP1	chr9	-	85655142	85655320	85655142	85655200	85657434	85657643	8288	21,8	1,0	40,24	5,6	269	149	0.000847868	0.012257	0.921,1.0	0.816,0.689	0.208
5841	ENSG00000120093.12	HOXB3	chr17	-	48552026	48552487	48552026	48552360	48555530	48555618	5841	3,12	0,0	27,17	3,3	276	149	0.0007142	0.0109183	1.0,1.0	0.829,0.754	0.209
7134	ENSG00000188313.13	PLSCR1	chr3	-	146521543	146522053	146521543	146521705	146525604	146525647	7134	49,25	0,0	82,59	3,8	497	149	5.1112e-05	0.00166201	1.0,1.0	0.891,0.689	0.21
5164	ENSG00000133313.15	CNDP2	chr18	+	74499881	74500033	74499936	74500033	74497508	74497595	5164	21,9	0,0	13,12	7,0	204	149	0.000489781	0.00854995	1.0,1.0	0.576,1.0	0.212
11761	ENSG00000149716.13	LTO1	chr11	-	69654157	69654410	69654157	69654384	69656599	69656652	11761	18,23	1,0	5,24	2,4	175	149	0.00183337	0.0205766	0.939,1.0	0.68,0.836	0.212
2495	ENSG00000104164.12	BLOC1S6	chr15	+	45603099	45603187	45603103	45603187	45592134	45592276	2495	27,10	0,0	50,24	6,11	153	149	1.21707e-05	0.000564064	1.0,1.0	0.89,0.68	0.215
11692	ENSG00000100908.14	EMC9	chr14	-	24139544	24139816	24139544	24139614	24140888	24140965	11692	86,96	11,23	123,75	52,35	351	149	0.00117029	0.0152587	0.768,0.639	0.501,0.476	0.215
10112	ENSG00000114745.14	GORASP1	chr3	-	39100304	39100503	39100304	39100454	39100787	39101102	10112	30,25	0,0	47,24	5,8	198	149	9.62193e-06	0.000477811	1.0,1.0	0.876,0.693	0.216
566	ENSG00000184381.20	PLA2G6	chr22	-	38115526	38115849	38115526	38115681	38116074	38116211	566	15,21	10,11	20,12	36,17	317	149	0.00381908	0.0344958	0.414,0.473	0.207,0.249	0.216
3781	ENSG00000124356.17	STAMBP	chr2	+	73847386	73849487	73849362	73849487	73844812	73845262	3781	303232	0,0	467409	7,10	2125	149	1.28631e-06	0.000116755	1.0,1.0	0.824,0.741	0.218
4324	ENSG00000178694.10	NSUN3	chr3	+	94084106	94084450	94084354	94084450	94064436	94064546	4324	8,13	0,0	28,14	4,1	397	149	0.000694684	0.0107272	1.0,1.0	0.724,0.84	0.218
3697	ENSG00000102710.20	SUPT20H	chr13	-	37022010	37023044	37022010	37022317	37024034	37024193	3697	67,68	0,2	118,69	10,4	876	149	0.00104147	0.0139356	1.0,0.853	0.667,0.746	0.22
8920	ENSG00000164048.14	ZNF589	chr3	+	48267914	48270990	48267917	48270990	48260812	48260939	8920	46,38	18,6	99,68	61,61	152	149	0.00142684	0.0172093	0.715,0.861	0.614,0.522	0.22
46	ENSG00000235703.6	LINC00894	chrX	+	149945783	149947347	149945857	149947347	149944017	149944100	46	4,8	12,8	3,1	17,17	223	149	0.00562436	0.0456747	0.182,0.401	0.105,0.038	0.22
3598	ENSG00000162910.19	MRPL55	chr1	-	228108234	228108321	228108234	228108318	228109260	228109299	3598	12,7	24,54	0,0	20,38	152	149	1.29834e-06	0.000116755	0.329,0.113	0.0,0.0	0.221
12809	ENSG00000204271.13	SPIN3	chrX	-	56978291	56978421	56978291	56978417	56978579	56978660	12809	9,2	0,0	9,24	7,0	153	149	0.00192367	0.0212717	1.0,1.0	0.556,1.0	0.222
8341	ENSG00000115652.15	UXS1	chr2	-	106164735	106164799	106164735	106164784	106166055	106166083	8341	61,40	46,30	38,39	87,62	164	149	5.13398e-05	0.00166201	0.546,0.548	0.284,0.364	0.223
5418	ENSG00000155363.18	MOV10	chr1	+	112688327	112689138	112688934	112689138	112686965	112687106	5418	33,13	0,0	69,31	0,5	756	149	0.00229356	0.0241011	1.0,1.0	1.0,0.55	0.225
13043	ENSG00000100605.17	ITPK1	chr14	-	92936913	92941904	92936913	92938526	92946330	92946493	13043	103,73	0,0	210131	2,2	3527	149	0.00414449	0.0364656	1.0,1.0	0.816,0.735	0.225
1128	ENSG00000079313.15	REXO1	chr19	-	1819933	1820180	1819933	1820057	1820263	1820395	1128	17,13	35,15	2,6	36,63	272	149	5.97887e-07	6.64741e-05	0.21,0.322	0.03,0.05	0.226
2829	ENSG00000135597.19	REPS1	chr6	-	138917554	138917627	138917554	138917624	138920214	138920316	2829	14,19	0,0	16,16	8,2	152	149	2.32878e-05	0.000901297	1.0,1.0	0.662,0.887	0.226
8523	ENSG00000102081.15	FMR1	chrX	+	147944904	147945051	147944943	147945051	147940575	147940662	8523	7,9	0,1	12,11	6,2	188	149	0.00118981	0.0154473	1.0,0.877	0.613,0.813	0.226
8942	ENSG00000066651.20	TRMT11	chr6	+	125993756	125993822	125993792	125993822	125986552	125986773	8942	7,4	0,0	12,9	0,6	185	149	0.00140943	0.0171302	1.0,1.0	1.0,0.547	0.226
10869	ENSG00000176978.14	DPP7	chr9	-	137114242	137114382	137114242	137114378	137114462	137114576	10869	17,13	0,0	12,12	3,4	153	149	0.000113385	0.00278089	1.0,1.0	0.796,0.745	0.23
12906	ENSG00000155980.13	KIF5A	chr12	+	57582601	57583215	57583100	57583215	57581869	57581952	12906	9,12	0,0	71,32	14,0	648	149	0.000279169	0.00561552	1.0,1.0	0.538,1.0	0.231
12508	ENSG00000184154.15	LRTOMT	chr11	+	72095378	72096895	72096722	72096895	72094947	72095096	12508	150162	0,0	176,78	0,7	1493	149	0.000586694	0.00961832	1.0,1.0	1.0,0.527	0.236
4034	ENSG00000185513.17	L3MBTL1	chr20	+	43536081	43536294	43536096	43536294	43535836	43535936	4034	3,2	26,3	0,0	37,21	164	149	0.00622944	0.0494714	0.095,0.377	0.0,0.0	0.236
1058	ENSG00000142303.14	ADAMTS10	chr19	-	8597233	8597322	8597233	8597317	8600927	8601145	1058	2,1	0,0	18,7	2,4	154	149	0.000453198	0.00805613	1.0,1.0	0.897,0.629	0.237
104	ENSG00000230590.11	FTX	chrX	-	74274341	74274410	74274341	74274371	74280393	74280494	104	9,8	0,0	9,7	1,3	188	149	0.00596734	0.0478875	1.0,1.0	0.877,0.649	0.237
10735	ENSG00000148356.15	LRSAM1	chr9	+	127460900	127461257	127461172	127461257	127459002	127459071	10735	192109	4,7	157108	20,28	421	149	8.9087e-06	0.000469156	0.944,0.846	0.735,0.577	0.239
10734	ENSG00000148356.15	LRSAM1	chr9	+	127460876	127461257	127461172	127461257	127459002	127459071	10734	233132	4,7	178118	20,28	445	149	2.5208e-06	0.000190033	0.951,0.863	0.749,0.585	0.24
12647	ENSG00000170919.16	TPT1-AS1	chr13	+	45369958	45370182	45370079	45370182	45344328	45344446	12647	29,9	0,0	46,22	10,3	270	149	9.76223e-06	0.000477811	1.0,1.0	0.717,0.802	0.24
11863	ENSG00000187240.17	DYNC2H1	chr11	+	103135701	103135948	103135866	103135948	103135494	103135634	11863	2,4	0,0	18,3	8,0	314	149	0.000238676	0.00496862	1.0,1.0	0.516,1.0	0.242
7131	ENSG00000197841.15	ZNF181	chr19	+	34739522	34739621	34739525	34739621	34739147	34739268	7131	15,3	0,1	4,24	6,4	152	149	0.00114998	0.0151155	1.0,0.746	0.395,0.855	0.248
5910	ENSG00000018510.18	AGPS	chr2	+	177440964	177442486	177442406	177442486	177436979	177437054	5910	62,26	0,0	152,87	2,5	1591	149	9.62112e-05	0.00247198	1.0,1.0	0.877,0.62	0.252
4579	ENSG00000123737.13	EXOSC9	chr4	+	121813754	121814047	121813865	121814047	121811582	121811671	4579	23,8	0,0	12,6	7,0	260	149	0.00042013	0.00757845	1.0,1.0	0.496,1.0	0.252
10733	ENSG00000148356.15	LRSAM1	chr9	+	127460876	127461257	127460900	127461257	127459002	127459071	10733	41,23	0,0	31,15	10,4	173	149	1.35291e-07	2.17712e-05	1.0,1.0	0.728,0.764	0.254
4470	ENSG00000213672.8	NCKIPSD	chr3	-	48682044	48682156	48682044	48682135	48682347	48682552	4470	20,12	5,2	48,27	32,20	170	149	0.00329223	0.0305493	0.778,0.84	0.568,0.542	0.254
6017	ENSG00000169598.17	DFFB	chr1	+	3865642	3866000	3865811	3866000	3858717	3858844	6017	1,5	6,3	0,0	27,17	318	149	0.000529307	0.00896597	0.072,0.438	0.0,0.0	0.255
1511	ENSG00000004897.12	CDC27	chr17	-	47156912	47157124	47156912	47156983	47157229	47157384	1511	20,11	0,0	43,12	5,3	290	149	9.13085e-05	0.00239636	1.0,1.0	0.815,0.673	0.256
9793	ENSG00000197150.13	ABCB8	chr7	+	151034272	151034599	151034504	151034599	151028449	151028610	9793	45,2	0,0	35,38	6,4	381	149	1.87093e-05	0.000789018	1.0,1.0	0.695,0.788	0.258
8340	ENSG00000152076.19	CCDC74B	chr2	-	130142132	130142381	130142132	130142353	130143268	130143313	8340	57,42	0,0	23,45	16,3	177	149	1.59253e-06	0.00013716	1.0,1.0	0.548,0.927	0.262
5404	ENSG00000186908.15	ZDHHC17	chr12	+	76815856	76816019	76815897	76816019	76815145	76815210	5404	1,2	0,0	12,13	3,4	190	149	0.000195085	0.00433798	1.0,1.0	0.758,0.718	0.262
5097	ENSG00000125967.17	NECAB3	chr20	-	33659884	33660034	33659884	33659998	33660258	33660395	5097	7,9	0,0	9,9	1,5	185	149	9.44822e-05	0.00244813	1.0,1.0	0.879,0.592	0.264
1465	ENSG00000108387.16	SEPTIN4	chr17	-	58520742	58521160	58520742	58520842	58521966	58522101	1465	19,12	0,0	14,23	5,0	467	149	0.00169975	0.0196205	1.0,1.0	0.472,1.0	0.264
2267	ENSG00000008710.20	PKD1	chr16	-	2097727	2097780	2097727	2097777	2097867	2097984	2267	14,11	2,3	32,27	24,21	152	149	0.00215999	0.0230915	0.873,0.782	0.567,0.558	0.265
9102	ENSG00000105173.14	CCNE1	chr19	+	29812968	29813037	29812977	29813037	29812688	29812776	9102	8,8	0,0	14,5	15,0	158	149	0.000210203	0.00457435	1.0,1.0	0.468,1.0	0.266
11065	ENSG00000105677.12	TMEM147	chr19	+	35546671	35547240	35547118	35547240	35545887	35545957	11065	64,54	5,4	45,61	9,19	596	149	0.00146963	0.0176905	0.762,0.771	0.556,0.445	0.266
7660	ENSG00000003147.19	ICA1	chr7	-	8232589	8232755	8232589	8232733	8235909	8236005	7660	6,6	0,0	5,11	5,0	171	149	0.00406959	0.036066	1.0,1.0	0.466,1.0	0.267
8820	ENSG00000214021.16	TTLL3	chr3	+	9828678	9829395	9828959	9829395	9828499	9828575	8820	12,3	0,0	15,2	6,0	430	149	0.000404421	0.00740429	1.0,1.0	0.464,1.0	0.268
4972	ENSG00000143258.16	USP21	chr1	+	161163877	161164612	161164533	161164612	161162918	161163074	4972	69,39	0,0	111,42	0,9	805	149	0.000726874	0.0110294	1.0,1.0	1.0,0.463	0.268
12180	ENSG00000139636.16	LMBR1L	chr12	-	49100387	49101323	49100387	49100454	49101471	49101549	12180	47,38	7,4	41,32	17,12	1018	149	0.00338688	0.0312852	0.496,0.582	0.261,0.281	0.268
12060	ENSG00000135297.17	MTO1	chr6	+	73466208	73466606	73466488	73466606	73461748	73462071	12060	29,20	0,0	64,56	13,4	429	149	9.36885e-06	0.000473475	1.0,1.0	0.631,0.829	0.27
1464	ENSG00000108387.16	SEPTIN4	chr17	-	58520742	58521160	58520742	58520842	58521544	58521646	1464	19,12	0,0	13,20	5,0	467	149	0.00162961	0.0191268	1.0,1.0	0.453,1.0	0.273
4694	ENSG00000203705.11	TATDN3	chr1	+	212812226	212812328	212812247	212812328	212807735	212807848	4694	7,11	13,18	1,3	49,23	170	149	2.58703e-06	0.000190598	0.321,0.349	0.018,0.103	0.274
10821	ENSG00000165699.15	TSC1	chr9	-	132925586	132927304	132925586	132925739	132928766	132928952	10821	16,24	0,0	64,29	2,1	1714	149	0.00552534	0.04505	1.0,1.0	0.736,0.716	0.274
6156	ENSG00000108509.21	CAMTA2	chr17	-	4981677	4981831	4981677	4981742	4982756	4982892	6156	23,27	0,0	38,17	0,13	238	149	0.000627278	0.0100677	1.0,1.0	1.0,0.45	0.275
6018	ENSG00000169598.17	DFFB	chr1	+	3865761	3866000	3865811	3866000	3858717	3858844	6018	0,5	6,3	0,0	27,17	199	149	0.00615625	0.0490814	0.0,0.555	0.0,0.0	0.278
8751	ENSG00000243943.10	ZNF512	chr2	+	27598066	27598254	27598069	27598254	27582968	27583142	8751	24,14	0,0	41,41	21,11	152	149	7.67406e-08	1.42203e-05	1.0,1.0	0.657,0.785	0.279
3311	ENSG00000145715.15	RASA1	chr5	+	87389302	87389527	87389392	87389527	87386825	87386903	3311	1,4	5,3	0,0	32,9	239	149	0.000943299	0.0131097	0.111,0.454	0.0,0.0	0.283
4358	ENSG00000144218.21	AFF3	chr2	-	99554310	99554534	99554310	99554486	99554682	99554732	4358	1,8	0,0	7,5	0,5	197	149	0.00297806	0.0284494	1.0,1.0	1.0,0.431	0.284
4138	ENSG00000163755.9	HPS3	chr3	+	149167033	149167240	149167064	149167240	149162689	149162878	4138	6,4	0,0	10,5	5,1	180	149	5.79641e-05	0.00180842	1.0,1.0	0.623,0.805	0.286
4141	ENSG00000126456.16	IRF3	chr19	-	49660712	49660844	49660712	49660828	49662424	49662617	4141	4,9	0,0	12,6	3,3	165	149	7.60889e-05	0.00217422	1.0,1.0	0.783,0.644	0.286
5688	ENSG00000187607.16	ZNF286A	chr17	+	15700047	15700366	15700134	15700366	15699576	15699777	5688	23,22	0,0	55,51	18,10	236	149	2.0937e-07	2.90977e-05	1.0,1.0	0.659,0.763	0.289
10877	ENSG00000204852.17	TCTN1	chr12	+	110644879	110645129	110644972	110645129	110641541	110641627	10877	20,3	10,3	1,12	24,15	242	149	0.00312201	0.0294162	0.552,0.381	0.025,0.33	0.289
2648	ENSG00000062598.18	ELMO2	chr20	-	46368890	46370525	46368890	46368968	46371351	46371459	2648	13,12	0,0	33,36	4,0	1706	149	0.00296091	0.0283792	1.0,1.0	0.419,1.0	0.29
13107	ENSG00000189171.15	S100A13	chr1	-	153626319	153627598	153626319	153626533	153630449	153630656	13107	11,14	0,0	23,7	4,0	1214	149	0.002109	0.0226653	1.0,1.0	0.414,1.0	0.293
9918	ENSG00000158856.18	DMTN	chr8	+	22069015	22069518	22069418	22069518	22067526	22067682	9918	19,14	0,0	13,22	5,0	552	149	0.00159621	0.0188501	1.0,1.0	0.412,1.0	0.294
10220	ENSG00000253710.5	ALG11	chr13	+	52024005	52024937	52024585	52024937	52018912	52019143	10220	38,3	1,0	29,57	10,1	729	149	0.0025796	0.0260255	0.886,1.0	0.372,0.921	0.296
2006	ENSG00000103037.12	SETD6	chr16	+	58518050	58518231	58518180	58518231	58516807	58516928	2006	42,22	0,0	39,15	10,3	279	149	2.68117e-07	3.41569e-05	1.0,1.0	0.676,0.728	0.298
11084	ENSG00000140332.17	TLE3	chr15	-	70066013	70066218	70066013	70066215	70074532	70074607	11084	10,17	0,0	21,5	1,6	152	149	0.000322917	0.00617074	1.0,1.0	0.954,0.45	0.298
12876	ENSG00000092098.17	RNF31	chr14	+	24149346	24149583	24149476	24149583	24148800	24148876	12876	17,17	0,0	19,17	15,0	279	149	0.000430725	0.00774671	1.0,1.0	0.404,1.0	0.298
3986	ENSG00000114867.22	EIF4G1	chr3	+	184317746	184317816	184317749	184317816	184317320	184317497	3986	19,26	0,0	11,16	16,0	152	149	0.00049825	0.00858253	1.0,1.0	0.403,1.0	0.298
6993	ENSG00000110888.17	CAPRIN2	chr12	-	30714958	30715144	30714958	30715081	30716507	30716676	6993	3,7	0,0	16,9	3,4	212	149	5.84031e-05	0.00181287	1.0,1.0	0.789,0.613	0.299
1265	ENSG00000101680.15	LAMA1	chr18	-	7042144	7043405	7042144	7042250	7044721	7044839	1265	12,3	0,0	36,39	1,3	1304	149	0.00140259	0.0171302	1.0,1.0	0.804,0.598	0.299
9472	ENSG00000127980.16	PEX1	chr7	-	92501506	92502079	92501506	92501673	92503040	92503195	9472	43,21	0,2	31,36	19,2	555	149	0.00397242	0.0355137	1.0,0.738	0.305,0.829	0.302
2999	ENSG00000135473.15	PAN2	chr12	-	56323806	56324493	56323806	56323913	56324580	56324709	2999	46,74	0,0	156,85	15,7	729	149	2.2168e-07	2.9469e-05	1.0,1.0	0.68,0.713	0.303
6992	ENSG00000110888.17	CAPRIN2	chr12	-	30714958	30715141	30714958	30715081	30716507	30716676	6992	15,5	0,0	22,7	3,4	209	149	7.74179e-05	0.00218549	1.0,1.0	0.839,0.555	0.303
8941	ENSG00000111912.20	NCOA7	chr6	+	125888938	125889981	125888971	125889981	125885158	125885343	8941	2,1	0,0	11,8	14,0	182	149	0.000652872	0.0102937	1.0,1.0	0.391,1.0	0.304
4359	ENSG00000238105.7	GOLGA2P5	chr12	-	100157164	100157445	100157164	100157256	100157527	100157739	4359	13,1	0,0	15,21	4,3	338	149	4.0469e-05	0.00140993	1.0,1.0	0.623,0.755	0.311
4476	ENSG00000004534.15	RBM6	chr3	+	50061461	50062108	50061961	50062108	50060955	50060998	4476	8,1	0,0	18,8	7,0	649	149	0.000563131	0.00930689	1.0,1.0	0.371,1.0	0.315
8740	ENSG00000135164.19	DMTF1	chr7	+	87182016	87182337	87182055	87182337	87181308	87181341	8740	28,14	9,12	20,27	46,49	188	149	0.000736138	0.0110602	0.711,0.48	0.256,0.304	0.315
440	ENSG00000258366.10	RTEL1	chr20	+	63694318	63694488	63694375	63694488	63693142	63693283	440	3,1	0,0	1,4	0,5	206	149	0.00207267	0.0225364	1.0,1.0	1.0,0.367	0.317
9367	ENSG00000143353.12	LYPLAL1	chr1	+	219193081	219193251	219193129	219193251	219179399	219179426	9367	23,7	0,0	20,14	7,5	197	149	2.01417e-06	0.000163569	1.0,1.0	0.684,0.679	0.319
3699	ENSG00000197782.15	ZNF780A	chr19	-	40081818	40081917	40081818	40081914	40083110	40083237	3699	8,6	8,15	2,1	19,21	152	149	0.000281076	0.00561693	0.495,0.282	0.094,0.045	0.319
5577	ENSG00000100031.19	GGT1	chr22	+	24610413	24610531	24610454	24610531	24610249	24610336	5577	5,9	0,0	9,6	1,5	190	149	7.86113e-05	0.00218549	1.0,1.0	0.876,0.485	0.32
2901	ENSG00000075711.21	DLG1	chr3	-	197076585	197076685	197076585	197076682	197081050	197081117	2901	6,11	2,1	17,17	23,11	152	149	0.00175594	0.0200328	0.746,0.915	0.42,0.602	0.32
1882	ENSG00000154102.11	C16orf74	chr16	-	85710163	85710307	85710163	85710285	85735189	85735235	1882	16,8	4,2	15,12	23,9	171	149	0.00203886	0.0222637	0.777,0.777	0.362,0.537	0.328
6331	ENSG00000136068.16	FLNB	chr3	+	58130740	58132931	58132807	58132931	58126601	58126762	6331	31,25	0,0	73,77	3,2	2216	149	0.000136321	0.00319389	1.0,1.0	0.621,0.721	0.329
531	ENSG00000131051.24	RBM39	chr20	-	35734185	35735081	35734185	35734257	35738967	35739017	531	37,24	11,3	12,30	16,32	973	149	0.000110001	0.00273613	0.34,0.551	0.103,0.126	0.331
7910	ENSG00000115282.21	TTC31	chr2	+	74490655	74491184	74491127	74491184	74490243	74490473	7910	13,5	0,0	26,15	1,4	621	149	0.000130971	0.00310421	1.0,1.0	0.862,0.474	0.332
12599	ENSG00000157693.15	TMEM268	chr9	+	114626895	114627006	114626898	114627006	114624349	114624459	12599	11,2	13,4	3,1	35,24	152	149	2.32671e-05	0.000901297	0.453,0.329	0.078,0.039	0.333
8465	ENSG00000144591.20	GMPPA	chr2	+	219505457	219506072	219505979	219506072	219502381	219502441	8465	19,10	0,0	18,20	8,0	671	149	0.000719972	0.0109791	1.0,1.0	0.333,1.0	0.334
1944	ENSG00000196696.13	PDXDC2P-NPIPB14P	chr16	-	70038904	70039100	70038904	70038985	70042350	70042416	1944	14,4	0,0	7,10	8,0	264	149	0.00103535	0.0138842	1.0,1.0	0.331,1.0	0.335
9585	ENSG00000105879.12	CBLL1	chr7	+	107753410	107753511	107753413	107753511	107748879	107749047	9585	2,4	0,0	12,4	0,8	152	149	0.0021007	0.0226622	1.0,1.0	1.0,0.329	0.336
4659	ENSG00000115568.16	ZNF142	chr2	-	218651700	218652300	218651700	218651822	218656149	218656463	4659	12,17	0,0	8,19	4,0	627	149	0.00418541	0.0367727	1.0,1.0	0.322,1.0	0.339
8850	ENSG00000245146.7	MALINC1	chr5	-	140106295	140106490	140106295	140106461	140108472	140108603	8850	3,3	0,0	10,5	3,3	178	149	6.57632e-05	0.0019908	1.0,1.0	0.736,0.582	0.341
13153	ENSG00000091039.17	OSBPL8	chr12	-	76450850	76450988	76450850	76450979	76487509	76487618	13153	6,17	1,0	36,44	41,17	158	149	4.05625e-06	0.000276094	0.85,1.0	0.453,0.709	0.344
133	ENSG00000269313.5	MAGIX	chrX	+	49166073	49166632	49166088	49166632	49165189	49165361	133	12,5	14,4	3,0	7,15	164	149	0.00126191	0.0160427	0.438,0.532	0.28,0.0	0.345
12475	ENSG00000110906.13	KCTD10	chr12	-	109457991	109458081	109457991	109458078	109460635	109460805	12475	9,15	20,10	10,5	68,54	152	149	0.000116139	0.00281822	0.306,0.595	0.126,0.083	0.346
9057	ENSG00000105982.17	RNF32	chr7	+	156658127	156658252	156658183	156658252	156657540	156657573	9057	1,10	0,0	27,10	4,8	205	149	3.80962e-05	0.00136233	1.0,1.0	0.831,0.476	0.347
7482	ENSG00000159899.15	NPR2	chr9	+	35808508	35808853	35808754	35808853	35807329	35807398	7482	6,14	1,0	0,2	6,0	395	149	0.00101529	0.0137357	0.694,1.0	0.0,1.0	0.347
3122	ENSG00000255717.7	SNHG1	chr11	-	62855423	62855745	62855423	62855466	62855864	62855885	3122	24,13	0,0	21,30	17,0	428	149	0.000729462	0.0110412	1.0,1.0	0.301,1.0	0.35
2234	ENSG00000122390.19	NAA60	chr16	+	3484690	3485083	3484761	3485083	3482501	3482598	2234	6,9	0,0	6,3	0,5	220	149	0.00408211	0.0361246	1.0,1.0	1.0,0.289	0.356
12680	ENSG00000243406.6	MRPS31P5	chr13	-	52169986	52170099	52169986	52170056	52171157	52171248	12680	7,17	0,0	5,7	5,1	192	149	3.17998e-05	0.00116441	1.0,1.0	0.437,0.845	0.359
571	ENSG00000101247.18	NDUFAF5	chr20	+	13793159	13793227	13793179	13793227	13788588	13788652	571	2,11	4,5	0,3	15,8	169	149	0.00166627	0.0194451	0.306,0.66	0.0,0.248	0.359
9278	ENSG00000122678.17	POLM	chr7	-	44074130	44074233	44074130	44074220	44074397	44074530	9278	5,6	0,0	3,6	7,0	162	149	0.00252517	0.0255652	1.0,1.0	0.283,1.0	0.359
9584	ENSG00000105865.11	DUS4L	chr7	+	107576365	107576592	107576408	107576592	107575187	107575310	9584	9,12	0,0	12,18	6,7	192	149	2.30041e-06	0.000181429	1.0,1.0	0.608,0.666	0.363
6731	ENSG00000162999.13	DUSP19	chr2	+	183087039	183087192	183087157	183087192	183083507	183083554	6731	15,9	0,0	18,28	13,3	267	149	1.2176e-05	0.000564064	1.0,1.0	0.436,0.839	0.363
8988	ENSG00000091536.19	MYO15A	chr17	+	18172156	18172290	18172206	18172290	18171637	18171771	8988	3,2	0,0	10,3	0,6	199	149	0.00348336	0.0319351	1.0,1.0	1.0,0.272	0.364
2748	ENSG00000130429.15	ARPC1B	chr7	+	99377337	99377439	99377357	99377439	99374729	99374781	2748	24,7	9,1	8,11	7,20	169	149	0.00316749	0.0297988	0.702,0.861	0.502,0.327	0.367
10388	ENSG00000100124.15	ANKRD54	chr22	-	37838499	37838598	37838499	37838593	37840186	37840234	10388	5,13	0,2	14,28	31,6	154	149	0.00271389	0.026638	1.0,0.863	0.304,0.819	0.37
3461	ENSG00000172375.14	C2CD2L	chr11	+	119113610	119113712	119113636	119113712	119112481	119112609	3461	4,6	0,0	2,6	5,0	175	149	0.00624659	0.0495396	1.0,1.0	0.254,1.0	0.373
6375	ENSG00000250337.7	PURPL	chr5	+	27494118	27494335	27494234	27494335	27475534	27475695	6375	4,7	0,0	19,14	6,5	265	149	1.90275e-05	0.000791519	1.0,1.0	0.64,0.612	0.374
2005	ENSG00000103037.12	SETD6	chr16	+	58518019	58518231	58518180	58518231	58516807	58516928	2005	20,7	0,0	24,15	10,3	310	149	1.90759e-06	0.000159794	1.0,1.0	0.536,0.706	0.379
2120	ENSG00000101294.18	HM13	chr20	+	31548964	31549114	31549028	31549114	31547447	31547692	2120	3,19	0,0	3,5	0,11	213	149	0.00084255	0.012209	1.0,1.0	1.0,0.241	0.379
11395	ENSG00000166436.17	TRIM66	chr11	-	8621031	8621321	8621031	8621237	8621644	8621819	11395	3,11	0,0	3,5	6,0	233	149	0.00260495	0.0261468	1.0,1.0	0.242,1.0	0.379
7270	ENSG00000138386.17	NAB1	chr2	+	190649830	190649982	190649845	190649982	190649082	190649360	7270	5,7	2,0	23,11	31,9	164	149	0.000825694	0.0120858	0.694,1.0	0.403,0.526	0.382
1663	ENSG00000109118.14	PHF12	chr17	-	28923908	28927063	28923908	28924302	28950064	28950246	1663	14,2	0,0	26,18	0,3	2910	149	0.0052494	0.043496	1.0,1.0	1.0,0.235	0.383
1759	ENSG00000170037.14	CNTROB	chr17	+	7949081	7949157	7949084	7949157	7948486	7948685	1759	3,2	0,0	3,2	10,0	152	149	0.0014136	0.0171302	1.0,1.0	0.227,1.0	0.386
3721	ENSG00000186654.21	PRR5	chr22	+	44731678	44731821	44731734	44731821	44726576	44726634	3721	10,0	2,2	0,0	4,5	205	149	0.00236262	0.0244871	0.784,0.0	0.0,0.0	0.392
4757	ENSG00000115234.11	SNX17	chr2	+	27374084	27374433	27374345	27374433	27373246	27373311	4757	9,3	0,0	13,3	0,4	410	149	0.00539255	0.0442624	1.0,1.0	1.0,0.214	0.393
3238	ENSG00000113597.18	TRAPPC13	chr5	+	65660698	65664384	65664233	65664384	65658367	65658501	3238	89,62	0,0	119,93	4,2	3684	149	7.88616e-06	0.000432164	1.0,1.0	0.546,0.653	0.4
10647	ENSG00000165626.18	BEND7	chr10	-	13447265	13447319	13447265	13447316	13452538	13452658	10647	5,3	8,4	0,0	3,7	152	149	1.07111e-05	0.000511708	0.38,0.424	0.0,0.0	0.402
8793	ENSG00000123983.15	ACSL3	chr2	+	222921279	222922831	222922707	222922831	222919063	222919202	8793	36,31	0,0	87,56	5,4	1577	149	8.97649e-06	0.000469156	1.0,1.0	0.622,0.569	0.405
3564	ENSG00000164073.11	MFSD8	chr4	-	127921523	127921963	127921523	127921771	127930682	127930817	3564	14,25	4,0	18,24	20,10	341	149	0.00261523	0.0261468	0.605,1.0	0.282,0.512	0.405
4541	ENSG00000178038.17	ALS2CL	chr3	-	46674565	46675976	46674565	46674739	46676244	46676402	4541	3,4	0,0	6,8	3,0	1386	149	0.00405412	0.0360333	1.0,1.0	0.177,1.0	0.411
7647	ENSG00000243646.10	IL10RB	chr21	+	33308184	33310187	33308975	33310187	33288132	33288261	7647	2,3	0,0	8,4	6,0	940	149	0.000832194	0.0121453	1.0,1.0	0.174,1.0	0.413
4695	ENSG00000203705.11	TATDN3	chr1	+	212812226	212812328	212812250	212812328	212807735	212807848	4695	7,11	7,7	1,3	27,13	173	149	3.69611e-06	0.00025979	0.463,0.575	0.031,0.166	0.42
7760	ENSG00000153234.15	NR4A2	chr2	-	156326149	156326328	156326149	156326207	156326717	156326920	7760	7,3	0,0	1,2	0,6	270	149	0.00121326	0.0156191	1.0,1.0	1.0,0.155	0.422
2627	ENSG00000196547.15	MAN2A2	chr15	+	90911366	90911550	90911415	90911550	90911170	90911238	2627	8,26	0,0	18,18	16,6	198	149	4.1889e-08	9.01739e-06	1.0,1.0	0.458,0.693	0.424
1920	ENSG00000185359.14	HGS	chr17	+	81701214	81701422	81701243	81701422	81701044	81701131	1920	14,15	6,3	5,6	11,10	178	149	0.000275184	0.00557202	0.661,0.807	0.276,0.334	0.429
9242	ENSG00000176225.15	RTTN	chr18	-	70005197	70006484	70005197	70005267	70017406	70017674	9242	1,13	0,0	10,9	0,6	1366	149	0.00085288	0.0122995	1.0,1.0	1.0,0.141	0.429
13022	ENSG00000009830.13	POMT2	chr14	-	77278728	77278961	77278728	77278858	77279822	77279928	13022	7,1	0,0	5,17	4,4	252	149	7.62539e-06	0.000432164	1.0,1.0	0.425,0.715	0.43
1029	ENSG00000197256.11	KANK2	chr19	-	11178344	11178471	11178344	11178447	11178552	11178720	1029	3,4	3,4	1,0	21,13	173	149	6.2698e-06	0.000383398	0.463,0.463	0.039,0.0	0.444
12205	ENSG00000184271.17	POU6F1	chr12	-	51198549	51198775	51198549	51198686	51199746	51199868	12205	11,5	7,3	2,0	10,22	238	149	7.96961e-08	1.43336e-05	0.496,0.511	0.111,0.0	0.448
2939	ENSG00000158864.13	NDUFS2	chr1	+	161212587	161213182	161213089	161213182	161212350	161212480	2939	4,3	0,0	1,1	0,2	651	149	0.00232326	0.024285	1.0,1.0	1.0,0.103	0.449
3316	ENSG00000197603.16	CPLANE1	chr5	-	37206196	37206425	37206196	37206296	37213558	37213622	3316	6,1	0,0	5,11	5,2	278	149	6.16704e-06	0.000380923	1.0,1.0	0.349,0.747	0.452
6743	ENSG00000164329.14	TENT2	chr5	+	79642831	79642910	79642843	79642910	79641104	79641196	6743	6,8	4,0	7,11	20,14	161	149	0.00328954	0.0305493	0.581,1.0	0.245,0.421	0.458
11078	ENSG00000138326.21	RPS24	chr10	+	78037438	78040225	78040200	78040225	78037193	78037304	11078	75,42	0,0	43,26	0,20	2911	149	0.000266756	0.0054193	1.0,1.0	1.0,0.062	0.469
4787	ENSG00000102878.18	HSF4	chr16	+	67169630	67169941	67169635	67169941	67169278	67169348	4787	24,10	0,0	11,2	3,5	154	149	6.40556e-06	0.000387822	1.0,1.0	0.78,0.279	0.47
296	ENSG00000198089.16	SFI1	chr22	+	31604868	31606430	31606327	31606430	31602606	31602785	296	7,8	0,0	26,2	0,3	1608	149	0.00164727	0.019297	1.0,1.0	1.0,0.058	0.471
616	ENSG00000101298.15	SNPH	chr20	+	1297045	1297252	1297144	1297252	1296324	1296421	616	2,7	3,2	0,0	1,2	248	149	7.73829e-06	0.000432164	0.286,0.678	0.0,0.0	0.482
5741	ENSG00000041988.15	THAP3	chr1	+	6630287	6630353	6630290	6630353	6628498	6628691	5741	19,10	0,0	1,7	1,6	152	149	1.43654e-06	0.000125492	1.0,1.0	0.495,0.534	0.486
11233	ENSG00000175224.17	ATG13	chr11	+	46621041	46621157	46621059	46621157	46618324	46618375	11233	3,3	2,4	0,0	6,5	167	149	5.92166e-06	0.000370803	0.572,0.401	0.0,0.0	0.486
831	ENSG00000105204.14	DYRK1B	chr19	-	39826671	39826987	39826671	39826867	39827284	39827425	831	22,2	2,0	3,8	7,2	269	149	0.00181214	0.0204829	0.859,1.0	0.192,0.689	0.489
11477	ENSG00000227354.7	RBM26-AS1	chr13	+	79415110	79415364	79415261	79415364	79412681	79412907	11477	3,2	0,0	0,1	5,0	300	149	6.87954e-05	0.00203229	1.0,1.0	0.0,1.0	0.5
350	ENSG00000093010.15	COMT	chr22	+	19964109	19964299	19964167	19964299	19961198	19961289	350	3,2	0,0	0,2	8,0	207	149	0.000693404	0.0107272	1.0,1.0	0.0,1.0	0.5
7163	ENSG00000162434.13	JAK1	chr1	-	64866865	64867079	64866865	64867076	64869310	64869474	7163	2,7	0,0	15,0	0,17	152	149	0.00103017	0.013845	1.0,1.0	1.0,0.0	0.5
11077	ENSG00000205593.12	DENND6B	chr22	-	50316565	50316712	50316565	50316626	50317292	50317373	11077	9,2	0,0	4,0	0,5	235	149	0.00260893	0.0261468	1.0,1.0	1.0,0.0	0.5
9623	ENSG00000160161.9	CILP2	chr19	+	19540185	19540476	19540203	19540476	19539678	19539777	9623	3,0	0,1	0,0	15,9	167	149	0.0027736	0.0270936	1.0,0.0	0.0,0.0	0.5
6561	ENSG00000070814.22	TCOF1	chr5	+	150392704	150392790	150392707	150392790	150391543	150391657	6561	2,4	0,0	0,5	7,0	152	149	0.00344989	0.0317234	1.0,1.0	0.0,1.0	0.5
10547	ENSG00000187735.14	TCEA1	chr8	-	54002891	54003092	54002891	54002940	54010429	54010492	10547	6,5	0,0	10,0	0,4	301	149	0.00359951	0.0328522	1.0,1.0	1.0,0.0	0.5
10546	ENSG00000187735.14	TCEA1	chr8	-	54002891	54003086	54002891	54002940	54010429	54010492	10546	3,5	0,0	10,0	0,4	295	149	0.00374355	0.0338636	1.0,1.0	1.0,0.0	0.5
12939	ENSG00000214900.11	LINC01588	chr14	-	50010933	50011158	50010933	50011026	50039014	50039257	12939	3,2	0,0	0,3	3,0	281	149	0.00491811	0.041539	1.0,1.0	0.0,1.0	0.5
1535	ENSG00000181513.15	ACBD4	chr17	+	45135838	45135953	45135841	45135953	45135340	45135592	1535	6,0	0,6	0,0	9,6	152	149	0.00529728	0.0437877	1.0,0.0	0.0,0.0	0.5
8947	ENSG00000255330.9	RP3-403A15.5	chr6	-	127453846	127454101	127453846	127454087	127473079	127473391	8947	1,2	0,0	6,0	0,5	163	149	0.00627042	0.0495396	1.0,1.0	1.0,0.0	0.5
5504	ENSG00000047634.15	SCML1	chrX	+	17746014	17746098	17746017	17746098	17745455	17745539	5504	2,7	0,0	20,13	18,14	152	149	1.09349e-06	0.00010314	1.0,1.0	0.521,0.477	0.501
1073	ENSG00000125731.13	SH2D3A	chr19	-	6754830	6755315	6754830	6754932	6759593	6759670	1073	23,18	0,0	10,29	4,6	532	149	2.58406e-07	3.36203e-05	1.0,1.0	0.412,0.575	0.507
5556	ENSG00000130695.16	CEP85	chr1	+	26277132	26278807	26277135	26278807	26276534	26276760	5556	4,5	0,3	3,4	5,15	152	149	0.0021691	0.0231484	1.0,0.62	0.37,0.207	0.522
11086	ENSG00000140577.16	CRTC3	chr15	+	90641931	90645345	90641934	90645345	90641096	90641199	11086	4,2	0,0	5,5	4,8	152	149	1.17747e-06	0.000109094	1.0,1.0	0.551,0.38	0.534
6505	ENSG00000143093.15	STRIP1	chr1	+	110049111	110050409	110050342	110050409	110047771	110047869	6505	36,15	0,0	66,22	4,6	1380	149	4.92443e-07	5.79094e-05	1.0,1.0	0.64,0.284	0.538
3641	ENSG00000113712.19	CSNK1A1	chr5	-	149501014	149501275	149501014	149501222	149505446	149505595	3641	13,1	1,0	7,7	4,15	202	149	9.91068e-06	0.000480983	0.906,1.0	0.563,0.256	0.544
11262	ENSG00000108001.16	EBF3	chr10	-	129840244	129840442	129840244	129840334	129840843	129841032	11262	1,14	0,0	2,4	2,2	257	149	0.000117776	0.00284665	1.0,1.0	0.367,0.537	0.548
5576	ENSG00000100031.19	GGT1	chr22	+	24610249	24610531	24610357	24610531	24609961	24610033	5576	15,2	0,1	0,8	16,6	257	149	5.50873e-06	0.000354589	1.0,0.537	0.0,0.436	0.55
8564	ENSG00000173559.15	NABP1	chr2	+	191683289	191683804	191683728	191683804	191681945	191682017	8564	13,11	0,0	13,2	1,4	588	149	5.94254e-06	0.000370803	1.0,1.0	0.767,0.112	0.56
10984	ENSG00000102981.10	PARD6A	chr16	+	67661892	67662774	67661895	67662774	67661454	67661677	10984	2,5	7,0	1,0	9,11	152	149	0.000125909	0.00299584	0.219,1.0	0.098,0.0	0.56
7601	ENSG00000134744.14	TUT4	chr1	-	52436754	52436978	52436754	52436963	52438219	52438335	7601	5,2	1,0	2,11	18,7	164	149	8.61553e-05	0.0023107	0.82,1.0	0.092,0.588	0.57
199	ENSG00000079974.18	RABL2B	chr22	-	50769424	50769552	50769424	50769549	50775771	50775851	199	10,1	0,0	1,4	4,2	152	149	5.08968e-06	0.00033807	1.0,1.0	0.197,0.662	0.571
5161	ENSG00000186951.16	PPARA	chr22	+	46198341	46198591	46198344	46198591	46151887	46151970	5161	3,6	0,0	3,12	10,7	152	149	1.09634e-06	0.00010314	1.0,1.0	0.227,0.627	0.573
12983	ENSG00000150477.15	KIAA1328	chr18	+	36834202	36834355	36834319	36834355	36832673	36833388	12983	2,2	0,0	11,4	4,8	266	149	1.36864e-06	0.000121293	1.0,1.0	0.606,0.219	0.588
9445	ENSG00000183735.11	TBK1	chr12	+	64495698	64496406	64496366	64496406	64495482	64495604	9445	5,7	0,0	5,12	3,2	817	149	3.86464e-07	4.63378e-05	1.0,1.0	0.233,0.523	0.622
3915	ENSG00000142945.13	KIF2C	chr1	+	44756042	44756237	44756074	44756237	44753732	44753833	3915	2,2	0,0	5,4	4,10	181	149	9.56982e-07	9.43862e-05	1.0,1.0	0.507,0.248	0.623
7602	ENSG00000134744.14	TUT4	chr1	-	52436754	52436978	52436754	52436975	52438219	52438335	7602	5,2	0,0	2,10	11,7	152	149	5.94072e-07	6.64741e-05	1.0,1.0	0.151,0.583	0.633
10369	ENSG00000196150.14	ZNF250	chr8	-	144889932	144890074	144889932	144890059	144890307	144890403	10369	21,10	12,1	8,3	38,31	164	149	7.15581e-08	1.36743e-05	0.614,0.901	0.161,0.081	0.637
7262	ENSG00000068024.17	HDAC4	chr2	-	239126455	239126694	239126455	239126679	239134244	239134443	7262	9,13	6,3	0,1	6,9	164	149	6.78262e-08	1.33793e-05	0.577,0.797	0.0,0.092	0.641
4711	ENSG00000135913.11	USP37	chr2	-	218558497	218558717	218558497	218558677	218560819	218560883	4711	4,3	0,1	7,0	9,11	189	149	1.67513e-05	0.000736939	1.0,0.703	0.38,0.0	0.661
11459	ENSG00000006071.16	ABCC8	chr11	-	17428564	17430482	17428564	17428670	17430813	17430959	11459	6,8	0,0	20,4	1,4	1961	149	1.78351e-08	5.45309e-06	1.0,1.0	0.603,0.071	0.663
960	ENSG00000099330.9	OCEL1	chr19	+	17228430	17229215	17228802	17229215	17228255	17228309	960	18,21	0,2	19,2	11,7	521	149	4.06353e-06	0.000276094	1.0,0.75	0.331,0.076	0.671
3602	ENSG00000165794.10	SLC39A2	chr14	+	21000115	21000166	21000120	21000166	20999741	20999872	3602	2,4	0,0	5,0	3,3	154	149	3.50171e-06	0.000248988	1.0,1.0	0.617,0.0	0.692
4490	ENSG00000145020.16	AMT	chr3	-	49418970	49419405	49418970	49419151	49420210	49420342	4490	2,2	0,0	8,1	7,1	403	149	7.26915e-07	7.66394e-05	1.0,1.0	0.297,0.27	0.717
11098	ENSG00000148672.10	GLUD1	chr10	-	87060160	87060825	87060160	87060241	87062655	87062835	11098	10,15	0,0	17,9	12,5	733	149	9.52911e-09	3.27049e-06	1.0,1.0	0.224,0.268	0.754
1502	ENSG00000082397.18	EPB41L3	chr18	-	5489000	5489194	5489000	5489161	5630376	5630700	1502	7,5	0,0	18,3	28,36	182	149	4.0705e-10	2.48911e-07	1.0,1.0	0.345,0.064	0.795
8308	ENSG00000247828.8	TMEM161B-AS1	chr5	+	88285740	88285851	88285743	88285851	88282714	88282866	8308	10,2	0,0	4,0	7,2	152	149	3.20924e-08	7.54788e-06	1.0,1.0	0.359,0.0	0.821
6566	ENSG00000172183.16	ISG20	chr15	+	88650234	88652310	88652109	88652310	88639342	88639594	6566	4,13	0,0	5,8	2,6	2024	149	1.37402e-09	7.0018e-07	1.0,1.0	0.155,0.089	0.878
12812	ENSG00000204271.13	SPIN3	chrX	-	56978579	56978747	56978579	56978660	56979297	56979422	12812	1,7	0,0	0,0	4,4	236	149	3.75378e-12	7.65144e-09	1.0,1.0	0.0,0.0	1
3176	ENSG00000244005.13	NFS1	chr20	-	35692248	35692370	35692248	35692296	35696376	35696460	3176	2,5	0,0	0,0	1,2	223	149	6.31939e-10	3.51301e-07	1.0,1.0	0.0,0.0	1

## Sheet: RI.JCEC 10%
ID	GeneID	geneSymbol	chr	strand	riExonStart_0base	riExonEnd	upstreamES	upstreamEE	downstreamES	downstreamEE	ID	IJC_SAMPLE_1	SJC_SAMPLE_1	IJC_SAMPLE_2	SJC_SAMPLE_2	IncFormLen	SkipFormLen	PValue	FDR	IncLevel1	IncLevel2	IncLevelDifference
27	ENSG00000198753.12	PLXNB3	chrX	+	153777527	153778095	153777527	153777688	153777947	153778095	27	0,0	3,7	2,2	0,0	408	149	2.89621e-10	9.84519e-08	0.0,0.0	1.0,1.0	-1
5889	ENSG00000204256.14	BRD2	chr6	+	32976030	32976464	32976030	32976169	32976249	32976464	5889	8,6	61,33	9,4	0,0	229	149	6.25056e-14	1.59358e-10	0.079,0.106	1.0,1.0	-0.907
8133	ENSG00000135407.10	AVIL	chr12	-	57807330	57807727	57807330	57807489	57807589	57807727	8133	2,0	4,3	4,3	0,0	249	149	7.80884e-11	3.98173e-08	0.23,0.0	1.0,1.0	-0.885
7221	ENSG00000187796.15	CARD9	chr9	-	136367215	136367976	136367215	136367257	136367636	136367976	7221	5,1	4,4	14,13	0,0	528	149	1.89058e-11	1.37715e-08	0.261,0.066	1.0,1.0	-0.837
4647	ENSG00000079337.16	RAPGEF3	chr12	-	47748453	47748931	47748453	47748542	47748818	47748931	4647	0,0	1,3	4,4	0,1	425	149	2.43567e-08	3.54842e-06	0.0,0.0	1.0,0.584	-0.792
42	ENSG00000203930.12	LINC00632	chrX	+	140772077	140775905	140772077	140774307	140774402	140775905	42	0,6	1,5	5,3	0,0	244	149	1.81728e-06	0.000120342	0.0,0.423	1.0,1.0	-0.788
376	ENSG00000196756.13	SNHG17	chr20	-	38421005	38422241	38421005	38421098	38422095	38422241	376	2,9	2,2	1,10	0,0	1146	149	8.72574e-07	6.35608e-05	0.115,0.369	1.0,1.0	-0.758
5840	ENSG00000137274.13	BPHL	chr6	+	3138040	3140509	3138040	3138179	3140385	3140509	5840	12,7	8,7	21,21	0,1	2355	149	1.89266e-06	0.000123727	0.087,0.06	1.0,0.571	-0.712
7521	ENSG00000179532.13	DNHD1	chr11	+	6570008	6572027	6570008	6571423	6571635	6572027	7521	3,12	7,5	5,2	0,0	361	149	2.12202e-07	2.2542e-05	0.15,0.498	1.0,1.0	-0.676
3558	ENSG00000198821.11	CD247	chr1	-	167434019	167435434	167434019	167434076	167435398	167435434	3558	0,1	3,1	11,4	2,0	1471	149	0.000580697	0.00862292	0.0,0.092	0.358,1.0	-0.633
974	ENSG00000108479.13	GALK1	chr17	-	75762703	75763439	75762703	75762885	75763319	75763439	974	2,8	1,3	3,16	0,0	583	149	1.76839e-05	0.000648708	0.338,0.405	1.0,1.0	-0.628
5719	ENSG00000167380.17	ZNF226	chr19	+	44165587	44165807	44165587	44165613	44165756	44165807	5719	2,5	1,7	9,2	0,0	292	149	1.87188e-08	2.89233e-06	0.505,0.267	1.0,1.0	-0.614
3801	ENSG00000104529.18	EEF1D	chr8	-	143581053	143581328	143581053	143581154	143581285	143581328	3801	3,6	53,1	4,6	0,0	280	149	1.40928e-07	1.66629e-05	0.029,0.761	1.0,1.0	-0.605
2772	ENSG00000185513.17	L3MBTL1	chr20	+	43515008	43516177	43515008	43515159	43515918	43516177	2772	5,1	2,1	16,10	0,1	908	149	0.000137962	0.00316878	0.291,0.141	1.0,0.621	-0.595
2881	ENSG00000175455.16	CCDC14	chr3	-	123955842	123956795	123955842	123956115	123956739	123956795	2881	0,3	5,2	20,13	6,0	773	149	0.000457545	0.00740195	0.0,0.224	0.391,1.0	-0.584
5347	ENSG00000132781.20	MUTYH	chr1	-	45332762	45333324	45332762	45332834	45333284	45333324	5347	8,1	5,7	8,11	0,3	599	149	0.00444124	0.0356068	0.285,0.034	1.0,0.477	-0.579
7552	ENSG00000006071.16	ABCC8	chr11	-	17396915	17397313	17396915	17397046	17397192	17397313	7552	0,0	7,5	17,1	0,3	295	149	2.77264e-05	0.000937358	0.0,0.0	1.0,0.144	-0.572
949	ENSG00000182902.14	SLC25A18	chr22	+	17579744	17581159	17579744	17579964	17581036	17581159	949	31,11	9,1	19,31	0,0	1221	149	3.45379e-08	4.63444e-06	0.296,0.573	1.0,1.0	-0.566
1644	ENSG00000007392.17	LUC7L	chr16	-	227241	228402	227241	227336	228332	228402	1644	44,14	10,9	106,70	0,5	1145	149	2.79695e-05	0.000938267	0.364,0.168	1.0,0.646	-0.557
5215	ENSG00000138398.17	PPIG	chr2	+	169630773	169631933	169630773	169630987	169631774	169631933	5215	1,1	9,4	14,8	0,9	936	149	0.000814249	0.0101761	0.017,0.038	1.0,0.124	-0.535
7559	ENSG00000006071.16	ABCC8	chr11	-	17460487	17461825	17460487	17460676	17461582	17461825	7559	0,0	7,6	18,4	0,8	1055	149	0.000869391	0.010682	0.0,0.0	1.0,0.066	-0.533
6553	ENSG00000146910.13	CNPY1	chr7	-	155502013	155503105	155502013	155502875	155503020	155503105	6553	15,27	13,13	59,19	4,0	294	149	2.4127e-07	2.41222e-05	0.369,0.513	0.882,1.0	-0.5
8334	ENSG00000120697.10	ALG5	chr13	-	36993603	36995596	36993603	36993672	36995426	36995596	8334	1,0	0,4	1,4	0,0	1903	149	7.96931e-07	5.97581e-05	1.0,0.0	1.0,1.0	-0.5
1764	ENSG00000166762.19	CATSPER2	chr15	-	43632198	43635416	43632198	43632363	43635359	43635416	1764	2,0	0,2	13,5	0,0	3145	149	7.1084e-06	0.000329506	1.0,0.0	1.0,1.0	-0.5
7119	ENSG00000088205.13	DDX18	chr2	+	117826268	117829466	117826268	117826382	117829288	117829466	7119	0,8	2,0	5,16	0,0	3055	149	7.12064e-05	0.00188125	0.0,1.0	1.0,1.0	-0.5
858	ENSG00000046604.14	DSG2	chr18	+	31522082	31522608	31522082	31522249	31522358	31522608	858	1,0	0,4	11,2	0,0	258	149	0.00017583	0.00379898	1.0,0.0	1.0,1.0	-0.5
3819	ENSG00000090861.17	AARS1	chr16	-	70253267	70253800	70253267	70253381	70253665	70253800	3819	0,3	6,0	27,17	0,0	433	149	0.000269651	0.00501807	0.0,1.0	1.0,1.0	-0.5
6851	ENSG00000149582.16	TMEM25	chr11	+	118531191	118531871	118531191	118531234	118531777	118531871	6851	27,0	0,4	26,23	0,0	692	149	0.00099811	0.0119915	1.0,0.0	1.0,1.0	-0.5
5190	ENSG00000154358.23	OBSCN	chr1	+	228373931	228374424	228373931	228374012	228374313	228374424	5190	8,0	0,4	4,2	0,0	450	149	0.00144001	0.0157566	1.0,0.0	1.0,1.0	-0.5
3201	ENSG00000160808.11	MYL3	chr3	-	46857871	46858272	46857871	46858101	46858230	46858272	3201	0,4	4,0	6,12	0,0	278	149	0.00299019	0.0268399	0.0,1.0	1.0,1.0	-0.5
8117	ENSG00000182199.11	SHMT2	chr12	+	57232210	57232575	57232210	57232292	57232424	57232575	8117	8,0	7,4	18,2	0,2	281	149	0.00505056	0.0391976	0.377,0.0	1.0,0.347	-0.485
5457	ENSG00000268350.8	FAM156A	chrX	-	52956272	52958518	52956272	52956346	52958404	52958518	5457	1,2	0,4	5,8	0,0	2207	149	6.51056e-06	0.000313726	1.0,0.033	1.0,1.0	-0.484
220	ENSG00000185133.14	INPP5J	chr22	+	31126612	31127532	31126612	31126721	31127356	31127532	220	27,2	13,4	34,35	5,2	784	149	0.000665827	0.00922769	0.283,0.087	0.564,0.769	-0.481
3498	ENSG00000125967.17	NECAB3	chr20	-	33659884	33660395	33659884	33660034	33660258	33660395	3498	1,5	7,0	12,11	0,0	373	149	0.00126007	0.0142463	0.054,1.0	1.0,1.0	-0.473
2292	ENSG00000141994.16	DUS3L	chr19	-	5786748	5787171	5786748	5786919	5787060	5787171	2292	3,0	8,12	11,15	9,3	290	149	2.58126e-05	0.000895363	0.162,0.0	0.386,0.72	-0.472
7256	ENSG00000243708.11	PLA2G4B	chr15	+	41841230	41841949	41841230	41841273	41841818	41841949	7256	2,1	0,3	2,8	0,0	694	149	0.00105469	0.0123629	1.0,0.067	1.0,1.0	-0.467
4000	ENSG00000134107.5	BHLHE40	chr3	+	4979961	4980408	4979961	4980031	4980300	4980408	4000	7,0	11,4	9,17	4,3	418	149	0.000571891	0.00855154	0.185,0.0	0.445,0.669	-0.465
66	ENSG00000126733.21	DACH2	chrX	+	86827765	86832602	86827765	86827812	86832105	86832602	66	18,7	0,3	67,62	0,0	4442	149	0.000733789	0.009635	1.0,0.073	1.0,1.0	-0.464
889	ENSG00000169718.18	DUS1L	chr17	-	82061208	82061721	82061208	82061353	82061556	82061721	889	31,9	21,14	35,26	14,0	352	149	0.00449079	0.0358871	0.385,0.214	0.514,1.0	-0.458
8319	ENSG00000161265.15	U2AF1L4	chr19	-	35744322	35744738	35744322	35744421	35744625	35744738	8319	11,11	23,9	15,21	9,0	353	149	0.00560478	0.0428467	0.168,0.34	0.413,1.0	-0.453
5404	ENSG00000106610.15	STAG3L4	chr7	+	67308576	67309139	67308576	67308652	67308934	67309139	5404	22,5	14,6	31,8	0,3	431	149	0.00360717	0.0307061	0.352,0.224	1.0,0.48	-0.452
7519	ENSG00000179532.13	DNHD1	chr11	+	6570008	6571423	6570008	6570100	6570617	6571423	7519	2,1	4,0	13,2	0,0	666	149	0.000319273	0.00570779	0.101,1.0	1.0,1.0	-0.45
7446	ENSG00000111012.10	CYP27B1	chr12	-	57765010	57765499	57765010	57765211	57765296	57765499	7446	1,0	7,3	8,7	3,9	234	149	5.09571e-05	0.00147658	0.083,0.0	0.629,0.331	-0.439
886	ENSG00000176155.19	CCDC57	chr17	-	82193755	82194139	82193755	82193830	82193981	82194139	886	6,31	5,14	43,15	7,0	300	149	0.00304997	0.027141	0.373,0.524	0.753,1.0	-0.428
394	ENSG00000061656.11	SPAG4	chr20	+	35617519	35617840	35617519	35617586	35617778	35617840	394	19,13	5,8	36,33	2,0	341	149	7.09264e-06	0.000329506	0.624,0.415	0.887,1.0	-0.424
7016	ENSG00000137101.13	CD72	chr9	-	35615942	35616689	35615942	35616278	35616599	35616689	7016	2,3	0,5	1,6	0,0	470	149	0.00166442	0.0173556	1.0,0.16	1.0,1.0	-0.42
286	ENSG00000160200.18	CBS	chr21	-	43053190	43053983	43053190	43053647	43053861	43053983	286	28,24	59,0	48,24	0,0	363	149	0.00063615	0.00908608	0.163,1.0	1.0,1.0	-0.418
2773	ENSG00000185513.17	L3MBTL1	chr20	+	43515008	43516177	43515008	43515159	43516092	43516177	2773	9,1	6,0	19,11	0,0	1082	149	0.000210206	0.00423278	0.171,1.0	1.0,1.0	-0.414
3054	ENSG00000088340.17	FER1L4	chr20	-	35560122	35560638	35560122	35560364	35560539	35560638	3054	9,2	20,0	14,10	0,0	324	149	0.000475998	0.00763244	0.171,1.0	1.0,1.0	-0.414
8068	ENSG00000065357.20	DGKA	chr12	+	55951622	55952431	55951622	55951783	55952340	55952431	8068	4,2	4,0	15,6	0,0	706	149	0.00151637	0.0162436	0.174,1.0	1.0,1.0	-0.413
7970	ENSG00000265590.10	CFAP298-TCP10L	chr21	-	32573283	32574676	32573283	32573368	32574575	32574676	7970	2,7	0,3	25,4	0,0	1356	149	0.0021287	0.0208335	1.0,0.204	1.0,1.0	-0.398
6653	ENSG00000147535.17	PLPP5	chr8	-	38267896	38268990	38267896	38267960	38268881	38268990	6653	88,58	2,22	162119	2,0	1070	149	0.000300379	0.00545066	0.86,0.269	0.919,1.0	-0.395
4712	ENSG00000126088.14	UROD	chr1	+	45013908	45014836	45013908	45014070	45014735	45014836	4712	110,62	7,15	115137	0,1	814	149	5.5756e-08	7.1075e-06	0.742,0.431	1.0,0.962	-0.394
7248	ENSG00000148399.13	DPH7	chr9	-	137575708	137576167	137575708	137575892	137576079	137576167	7248	2,4	0,6	13,11	0,0	336	149	0.00145612	0.0157973	1.0,0.228	1.0,1.0	-0.386
8433	ENSG00000147050.17	KDM6A	chrX	+	45082575	45082789	45082575	45082640	45082714	45082789	8433	0,1	2,3	4,25	10,6	223	149	0.000717212	0.00952361	0.0,0.182	0.211,0.736	-0.382
1812	ENSG00000267080.6	ASB16-AS1	chr17	-	44181622	44183093	44181622	44181741	44182929	44183093	1812	16,19	3,1	38,24	1,0	1337	149	0.000188089	0.00397953	0.373,0.679	0.809,1.0	-0.379
7112	ENSG00000140474.14	ULK3	chr15	-	74842279	74842676	74842279	74842420	74842534	74842676	7112	0,1	5,6	9,6	19,2	263	149	0.000259333	0.00491576	0.0,0.086	0.212,0.63	-0.378
5324	ENSG00000115282.21	TTC31	chr2	+	74490024	74490473	74490024	74490127	74490243	74490473	5324	5,8	15,10	45,33	23,8	265	149	0.00027075	0.0050202	0.158,0.31	0.524,0.699	-0.377
5447	ENSG00000163704.12	PRRT3	chr3	-	9945541	9948001	9945541	9945711	9946084	9948001	5447	28,8	0,7	23,22	0,0	522	149	0.00141501	0.0156172	1.0,0.246	1.0,1.0	-0.377
8197	ENSG00000166598.16	HSP90B1	chr12	+	103931520	103931748	103931520	103931623	103931710	103931748	8197	15,6	2,5	13,7	0,0	236	149	2.54025e-05	0.000887175	0.826,0.431	1.0,1.0	-0.372
5639	ENSG00000180900.20	SCRIB	chr8	-	143792484	143792867	143792484	143792635	143792707	143792867	5639	3,0	107645	4,4	5,4	221	149	2.66116e-08	3.66737e-06	0.019,0.0	0.35,0.403	-0.367
630	ENSG00000153902.14	LGI4	chr19	-	35126269	35127017	35126269	35126775	35126852	35127017	630	4,1	7,0	3,2	0,0	226	149	0.00107077	0.0124913	0.274,1.0	1.0,1.0	-0.363
1676	ENSG00000177082.13	WDR73	chr15	-	84645972	84646348	84645972	84646085	84646183	84646348	1676	11,5	6,1	26,9	0,0	247	149	3.45597e-06	0.00019737	0.525,0.751	1.0,1.0	-0.362
3763	ENSG00000142765.18	SYTL1	chr1	+	27349397	27349765	27349397	27349498	27349651	27349765	3763	0,0	4,4	2,4	16,1	302	149	0.00273736	0.0253317	0.0,0.0	0.058,0.664	-0.361
4621	ENSG00000213213.14	CCDC183	chr9	+	136806077	136806672	136806077	136806238	136806503	136806672	4621	11,8	1,3	28,26	0,0	414	149	0.000983259	0.0119372	0.798,0.49	1.0,1.0	-0.356
5895	ENSG00000151093.8	OXSM	chr3	+	25790989	25791997	25790989	25791315	25791769	25791997	5895	18,2	6,9	51,33	8,6	603	149	0.00247413	0.0234056	0.426,0.052	0.612,0.576	-0.355
2514	ENSG00000162910.19	MRPL55	chr1	-	228108436	228109021	228108436	228108474	228108954	228109021	2514	45,28	0,16	51,37	0,0	629	149	0.000646894	0.00916254	1.0,0.293	1.0,1.0	-0.354
6943	ENSG00000177685.17	CRACR2B	chr11	+	830620	831295	830620	830713	831223	831295	6943	71,45	8,6	117,65	0,0	659	149	1.12793e-08	1.98321e-06	0.667,0.629	1.0,1.0	-0.352
8321	ENSG00000161265.15	U2AF1L4	chr19	-	35744322	35745187	35744322	35744738	35745124	35745187	8321	19,5	12,0	36,27	0,0	535	149	0.000339585	0.0059097	0.306,1.0	1.0,1.0	-0.347
7973	ENSG00000246695.8	RASSF8-AS1	chr12	-	25952757	25955241	25952757	25953076	25955137	25955241	7973	63,55	4,11	184123	5,3	2210	149	0.00194517	0.0194861	0.515,0.252	0.713,0.734	-0.34
4183	ENSG00000053900.11	ANAPC4	chr4	+	25415465	25417739	25415465	25415540	25417615	25417739	4183	54,39	16,21	84,70	10,3	2224	149	0.00026612	0.00498021	0.184,0.111	0.36,0.61	-0.338
2814	ENSG00000126759.14	CFP	chrX	-	47628101	47629674	47628101	47628277	47629523	47629674	2814	36,40	8,0	51,31	0,0	1395	149	0.000627265	0.00905685	0.325,1.0	1.0,1.0	-0.338
8036	ENSG00000123349.15	PFDN5	chr12	+	53297849	53298150	53297849	53297924	53298018	53298150	8036	10,2	12,0	13,3	0,0	243	149	0.000393881	0.00667242	0.338,1.0	1.0,1.0	-0.331
2202	ENSG00000255717.7	SNHG1	chr11	-	62853800	62854551	62853800	62853849	62854518	62854551	2202	40,26	0,9	29,42	0,0	818	149	0.000686537	0.00943573	1.0,0.345	1.0,1.0	-0.328
4690	ENSG00000173531.15	MST1	chr3	-	49687148	49687668	49687148	49687478	49687555	49687668	4690	0,0	25,2	17,0	6,10	226	149	0.000852769	0.0105285	0.0,0.0	0.651,0.0	-0.326
4626	ENSG00000171877.21	FRMD5	chr15	-	43873274	43874462	43873274	43873939	43874118	43874462	4626	0,1	6,6	3,9	5,4	328	149	7.35792e-05	0.001924	0.0,0.07	0.214,0.505	-0.325
6419	ENSG00000182481.10	KPNA2	chr17	+	68043837	68044503	68043837	68044071	68044324	68044503	6419	6,2	4,0	4,6	0,0	402	149	0.00338356	0.0292916	0.357,1.0	1.0,1.0	-0.322
7373	ENSG00000172350.10	ABCG4	chr11	+	119158233	119158725	119158233	119158332	119158556	119158725	7373	0,0	2,5	5,4	5,3	373	149	2.99131e-05	0.000982432	0.0,0.0	0.285,0.348	-0.317
3350	ENSG00000158286.13	RNF207	chr1	+	6212681	6213183	6212681	6212733	6213065	6213183	3350	42,25	0,13	42,39	0,0	481	149	0.00057041	0.00855154	1.0,0.373	1.0,1.0	-0.314
4064	ENSG00000160055.20	TMEM234	chr1	-	32216199	32216947	32216199	32216517	32216888	32216947	4064	51,65	19,10	85,55	10,0	520	149	0.00610456	0.0457752	0.435,0.651	0.709,1.0	-0.311
2817	ENSG00000044090.12	CUL7	chr6	-	43046510	43047107	43046510	43046601	43046879	43047107	2817	14,29	26,19	74,42	15,15	427	149	0.000238051	0.00468657	0.158,0.348	0.633,0.494	-0.31
1030	ENSG00000006282.21	SPATA20	chr17	+	50549984	50550312	50549984	50550115	50550229	50550312	1030	30,11	5,4	43,38	0,0	263	149	2.08584e-06	0.000133549	0.773,0.609	1.0,1.0	-0.309
6445	ENSG00000147454.14	SLC25A37	chr8	+	23566107	23568378	23566107	23566813	23568321	23568378	6445	33,18	10,15	107126	10,14	1657	149	7.20544e-06	0.000330996	0.229,0.097	0.49,0.447	-0.305
2487	ENSG00000164073.11	MFSD8	chr4	-	127917824	127920836	127917824	127919338	127920556	127920836	2487	107122	8,5	221245	2,0	1367	149	2.88415e-06	0.000169038	0.593,0.727	0.923,1.0	-0.302
229	ENSG00000235954.7	TTC28-AS1	chr22	+	27997410	27998838	27997410	27997739	27998603	27998838	229	77,15	6,1	80100	0,1	1013	149	7.20092e-05	0.00189266	0.654,0.688	1.0,0.936	-0.297
6039	ENSG00000114786.16	ABHD14A-ACY1	chr3	+	51986604	51988603	51986604	51986661	51988523	51988603	6039	18,38	0,4	63,42	0,0	2011	149	0.00211469	0.0207361	1.0,0.413	1.0,1.0	-0.293
5557	ENSG00000174365.20	SNHG11	chr20	+	38450335	38450920	38450335	38450447	38450532	38450920	5557	2,1	7,17	10,10	19,6	234	149	0.000762188	0.00971599	0.154,0.036	0.251,0.515	-0.288
2985	ENSG00000108654.16	DDX5	chr17	-	64506754	64507562	64506754	64507314	64507477	64507562	2985	22,11	1,5	59,42	0,0	312	149	7.98616e-05	0.00201591	0.913,0.512	1.0,1.0	-0.287
1615	ENSG00000140983.14	RHOT2	chr16	+	668352	668699	668352	668411	668655	668699	1615	24,22	0,11	15,19	0,0	393	149	0.000482874	0.0076943	1.0,0.431	1.0,1.0	-0.284
3868	ENSG00000169567.13	HINT1	chr5	-	131159295	131162477	131159295	131159611	131162028	131162477	3868	278207	9,9	315186	3,1	2566	149	0.000632271	0.00905685	0.642,0.572	0.859,0.915	-0.28
3082	ENSG00000178149.17	DALRD3	chr3	-	49015972	49016340	49015972	49016060	49016157	49016340	3082	19,7	24,9	35,19	10,11	246	149	0.00351721	0.0302943	0.324,0.32	0.679,0.511	-0.273
1913	ENSG00000154134.15	ROBO3	chr11	+	124877160	124877309	124877160	124877184	124877266	124877309	1913	0,7	29,40	11,22	28,18	231	149	4.09019e-05	0.00124142	0.0,0.101	0.202,0.441	-0.271
4677	ENSG00000138459.9	SLC35A5	chr3	+	112580545	112581326	112580545	112580706	112581244	112581326	4677	59,28	0,7	167,91	0,0	687	149	0.000510816	0.00799027	1.0,0.465	1.0,1.0	-0.267
3418	ENSG00000143258.16	USP21	chr1	+	161163877	161164612	161163877	161163981	161164533	161164612	3418	80,48	8,6	112,49	0,2	701	149	4.67e-05	0.00136853	0.68,0.63	1.0,0.839	-0.264
7914	ENSG00000111665.12	CDCA3	chr12	-	6849322	6849858	6849322	6849413	6849564	6849858	7914	8,5	7,1	17,3	0,1	300	149	0.000591533	0.00871365	0.362,0.713	1.0,0.598	-0.261
2135	ENSG00000113108.20	APBB3	chr5	-	140561586	140562227	140561586	140561701	140562099	140562227	2135	109110	35,38	187206	19,25	547	149	1.28122e-06	8.94926e-05	0.459,0.441	0.728,0.692	-0.26
6017	ENSG00000167840.13	ZNF232	chr17	-	5108925	5109868	5108925	5109052	5109710	5109868	6017	41,20	8,0	26,27	0,0	807	149	0.000259091	0.00491576	0.486,1.0	1.0,1.0	-0.257
1988	ENSG00000140365.16	COMMD4	chr15	+	75338645	75339878	75338645	75338685	75339701	75339878	1988	65,59	6,3	64,67	0,2	1165	149	0.00340634	0.0294389	0.581,0.716	1.0,0.811	-0.257
1599	ENSG00000007516.14	BAIAP3	chr16	+	1344021	1344317	1344021	1344146	1344226	1344317	1599	2,2	12,10	19,16	27,15	229	149	0.00103721	0.0122142	0.098,0.115	0.314,0.41	-0.255
1392	ENSG00000168701.19	TMEM208	chr16	+	67228494	67228881	67228494	67228657	67228796	67228881	1392	0,2	21,7	7,13	31,6	288	149	0.000480991	0.00768832	0.0,0.129	0.105,0.529	-0.253
4636	ENSG00000198198.17	SZT2	chr1	+	43447848	43448484	43447848	43447971	43448078	43448484	4636	0,0	9,25	7,0	4,17	256	149	0.00307781	0.0272935	0.0,0.0	0.505,0.0	-0.253
7038	ENSG00000197912.16	SPG7	chr16	+	89554485	89556085	89554485	89554563	89555958	89556085	7038	82,58	8,0	69,36	0,0	1544	149	0.00027809	0.00513762	0.497,1.0	1.0,1.0	-0.252
5366	ENSG00000102226.10	USP11	chrX	+	47247071	47247699	47247071	47247221	47247610	47247699	5366	39,29	3,4	46,68	0,1	538	149	0.000137546	0.00316878	0.783,0.668	1.0,0.95	-0.249
6896	ENSG00000182325.11	FBXL6	chr8	-	144356989	144357502	144356989	144357121	144357456	144357502	6896	41,35	18,16	51,70	8,12	484	149	0.00180164	0.0184469	0.412,0.402	0.662,0.642	-0.245
5803	ENSG00000127837.10	AAMP	chr2	-	218265578	218266587	218265578	218265682	218266442	218266587	5803	71,23	8,2	47,34	0,2	909	149	0.00528496	0.0408923	0.593,0.653	1.0,0.736	-0.245
8337	ENSG00000242802.9	AP5Z1	chr7	+	4789831	4790591	4789831	4789929	4790458	4790591	8337	30,51	10,20	96,76	13,10	678	149	0.00123426	0.0140795	0.397,0.359	0.619,0.625	-0.244
3228	ENSG00000181409.14	AATK	chr17	-	81120200	81120984	81120200	81120399	81120827	81120984	3228	20,25	0,6	11,10	0,0	577	149	0.000632327	0.00905685	1.0,0.518	1.0,1.0	-0.241
6937	ENSG00000147852.17	VLDLR	chr9	+	2651873	2652949	2651873	2651954	2652779	2652949	6937	0,10	5,11	18,16	6,6	974	149	0.00157316	0.0166078	0.0,0.122	0.315,0.29	-0.241
7837	ENSG00000003756.17	RBM5	chr3	+	50117073	50117379	50117073	50117171	50117249	50117379	7837	10,4	24,21	16,18	17,16	227	149	0.00172262	0.0178168	0.215,0.111	0.382,0.425	-0.24
127	ENSG00000215301.11	DDX3X	chrX	+	41337407	41339083	41337407	41337465	41339038	41339083	127	75,63	0,5	250246	0,0	1722	149	0.00102407	0.0121153	1.0,0.522	1.0,1.0	-0.239
5551	ENSG00000174365.20	SNHG11	chr20	+	38447465	38448730	38447465	38447623	38448661	38448730	5551	16,2	9,10	23,23	8,4	1187	149	0.00266443	0.0247919	0.182,0.024	0.265,0.419	-0.239
5199	ENSG00000214655.11	ZSWIM8	chr10	+	73794146	73794639	73794146	73794330	73794555	73794639	5199	0,0	13,4	22,4	29,5	374	149	7.9162e-07	5.97581e-05	0.0,0.0	0.232,0.242	-0.237
3216	ENSG00000055955.17	ITIH4	chr3	-	52818051	52818283	52818051	52818168	52818256	52818283	3216	13,4	7,0	18,8	0,0	237	149	0.000285266	0.00523228	0.539,1.0	1.0,1.0	-0.23
6005	ENSG00000260565.7	ERVK13-1	chr16	-	2660361	2663407	2660361	2661381	2663083	2663407	6005	127,86	20,15	197177	13,11	1851	149	0.00104809	0.0123139	0.338,0.316	0.55,0.564	-0.23
3555	ENSG00000164610.10	RP9	chr7	-	33097270	33100561	33097270	33097362	33100530	33100561	3555	9,10	0,6	24,7	1,0	3317	149	0.003831	0.031971	1.0,0.07	0.519,1.0	-0.225
8587	ENSG00000009830.13	POMT2	chr14	-	77279536	77279928	77279536	77279586	77279822	77279928	8587	16,3	5,0	14,11	0,0	385	149	0.000726255	0.00956892	0.553,1.0	1.0,1.0	-0.224
8233	ENSG00000175110.13	MRPS22	chr3	+	139350178	139351060	139350178	139350322	139351030	139351060	8233	49,50	3,2	49,37	0,0	857	149	0.000909111	0.0111164	0.74,0.813	1.0,1.0	-0.224
4673	ENSG00000117407.17	ARTN	chr1	+	43936068	43936346	43936068	43936231	43936301	43936346	4673	0,0	1,3	0,7	5,6	219	149	0.00103489	0.0122142	0.0,0.0	0.0,0.443	-0.222
3231	ENSG00000146555.19	SDK1	chr7	+	4265123	4269000	4265123	4265248	4268677	4269000	3231	248230	12,0	245214	0,1	3578	149	0.00246502	0.0233627	0.463,1.0	1.0,0.899	-0.218
8531	ENSG00000129197.15	RPAIN	chr17	+	5425970	5426299	5425970	5426082	5426235	5426299	8531	10,8	22,25	30,28	32,18	302	149	0.00112535	0.0129822	0.183,0.136	0.316,0.434	-0.215
89	ENSG00000102349.18	KLF8	chrX	+	56265179	56269489	56265179	56265744	56269377	56269489	89	4,0	0,4	19,4	1,0	3782	149	0.0043653	0.0352752	1.0,0.0	0.428,1.0	-0.214
5183	ENSG00000148985.20	PGAP2	chr11	+	3823882	3824376	3823882	3824135	3824269	3824376	5183	3,0	41,29	24,30	44,51	283	149	1.01123e-09	2.86459e-07	0.037,0.0	0.223,0.236	-0.211
3467	ENSG00000162836.12	ACP6	chr1	-	147647367	147648411	147647367	147647566	147648245	147648411	3467	7,30	29,15	50,30	12,13	828	149	0.00093319	0.0113564	0.042,0.265	0.429,0.293	-0.207
3205	ENSG00000143224.18	PPOX	chr1	+	161167099	161167486	161167099	161167234	161167354	161167486	3205	41,49	5,8	69,32	0,0	269	149	1.08455e-06	7.6807e-05	0.82,0.772	1.0,1.0	-0.204
7706	ENSG00000162298.19	SYVN1	chr11	-	65132921	65133320	65132921	65133074	65133159	65133320	7706	2,0	20,4	13,14	26,31	234	149	0.000330578	0.00581248	0.06,0.0	0.241,0.223	-0.202
4668	ENSG00000115414.21	FN1	chr2	-	215371908	215372300	215371908	215372015	215372108	215372300	4668	18,14	47,37	41,43	56,30	242	149	0.0016775	0.0174562	0.191,0.189	0.311,0.469	-0.2
5716	ENSG00000135451.13	TROAP	chr12	+	49330144	49331407	49330144	49330573	49331213	49331407	5716	73,82	9,0	110,74	0,0	789	149	0.000207815	0.00423278	0.605,1.0	1.0,1.0	-0.198
5679	ENSG00000144591.20	GMPPA	chr2	+	219501475	219502037	219501475	219501579	219501911	219502037	5679	167,89	16,22	222182	5,16	481	149	0.0047534	0.0374615	0.764,0.556	0.932,0.779	-0.196
1888	ENSG00000099797.15	TECR	chr19	+	14564785	14565123	14564785	14564858	14565065	14565123	1888	25,23	18,49	40,39	20,19	356	149	0.00628828	0.0469457	0.368,0.164	0.456,0.462	-0.193
552	ENSG00000128191.16	DGCR8	chr22	+	20089668	20090258	20089668	20089811	20089975	20090258	552	0,0	5,16	16,5	28,12	313	149	2.60287e-06	0.000159904	0.0,0.0	0.214,0.166	-0.19
5162	ENSG00000163516.14	ANKZF1	chr2	+	219234132	219235875	219234132	219235312	219235707	219235875	5162	121139	8,30	227142	11,5	544	149	0.00580494	0.0441124	0.806,0.559	0.85,0.886	-0.185
8348	ENSG00000130653.16	PNPLA7	chr9	-	137464125	137464456	137464125	137464195	137464339	137464456	8348	0,1	2,1	7,3	4,5	293	149	0.00359195	0.030679	0.0,0.337	0.471,0.234	-0.184
1448	ENSG00000089280.19	FUS	chr16	+	31184938	31188357	31184938	31185179	31188324	31188357	1448	96,86	44,32	293313	60,23	3294	149	5.97321e-05	0.00165529	0.09,0.108	0.181,0.381	-0.182
4343	ENSG00000250337.7	PURPL	chr5	+	27493569	27494335	27493569	27493687	27494234	27494335	4343	73,50	9,0	82,70	0,0	696	149	0.000153518	0.00343329	0.635,1.0	1.0,1.0	-0.182
6360	ENSG00000146830.11	GIGYF1	chr7	-	100688591	100689555	100688591	100688718	100689301	100689555	6360	95118	25,20	262147	24,16	732	149	0.00423488	0.0344947	0.436,0.546	0.69,0.652	-0.18
1041	ENSG00000005884.18	ITGA3	chr17	+	50075458	50075735	50075458	50075526	50075598	50075735	1041	0,0	4,8	0,8	6,10	221	149	0.000506571	0.00797225	0.0,0.0	0.0,0.35	-0.175
8513	ENSG00000100167.20	SEPTIN3	chr22	+	41994620	41998221	41994620	41994714	41996901	41998221	8513	345264	26,27	733612	31,27	2336	149	0.00159752	0.0167972	0.458,0.384	0.601,0.591	-0.175
8067	ENSG00000065357.20	DGKA	chr12	+	55951622	55952099	55951622	55951783	55952034	55952099	8067	1,4	26,18	19,8	17,19	400	149	7.92216e-05	0.00201591	0.014,0.076	0.294,0.136	-0.17
8125	ENSG00000175197.13	DDIT3	chr12	-	57517268	57517753	57517268	57517438	57517705	57517753	8125	0,5	47,15	12,6	8,21	416	149	0.00024145	0.00471707	0.0,0.107	0.349,0.093	-0.167
257	ENSG00000099942.13	CRKL	chr22	+	20949710	20953747	20949710	20949927	20953205	20953747	257	1124917	3,22	20931526	5,2	3427	149	0.00073742	0.009635	0.942,0.644	0.948,0.971	-0.167
960	ENSG00000176170.14	SPHK1	chr17	+	76385450	76386137	76385450	76385654	76385984	76386137	960	8,4	20,18	14,12	11,13	479	149	0.00325182	0.0284897	0.111,0.065	0.284,0.223	-0.166
6688	ENSG00000096093.16	EFHC1	chr6	+	52452687	52454287	52452687	52452837	52454094	52454287	6688	55,13	39,5	76,64	25,9	1406	149	0.00437839	0.0353251	0.13,0.216	0.244,0.43	-0.164
5229	ENSG00000145916.19	RMND5B	chr5	+	178142582	178142992	178142582	178142728	178142851	178142992	5229	22,6	59,35	22,29	31,37	272	149	0.0015977	0.0167972	0.17,0.086	0.28,0.3	-0.162
3955	ENSG00000198830.11	HMGN2	chr1	+	26473482	26473732	26473482	26473585	26473702	26473732	3955	45,72	10,4	66,81	2,0	266	149	8.64656e-05	0.00214023	0.716,0.91	0.949,1.0	-0.161
1306	ENSG00000108963.19	DPH1	chr17	+	2041767	2043898	2041767	2042231	2042604	2043898	1306	187150	53,22	393278	36,30	522	149	0.00368379	0.0309961	0.502,0.661	0.757,0.726	-0.16
4786	ENSG00000182944.18	EWSR1	chr22	+	29298732	29299851	29298732	29298895	29299598	29299851	4786	35,34	1,4	20,18	1,0	852	149	0.00459891	0.0366404	0.86,0.598	0.778,1.0	-0.16
7252	ENSG00000232656.9	IDI2-AS1	chr10	+	1035813	1036893	1035813	1035976	1036788	1036893	7252	0,2	3,5	7,11	6,6	961	149	0.00142901	0.015687	0.0,0.058	0.153,0.221	-0.158
5857	ENSG00000206573.9	THUMPD3-AS1	chr3	-	9390289	9391826	9390289	9390497	9391678	9391826	5857	318212	68,95	490381	66,63	1330	149	0.00068474	0.00943573	0.344,0.2	0.454,0.404	-0.157
5452	ENSG00000221978.12	CCNL2	chr1	-	1390765	1392803	1390765	1391575	1392789	1392803	5452	819660	68,34	15531232	70,25	1363	149	0.0025681	0.0241155	0.568,0.68	0.708,0.843	-0.151
4399	ENSG00000114388.14	NPRL2	chr3	-	50349385	50349828	50349385	50349490	50349664	50349828	4399	36,18	7,0	23,18	0,0	323	149	0.00040803	0.00682134	0.703,1.0	1.0,1.0	-0.149
32	ENSG00000130822.16	PNCK	chrX	-	153672565	153673078	153672565	153672697	153673008	153673078	32	0,0	6,4	5,1	5,6	460	149	0.00201401	0.0200575	0.0,0.0	0.245,0.051	-0.148
60	ENSG00000102393.14	GLA	chrX	-	101398369	101401809	101398369	101398946	101401631	101401809	60	232267	5,0	490304	0,0	2834	149	0.0033417	0.0289784	0.709,1.0	1.0,1.0	-0.145
4472	ENSG00000198105.16	ZNF248	chr10	-	37828764	37833116	37828764	37831312	37833024	37833116	4472	2,8	8,7	34,26	12,8	1861	149	0.000419923	0.00689373	0.02,0.084	0.185,0.206	-0.144
352	ENSG00000244687.12	UBE2V1	chr20	-	50115484	50115954	50115484	50115621	50115829	50115954	352	45,30	2,3	164,86	0,0	357	149	0.00297309	0.0268315	0.904,0.807	1.0,1.0	-0.144
5493	ENSG00000135596.18	MICAL1	chr6	-	109446135	109446772	109446135	109446412	109446695	109446772	5493	0,2	13,21	9,17	17,30	432	149	8.98075e-06	0.000385829	0.0,0.032	0.154,0.163	-0.143
3772	ENSG00000285533.2	RELA-DT	chr11	+	65663426	65665543	65663426	65663683	65665420	65665543	3772	4,0	9,18	24,14	8,8	1886	149	2.42999e-08	3.54842e-06	0.034,0.0	0.192,0.121	-0.14
832	ENSG00000064687.13	ABCA7	chr19	+	1041509	1042176	1041509	1041603	1042063	1042176	832	3,29	0,6	19,3	1,0	609	149	0.00654232	0.0484851	1.0,0.542	0.823,1.0	-0.14
6733	ENSG00000167733.14	HSD11B1L	chr19	+	5684818	5685119	5684818	5684905	5684988	5685119	6733	8,8	21,52	19,20	24,43	232	149	0.00668359	0.0491061	0.197,0.09	0.337,0.23	-0.14
8526	ENSG00000155980.13	KIF5A	chr12	+	57581869	57583215	57581869	57581952	57582601	57583215	8526	0,0	9,5	15,23	34,17	798	149	9.23662e-06	0.00039248	0.0,0.0	0.076,0.202	-0.139
8414	ENSG00000100823.12	APEX1	chr14	+	20455225	20455703	20455225	20455389	20455577	20455703	8414	109,41	0,7	103,57	0,0	337	149	0.00154002	0.0163607	1.0,0.721	1.0,1.0	-0.139
4688	ENSG00000173531.15	MST1	chr3	-	49687148	49687478	49687148	49687285	49687363	49687478	4688	0,0	26,11	13,0	23,24	227	149	0.000178245	0.00382259	0.0,0.0	0.271,0.0	-0.136
1882	ENSG00000112146.17	FBXO9	chr6	+	53092733	53093561	53092733	53092824	53093465	53093561	1882	152174	202154	457332	217156	790	149	2.63502e-09	5.59832e-07	0.124,0.176	0.284,0.286	-0.135
1771	ENSG00000166946.14	CCNDBP1	chr15	+	43194080	43194461	43194080	43194137	43194414	43194461	1771	2,0	19,11	19,4	36,8	426	149	5.41103e-05	0.00155005	0.036,0.0	0.156,0.149	-0.135
5029	ENSG00000075702.19	WDR62	chr19	+	36101663	36102851	36101663	36101774	36102751	36102851	5029	102,60	5,0	128,99	0,0	1126	149	0.00233029	0.0223349	0.73,1.0	1.0,1.0	-0.135
3101	ENSG00000164050.13	PLXNB1	chr3	-	48410454	48411036	48410454	48410558	48410867	48411036	3101	0,2	22,10	4,6	11,7	458	149	0.000505162	0.00797225	0.0,0.061	0.106,0.218	-0.132
3793	ENSG00000169696.16	ASPSCR1	chr17	+	82016799	82017113	82016799	82016869	82016940	82017113	3793	1,0	62,22	14,8	49,44	220	149	7.09002e-07	5.56362e-05	0.011,0.0	0.162,0.11	-0.131
279	ENSG00000160226.16	CFAP410	chr21	-	44330462	44332014	44330462	44330916	44331842	44332014	279	161188	39,87	242206	44,39	1075	149	0.0063368	0.0472388	0.364,0.23	0.433,0.423	-0.131
5408	ENSG00000197070.14	ARRDC1	chr9	+	137613614	137614214	137613614	137613769	137614031	137614214	5408	18,25	43,60	52,37	38,58	411	149	0.00466823	0.0370191	0.132,0.131	0.332,0.188	-0.129
1274	ENSG00000072778.20	ACADVL	chr17	+	7224320	7224552	7224320	7224393	7224483	7224552	1274	18,5	70,42	30,25	66,49	239	149	0.00250989	0.0236999	0.138,0.069	0.221,0.241	-0.127
7650	ENSG00000149499.12	EML3	chr11	-	62602758	62603247	62602758	62602889	62603148	62603247	7650	93,51	127,92	131122	117,87	408	149	0.000181139	0.00384845	0.211,0.168	0.29,0.339	-0.125
4888	ENSG00000158552.13	ZFAND2B	chr2	+	219208255	219208486	219208255	219208348	219208425	219208486	4888	5,3	36,38	13,20	69,36	226	149	0.00548198	0.0420954	0.084,0.049	0.11,0.268	-0.122
5669	ENSG00000130803.15	ZNF317	chr19	+	9156611	9157394	9156611	9156748	9157267	9157394	5669	0,0	4,1	10,0	7,3	668	149	0.000844278	0.0104501	0.0,0.0	0.242,0.0	-0.121
3551	ENSG00000014914.21	MTMR11	chr1	-	149930364	149930965	149930364	149930547	149930791	149930965	3551	0,1	2,16	16,0	17,2	393	149	0.000210851	0.00423278	0.0,0.023	0.263,0.0	-0.12
863	ENSG00000141452.10	RMC1	chr18	+	23530228	23530612	23530228	23530297	23530386	23530612	863	0,1	21,23	0,11	21,19	238	149	0.000748276	0.009635	0.0,0.026	0.0,0.266	-0.12
5200	ENSG00000214655.11	ZSWIM8	chr10	+	73800639	73801195	73800639	73800759	73801016	73801195	5200	8,13	41,32	16,44	32,42	406	149	0.0018453	0.0187808	0.067,0.13	0.155,0.278	-0.118
2280	ENSG00000103723.17	AP3B2	chr15	-	82663126	82663975	82663126	82663620	82663800	82663975	2280	0,0	10,4	6,0	9,3	329	149	0.00135009	0.0150637	0.0,0.0	0.232,0.0	-0.116
8269	ENSG00000155463.14	OXA1L	chr14	+	22770192	22770625	22770192	22770278	22770460	22770625	8269	112110	151157	302186	232156	331	149	0.000205225	0.00420258	0.25,0.24	0.369,0.349	-0.114
2357	ENSG00000159214.13	CCDC24	chr1	+	43995600	43995856	43995600	43995670	43995777	43995856	2357	0,0	20,17	0,10	30,20	256	149	0.000659369	0.00921129	0.0,0.0	0.0,0.225	-0.113
1243	ENSG00000170037.14	CNTROB	chr17	+	7948486	7949137	7948486	7948619	7949084	7949137	1243	3,11	58,21	37,17	38,22	614	149	2.79691e-06	0.000167456	0.012,0.113	0.191,0.158	-0.112
495	ENSG00000039650.12	PNKP	chr19	-	49864178	49864403	49864178	49864236	49864323	49864403	495	23,31	112115	97,30	172,67	236	149	0.000135219	0.00314831	0.115,0.145	0.263,0.22	-0.111
5701	ENSG00000162004.19	CCDC78	chr16	-	725965	726456	725965	726085	726307	726456	5701	71,38	8,0	49,55	0,0	371	149	0.000332702	0.00582972	0.781,1.0	1.0,1.0	-0.109
5291	ENSG00000001497.18	LAS1L	chrX	-	65523559	65524614	65523559	65523707	65524563	65524614	5291	169151	8,0	291178	1,0	1005	149	0.000799813	0.0100634	0.758,1.0	0.977,1.0	-0.109
6599	ENSG00000168890.14	TMEM150A	chr2	-	85601020	85601482	85601020	85601107	85601434	85601482	6599	14,0	29,30	39,22	51,37	476	149	0.00102205	0.0121153	0.131,0.0	0.193,0.157	-0.109
4919	ENSG00000135749.19	PCNX2	chr1	-	233217898	233218184	233217898	233217931	233218030	233218184	4919	0,0	11,5	3,4	28,13	248	149	0.00384588	0.0320004	0.0,0.0	0.06,0.156	-0.108
7909	ENSG00000139190.17	VAMP1	chr12	-	6462236	6464941	6462236	6462842	6464889	6464941	7909	809711	127,97	13641047	141,86	2196	149	0.00128786	0.0144962	0.302,0.332	0.396,0.452	-0.107
2880	ENSG00000175455.16	CCDC14	chr3	-	123955842	123956795	123955842	123955965	123956739	123956795	2880	6,3	27,17	36,26	36,27	923	149	1.01513e-05	0.000411718	0.035,0.028	0.139,0.135	-0.106
7157	ENSG00000197958.13	RPL12	chr9	-	127449609	127451405	127449609	127449708	127451049	127451405	7157	292263	0,7	377282	0,0	1490	149	0.0006994	0.00949457	1.0,0.79	1.0,1.0	-0.105
1483	ENSG00000213658.12	LAT	chr16	+	28986539	28986714	28986539	28986569	28986656	28986714	1483	0,0	13,17	6,2	18,33	236	149	0.00140109	0.0154971	0.0,0.0	0.174,0.037	-0.105
6021	ENSG00000112096.19	SOD2	chr6	-	159679063	159682638	159679063	159679298	159682473	159682638	6021	39033219	377277	59684335	325272	3324	149	0.000111323	0.00262795	0.317,0.343	0.451,0.417	-0.104
3833	ENSG00000131697.18	NPHP4	chr1	-	5862810	5864033	5862810	5863405	5863889	5864033	3833	0,0	32,42	15,2	18,11	633	149	1.43786e-07	1.66629e-05	0.0,0.0	0.164,0.041	-0.103
2783	ENSG00000169660.17	HEXD	chr17	+	82436666	82437363	82436666	82436738	82437167	82437363	2783	8,17	45,70	46,27	54,47	578	149	9.00445e-06	0.000385829	0.044,0.059	0.18,0.129	-0.103
3485	ENSG00000160766.14	GBAP1	chr1	-	155216383	155217029	155216383	155216621	155216856	155217029	3485	0,0	21,10	6,0	9,8	384	149	0.00447097	0.0357888	0.0,0.0	0.206,0.0	-0.103
1573	ENSG00000008710.20	PKD1	chr16	-	2091780	2092188	2091780	2091906	2092046	2092188	1573	0,0	35,36	3,12	51,29	289	149	3.303e-05	0.00105925	0.0,0.0	0.029,0.176	-0.102
1096	ENSG00000131470.15	PSMC3IP	chr17	-	42573477	42574210	42573477	42573587	42574098	42574210	1096	148116	11,0	182179	2,0	660	149	0.00145235	0.0157901	0.752,1.0	0.954,1.0	-0.101
1158	ENSG00000196535.17	MYO18A	chr17	-	29096760	29097350	29096760	29096915	29097222	29097350	1158	0,0	13,10	9,2	13,36	456	149	0.00155654	0.0165006	0.0,0.0	0.184,0.018	-0.101
4017	ENSG00000212694.8	LINC01089	chr12	-	121795266	121796242	121795266	121795726	121796190	121796242	4017	506467	39,50	686418	25,28	613	149	0.00295992	0.02676	0.759,0.694	0.87,0.784	-0.101
700	ENSG00000105135.16	ILVBL	chr19	-	15116000	15116321	15116000	15116071	15116151	15116321	700	1,2	80,59	7,10	47,39	229	149	9.52122e-06	0.000401229	0.008,0.022	0.088,0.143	-0.1
321	ENSG00000026036.22	RTEL1-TNFRSF6B	chr20	+	63688527	63689132	63688527	63688605	63689054	63689132	321	36,5	60,58	67,23	54,44	598	149	0.000757909	0.00968566	0.13,0.021	0.236,0.115	-0.1
4436	ENSG00000089094.19	KDM2B	chr12	-	121439856	121440977	121439856	121440075	121440815	121440977	4436	7,4	9,6	2,1	30,37	889	149	4.27225e-05	0.00126652	0.115,0.101	0.011,0.005	0.1
311	ENSG00000274276.4	CBSL	chr21	-	6444868	6445661	6444868	6445325	6445539	6445661	311	15,15	0,0	70214	2,14	363	149	0.000817999	0.010198	1.0,1.0	0.935,0.863	0.101
1382	ENSG00000159753.14	CARMIL2	chr16	+	67651400	67651845	67651400	67651514	67651684	67651845	1382	9,0	11,4	0,1	8,6	319	149	0.00211064	0.0207361	0.276,0.0	0.0,0.072	0.102
6455	ENSG00000142541.18	RPL13A	chr19	+	49489849	49490297	49489849	49489912	49490231	49490297	6455	148162	160106	146111	221167	468	149	0.00102353	0.0121153	0.227,0.327	0.174,0.175	0.103
6780	ENSG00000178035.13	IMPDH2	chr3	-	49027709	49028806	49027709	49027916	49028757	49028806	6780	241164	0,1	315209	11,2	990	149	0.000142426	0.00322769	1.0,0.961	0.812,0.94	0.104
6234	ENSG00000187730.9	GABRD	chr1	+	2027576	2028292	2027576	2027659	2028154	2028292	6234	8,0	7,13	0,0	11,1	644	149	0.00384707	0.0320004	0.209,0.0	0.0,0.0	0.104
2377	ENSG00000172602.11	RND1	chr12	-	48860996	48862118	48860996	48861131	48862008	48862118	2377	11,0	6,3	0,0	3,4	1026	149	0.000691388	0.00947685	0.21,0.0	0.0,0.0	0.105
5952	ENSG00000118515.12	SGK1	chr6	-	134174510	134174861	134174510	134174586	134174731	134174861	5952	0,8	8,15	0,0	23,13	294	149	0.000325169	0.00575707	0.0,0.213	0.0,0.0	0.106
5699	ENSG00000162004.19	CCDC78	chr16	-	724321	725293	724321	724509	725077	725293	5699	119101	0,0	185135	5,3	717	149	0.000863608	0.0106366	1.0,1.0	0.885,0.903	0.106
1336	ENSG00000167515.10	TRAPPC2L	chr16	+	88859344	88859750	88859344	88859443	88859572	88859750	1336	61,31	0,0	56,70	7,1	278	149	0.000703487	0.00949457	1.0,1.0	0.811,0.974	0.107
4003	ENSG00000156709.15	AIFM1	chrX	-	130129969	130131799	130129969	130130102	130131674	130131799	4003	470353	0,0	471373	5,4	1721	149	0.000227316	0.00452766	1.0,1.0	0.891,0.89	0.109
2576	ENSG00000011143.19	MKS1	chr17	-	58214258	58216243	58214258	58214387	58216087	58216243	2576	13,6	0,1	6,3	4,0	1849	149	0.00639894	0.0476324	1.0,0.326	0.108,1.0	0.109
1449	ENSG00000103510.20	KAT8	chr16	+	31130455	31130900	31130455	31130606	31130745	31130900	1449	9,2	24,16	0,0	18,10	288	149	0.000139235	0.0031832	0.162,0.061	0.0,0.0	0.112
7465	ENSG00000177595.19	PIDD1	chr11	-	800761	801120	800761	800912	801017	801120	7465	232115	16,5	197103	25,17	254	149	0.0025452	0.0239889	0.895,0.931	0.822,0.78	0.112
3720	ENSG00000156508.19	EEF1A1	chr6	-	73519336	73520056	73519336	73519507	73519882	73520056	3720	33933394	408,0	52054438	477501	524	149	1.39648e-06	9.6225e-05	0.703,1.0	0.756,0.716	0.115
8069	ENSG00000065357.20	DGKA	chr12	+	55952340	55952932	55952340	55952431	55952733	55952932	8069	12,1	15,15	0,0	22,11	451	149	5.80878e-05	0.00161852	0.209,0.022	0.0,0.0	0.115
3058	ENSG00000164076.17	CAMKV	chr3	-	49860942	49861300	49860942	49861018	49861187	49861300	3058	9,11	0,0	36,4	5,0	318	149	0.00194143	0.0194861	1.0,1.0	0.771,1.0	0.115
6987	ENSG00000137073.24	UBAP2	chr9	-	33996222	33998864	33996222	33996333	33998786	33998864	6987	18,4	16,1	2,1	24,8	2602	149	3.08982e-05	0.00099715	0.061,0.186	0.005,0.007	0.117
1619	ENSG00000140983.14	RHOT2	chr16	+	668655	670175	668655	668699	670122	670175	1619	64,81	37,23	65,70	81,72	1572	149	2.48666e-05	0.000874446	0.141,0.25	0.071,0.084	0.118
8490	ENSG00000100462.16	PRMT5	chr14	-	22928125	22928615	22928125	22928241	22928496	22928615	8490	41,20	0,0	66,37	5,1	404	149	0.00152726	0.016326	1.0,1.0	0.83,0.932	0.119
6252	ENSG00000223705.9	NSUN5P1	chr7	+	75415591	75416191	75415591	75415778	75416102	75416191	6252	437311	6,5	392380	40,12	473	149	1.73845e-05	0.000644864	0.958,0.951	0.755,0.909	0.122
2567	ENSG00000011143.19	MKS1	chr17	-	58207084	58208001	58207084	58207218	58207893	58208001	2567	18,8	20,6	4,4	23,13	824	149	0.000586018	0.00866117	0.14,0.194	0.03,0.053	0.126
3888	ENSG00000077232.19	DNAJC10	chr2	+	182717015	182718290	182717015	182717072	182718156	182718290	3888	90,62	0,0	343280	1,10	1233	149	0.000703129	0.00949457	1.0,1.0	0.976,0.772	0.126
6634	ENSG00000102904.15	TSNAXIP1	chr16	+	67825666	67826076	67825666	67825836	67825916	67826076	6634	23,4	0,0	12,27	0,6	229	149	0.000661206	0.00921171	1.0,1.0	1.0,0.745	0.127
361	ENSG00000124155.18	PIGT	chr20	+	45416516	45418979	45416516	45416654	45418851	45418979	361	137,89	0,0	230185	5,0	2346	149	0.00364747	0.0308432	1.0,1.0	0.745,1.0	0.127
6377	ENSG00000103202.13	NME4	chr16	+	398207	399123	398207	398385	398989	399123	6377	204164	40,39	213209	91,68	753	149	0.00224582	0.0216473	0.502,0.454	0.317,0.378	0.13
1418	ENSG00000076662.10	ICAM3	chr19	-	10335065	10335976	10335065	10335353	10335670	10335976	1418	34,35	0,0	55,48	1,4	466	149	0.005297	0.0409233	1.0,1.0	0.946,0.793	0.131
1271	ENSG00000072778.20	ACADVL	chr17	+	7223812	7224069	7223812	7223858	7223967	7224069	1271	152154	0,0	143170	12,16	258	149	1.2175e-09	3.10402e-07	1.0,1.0	0.873,0.86	0.133
1768	ENSG00000137822.13	TUBGCP4	chr15	+	43401715	43403799	43401715	43401850	43403682	43403799	1768	31,21	13,8	5,23	27,54	1981	149	6.11943e-09	1.20011e-06	0.152,0.165	0.014,0.031	0.136
1375	ENSG00000103064.15	SLC7A6	chr16	+	68297233	68301819	68297233	68297476	68298490	68301819	1375	242165	0,3	628410	20,13	1163	149	0.000596404	0.00871365	1.0,0.876	0.801,0.802	0.136
6585	ENSG00000009950.16	MLXIPL	chr7	-	73596363	73596789	73596363	73596479	73596638	73596789	6585	28,44	28,42	31,29	81,47	308	149	0.00208749	0.0206224	0.326,0.336	0.156,0.23	0.138
1189	ENSG00000142494.13	SLC47A1	chr17	+	19555795	19556062	19555795	19555909	19555994	19556062	1189	17,5	37,37	2,1	79,61	234	149	1.97959e-07	2.14765e-05	0.226,0.079	0.016,0.01	0.139
1245	ENSG00000132510.11	KDM6B	chr17	+	7853209	7854796	7853209	7853380	7853497	7854796	1245	0,16	15,18	3,0	33,21	266	149	0.00396003	0.0327795	0.0,0.332	0.048,0.0	0.142
3862	ENSG00000173540.14	GMPPB	chr3	-	49722595	49723114	49722595	49722754	49722971	49723114	3862	15,11	20,33	4,4	68,36	366	149	7.71587e-06	0.00034817	0.234,0.119	0.023,0.043	0.143
908	ENSG00000187531.14	SIRT7	chr17	-	81917829	81918132	81917829	81917967	81918038	81918132	908	33,46	45,48	20,33	62,65	220	149	0.00363845	0.0308432	0.332,0.394	0.179,0.256	0.145
1215	ENSG00000166582.10	CENPV	chr17	-	16348615	16349333	16348615	16348685	16349139	16349333	1215	281259	11,19	400226	40,33	603	149	0.00262115	0.0244785	0.863,0.771	0.712,0.629	0.146
8062	ENSG00000065357.20	DGKA	chr12	+	55939414	55940433	55939414	55940170	55940313	55940433	8062	6,1	7,9	1,1	12,21	292	149	0.00655152	0.0484851	0.304,0.054	0.041,0.024	0.146
8099	ENSG00000170581.14	STAT2	chr12	-	56354777	56355351	56354777	56354863	56355275	56355351	8099	5,25	14,16	11,14	75,74	561	149	9.32164e-05	0.00229618	0.087,0.293	0.037,0.048	0.148
301	ENSG00000185917.14	SETD4	chr21	-	36034540	36036251	36034540	36035960	36036084	36036251	301	43,36	0,0	51,33	9,1	273	149	5.68593e-05	0.001593	1.0,1.0	0.756,0.947	0.149
5300	ENSG00000196233.14	LCOR	chr10	+	96954952	96958877	96954952	96955957	96958411	96958877	5300	19,17	0,0	202138	5,0	2603	149	0.00186605	0.0188493	1.0,1.0	0.698,1.0	0.151
6880	ENSG00000185189.18	NRBP2	chr8	-	143839508	143840030	143839508	143839825	143839928	143840030	6880	31,34	34,42	68,38	156116	252	149	0.000594701	0.00871365	0.35,0.324	0.205,0.162	0.153
7247	ENSG00000148399.13	DPH7	chr9	-	137564892	137565154	137564892	137564958	137565084	137565154	7247	27,10	68,36	0,0	30,55	275	149	2.02279e-10	7.934e-08	0.177,0.131	0.0,0.0	0.154
7063	ENSG00000135047.16	CTSL	chr9	+	87726212	87727729	87726212	87726398	87727593	87727729	7063	361241	74,67	251221	162112	1344	149	1.32746e-08	2.25625e-06	0.351,0.285	0.147,0.179	0.155
7536	ENSG00000269893.8	SNHG8	chr4	+	118278754	118279137	118278754	118278792	118278943	118279137	7536	136,98	23,23	123,68	40,33	300	149	0.0057569	0.0438781	0.746,0.679	0.604,0.506	0.158
7454	ENSG00000111664.11	GNB3	chr12	+	6841257	6841624	6841257	6841344	6841585	6841624	7454	72,45	0,0	97,39	13,1	390	149	8.98094e-06	0.000385829	1.0,1.0	0.74,0.937	0.161
5782	ENSG00000144395.18	CCDC150	chr2	+	196729192	196729861	196729192	196729387	196729792	196729861	5782	36,36	0,0	53,73	7,0	554	149	0.000725069	0.00956892	1.0,1.0	0.671,1.0	0.164
314	ENSG00000203896.10	LIME1	chr20	+	63737820	63738060	63737820	63737902	63737972	63738060	314	25,17	58,44	7,1	51,47	219	149	6.05498e-06	0.000311862	0.227,0.208	0.085,0.014	0.168
2577	ENSG00000011143.19	MKS1	chr17	-	58214740	58216243	58214740	58214838	58216087	58216243	2577	13,6	3,10	7,3	29,26	1398	149	0.000251815	0.0048453	0.316,0.06	0.025,0.012	0.169
2172	ENSG00000076706.17	MCAM	chr11	-	119310755	119311421	119310755	119311185	119311279	119311421	2172	12,22	27,22	5,12	74,27	243	149	0.00156168	0.0165208	0.214,0.38	0.04,0.214	0.17
7327	ENSG00000121716.20	PILRB	chr7	+	100353372	100354012	100353372	100353483	100353894	100354012	7327	161119	0,0	224169	9,12	560	149	2.16812e-07	2.25618e-05	1.0,1.0	0.869,0.789	0.171
8201	ENSG00000166598.16	HSP90B1	chr12	+	103931520	103932418	103931520	103931623	103932280	103932418	8201	63,45	0,0	52,83	5,0	806	149	0.0031509	0.0278448	1.0,1.0	0.658,1.0	0.171
1242	ENSG00000170037.14	CNTROB	chr17	+	7944122	7944638	7944122	7944248	7944475	7944638	1242	9,22	32,26	1,0	71,27	376	149	1.60001e-10	6.7987e-08	0.1,0.251	0.006,0.0	0.172
2196	ENSG00000255717.7	SNHG1	chr11	-	62852810	62853115	62852810	62852993	62853074	62853115	2196	27,14	0,0	31,18	5,2	230	149	0.000320255	0.00570779	1.0,1.0	0.801,0.854	0.172
1062	ENSG00000181513.15	ACBD4	chr17	+	45136499	45136776	45136499	45136620	45136691	45136776	1062	22,14	32,24	8,8	49,30	220	149	0.000745237	0.009635	0.318,0.283	0.1,0.153	0.174
856	ENSG00000267374.2	MIR924HG	chr18	-	39206916	39208789	39206916	39208039	39208598	39208789	856	36,15	0,0	70,44	0,5	708	149	0.00300034	0.0268399	1.0,1.0	1.0,0.649	0.175
3863	ENSG00000173540.14	GMPPB	chr3	-	49722595	49723302	49722595	49723114	49723253	49723302	3863	21,16	40,31	10,1	82,44	288	149	2.89529e-07	2.75912e-05	0.214,0.211	0.059,0.012	0.177
153	ENSG00000005302.19	MSL3	chrX	+	11759633	11759875	11759633	11759712	11759792	11759875	153	16,13	0,0	45,33	2,9	229	149	0.000202913	0.00418888	1.0,1.0	0.936,0.705	0.179
911	ENSG00000185624.16	P4HB	chr17	-	81845143	81845742	81845143	81845230	81845459	81845742	911	62,66	2,3	72,44	7,9	378	149	0.00648369	0.048183	0.924,0.897	0.802,0.658	0.181
5612	ENSG00000164548.11	TRA2A	chr7	-	23521706	23522432	23521706	23521840	23522353	23522432	5612	43,38	0,1	106,55	2,8	662	149	0.00153456	0.0163607	1.0,0.895	0.923,0.607	0.182
8111	ENSG00000111602.12	TIMELESS	chr12	-	56420962	56421809	56420962	56421134	56421726	56421809	8111	51,45	0,0	48,62	2,3	741	149	0.00163125	0.0171147	1.0,1.0	0.828,0.806	0.183
1257	ENSG00000132522.16	GPS2	chr17	-	7313028	7313291	7313028	7313097	7313211	7313291	1257	101,90	0,3	141,76	15,16	263	149	6.29454e-07	5.17675e-05	1.0,0.944	0.842,0.729	0.186
3805	ENSG00000100031.19	GGT1	chr22	+	24610249	24610531	24610249	24610336	24610454	24610531	3805	25,12	0,0	14,25	1,5	267	149	0.000168571	0.00372097	1.0,1.0	0.887,0.736	0.189
2248	ENSG00000173575.22	CHD2	chr15	+	93014695	93014909	93014695	93014726	93014815	93014909	2248	10,13	0,0	58,33	3,9	238	149	0.000249719	0.00482317	1.0,1.0	0.924,0.697	0.19
6721	ENSG00000114745.14	GORASP1	chr3	-	39100304	39100877	39100304	39100454	39100746	39100877	6721	34,25	0,0	47,24	10,0	441	149	0.00019204	0.00402967	1.0,1.0	0.614,1.0	0.193
3925	ENSG00000135722.9	FBXL8	chr16	+	67162847	67164174	67162847	67163852	67164018	67164174	3925	16,15	17,29	7,5	61,35	315	149	9.87879e-06	0.000411718	0.308,0.197	0.051,0.063	0.196
5678	ENSG00000144591.20	GMPPA	chr2	+	219500120	219502037	219500120	219500218	219501911	219502037	5678	191132	1,0	309252	12,3	1842	149	0.000115004	0.00270234	0.939,1.0	0.676,0.872	0.196
7954	ENSG00000271853.5	RP1-178F15.5	chr1	-	153632033	153632240	153632033	153632063	153632154	153632240	7954	73,68	5,1	60,57	20,7	240	149	0.000173197	0.00379026	0.901,0.977	0.651,0.835	0.196
2862	ENSG00000124593.16	RP11-298J23.10	chr6	+	41783461	41784238	41783461	41783605	41783733	41784238	2862	10,16	0,0	36,26	0,9	277	149	0.000657521	0.00921129	1.0,1.0	1.0,0.608	0.196
1627	ENSG00000140983.14	RHOT2	chr16	+	672253	672825	672253	672384	672702	672825	1627	96,77	0,5	96,92	20,6	467	149	0.0021471	0.0209733	1.0,0.831	0.605,0.83	0.198
1629	ENSG00000161996.19	WDR90	chr16	+	653745	655147	653745	653803	655028	655147	1629	101,61	20,11	67,74	34,43	1374	149	4.06614e-05	0.00124142	0.354,0.376	0.176,0.157	0.199
5881	ENSG00000162591.16	MEGF6	chr1	-	3494370	3494741	3494370	3494499	3494612	3494741	5881	0,7	13,6	0,0	32,17	262	149	0.00132611	0.0148285	0.0,0.399	0.0,0.0	0.2
5864	ENSG00000214021.16	TTLL3	chr3	+	9817644	9820741	9817644	9817759	9820545	9820741	5864	310268	7,8	540486	32,29	2935	149	0.00356836	0.0306314	0.692,0.63	0.461,0.46	0.201
106	ENSG00000101940.18	WDR13	chrX	+	48597491	48598037	48597491	48597614	48597957	48598037	106	81,67	26,27	106,56	77,62	492	149	7.51468e-05	0.00194504	0.485,0.429	0.294,0.215	0.202
4400	ENSG00000114388.14	NPRL2	chr3	-	50349385	50349828	50349385	50349494	50349664	50349828	4400	36,14	16,15	23,18	53,26	319	149	0.00560122	0.0428467	0.512,0.304	0.169,0.244	0.202
1348	ENSG00000065457.11	ADAT1	chr16	-	75622402	75623281	75622402	75622464	75623237	75623281	1348	26,13	0,0	70,51	1,4	922	149	0.000999486	0.0119915	1.0,1.0	0.919,0.673	0.204
6810	ENSG00000131187.10	F12	chr5	-	177403480	177404090	177403480	177403617	177403858	177404090	6810	37,5	21,3	27,12	27,40	390	149	0.00364225	0.0308432	0.402,0.389	0.276,0.103	0.206
3278	ENSG00000102878.18	HSF4	chr16	+	67165945	67166395	67165945	67166011	67166319	67166395	3278	69,56	0,1	45,44	3,6	457	149	6.68445e-05	0.00179034	1.0,0.948	0.83,0.705	0.207
6170	ENSG00000122678.17	POLM	chr7	-	44074130	44074530	44074130	44074233	44074397	44074530	6170	3,3	5,6	0,0	3,6	313	149	0.00106158	0.0124151	0.222,0.192	0.0,0.0	0.207
6759	ENSG00000140650.13	PMM2	chr16	+	8849848	8851050	8849848	8849993	8850932	8851050	6759	27,38	1,0	33,62	5,1	1088	149	0.00371931	0.031192	0.787,1.0	0.475,0.895	0.208
224	ENSG00000099999.15	RNF215	chr22	-	30379481	30379780	30379481	30379622	30379710	30379780	224	117,55	63,65	45,59	111105	237	149	0.000471721	0.00758772	0.539,0.347	0.203,0.261	0.211
6084	ENSG00000106009.16	BRAT1	chr7	-	2542119	2543962	2542119	2542211	2543589	2543962	6084	96,90	0,0	126,81	9,0	1527	149	0.00021617	0.00432255	1.0,1.0	0.577,1.0	0.212
3530	ENSG00000283189.2	RP11-949J7.8	chr3	-	49421491	49425438	49421491	49421572	49425366	49425438	3530	142111	0,0	181178	0,5	3943	149	0.0011214	0.0129661	1.0,1.0	1.0,0.574	0.213
2485	ENSG00000138709.19	LARP1B	chr4	+	128107138	128108901	128107138	128107313	128107882	128108901	2485	26,3	7,10	7,1	28,30	718	149	0.000361129	0.00619999	0.435,0.059	0.049,0.007	0.219
6202	ENSG00000214941.8	ZSWIM7	chr17	-	15976559	15978163	15976559	15977092	15978043	15978163	6202	98,88	0,0	67,43	2,2	1100	149	0.00299916	0.0268399	1.0,1.0	0.819,0.744	0.219
8447	ENSG00000204271.13	SPIN3	chrX	-	56978291	56978660	56978291	56978417	56978579	56978660	8447	6,7	0,0	18,12	7,0	311	149	0.000414595	0.00688606	1.0,1.0	0.552,1.0	0.224
1915	ENSG00000154134.15	ROBO3	chr11	+	124877518	124878131	124877518	124877752	124877936	124878131	1915	94,47	4,1	79,34	11,8	333	149	0.00045236	0.0073458	0.913,0.955	0.763,0.655	0.225
3706	ENSG00000130816.17	DNMT1	chr19	-	10141104	10142220	10141104	10141189	10142079	10142220	3706	118104	0,0	204125	6,7	1039	149	6.22612e-06	0.000313726	1.0,1.0	0.83,0.719	0.226
6701	ENSG00000182253.15	SYNM	chr15	+	99129366	99135593	99129366	99131813	99132749	99135593	6701	29,29	0,0	70106	3,4	1085	149	0.000204174	0.00419791	1.0,1.0	0.762,0.784	0.227
4434	ENSG00000169607.13	CKAP2L	chr2	-	112755976	112757214	112755976	112756134	112756892	112757214	4434	26,27	0,0	88,48	12,0	907	149	0.000264458	0.00498021	1.0,1.0	0.546,1.0	0.227
7409	ENSG00000107862.6	GBF1	chr10	+	102379852	102380686	102379852	102379954	102380505	102380686	7409	22,25	0,0	39,39	7,0	700	149	0.000420465	0.00689373	1.0,1.0	0.543,1.0	0.228
8310	ENSG00000172638.13	EFEMP2	chr11	-	65866440	65867079	65866440	65866712	65866844	65867079	8310	27,22	0,0	30,35	9,2	281	149	3.03964e-05	0.000987205	1.0,1.0	0.639,0.903	0.229
8064	ENSG00000065357.20	DGKA	chr12	+	55940081	55940722	55940081	55940433	55940623	55940722	8064	4,3	3,13	0,0	28,32	339	149	0.000193654	0.00404445	0.369,0.092	0.0,0.0	0.23
7594	ENSG00000170144.21	HNRNPA3	chr2	+	177215977	177216771	177215977	177216188	177216675	177216771	7594	19,17	0,0	54,24	11,0	636	149	0.000246332	0.00477584	1.0,1.0	0.535,1.0	0.232
6147	ENSG00000185946.16	RNPC3	chr1	+	103525698	103526262	103525698	103525930	103526066	103526262	6147	45,49	0,0	179121	26,22	285	149	1.0816e-08	1.96968e-06	1.0,1.0	0.783,0.742	0.238
3282	ENSG00000102878.18	HSF4	chr16	+	67167119	67167599	67167119	67167222	67167474	67167599	3282	24,5	14,13	0,2	7,27	401	149	2.68082e-06	0.000162732	0.389,0.125	0.0,0.027	0.243
1575	ENSG00000008710.20	PKD1	chr16	-	2097727	2097984	2097727	2097780	2097867	2097984	1575	6,9	14,11	0,3	32,27	236	149	8.63221e-06	0.000379445	0.213,0.341	0.0,0.066	0.244
4644	ENSG00000008128.23	CDK11A	chr1	-	1704222	1704655	1704222	1704344	1704549	1704655	4644	32,12	1,0	37,57	9,6	354	149	0.000174039	0.00379242	0.931,1.0	0.634,0.8	0.248
5625	ENSG00000124006.15	OBSL1	chr2	-	219550728	219551798	219550728	219550868	219551528	219551798	5625	9,9	0,0	25,33	0,6	809	149	0.000595493	0.00871365	1.0,1.0	1.0,0.503	0.248
957	ENSG00000129667.13	RHBDF2	chr17	-	76487711	76488132	76487711	76487851	76487973	76488132	957	1,2	0,0	20,10	11,0	271	149	0.000419381	0.00689373	1.0,1.0	0.5,1.0	0.25
1366	ENSG00000157353.17	FCSK	chr16	+	70466881	70467966	70466881	70466954	70467885	70467966	1366	20,4	0,0	16,29	0,4	1080	149	0.00333429	0.0289635	1.0,1.0	1.0,0.5	0.25
8076	ENSG00000169727.12	GPS1	chr17	+	82056628	82057470	82056628	82056766	82057052	82057470	8076	58,24	0,0	50,26	0,9	435	149	0.000493883	0.00783567	1.0,1.0	1.0,0.497	0.252
5697	ENSG00000162004.19	CCDC78	chr16	-	724321	724806	724321	724509	724680	724806	5697	68,49	0,7	78,66	31,12	320	149	0.000751575	0.0096531	1.0,0.765	0.54,0.719	0.253
4885	ENSG00000185900.11	POMK	chr8	+	43122106	43125767	43122106	43122898	43124154	43125767	4885	4,11	0,0	73,13	8,0	1405	149	0.000210147	0.00423278	1.0,1.0	0.492,1.0	0.254
6007	ENSG00000260565.7	ERVK13-1	chr16	-	2669410	2672562	2669410	2669561	2671344	2672562	6007	32,23	0,0	50,29	4,0	1932	149	0.00297871	0.0268347	1.0,1.0	0.491,1.0	0.254
1594	ENSG00000187535.14	IFT140	chr16	-	1525886	1526796	1525886	1526077	1526732	1526796	1594	17,5	0,1	13,18	3,3	804	149	0.00304339	0.0271298	1.0,0.481	0.445,0.527	0.254
4231	ENSG00000265972.6	TXNIP	chr1	-	145994280	145995031	145994280	145994437	145994928	145995031	4231	18,12	0,0	34,29	2,3	640	149	0.00053784	0.00816204	1.0,1.0	0.798,0.692	0.255
3478	ENSG00000214367.9	HAUS3	chr4	-	2241519	2242121	2241519	2241790	2242050	2242121	3478	30,63	3,0	67,43	14,9	409	149	0.000258445	0.00491576	0.785,1.0	0.635,0.635	0.258
3496	ENSG00000125967.17	NECAB3	chr20	-	33659884	33660395	33659884	33659998	33660258	33660395	3496	1,14	0,0	21,20	1,5	409	149	0.000139839	0.0031832	1.0,1.0	0.884,0.593	0.262
417	ENSG00000088826.18	SMOX	chr20	+	4182088	4182848	4182088	4182323	4182482	4182848	417	25,20	0,0	13,20	5,1	308	149	7.97542e-05	0.00201591	1.0,1.0	0.557,0.906	0.268
8228	ENSG00000184154.15	LRTOMT	chr11	+	72094947	72096895	72094947	72095096	72096722	72096895	8228	128147	0,0	161,71	0,7	1775	149	0.000680774	0.00940723	1.0,1.0	1.0,0.46	0.27
5496	ENSG00000104408.11	EIF3E	chr8	-	108201742	108203117	108201742	108201923	108202989	108203117	5496	83,75	0,0	92,61	4,3	1215	149	4.00958e-05	0.00123162	1.0,1.0	0.738,0.714	0.274
3956	ENSG00000198830.11	HMGN2	chr1	+	26473482	26474135	26473482	26473527	26474084	26474135	3956	125129	0,0	162188	16,12	706	149	1.6801e-09	3.89403e-07	1.0,1.0	0.681,0.768	0.275
4079	ENSG00000149179.14	C11orf49	chr11	+	47161126	47162247	47161126	47161190	47161445	47162247	4079	12,6	0,0	19,11	2,2	404	149	0.00283547	0.0260506	1.0,1.0	0.778,0.67	0.276
1107	ENSG00000168610.16	STAT3	chr17	-	42323259	42323625	42323259	42323354	42323452	42323625	1107	11,6	0,0	8,1	6,0	247	149	0.000548218	0.00829484	1.0,1.0	0.446,1.0	0.277
1893	ENSG00000112759.19	SLC29A1	chr6	+	44229906	44230481	44229906	44230046	44230366	44230481	1893	54,31	0,0	48,22	0,9	469	149	0.000650997	0.00919511	1.0,1.0	1.0,0.437	0.281
842	ENSG00000011304.22	PTBP1	chr19	+	804291	804702	804291	804438	804540	804702	842	17,15	0,0	39,34	19,3	251	149	1.0708e-05	0.000426564	1.0,1.0	0.549,0.871	0.29
4018	ENSG00000288558.2	DUS4L-BCAP29	chr7	+	107563970	107564676	107563970	107564209	107564587	107564676	4018	7,26	0,0	34,15	0,6	527	149	0.00127988	0.0144382	1.0,1.0	1.0,0.414	0.293
4940	ENSG00000084623.12	EIF3I	chr1	+	32221720	32222032	32221720	32221768	32221902	32222032	4940	9,12	0,0	17,9	13,0	283	149	0.000370868	0.00632461	1.0,1.0	0.408,1.0	0.296
2190	ENSG00000168944.17	CEP120	chr5	-	123389923	123391337	123389923	123390005	123391109	123391337	2190	31,13	0,0	35,29	0,5	1253	149	0.00101427	0.0121119	1.0,1.0	1.0,0.408	0.296
1279	ENSG00000219200.12	RNASEK	chr17	+	7012645	7013742	7012645	7012777	7013665	7013742	1279	129,75	0,0	203,76	5,9	1037	149	4.04271e-06	0.000224063	1.0,1.0	0.854,0.548	0.299
783	ENSG00000077463.15	SIRT6	chr19	-	4175027	4175937	4175027	4175151	4175841	4175937	783	33,26	0,0	15,12	4,0	839	149	0.00301444	0.0269188	1.0,1.0	0.4,1.0	0.3
2403	ENSG00000141644.18	MBD1	chr18	-	50268845	50271540	50268845	50269818	50271468	50271540	2403	74,73	0,0	174153	4,8	1799	149	1.19901e-05	0.000473934	1.0,1.0	0.783,0.613	0.302
2602	ENSG00000127184.13	COX7C	chr5	+	86619352	86619878	86619352	86619496	86619738	86619878	2602	5,6	0,0	12,3	7,0	391	149	0.00049482	0.00783567	1.0,1.0	0.395,1.0	0.302
441	ENSG00000125875.15	TBC1D20	chr20	-	440247	442043	440247	440317	440964	442043	441	22,13	0,0	38,24	0,7	796	149	0.000844367	0.0104501	1.0,1.0	1.0,0.391	0.304
7383	ENSG00000156876.10	SASS6	chr1	-	100107627	100108004	100107627	100107717	100107809	100108004	7383	11,17	1,3	40,34	26,17	241	149	0.00211211	0.0207361	0.872,0.778	0.487,0.553	0.305
1014	ENSG00000108387.16	SEPTIN4	chr17	-	58520742	58522101	58520742	58520842	58521966	58522101	1014	33,13	0,0	27,32	5,0	1273	149	0.00100465	0.0120251	1.0,1.0	0.387,1.0	0.306
3534	ENSG00000159377.11	PSMB4	chr1	+	151400441	151401355	151400441	151400588	151401238	151401355	3534	68,47	3,4	50,55	12,13	799	149	0.0010883	0.0126119	0.809,0.687	0.437,0.441	0.309
964	ENSG00000188878.19	FBF1	chr17	-	75914121	75914932	75914121	75914292	75914746	75914932	964	10,11	0,0	17,17	7,0	603	149	0.000747308	0.009635	1.0,1.0	0.375,1.0	0.312
7078	ENSG00000156345.18	CDK20	chr9	-	87970567	87970897	87970567	87970630	87970775	87970897	7078	2,6	7,3	0,0	23,14	294	149	2.08525e-05	0.000754093	0.126,0.503	0.0,0.0	0.315
55	ENSG00000133142.18	TCEAL4	chrX	+	103585858	103586291	103585858	103586107	103586218	103586291	55	11,2	0,0	4,5	0,5	260	149	0.00218843	0.0212145	1.0,1.0	1.0,0.364	0.318
7702	ENSG00000162298.19	SYVN1	chr11	-	65130001	65130379	65130001	65130175	65130250	65130379	7702	21,11	12,6	9,4	12,22	224	149	0.00124028	0.0141075	0.538,0.549	0.333,0.108	0.323
1238	ENSG00000179029.15	TMEM107	chr17	-	8175756	8176026	8175756	8175875	8175958	8176026	1238	4,1	2,7	0,0	6,4	232	149	0.0018147	0.0185434	0.562,0.084	0.0,0.0	0.323
6110	ENSG00000114270.18	COL7A1	chr3	-	48571242	48572045	48571242	48571278	48572000	48572045	6110	66,14	4,3	51,31	25,14	871	149	0.00289701	0.0263359	0.738,0.444	0.259,0.275	0.324
1389	ENSG00000135740.17	SLC9A5	chr16	+	67255392	67255930	67255392	67255471	67255752	67255930	1389	9,1	0,0	17,24	3,4	430	149	5.61417e-05	0.00158158	1.0,1.0	0.663,0.675	0.331
3847	ENSG00000134668.12	SPOCD1	chr1	-	31793277	31793897	31793277	31793428	31793746	31793897	3847	4,8	5,3	0,0	4,1	467	149	3.4097e-05	0.00107483	0.203,0.46	0.0,0.0	0.332
4544	ENSG00000221838.10	AP4M1	chr7	+	100101879	100102393	100101879	100101968	100102245	100102393	4544	7,7	0,0	10,10	3,1	426	149	0.00098991	0.0119698	1.0,1.0	0.538,0.778	0.342
1486	ENSG00000168488.19	ATXN2L	chr16	+	28835277	28835758	28835277	28835399	28835554	28835758	1486	10,2	0,0	4,6	0,7	304	149	0.000932094	0.0113564	1.0,1.0	1.0,0.296	0.352
8286	ENSG00000185163.10	DDX51	chr12	-	132141497	132142190	132141497	132141956	132142118	132142190	8286	46,37	28,5	20,27	39,28	311	149	0.00219776	0.0212645	0.44,0.78	0.197,0.316	0.353
7580	ENSG00000110455.14	ACCS	chr11	+	44077844	44078784	44077844	44077922	44078683	44078784	7580	7,8	1,6	0,0	3,4	910	149	2.77586e-05	0.000937358	0.534,0.179	0.0,0.0	0.357
5286	ENSG00000001497.18	LAS1L	chrX	-	65522430	65523707	65522430	65522493	65523559	65523707	5286	9,28	0,0	13,12	4,0	1215	149	0.00216278	0.021086	1.0,1.0	0.285,1.0	0.358
2731	ENSG00000156042.18	CFAP70	chr10	-	73293262	73297173	73293262	73293388	73297041	73297173	2731	27,15	0,0	83,50	0,5	3802	149	0.00102306	0.0121153	1.0,1.0	1.0,0.282	0.359
5934	ENSG00000188368.11	PRR19	chr19	+	42309578	42310813	42309578	42310185	42310270	42310813	5934	8,2	2,8	0,1	1,4	234	149	0.0023458	0.0224413	0.718,0.137	0.0,0.137	0.359
8284	ENSG00000185163.10	DDX51	chr12	-	132141497	132141956	132141497	132141606	132141849	132141956	8284	81,62	36,6	57,39	56,44	392	149	0.000714781	0.00952361	0.461,0.797	0.279,0.252	0.363
1416	ENSG00000169083.18	AR	chrX	+	67723685	67730619	67723685	67725636	67728673	67730619	1416	19,24	0,0	48,31	6,0	3186	149	0.000613911	0.00891832	1.0,1.0	0.272,1.0	0.364
4698	ENSG00000177646.20	ACAD9	chr3	+	128909343	128910813	128909343	128909421	128910740	128910813	4698	7,3	0,0	3,11	0,3	1468	149	0.0047304	0.0373379	1.0,1.0	1.0,0.271	0.365
6414	ENSG00000135945.10	REV1	chr2	-	99402243	99402800	99402243	99402346	99402643	99402800	6414	8,6	1,0	26,20	10,6	446	149	0.000764463	0.00972069	0.728,1.0	0.465,0.527	0.368
2628	ENSG00000124356.17	STAMBP	chr2	+	73828975	73831059	73828975	73828996	73830844	73831059	2628	64,11	0,0	101,90	8,2	1997	149	6.52185e-06	0.000313726	1.0,1.0	0.485,0.771	0.372
2211	ENSG00000255717.7	SNHG1	chr11	-	62855423	62855885	62855423	62855466	62855864	62855885	2211	24,18	0,0	21,33	17,0	547	149	0.000740056	0.009635	1.0,1.0	0.252,1.0	0.374
4530	ENSG00000116688.18	MFN2	chr1	+	11981809	11982114	11981809	11981853	11981969	11982114	4530	5,6	0,0	9,15	5,3	265	149	7.95064e-06	0.000355617	1.0,1.0	0.503,0.738	0.379
1743	ENSG00000090905.19	TNRC6A	chr16	+	24805013	24805733	24805013	24805151	24805673	24805733	1743	9,1	0,0	13,6	9,0	671	149	0.000575844	0.00858547	1.0,1.0	0.243,1.0	0.379
4253	ENSG00000168970.22	JMJD7-PLA2G4B	chr15	+	41842192	41842591	41842192	41842276	41842553	41842591	4253	15,8	2,1	8,12	7,6	426	149	0.00659908	0.0485552	0.724,0.737	0.286,0.412	0.381
2970	ENSG00000238105.7	GOLGA2P5	chr12	-	100157164	100157739	100157164	100157256	100157527	100157739	2970	5,1	0,0	13,19	4,3	420	149	1.01739e-05	0.000411718	1.0,1.0	0.536,0.692	0.386
1672	ENSG00000140543.15	DET1	chr15	-	88530622	88531715	88530622	88531473	88531612	88531715	1672	3,1	0,0	12,8	5,2	288	149	1.23886e-05	0.000482209	1.0,1.0	0.554,0.674	0.386
4785	ENSG00000182944.18	EWSR1	chr22	+	29298732	29299280	29298732	29298895	29299194	29299280	4785	18,27	5,3	8,11	17,6	448	149	0.000820691	0.0102066	0.545,0.75	0.135,0.379	0.39
6148	ENSG00000185946.16	RNPC3	chr1	+	103544940	103547035	103544940	103545102	103546976	103547035	6148	21,11	0,0	39,46	2,2	2023	149	0.00039653	0.00669506	1.0,1.0	0.59,0.629	0.391
5690	ENSG00000144591.20	GMPPA	chr2	+	219505457	219506072	219505457	219505555	219505979	219506072	5690	14,12	0,0	17,18	7,1	573	149	1.01266e-05	0.000411718	1.0,1.0	0.387,0.824	0.395
1051	ENSG00000099840.14	IZUMO4	chr19	+	2097928	2098127	2097928	2097955	2098051	2098127	1051	9,3	17,1	5,1	42,19	245	149	0.00329329	0.0287543	0.244,0.646	0.068,0.031	0.396
6009	ENSG00000260565.7	ERVK13-1	chr16	-	2669410	2672570	2669410	2669561	2671594	2672570	6009	48,39	0,0	99,59	0,16	2182	149	0.000658541	0.00921129	1.0,1.0	1.0,0.201	0.399
1803	ENSG00000175265.18	GOLGA8A	chr15	-	34386624	34387952	34386624	34386741	34387832	34387952	1803	17,9	0,0	20,18	0,9	1240	149	0.000658558	0.00921129	1.0,1.0	1.0,0.194	0.403
3123	ENSG00000178038.17	ALS2CL	chr3	-	46674565	46676402	46674565	46674739	46676244	46676402	3123	11,4	0,0	8,10	3,0	1654	149	0.00425017	0.034564	1.0,1.0	0.194,1.0	0.403
4755	ENSG00000110888.17	CAPRIN2	chr12	-	30714958	30716676	30714958	30715081	30716507	30716676	4755	47,4	0,0	59,49	3,4	1575	149	5.2954e-06	0.000275523	1.0,1.0	0.65,0.537	0.406
7589	ENSG00000149091.15	DGKZ	chr11	+	46379202	46379568	46379202	46379236	46379453	46379568	7589	27,12	3,0	21,18	19,4	366	149	0.0020863	0.0206224	0.786,1.0	0.31,0.647	0.414
156	ENSG00000005302.19	MSL3	chrX	+	11763779	11765729	11763779	11763938	11765469	11765729	156	22,26	0,0	38,40	3,2	1680	149	2.67497e-05	0.000921599	1.0,1.0	0.529,0.639	0.416
2906	ENSG00000161960.16	EIF4A1	chr17	+	7574259	7574678	7574259	7574308	7574521	7574678	2906	10,2	0,0	7,14	7,1	362	149	2.9038e-05	0.000963241	1.0,1.0	0.292,0.852	0.428
2549	ENSG00000124782.20	RREB1	chr6	+	7181123	7182082	7181123	7181246	7181869	7182082	2549	18,10	0,0	12,21	14,0	772	149	0.000716122	0.00952361	1.0,1.0	0.142,1.0	0.429
7337	ENSG00000025434.19	NR1H3	chr11	+	47261546	47262018	47261546	47261726	47261918	47262018	7337	14,4	0,0	5,3	0,8	341	149	0.00144616	0.0157594	1.0,1.0	1.0,0.141	0.429
4432	ENSG00000118495.20	PLAGL1	chr6	-	143964786	143966198	143964786	143964818	143965849	143966198	4432	19,5	0,0	9,8	7,0	1180	149	0.000743025	0.009635	1.0,1.0	0.14,1.0	0.43
5361	ENSG00000197622.13	CDC42SE1	chr1	-	151055015	151055993	151055015	151055126	151055676	151055993	5361	34,21	6,3	48,32	61,44	699	149	4.86351e-09	9.91962e-07	0.547,0.599	0.144,0.134	0.434
446	ENSG00000125875.15	TBC1D20	chr20	-	440247	441689	440247	440389	441619	441689	446	6,7	0,0	26,12	0,9	1379	149	0.000735893	0.009635	1.0,1.0	1.0,0.126	0.437
3470	ENSG00000086848.15	ALG9	chr11	-	111782194	111786520	111782194	111786094	111786401	111786520	3470	28,29	0,3	19,14	3,17	456	149	0.00144644	0.0157594	1.0,0.76	0.674,0.212	0.437
241	ENSG00000100034.14	PPM1F	chr22	-	21924875	21925662	21924875	21925028	21925568	21925662	241	19,18	0,0	2,5	3,0	689	149	0.00486059	0.0380791	1.0,1.0	0.126,1.0	0.437
2206	ENSG00000255717.7	SNHG1	chr11	-	62853551	62855216	62853551	62853833	62855132	62855216	2206	58,26	0,0	37,43	5,2	1448	149	8.31218e-07	6.14258e-05	1.0,1.0	0.432,0.689	0.44
1341	ENSG00000104731.14	KLHDC4	chr16	-	87755193	87756477	87755193	87755292	87756421	87756477	1341	10,26	0,0	51,26	1,9	1278	149	1.73357e-05	0.000644864	1.0,1.0	0.856,0.252	0.446
6216	ENSG00000055609.21	KMT2C	chr7	-	152202933	152205225	152202933	152203064	152205105	152205225	6216	1,2	0,0	9,8	5,0	2190	149	0.000604794	0.00881099	1.0,1.0	0.109,1.0	0.446
7375	ENSG00000119912.18	IDE	chr10	-	92479276	92480916	92479276	92479421	92480792	92480916	7375	2,10	0,0	4,5	0,4	1520	149	0.000709003	0.00952361	1.0,1.0	1.0,0.109	0.446
7901	ENSG00000002016.18	RAD52	chr12	-	929763	930144	929763	929886	930050	930144	7901	8,8	0,2	15,10	15,6	313	149	0.00179746	0.0184411	1.0,0.656	0.323,0.442	0.446
976	ENSG00000161526.15	SAP30BP	chr17	+	75705610	75706092	75705610	75705693	75706007	75706092	976	18,5	0,0	3,3	9,0	463	149	0.000804844	0.0100833	1.0,1.0	0.097,1.0	0.452
2752	ENSG00000145191.15	EIF2B5	chr3	+	184140079	184140730	184140079	184140221	184140417	184140730	2752	3,3	0,0	1,4	4,0	345	149	0.0043365	0.0350981	1.0,1.0	0.097,1.0	0.452
3506	ENSG00000168071.22	CCDC88B	chr11	+	64351159	64351616	64351159	64351255	64351475	64351616	3506	8,20	1,0	5,12	2,10	369	149	6.17566e-06	0.000313726	0.764,1.0	0.502,0.326	0.468
6063	ENSG00000108591.10	DRG2	chr17	+	18099016	18100435	18099016	18099093	18100362	18100435	6063	2,2	0,0	11,4	0,6	1418	149	0.000550968	0.00830289	1.0,1.0	1.0,0.065	0.468
5844	ENSG00000123983.15	ACSL3	chr2	+	222916318	222918155	222916318	222916496	222918069	222918155	5844	1,15	0,0	3,4	6,0	1722	149	0.000105259	0.0025198	1.0,1.0	0.041,1.0	0.48
2267	ENSG00000134317.18	GRHL1	chr2	+	9958785	9961436	9958785	9958856	9961045	9961436	2267	28,46	0,0	35,25	1,3	2338	149	8.55662e-05	0.0021283	1.0,1.0	0.69,0.347	0.482
4831	ENSG00000159588.15	CCDC17	chr1	-	45622750	45623652	45622750	45622834	45622954	45623652	4831	3,4	0,0	23,2	1,10	269	149	0.000107803	0.00256863	1.0,1.0	0.927,0.1	0.486
2684	ENSG00000082512.15	TRAF5	chr1	+	211356366	211360779	211356366	211356468	211360701	211360779	2684	16,2	0,0	5,1	8,0	4382	149	5.50582e-07	4.67903e-05	1.0,1.0	0.021,1.0	0.49
6014	ENSG00000186088.16	GSAP	chr7	-	77329332	77330367	77329332	77329391	77330238	77330367	6014	8,7	0,0	8,0	0,3	996	149	0.000423722	0.00692487	1.0,1.0	1.0,0.0	0.5
689	ENSG00000011243.19	AKAP8L	chr19	-	15397713	15400358	15397713	15399984	15400294	15400358	689	4,1	0,0	0,6	3,0	459	149	0.00243249	0.0230974	1.0,1.0	0.0,1.0	0.5
3328	ENSG00000026950.17	BTN3A1	chr6	+	26409893	26410032	26409893	26409914	26410005	26410032	3328	9,0	0,2	0,0	11,3	240	149	0.00428996	0.034832	1.0,0.0	0.0,0.0	0.5
6308	ENSG00000114857.18	NKTR	chr3	+	42619663	42621516	42619663	42619708	42621428	42621516	6308	6,27	0,0	37,50	6,2	1869	149	3.55928e-07	3.29978e-05	1.0,1.0	0.33,0.666	0.502
7395	ENSG00000107862.6	GBF1	chr10	+	102362474	102363396	102362474	102362628	102363255	102363396	7395	13,11	0,0	14,22	12,1	776	149	4.8062e-06	0.000252648	1.0,1.0	0.183,0.809	0.504
5097	ENSG00000160352.16	ZNF714	chr19	+	21116806	21125094	21116806	21118885	21124960	21125094	5097	110,94	0,2	248160	11,21	6224	149	0.00323395	0.0284309	1.0,0.529	0.351,0.154	0.512
4955	ENSG00000143575.15	HAX1	chr1	+	154274949	154275260	154274949	154275001	154275077	154275260	4955	1,1	0,0	4,2	4,1	225	149	6.47571e-06	0.000313726	1.0,1.0	0.398,0.57	0.516
7259	ENSG00000237943.7	PRKCQ-AS1	chr10	+	6583804	6584195	6583804	6583918	6584117	6584195	7259	12,6	3,0	7,10	9,8	348	149	0.00490707	0.0382712	0.631,1.0	0.25,0.349	0.516
8584	ENSG00000009830.13	POMT2	chr14	-	77278728	77279928	77278728	77278858	77279822	77279928	8584	39,9	0,0	16,47	4,4	1113	149	2.922e-07	2.75912e-05	1.0,1.0	0.349,0.611	0.52
8145	ENSG00000174106.3	LEMD3	chr12	+	65245668	65245939	65245668	65245774	65245860	65245939	8145	8,2	0,0	7,5	3,6	235	149	3.8528e-07	3.50778e-05	1.0,1.0	0.597,0.346	0.528
6997	ENSG00000213930.12	GALT	chr9	+	34647088	34647567	34647088	34647258	34647474	34647567	6997	5,2	0,0	10,8	6,3	365	149	6.03257e-07	5.04264e-05	1.0,1.0	0.405,0.521	0.537
1015	ENSG00000108387.16	SEPTIN4	chr17	-	58520742	58522101	58520742	58521160	58521966	58522101	1015	14,1	0,0	15,12	2,3	955	149	2.283e-06	0.000143716	1.0,1.0	0.539,0.384	0.538
1646	ENSG00000007384.15	RHBDF1	chr16	-	58973	59349	58973	59127	59248	59349	1646	9,4	20,0	2,1	14,11	270	149	0.00678092	0.0496781	0.199,1.0	0.073,0.048	0.539
4366	ENSG00000141279.17	NPEPPS	chr17	+	47585499	47586398	47585499	47585700	47586364	47586398	4366	18,6	0,0	32,18	5,6	813	149	4.58406e-07	4.03002e-05	1.0,1.0	0.54,0.355	0.552
3360	ENSG00000117054.15	ACADM	chr1	+	75742167	75745914	75742167	75744391	75745805	75745914	3360	15,8	0,0	24,23	4,2	1563	149	2.84947e-07	2.75912e-05	1.0,1.0	0.364,0.523	0.556
6175	ENSG00000106636.9	YKT6	chr7	+	44208132	44211124	44208132	44208198	44208406	44211124	6175	1,5	0,0	12,1	2,2	357	149	0.000353058	0.00608191	1.0,1.0	0.715,0.173	0.556
6428	ENSG00000008311.16	AASS	chr7	-	122098744	122101680	122098744	122098866	122101620	122101680	6428	11,8	1,0	15,16	11,4	2903	149	0.00420798	0.0343304	0.361,1.0	0.065,0.17	0.563
6364	ENSG00000087085.16	ACHE	chr7	-	100892333	100894252	100892333	100892818	100893164	100894252	6364	12,6	0,0	12,11	3,7	495	149	1.06199e-07	1.28931e-05	1.0,1.0	0.546,0.321	0.567
26	ENSG00000089820.16	ARHGAP4	chrX	-	153913217	153913600	153913217	153913302	153913408	153913600	26	13,9	0,0	9,4	11,2	255	149	2.65095e-08	3.66737e-06	1.0,1.0	0.323,0.539	0.569
2046	ENSG00000159648.13	TEPP	chr16	+	57985908	57988116	57985908	57985941	57987395	57988116	2046	24,34	0,3	16,28	9,9	1603	149	0.00278735	0.0257011	1.0,0.513	0.142,0.224	0.573
1505	ENSG00000261832.6	RP11-435I10.4	chr16	-	28458385	28458591	28458385	28458421	28458530	28458591	1505	9,5	2,2	1,1	7,6	258	149	6.62218e-06	0.000315575	0.722,0.591	0.076,0.088	0.575
5483	ENSG00000144061.14	NPHP1	chr2	-	110163047	110164730	110163047	110163135	110164519	110164730	5483	32,10	0,0	9,13	3,1	1533	149	7.32975e-06	0.0003337	1.0,1.0	0.226,0.558	0.608
1574	ENSG00000008710.20	PKD1	chr16	-	2097727	2097984	2097727	2097777	2097867	2097984	1574	6,9	2,3	0,3	24,21	239	149	9.84474e-10	2.86459e-07	0.652,0.652	0.0,0.082	0.611
8411	ENSG00000068903.20	SIRT2	chr19	-	38880820	38881491	38880820	38880897	38881431	38881491	8411	8,3	0,0	25,13	8,5	683	149	3.18503e-06	0.000184551	1.0,1.0	0.405,0.362	0.617
6952	ENSG00000184163.3	C1QTNF12	chr1	-	1243953	1244275	1243953	1244105	1244190	1244275	6952	13,8	0,0	4,4	2,12	234	149	1.78469e-08	2.84379e-06	1.0,1.0	0.56,0.175	0.632
5731	ENSG00000173559.15	NABP1	chr2	+	191685598	191696662	191685598	191693416	191695964	191696662	5731	8,22	0,0	62,20	4,4	2697	149	6.58197e-09	1.24302e-06	1.0,1.0	0.461,0.216	0.661
5153	ENSG00000166348.19	USP54	chr10	-	73575511	73576361	73575511	73575675	73576135	73576361	5153	6,9	0,0	15,18	16,5	609	149	7.46168e-07	5.76471e-05	1.0,1.0	0.187,0.468	0.672
253	ENSG00000206140.12	TMEM191C	chr22	+	21468943	21469346	21468943	21469062	21469273	21469346	253	2,3	0,0	0,7	1,2	360	149	0.00364306	0.0308432	1.0,1.0	0.0,0.592	0.704
3072	ENSG00000145020.16	AMT	chr3	-	49418970	49420342	49418970	49419151	49420210	49420342	3072	2,15	0,0	8,6	7,1	1208	149	9.37715e-11	4.34674e-08	1.0,1.0	0.124,0.425	0.726
7526	ENSG00000166436.17	TRIM66	chr11	-	8624358	8625228	8624358	8624551	8624712	8625228	7526	4,5	0,0	0,2	9,1	310	149	2.29543e-10	8.36028e-08	1.0,1.0	0.0,0.49	0.755
3170	ENSG00000114859.16	CLCN2	chr3	-	184355693	184357094	184355693	184355844	184356992	184357094	3170	8,16	0,0	2,11	2,2	1297	149	9.33145e-07	6.70156e-05	1.0,1.0	0.103,0.387	0.755
4311	ENSG00000138095.20	LRPPRC	chr2	-	43894544	43899334	43894544	43894629	43899218	43899334	4311	5,4	0,0	19,7	2,1	4738	149	3.48368e-06	0.00019737	1.0,1.0	0.23,0.18	0.795
4005	ENSG00000156709.15	AIFM1	chrX	-	130129969	130131799	130129969	130130193	130131674	130131799	4005	9,2	0,0	2,10	2,2	1630	149	1.90489e-07	2.11153e-05	1.0,1.0	0.084,0.314	0.801
6100	ENSG00000281128.2	PTENP1-AS	chr9	+	33678089	33681073	33678089	33678287	33680893	33681073	6100	3,18	0,0	17,4	2,4	2755	149	1.57941e-11	1.37715e-08	1.0,1.0	0.315,0.051	0.817
2704	ENSG00000105219.10	CCNP	chr19	-	40222207	40223303	40222207	40222472	40223151	40223303	2704	8,10	0,0	4,1	4,1	828	149	1.6053e-08	2.64047e-06	1.0,1.0	0.153,0.153	0.847
6146	ENSG00000122557.11	HERPUD2	chr7	-	35694183	35695135	35694183	35694627	35694800	35695135	6146	10,2	0,0	0,4	5,6	322	149	5.99332e-11	3.39555e-08	1.0,1.0	0.0,0.236	0.882
45	ENSG00000165359.16	INTS6L	chrX	+	135569336	135573033	135569336	135569431	135572814	135573033	45	4,8	0,0	44,17	16,12	3532	149	2.90918e-05	0.000963241	1.0,1.0	0.104,0.056	0.92
4633	ENSG00000106144.20	CASP2	chr7	+	143300203	143303933	143300203	143300294	143303783	143303933	4633	2,10	0,0	16,27	6,21	3638	149	1.36496e-05	0.000519939	1.0,1.0	0.098,0.05	0.926
4214	ENSG00000164068.16	RNF123	chr3	+	49712478	49713587	49712478	49712892	49713512	49713587	4214	6,6	0,0	0,6	8,10	769	149	5.71222e-10	1.82041e-07	1.0,1.0	0.0,0.104	0.948
7381	ENSG00000149311.20	ATM	chr11	+	108331443	108333968	108331443	108331557	108333885	108333968	7381	1,9	0,0	2,0	2,5	2477	149	3.17431e-11	2.02322e-08	1.0,1.0	0.057,0.0	0.972
74	ENSG00000147140.17	NONO	chrX	+	71290628	71291972	71290628	71290806	71291778	71291972	74	4,8	0,0	0,0	5,2	1121	149	4.47142e-12	5.69995e-09	1.0,1.0	0.0,0.0	1
402	ENSG00000132640.15	BTBD3	chr20	+	11917777	11918601	11917777	11918011	11918333	11918601	402	4,2	0,0	0,0	10,8	471	149	1.84893e-11	1.37715e-08	1.0,1.0	0.0,0.0	1
3392	ENSG00000103811.18	CTSH	chr15	-	78931450	78932458	78931450	78932038	78932371	78932458	3392	1,2	0,0	0,0	4,5	482	149	1.19437e-09	3.10402e-07	1.0,1.0	0.0,0.0	1

## Sheet: A5SS.JCEC 10%
ID	GeneID	geneSymbol	chr	strand	longExonStart_0base	longExonEnd	shortES	shortEE	flankingES	flankingEE	ID	IJC_SAMPLE_1	SJC_SAMPLE_1	IJC_SAMPLE_2	SJC_SAMPLE_2	IncFormLen	SkipFormLen	PValue	FDR	IncLevel1	IncLevel2	IncLevelDifference
7385	ENSG00000128805.15	ARHGAP22	chr10	-	48479587	48479764	48479635	48479764	48459683	48459891	7385	0,0	1,3	4,2	0,0	197	149	4.10957e-10	1.60684e-07	0.0,0.0	1.0,1.0	-1
6794	ENSG00000114745.14	GORASP1	chr3	-	39100787	39101102	39101015	39101102	39100304	39100454	6794	0,0	10,4	12,12	1,0	377	149	2.77556e-15	1.19377e-11	0.0,0.0	0.826,1.0	-0.913
3039	ENSG00000088340.17	FER1L4	chr20	-	35560122	35560364	35560162	35560364	35559340	35559627	3039	0,0	3,4	9,12	2,0	189	149	8.04807e-11	4.35861e-08	0.0,0.0	0.78,1.0	-0.89
6878	ENSG00000147687.19	TATDN1	chr8	-	124504270	124504347	124504274	124504347	124503839	124503951	6878	3,0	32,8	8,5	0,1	153	149	9.96203e-13	2.14233e-09	0.084,0.0	1.0,0.83	-0.873
7337	ENSG00000239665.8	RP11-295P9.3	chr10	+	13646614	13646780	13646614	13646686	13647132	13647276	7337	5,0	9,10	2,17	0,0	243	149	8.05134e-12	8.6572e-09	0.254,0.0	1.0,1.0	-0.873
305	ENSG00000156253.7	RWDD2B	chr21	-	29009594	29009692	29009626	29009692	29008394	29008621	305	1,0	6,3	5,3	1,0	181	149	1.25109e-08	1.85549e-06	0.121,0.0	0.805,1.0	-0.842
5137	ENSG00000179818.15	PCBP1-AS1	chr2	-	70083506	70083687	70083537	70083687	70059642	70059680	5137	0,0	2,5	11,3	5,0	180	149	4.21583e-08	5.03675e-06	0.0,0.0	0.646,1.0	-0.823
4321	ENSG00000143036.17	SLC44A3	chr1	+	94827506	94827643	94827506	94827547	94828492	94828586	4321	8,0	8,2	12,7	0,0	245	149	2.19672e-08	3.03677e-06	0.378,0.0	1.0,1.0	-0.811
2289	ENSG00000112367.12	FIG4	chr6	+	109735149	109738453	109735149	109735298	109741443	109741544	2289	51,35	11,6	104,71	0,0	3304	149	2.16216e-12	3.09982e-09	0.173,0.208	1.0,1.0	-0.809
8691	ENSG00000119688.21	ABCD4	chr14	-	74288659	74288765	74288715	74288765	74287809	74287886	8691	0,3	6,15	12,1	5,0	205	149	0.000130411	0.00324219	0.0,0.127	0.636,1.0	-0.755
4454	ENSG00000178104.19	PDE4DIP	chr1	+	149001590	149002026	149001590	149001696	149002849	149003042	4454	0,0	1,3	5,1	2,0	479	149	0.000778378	0.0104293	0.0,0.0	0.437,1.0	-0.719
5136	ENSG00000179818.15	PCBP1-AS1	chr2	-	70083506	70083687	70083537	70083687	70055713	70055910	5136	0,0	3,1	5,2	1,1	180	149	2.73356e-08	3.56275e-06	0.0,0.0	0.805,0.623	-0.714
3387	ENSG00000133816.18	MICAL2	chr11	+	12138389	12138464	12138389	12138460	12162078	12162419	3387	0,0	6,4	6,4	4,1	153	149	2.91002e-08	3.68117e-06	0.0,0.0	0.594,0.796	-0.695
7388	ENSG00000078114.19	NEBL	chr10	-	20818703	20819516	20819423	20819516	20817599	20817692	7388	9,11	2,8	17,12	0,0	869	149	1.43605e-09	3.43136e-07	0.436,0.191	1.0,1.0	-0.686
2543	ENSG00000166845.15	C18orf54	chr18	+	54361642	54362431	54361642	54361891	54362770	54362921	2543	0,0	1,2	7,11	1,1	689	149	5.26519e-07	4.21764e-05	0.0,0.0	0.602,0.704	-0.653
4391	ENSG00000169607.13	CKAP2L	chr2	-	112755976	112757214	112756892	112757214	112752266	112752474	4391	29,28	10,9	105,72	3,0	1065	149	4.31308e-09	7.42023e-07	0.289,0.303	0.83,1.0	-0.619
3469	ENSG00000110514.19	MADD	chr11	+	47295495	47295579	47295495	47295567	47295896	47296055	3469	0,0	4,6	7,6	4,4	161	149	1.44423e-07	1.51503e-05	0.0,0.0	0.618,0.581	-0.599
4232	ENSG00000104064.18	GABPB1	chr15	-	50301220	50301368	50301256	50301368	50300788	50300902	4232	0,0	10,1	1,5	4,0	185	149	0.000195677	0.0044295	0.0,0.0	0.168,1.0	-0.584
222	ENSG00000235954.7	TTC28-AS1	chr22	+	27997410	27998152	27997410	27997739	27998603	27998838	222	20,2	6,1	27,43	0,1	562	149	4.30194e-06	0.000228428	0.469,0.347	1.0,0.919	-0.552
6470	ENSG00000177683.14	THAP5	chr7	-	108565829	108566022	108565951	108566022	108564992	108565105	6470	11,0	6,3	44,16	8,2	271	149	0.00590124	0.0433867	0.502,0.0	0.751,0.815	-0.532
3492	ENSG00000170949.18	ZNF160	chr19	-	53091412	53091720	53091636	53091720	53086261	53086321	3492	2,5	2,1	3,1	0,0	373	149	0.00460018	0.036237	0.285,0.666	1.0,1.0	-0.524
1571	ENSG00000228315.12	GUSBP11	chr22	-	23686830	23686995	23686837	23686995	23683724	23683867	1571	1,0	10,3	2,5	14,0	156	149	0.000655154	0.00945576	0.087,0.0	0.12,1.0	-0.517
6400	ENSG00000142794.19	NBPF3	chr1	+	21478143	21478227	21478143	21478196	21479348	21479400	6400	0,0	1,4	13,4	7,5	180	149	4.26082e-06	0.000228428	0.0,0.0	0.606,0.398	-0.502
8062	ENSG00000089818.18	NECAP1	chr12	+	8090194	8091850	8090194	8090299	8092675	8092784	8062	22,7	3,2	48,39	0,2	1700	149	0.00294805	0.0262295	0.391,0.235	1.0,0.631	-0.502
1678	ENSG00000138606.19	SHF	chr15	-	45172146	45172318	45172148	45172318	45171882	45172002	1678	5,14	23,3	4,9	0,0	151	149	5.40496e-06	0.000276747	0.177,0.822	1.0,1.0	-0.501
6246	ENSG00000105122.13	RASAL3	chr19	-	15452044	15452815	15452657	15452815	15451623	15451938	6246	0,1	10,0	4,2	0,0	762	149	1.259e-06	9.02491e-05	0.0,1.0	1.0,1.0	-0.5
4329	ENSG00000141279.17	NPEPPS	chr17	+	47579389	47582849	47579389	47579511	47586364	47586398	4329	2,0	0,2	16,1	0,0	3487	149	5.38919e-06	0.000276747	1.0,0.0	1.0,1.0	-0.5
7927	ENSG00000087053.20	MTMR2	chr11	-	95923620	95923864	95923691	95923864	95888155	95888261	7927	0,1	9,0	3,2	0,0	220	149	4.80179e-05	0.00146472	0.0,1.0	1.0,1.0	-0.5
2514	ENSG00000130675.15	MNX1	chr7	-	157008527	157009435	157008997	157009435	157006478	157006639	2514	7,0	0,3	3,3	0,0	619	149	0.00127986	0.0141873	1.0,0.0	1.0,1.0	-0.5
7146	ENSG00000198000.12	NOL8	chr9	-	92325305	92325350	92325317	92325350	92324022	92324209	7146	0,1	3,0	13,6	0,0	161	149	0.00153694	0.0158414	0.0,1.0	1.0,1.0	-0.5
6212	ENSG00000104218.16	CSPP1	chr8	+	67064361	67064538	67064361	67064496	67074242	67074351	6212	0,0	2,3	10,0	0,3	191	149	0.00250627	0.0233322	0.0,0.0	1.0,0.0	-0.5
3945	ENSG00000213963.6	AC074286.1	chr2	-	177323238	177323396	177323303	177323396	177311232	177311328	3945	0,3	4,0	9,3	0,0	214	149	0.00473573	0.0368992	0.0,1.0	1.0,1.0	-0.5
5176	ENSG00000163516.14	ANKZF1	chr2	+	219230227	219230405	219230227	219230350	219235707	219235875	5176	7,12	20,2	16,22	0,0	204	149	1.91284e-06	0.000132696	0.204,0.814	1.0,1.0	-0.491
1703	ENSG00000166145.15	SPINT1	chr15	+	40853710	40853929	40853710	40853881	40854059	40854086	1703	0,0	10,2	3,2	2,2	197	149	5.05604e-05	0.00151757	0.0,0.0	0.532,0.431	-0.482
6796	ENSG00000114745.14	GORASP1	chr3	-	39100787	39101102	39101015	39101102	39100304	39100503	6796	0,0	2,7	7,4	6,1	377	149	5.99698e-06	0.000299919	0.0,0.0	0.316,0.613	-0.465
4778	ENSG00000110619.18	CARS1	chr11	-	3001961	3002053	3001969	3002053	3000928	3001248	4778	8,37	14164	54,83	27,20	157	149	8.10715e-11	4.35861e-08	0.352,0.176	0.655,0.798	-0.463
7498	ENSG00000107815.10	TWNK	chr10	+	100990868	100991054	100990868	100991010	100993189	100994401	7498	0,2	5,9	18,11	22,4	193	149	0.000193022	0.00439254	0.0,0.146	0.387,0.68	-0.461
467	ENSG00000196724.13	ZNF418	chr19	-	57925622	57928047	57927976	57928047	57923191	57923289	467	12,14	8,0	11,6	0,0	2503	149	0.000388524	0.00693378	0.082,1.0	1.0,1.0	-0.459
452	ENSG00000234684.7	SDCBP2-AS1	chr20	+	1325420	1325782	1325420	1325529	1373077	1373178	452	1,2	0,7	33,9	0,0	402	149	0.000314827	0.00608469	1.0,0.096	1.0,1.0	-0.452
3775	ENSG00000104529.18	EEF1D	chr8	-	143581228	143581328	143581285	143581328	143581053	143581154	3775	14,21	53,1	10,17	0,0	206	149	5.53494e-05	0.00163053	0.16,0.938	1.0,1.0	-0.451
1720	ENSG00000175265.18	GOLGA8A	chr15	-	34391122	34391426	34391352	34391426	34389643	34389768	1720	2,5	0,16	9,5	0,0	379	149	0.000518475	0.00828881	1.0,0.109	1.0,1.0	-0.446
1454	ENSG00000183426.17	NPIPA1	chr16	+	14929250	14930031	14929250	14929421	14930165	14930322	1454	46,24	1,16	18,33	0,0	759	149	3.5706e-05	0.00116342	0.9,0.227	1.0,1.0	-0.436
513	ENSG00000010361.14	FUZ	chr19	-	49812446	49812736	49812637	49812736	49811630	49811699	513	14,26	14,4	48,42	2,0	340	149	1.36753e-05	0.000584739	0.305,0.74	0.913,1.0	-0.434
2151	ENSG00000047410.14	TPR	chr1	-	186341251	186343473	186343325	186343473	186341027	186341159	2151	9,24	4,0	65,47	0,0	2223	149	0.00138998	0.0148714	0.131,1.0	1.0,1.0	-0.434
6495	ENSG00000095787.24	WAC	chr10	+	28614566	28616362	28614566	28614685	28617656	28617784	6495	14,13	7,0	38,42	0,0	1826	149	0.000667249	0.00959342	0.14,1.0	1.0,1.0	-0.43
8352	ENSG00000111325.16	OGFOD2	chr12	+	122976870	122977166	122976870	122976963	122978324	122978569	8352	2,2	0,5	2,23	0,0	352	149	0.00241538	0.0227214	1.0,0.145	1.0,1.0	-0.427
5939	ENSG00000129810.15	SGO1	chr3	-	20174248	20175055	20175004	20175055	20171042	20171232	5939	36,28	15,8	70,32	6,1	905	149	0.000272045	0.00554532	0.283,0.366	0.658,0.84	-0.424
8763	ENSG00000126214.21	KLC1	chr14	+	103679383	103679545	103679383	103679518	103700654	103700727	8763	12,9	9,6	27,31	2,0	176	149	1.03378e-07	1.11157e-05	0.53,0.559	0.92,1.0	-0.415
1274	ENSG00000185359.14	HGS	chr17	+	81684812	81685069	81684812	81684891	81685604	81685689	1274	4,17	22,4	53,32	4,6	327	149	0.00314337	0.0272025	0.077,0.659	0.858,0.708	-0.415
1655	ENSG00000140416.23	TPM1	chr15	+	63064063	63064190	63064063	63064142	63065895	63066093	1655	0,0	15,25	12,9	18,7	197	149	9.53946e-10	2.62434e-07	0.0,0.0	0.335,0.493	-0.414
1198	ENSG00000006047.13	YBX2	chr17	-	7291092	7292059	7292025	7292059	7290250	7290535	1198	14,11	0,7	34,20	0,0	1082	149	0.000862937	0.0109808	1.0,0.178	1.0,1.0	-0.411
514	ENSG00000010361.14	FUZ	chr19	-	49812614	49812736	49812637	49812736	49811630	49811699	514	8,19	14,4	43,40	2,0	172	149	6.16582e-06	0.000304818	0.331,0.804	0.949,1.0	-0.407
5664	ENSG00000077152.11	UBE2T	chr1	-	202335641	202335818	202335645	202335818	202333449	202333555	5664	3,0	32,14	7,4	8,5	153	149	1.90309e-05	0.00074534	0.084,0.0	0.46,0.438	-0.407
4013	ENSG00000288558.2	DUS4L-BCAP29	chr7	+	107563970	107564676	107563970	107564247	107567049	107567186	4013	7,27	4,5	26,9	0,1	578	149	0.000199353	0.00444259	0.311,0.582	1.0,0.699	-0.403
4348	ENSG00000127054.21	INTS11	chr1	-	1323176	1323287	1323180	1323287	1320995	1321093	4348	1,0	3,1	4,4	1,12	153	149	0.00308211	0.0268888	0.245,0.0	0.796,0.245	-0.398
6809	ENSG00000167733.14	HSD11B1L	chr19	+	5684818	5685119	5684818	5684905	5687281	5687375	6809	7,9	10,0	20,24	0,0	363	149	0.000901296	0.0112037	0.223,1.0	1.0,1.0	-0.388
1409	ENSG00000102879.16	CORO1A	chr16	+	30185208	30186720	30185208	30185407	30186815	30186945	1409	62,17	0,6	35,32	0,0	1462	149	0.00122856	0.0138729	1.0,0.224	1.0,1.0	-0.388
2779	ENSG00000163660.12	CCNL1	chr3	-	157151728	157151930	157151916	157151930	157150281	157150381	2779	6,6	5,3	21,23	3,2	337	149	0.00392492	0.0322883	0.347,0.469	0.756,0.836	-0.388
6607	ENSG00000013374.17	NUB1	chr7	+	151374096	151374243	151374096	151374201	151376633	151376811	6607	4,2	0,5	18,3	0,0	191	149	0.00519035	0.0396513	1.0,0.238	1.0,1.0	-0.381
3216	ENSG00000148498.16	PARD3	chr10	-	34337277	34337426	34337364	34337426	34336198	34336243	3216	4,9	7,1	14,11	0,1	236	149	0.000538186	0.00845549	0.265,0.85	1.0,0.874	-0.38
2899	ENSG00000218510.9	LINC00339	chr1	+	22025510	22026119	22025510	22025639	22030279	22030617	2899	6,4	1,7	36,7	0,2	629	149	0.00429986	0.0343111	0.587,0.119	1.0,0.453	-0.374
6128	ENSG00000137106.18	GRHPR	chr9	+	37422695	37422833	37422695	37422805	37425921	37425994	6128	6,6	10,2	9,4	2,0	177	149	0.00527355	0.0401831	0.336,0.716	0.791,1.0	-0.369
223	ENSG00000235954.7	TTC28-AS1	chr22	+	27997410	27998838	27997410	27997739	27999429	28001658	223	93,31	10,3	110119	3,0	1248	149	9.74363e-05	0.00252454	0.526,0.552	0.814,1.0	-0.368
7691	ENSG00000110427.17	KIAA1549L	chr11	+	33541801	33544336	33541801	33542146	33544766	33545378	7691	29,2	5,0	35,33	0,0	2339	149	0.000316492	0.00608469	0.27,1.0	1.0,1.0	-0.365
5368	ENSG00000132781.20	MUTYH	chr1	-	45332917	45333324	45333284	45333324	45332762	45332834	5368	23,22	5,7	37,36	0,3	516	149	0.000867054	0.0110006	0.571,0.476	1.0,0.776	-0.365
1415	ENSG00000169592.15	INO80E	chr16	+	30003649	30003714	30003649	30003670	30005367	30005435	1415	3,3	6,0	15,2	0,0	193	149	0.00243462	0.0228133	0.279,1.0	1.0,1.0	-0.361
5987	ENSG00000151835.17	SACS	chr13	-	23337421	23341690	23341584	23341690	23329049	23329484	5987	7,23	9,3	146134	3,10	4312	149	6.05652e-05	0.00174826	0.026,0.209	0.627,0.316	-0.354
3472	ENSG00000163374.20	YY1AP1	chr1	-	155680381	155680456	155680415	155680456	155675009	155675096	3472	0,0	7,1	0,10	3,4	183	149	0.00106651	0.0126018	0.0,0.0	0.0,0.671	-0.336
7543	ENSG00000023041.12	ZDHHC6	chr10	-	112433239	112434464	112434296	112434464	112432375	112432521	7543	87,91	12,4	165124	3,0	1206	149	0.00013807	0.00337409	0.472,0.738	0.872,1.0	-0.331
3599	ENSG00000111445.14	RFC5	chr12	+	118017689	118018053	118017689	118017852	118019071	118019136	3599	17,6	7,2	29,28	1,3	350	149	0.00296123	0.0262603	0.508,0.561	0.925,0.799	-0.328
2445	ENSG00000189308.11	LIN54	chr4	-	82984160	82984876	82984823	82984876	82946257	82946474	2445	0,6	3,0	7,10	0,1	812	149	0.00327926	0.0279289	0.0,1.0	1.0,0.647	-0.324
2039	ENSG00000135473.15	PAN2	chr12	-	56324036	56324182	56324048	56324182	56323806	56323913	2039	3,8	25,17	38,32	41,21	161	149	0.000455339	0.00774077	0.1,0.303	0.462,0.585	-0.322
147	ENSG00000285756.2	RP11-706O15.1	chrX	-	3828505	3829392	3829363	3829392	3818656	3818703	147	34,18	9,0	52,55	0,0	1007	149	0.000375201	0.00683788	0.359,1.0	1.0,1.0	-0.321
3977	ENSG00000113240.13	CLK4	chr5	-	178617343	178618778	178618555	178618778	178616881	178616948	3977	0,2	6,5	11,7	1,5	1361	149	0.000177643	0.00412996	0.0,0.042	0.546,0.133	-0.319
3551	ENSG00000162585.17	FAAP20	chr1	-	2198753	2201225	2201049	2201225	2198006	2198142	3551	42,35	4,1	39,25	1,0	2445	149	0.00215408	0.0209609	0.39,0.681	0.704,1.0	-0.316
2221	ENSG00000236753.7	MKLN1-AS	chr7	-	131324251	131324425	131324302	131324425	131323364	131323868	2221	0,2	13,1	11,10	8,3	200	149	0.00334309	0.0283602	0.0,0.598	0.506,0.713	-0.31
3215	ENSG00000148498.16	PARD3	chr10	-	34337274	34337426	34337364	34337426	34336198	34336243	3215	10,8	7,1	28,19	0,1	239	149	8.45319e-05	0.00230109	0.471,0.833	1.0,0.922	-0.309
5347	ENSG00000115282.21	TTC31	chr2	+	74483321	74483563	74483321	74483410	74490024	74490473	5347	0,0	16,8	27,19	34,19	302	149	3.78304e-09	6.77953e-07	0.0,0.0	0.282,0.33	-0.306
7321	ENSG00000149231.16	CCDC82	chr11	-	96383961	96387613	96387529	96387613	96383268	96383473	7321	62,97	0,6	128,83	0,0	3717	149	0.000509548	0.00827005	1.0,0.393	1.0,1.0	-0.303
441	ENSG00000125779.24	PANK2	chr20	+	3907925	3908278	3907925	3908135	3910576	3910830	441	4,9	8,14	33,19	13,10	292	149	0.000992643	0.0121634	0.203,0.247	0.564,0.492	-0.303
1273	ENSG00000166822.13	TMEM170A	chr16	-	75451668	75451839	75451737	75451839	75443053	75447688	1273	9,8	7,19	37,31	19,8	218	149	0.00588041	0.0433819	0.468,0.223	0.571,0.726	-0.303
3468	ENSG00000110514.19	MADD	chr11	+	47295495	47295576	47295495	47295567	47295896	47296055	3468	0,0	4,6	1,3	4,4	158	149	0.00284118	0.0255647	0.0,0.0	0.191,0.414	-0.302
5663	ENSG00000077152.11	UBE2T	chr1	-	202334988	202335818	202335645	202335818	202333449	202333555	5663	85,94	32,14	114,86	8,5	806	149	0.000698293	0.00984708	0.329,0.554	0.725,0.761	-0.301
3649	ENSG00000169241.19	SLC50A1	chr1	+	155135811	155135991	155135811	155135972	155137978	155138098	3649	6,24	8,0	17,43	0,0	168	149	0.00147261	0.0153358	0.399,1.0	1.0,1.0	-0.3
5815	ENSG00000124920.14	MYRF	chr11	+	61778828	61779570	61778828	61779423	61779841	61779930	5815	5,8	0,6	21,11	0,0	296	149	0.000837108	0.0107608	1.0,0.402	1.0,1.0	-0.299
7856	ENSG00000132740.10	IGHMBP2	chr11	+	68906068	68906242	68906068	68906238	68908144	68908337	7856	1,0	3,3	2,6	6,4	153	149	0.00189324	0.0187643	0.245,0.0	0.245,0.594	-0.297
6898	ENSG00000249859.12	PVT1	chr8	+	127795345	127796071	127795345	127796008	127890588	127890998	6898	0,1	5,1	11,1	1,5	212	149	0.00271086	0.0247022	0.0,0.413	0.885,0.123	-0.297
2263	ENSG00000159214.13	CCDC24	chr1	+	43993889	43995162	43993889	43993964	43995600	43995670	2263	12,31	0,5	35,62	0,0	1347	149	0.000638736	0.00940823	1.0,0.407	1.0,1.0	-0.296
5134	ENSG00000179818.15	PCBP1-AS1	chr2	-	70055655	70055910	70055713	70055910	70053730	70053792	5134	0,0	3,1	8,0	4,1	207	149	0.000879672	0.0110952	0.0,0.0	0.59,0.0	-0.295
819	ENSG00000167216.18	KATNAL2	chr18	+	46946056	46946546	46946056	46946275	46946853	46946923	819	2,10	0,5	6,1	0,0	420	149	0.000878069	0.0110952	1.0,0.415	1.0,1.0	-0.292
4482	ENSG00000134030.14	CTIF	chr18	+	48757918	48758411	48757918	48758405	48761389	48761689	4482	3,4	9,24	17,11	21,10	155	149	0.0012083	0.0137849	0.243,0.138	0.438,0.514	-0.285
8568	ENSG00000204271.13	SPIN3	chrX	-	56995215	56995530	56995241	56995530	56994722	56994949	8568	6,7	5,10	35,39	13,11	175	149	0.00686524	0.0488056	0.505,0.373	0.696,0.751	-0.285
5514	ENSG00000153094.24	BCL2L11	chr2	+	111123732	111124139	111123732	111123869	111150043	111150147	5514	20,31	3,7	65,62	0,3	419	149	0.000233067	0.0050121	0.703,0.612	1.0,0.88	-0.282
2971	ENSG00000144747.17	TMF1	chr3	-	69047348	69048562	69047357	69048562	69044491	69044595	2971	0,0	6,4	11,0	8,4	158	149	0.000479328	0.00802175	0.0,0.0	0.565,0.0	-0.282
4972	ENSG00000153827.14	TRIP12	chr2	-	229807704	229807864	229807707	229807864	229805729	229805802	4972	3,0	17,13	20,6	24,17	152	149	0.000573331	0.00877543	0.147,0.0	0.45,0.257	-0.28
3214	ENSG00000148498.16	PARD3	chr10	-	34337274	34337426	34337277	34337426	34336198	34336243	3214	6,4	0,5	14,8	0,0	152	149	0.00390313	0.0322214	1.0,0.44	1.0,1.0	-0.28
8194	ENSG00000123415.16	SMUG1	chr12	-	54188510	54188596	54188514	54188596	54183655	54183959	8194	0,0	3,3	6,0	5,14	153	149	0.00302513	0.0267168	0.0,0.0	0.539,0.0	-0.27
6493	ENSG00000162104.10	ADCY9	chr16	-	3993348	3993510	3993405	3993510	3992145	3992363	6493	0,0	7,6	2,4	7,5	206	149	8.78809e-05	0.00232228	0.0,0.0	0.171,0.367	-0.269
6880	ENSG00000147687.19	TATDN1	chr8	-	124538927	124539078	124539024	124539078	124522936	124523002	6880	4,0	16,17	13,9	26,7	246	149	0.000693776	0.00984708	0.132,0.0	0.232,0.438	-0.269
3175	ENSG00000054277.14	OPN3	chr1	-	241604259	241604579	241604419	241604579	241597745	241597997	3175	71,6	8,2	45,32	0,1	309	149	0.000217509	0.00472478	0.811,0.591	1.0,0.939	-0.268
3484	ENSG00000146457.16	WTAP	chr6	+	159748190	159750010	159748190	159748369	159753459	159753614	3484	160152	25,33	288176	11,18	1790	149	0.00278471	0.0251635	0.348,0.277	0.685,0.449	-0.255
6695	ENSG00000221914.11	PPP2R2A	chr8	+	26362683	26363890	26362683	26362848	26366314	26366406	6695	30,39	0,5	40,46	0,0	1191	149	0.000859917	0.0109748	1.0,0.494	1.0,1.0	-0.253
8054	ENSG00000250510.8	GPR162	chr12	+	6823467	6824765	6823467	6823763	6825483	6825673	8054	73,48	2,3	83,42	0,0	1151	149	0.0004461	0.00765328	0.825,0.674	1.0,1.0	-0.25
3057	ENSG00000178149.17	DALRD3	chr3	-	49015803	49015872	49015818	49015872	49015487	49015707	3057	26,19	11,10	31,28	5,1	164	149	0.000641242	0.0094129	0.682,0.633	0.849,0.962	-0.248
6491	ENSG00000122481.17	RWDD3	chr1	+	95244210	95244715	95244210	95244698	95246541	95246657	6491	0,0	7,8	13,0	12,9	166	149	0.000338998	0.00639486	0.0,0.0	0.493,0.0	-0.246
1998	ENSG00000081760.17	AACS	chr12	+	125124704	125125024	125124704	125124769	125128160	125128274	1998	32,32	8,7	117,75	10,3	404	149	0.00316008	0.0272375	0.596,0.628	0.812,0.902	-0.245
7441	ENSG00000140332.17	TLE3	chr15	-	70058149	70058291	70058158	70058291	70057458	70057658	7441	0,0	5,11	5,0	5,5	158	149	0.0030641	0.0268658	0.0,0.0	0.485,0.0	-0.242
5973	ENSG00000166169.17	POLL	chr10	-	101584601	101584919	101584877	101584919	101580247	101580416	5973	30,12	2,2	32,26	0,0	425	149	0.00580934	0.0430051	0.84,0.678	1.0,1.0	-0.241
3227	ENSG00000102878.18	HSF4	chr16	+	67167119	67167599	67167119	67167222	67167823	67167947	3227	71,16	8,2	23,28	0,1	526	149	0.000519201	0.00828881	0.715,0.694	1.0,0.888	-0.24
7607	ENSG00000110713.17	NUP98	chr11	-	3760487	3760626	3760538	3760626	3753315	3753408	7607	0,0	10,4	5,9	19,15	200	149	3.55274e-05	0.00116342	0.0,0.0	0.164,0.309	-0.236
5863	ENSG00000115661.14	STK16	chr2	+	219245478	219245796	219245478	219245522	219245895	219246085	5863	33,36	50,29	99,38	28,20	423	149	0.00037097	0.00678954	0.189,0.304	0.555,0.401	-0.232
3566	ENSG00000124784.9	RIOK1	chr6	+	7402602	7402897	7402602	7402715	7403940	7404027	3566	13,7	5,0	25,19	0,0	331	149	0.00113874	0.0132014	0.539,1.0	1.0,1.0	-0.23
2188	ENSG00000123219.13	CENPK	chr5	-	65561462	65561564	65561496	65561564	65554796	65554946	2188	38,33	23,19	84,69	21,10	183	149	0.000254455	0.00531267	0.574,0.586	0.765,0.849	-0.227
956	ENSG00000256525.8	POLG2	chr17	-	64483963	64485868	64485727	64485868	64480288	64480389	956	114101	4,3	212167	0,2	1913	149	0.00182638	0.0183964	0.689,0.724	1.0,0.867	-0.227
2004	ENSG00000130159.14	ECSIT	chr19	-	11507701	11508048	11507990	11508048	11507456	11507562	2004	104,64	12,8	85,63	1,1	438	149	1.20642e-05	0.000534929	0.747,0.731	0.967,0.955	-0.222
4396	ENSG00000134253.10	TRIM45	chr1	-	117118033	117118767	117118087	117118767	117116615	117116745	4396	39,28	9,7	70,79	3,0	203	149	1.22482e-06	8.92871e-05	0.761,0.746	0.945,1.0	-0.219
6242	ENSG00000185946.16	RNPC3	chr1	+	103544940	103547035	103544940	103545102	103550940	103551073	6242	107109	1,5	229179	0,1	2082	149	0.000436979	0.00757841	0.884,0.609	1.0,0.928	-0.218
3685	ENSG00000134262.13	AP4B1	chr1	-	113899903	113900400	113900269	113900400	113898717	113898801	3685	24,16	5,0	58,39	0,0	515	149	0.00110327	0.0129364	0.581,1.0	1.0,1.0	-0.21
7001	ENSG00000176261.16	ZBTB8OS	chr1	-	32634701	32634792	32634767	32634792	32633950	32634110	7001	3,12	42,37	46,16	35,53	215	149	0.00704881	0.0498633	0.047,0.184	0.477,0.173	-0.209
5722	ENSG00000089159.17	PXN	chr12	-	120216272	120217116	120216840	120217116	120215102	120215273	5722	27,12	4,0	47,67	0,0	717	149	0.00468875	0.0367328	0.584,1.0	1.0,1.0	-0.208
359	ENSG00000244687.12	UBE2V1	chr20	-	50115698	50115954	50115829	50115954	50115484	50115621	359	26,14	2,3	53,48	0,0	280	149	0.00122984	0.0138729	0.874,0.713	1.0,1.0	-0.207
1910	ENSG00000145979.18	TBC1D7	chr6	-	13328295	13328531	13328455	13328531	13326786	13326906	1910	9,13	14,32	23,27	17,18	309	149	0.00131933	0.014402	0.237,0.164	0.395,0.42	-0.207
6816	ENSG00000118961.15	LDAH	chr2	-	20801291	20801465	20801309	20801465	20790254	20790398	6816	0,0	25,6	10,5	30,20	167	149	5.94924e-06	0.000299919	0.0,0.0	0.229,0.182	-0.206
387	ENSG00000196756.13	SNHG17	chr20	-	38422091	38422241	38422095	38422241	38421005	38421098	387	8,8	2,2	13,8	0,0	153	149	0.0043303	0.03449	0.796,0.796	1.0,1.0	-0.204
1963	ENSG00000228172.5	RP1-317E23.3	chr1	-	25818222	25818424	25818402	25818424	25817561	25817713	1963	1,13	0,4	1,1	0,0	329	149	0.00425968	0.0340537	1.0,0.595	1.0,1.0	-0.203
8188	ENSG00000139625.13	MAP3K12	chr12	-	53486946	53487428	53487254	53487428	53486055	53486247	8188	36,32	0,7	53,56	0,0	457	149	0.00032374	0.00616108	1.0,0.598	1.0,1.0	-0.201
5914	ENSG00000206573.9	THUMPD3-AS1	chr3	-	9391426	9391826	9391678	9391826	9388873	9390497	5914	143,89	68,95	253176	66,63	401	149	0.0010593	0.0125858	0.439,0.258	0.588,0.509	-0.2
4909	ENSG00000138286.15	FAM149B1	chr10	+	73228059	73228184	73228059	73228160	73230421	73230525	4909	26,40	26,36	80,66	27,33	173	149	0.00141289	0.0149676	0.463,0.489	0.718,0.633	-0.2
6759	ENSG00000170791.18	CHCHD7	chr8	+	56212761	56212909	56212761	56212889	56214597	56214667	6759	30,22	47,32	62,37	34,30	169	149	0.00152151	0.0157308	0.36,0.377	0.617,0.521	-0.2
7933	ENSG00000137693.14	YAP1	chr11	+	102205892	102206086	102205892	102206074	102223621	102223752	7933	5,0	26,13	37,32	94,75	161	149	0.00311484	0.0270099	0.151,0.0	0.267,0.283	-0.2
4587	ENSG00000060642.11	PIGV	chr1	+	26788176	26788819	26788176	26788394	26790758	26790893	4587	1,0	0,8	10,4	4,0	574	149	0.00648606	0.0467279	1.0,0.0	0.394,1.0	-0.197
4738	ENSG00000163719.20	MTMR14	chr3	+	9662266	9662375	9662266	9662285	9669431	9669492	4738	15,16	6,0	19,32	0,0	239	149	0.000803237	0.0105327	0.609,1.0	1.0,1.0	-0.196
5738	ENSG00000135451.13	TROAP	chr12	+	49330144	49330943	49330144	49330573	49331213	49331407	5738	49,67	9,0	71,54	0,0	519	149	0.000266289	0.00545923	0.61,1.0	1.0,1.0	-0.195
2929	ENSG00000184014.9	DENND5A	chr11	-	9142721	9143485	9143402	9143485	9141939	9142108	2929	44,69	5,0	102,63	0,0	830	149	0.00216164	0.0209769	0.612,1.0	1.0,1.0	-0.194
90	ENSG00000083750.13	RRAGB	chrX	+	55717748	55718419	55717748	55717788	55719313	55719347	90	59,59	0,9	135,84	0,1	780	149	0.000740496	0.0101753	1.0,0.556	1.0,0.941	-0.192
95	ENSG00000158813.18	EDA	chrX	+	70033397	70033528	70033397	70033522	70035357	70039469	95	0,0	3,2	7,0	11,3	155	149	0.000429127	0.00747236	0.0,0.0	0.38,0.0	-0.19
4072	ENSG00000140398.14	NEIL1	chr15	+	75352601	75354492	75352601	75352701	75354652	75354818	4072	217189	15,0	387251	0,2	1940	149	0.00368749	0.0307959	0.526,1.0	1.0,0.906	-0.19
8709	ENSG00000009830.13	POMT2	chr14	-	77279683	77279928	77279822	77279928	77279536	77279586	8709	16,2	5,0	12,2	0,0	288	149	0.00082455	0.0106819	0.623,1.0	1.0,1.0	-0.189
8590	ENSG00000165819.12	METTL3	chr14	-	21503172	21503577	21503505	21503577	21499024	21499137	8590	207155	53,64	359285	48,48	482	149	0.00025118	0.00531267	0.547,0.428	0.698,0.647	-0.185
1902	ENSG00000111247.15	RAD51AP1	chr12	+	4543762	4543911	4543762	4543904	4546308	4546418	1902	0,0	73,43	21,38	164107	156	149	5.34003e-10	1.76673e-07	0.0,0.0	0.109,0.253	-0.181
7779	ENSG00000168000.16	BSCL2	chr11	-	62706202	62706344	62706258	62706344	62705300	62705617	7779	69,56	25,10	81,65	6,4	205	149	0.000197667	0.00444259	0.667,0.803	0.908,0.922	-0.18
3912	ENSG00000109445.11	ZNF330	chr4	+	141220929	141221077	141220929	141221016	141222365	141222491	3912	20,8	8,0	4,8	0,0	210	149	0.000395438	0.00702801	0.639,1.0	1.0,1.0	-0.18
3624	ENSG00000198755.11	RPL10A	chr6	+	35468419	35468873	35468419	35468439	35469380	35469529	3624	175101	10,6	263170	1,0	583	149	1.49693e-07	1.53293e-05	0.817,0.811	0.985,1.0	-0.178
3193	ENSG00000117266.16	CDK18	chr1	+	205523482	205523715	205523482	205523625	205524231	205524357	3193	6,5	44,24	24,24	57,29	239	149	0.000477085	0.0080154	0.078,0.115	0.208,0.34	-0.178
4992	ENSG00000162923.17	WDR26	chr1	-	224431476	224431581	224431524	224431581	224424517	224424654	4992	0,6	16,26	39,34	85,78	197	149	0.00236317	0.0223537	0.0,0.149	0.258,0.248	-0.178
1169	ENSG00000175106.17	TVP23C	chr17	-	15553684	15553829	15553764	15553829	15547058	15547148	1169	20,19	5,1	27,21	0,0	229	149	0.0002833	0.0056938	0.722,0.925	1.0,1.0	-0.176
4436	ENSG00000088035.18	ALG6	chr1	+	63411145	63411331	63411145	63411155	63411925	63412061	4436	82,52	4,8	102,88	0,0	325	149	2.73717e-06	0.000166915	0.904,0.749	1.0,1.0	-0.173
3207	ENSG00000133226.17	SRRM1	chr1	+	24654854	24655129	24654854	24655123	24660718	24660799	3207	43,52	25,30	158,90	37,23	155	149	0.000382718	0.00689122	0.623,0.625	0.804,0.79	-0.173
7761	ENSG00000149532.16	CPSF7	chr11	-	61429840	61429922	61429913	61429922	61429181	61429290	7761	1,0	11,3	14,5	38,13	222	149	0.000539216	0.00845549	0.058,0.0	0.198,0.205	-0.173
2810	ENSG00000126456.16	IRF3	chr19	-	49661449	49662328	49661947	49662328	49660712	49660828	2810	120118	42,36	227151	32,28	647	149	0.000752904	0.0102153	0.397,0.43	0.62,0.554	-0.173
6870	ENSG00000253710.5	ALG11	chr13	+	52012410	52012574	52012410	52012462	52018912	52019143	6870	0,0	10,4	3,3	6,12	261	149	0.00143692	0.0150768	0.0,0.0	0.222,0.125	-0.173
5719	ENSG00000162004.19	CCDC78	chr16	-	724910	725145	725077	725145	724321	724806	5719	41,41	4,4	92,60	0,0	316	149	3.78075e-05	0.00121351	0.829,0.829	1.0,1.0	-0.171
3569	ENSG00000117335.20	CD46	chr1	+	207767012	207770362	207767012	207767195	207783291	207783330	3569	286232	8,0	617481	0,1	3316	149	0.000522267	0.00828881	0.616,1.0	1.0,0.956	-0.17
8042	ENSG00000111203.13	ITFG2	chr12	+	2818105	2818353	2818105	2818277	2820085	2820225	8042	0,0	18,5	0,10	17,13	225	149	0.000490554	0.00805295	0.0,0.0	0.0,0.337	-0.169
211	ENSG00000198089.16	SFI1	chr22	+	31604868	31606430	31604868	31604945	31607936	31608033	211	112,44	8,0	93,89	1,0	1634	149	0.00224265	0.021627	0.561,1.0	0.895,1.0	-0.167
347	ENSG00000124222.22	STX16	chr20	+	58652072	58652138	58652072	58652087	58659622	58659634	347	119,77	71,49	159173	44,56	200	149	0.000172823	0.00403975	0.555,0.539	0.729,0.697	-0.166
6106	ENSG00000167840.13	ZNF232	chr17	-	5109393	5109868	5109710	5109868	5108925	5109052	6106	51,20	8,0	30,13	0,0	466	149	0.000284693	0.00569519	0.671,1.0	1.0,1.0	-0.164
1645	ENSG00000138614.15	INTS14	chr15	-	65607158	65607442	65607301	65607442	65605128	65605236	1645	40,32	0,9	40,70	0,1	292	149	0.000766623	0.0103687	1.0,0.645	1.0,0.973	-0.164
1304	ENSG00000261556.10	SMG1P7	chr16	-	70231322	70231523	70231436	70231523	70230993	70231158	1304	0,0	2,3	6,0	7,2	263	149	0.000853078	0.0109199	0.0,0.0	0.327,0.0	-0.164
215	ENSG00000185133.14	INPP5J	chr22	+	31124844	31126010	31124844	31124906	31126375	31126489	215	337250	14,5	534455	4,1	1253	149	3.14269e-05	0.00109892	0.741,0.856	0.941,0.982	-0.163
451	ENSG00000234684.7	SDCBP2-AS1	chr20	+	1325420	1325782	1325420	1325529	1350338	1350481	451	4,2	26,35	35,12	28,51	402	149	0.000103458	0.00264864	0.054,0.021	0.317,0.08	-0.161
6083	ENSG00000155906.20	RMND1	chr6	-	151436419	151436554	151436445	151436554	151433154	151433230	6083	6,1	27,30	14,7	30,21	175	149	0.00554954	0.0418228	0.159,0.028	0.284,0.221	-0.159
6879	ENSG00000147687.19	TATDN1	chr8	-	124518741	124518881	124518817	124518881	124515886	124516030	6879	104,89	70,45	139,93	33,34	225	149	0.00127838	0.0141873	0.496,0.567	0.736,0.644	-0.158
2245	ENSG00000154124.5	OTULIN	chr5	+	14681463	14681624	14681463	14681607	14687520	14687646	2245	0,1	27,4	6,5	34,8	166	149	0.000597798	0.0090215	0.0,0.183	0.137,0.359	-0.157
1369	ENSG00000166971.17	AKTIP	chr16	-	53502699	53503206	53503146	53503206	53500217	53500329	1369	0,2	7,13	31,2	16,24	596	149	0.00116203	0.0133633	0.0,0.037	0.326,0.02	-0.155
5916	ENSG00000206573.9	THUMPD3-AS1	chr3	-	9390884	9391826	9391678	9391826	9390289	9390497	5916	213126	68,95	356219	66,63	943	149	0.00239648	0.0226036	0.331,0.173	0.46,0.355	-0.155
5268	ENSG00000145916.19	RMND5B	chr5	+	178138107	178138396	178138107	178138258	178142582	178142728	5268	4,1	34,45	29,5	38,25	287	149	1.16706e-05	0.000528369	0.058,0.011	0.284,0.094	-0.154
2912	ENSG00000144857.15	BOC	chr3	+	113216186	113216420	113216186	113216274	113249721	113249899	2912	0,0	11,11	3,5	9,13	295	149	0.000316896	0.00608469	0.0,0.0	0.144,0.163	-0.153
7906	ENSG00000173660.12	UQCRH	chr1	+	46309100	46309143	46309100	46309127	46316551	46316776	7906	0,2	53,51	6,4	16,39	165	149	0.000209307	0.00461655	0.0,0.034	0.253,0.085	-0.152
1252	ENSG00000185324.22	CDK10	chr16	+	89693273	89693467	89693273	89693326	89694664	89694788	1252	115,64	11,8	148,94	4,0	290	149	3.3417e-05	0.00114981	0.843,0.804	0.95,1.0	-0.151
4073	ENSG00000140398.14	NEIL1	chr15	+	75354249	75354492	75354249	75354277	75354652	75354818	4073	78,63	8,6	119,69	1,2	364	149	0.000318348	0.00608539	0.8,0.811	0.98,0.934	-0.151
6107	ENSG00000115514.12	TXNDC9	chr2	-	99332983	99333242	99333021	99333242	99327534	99327653	6107	0,0	20,36	3,10	28,28	187	149	1.0181e-05	0.000470844	0.0,0.0	0.079,0.222	-0.15
6995	ENSG00000176261.16	ZBTB8OS	chr1	-	32650401	32650525	32650432	32650525	32627507	32627544	6995	1,0	9,18	6,4	19,16	180	149	0.000520813	0.00828881	0.084,0.0	0.207,0.171	-0.147
30	ENSG00000155966.14	AFF2	chrX	+	148651998	148652131	148651998	148652119	148661907	148662768	30	0,0	7,8	0,7	5,16	161	149	0.000446634	0.00765328	0.0,0.0	0.0,0.288	-0.144
4815	ENSG00000156873.16	PHKG2	chr16	+	30751105	30751603	30751105	30751217	30753231	30753297	4815	278143	24,14	328247	6,13	535	149	0.000892661	0.0111609	0.763,0.74	0.938,0.841	-0.138
1534	ENSG00000007376.8	RPUSD1	chr16	-	787343	787477	787353	787477	786826	786928	1534	0,0	20,14	8,0	20,35	159	149	0.00113573	0.0132014	0.0,0.0	0.273,0.0	-0.137
7899	ENSG00000159063.14	ALG8	chr11	-	78138709	78139624	78139493	78139624	78127357	78127436	7899	37,48	89,74	231174	176,84	933	149	1.56801e-09	3.54947e-07	0.062,0.094	0.173,0.249	-0.133
2913	ENSG00000144857.15	BOC	chr3	+	113216186	113216420	113216186	113216278	113249721	113249899	2913	0,0	8,10	3,5	16,12	291	149	0.000521145	0.00828881	0.0,0.0	0.088,0.176	-0.132
8612	ENSG00000213983.12	AP1G2	chr14	-	23565815	23566160	23566063	23566160	23565605	23565701	8612	100,67	68,34	129129	49,40	397	149	0.00565243	0.0422802	0.356,0.425	0.497,0.548	-0.132
5847	ENSG00000136944.19	LMX1B	chr9	+	126695838	126696003	126695838	126695982	126696293	126701032	5847	0,0	6,3	5,0	13,4	170	149	0.00318466	0.0272853	0.0,0.0	0.252,0.0	-0.126
2065	ENSG00000015479.20	MATR3	chr5	+	139293749	139294028	139293749	139293805	139314674	139314736	2065	69,60	0,8	154118	0,0	372	149	0.000171032	0.00401972	1.0,0.75	1.0,1.0	-0.125
6350	ENSG00000223705.9	NSUN5P1	chr7	+	75415591	75415778	75415591	75415770	75416102	75416191	6350	7,10	80,67	44,14	107,66	157	149	0.000824175	0.0106819	0.077,0.124	0.281,0.168	-0.124
3443	ENSG00000169231.13	THBS3	chr1	-	155206192	155206406	155206199	155206406	155205059	155205316	3443	0,0	7,6	8,0	23,14	156	149	0.000942924	0.0115872	0.0,0.0	0.249,0.0	-0.124
5289	ENSG00000234741.8	GAS5	chr1	-	173865228	173865547	173865509	173865547	173864256	173864304	5289	190126	21,0	200207	0,0	430	149	1.99589e-06	0.000136259	0.758,1.0	1.0,1.0	-0.121
3406	ENSG00000162458.13	FBLIM1	chr1	+	15764495	15764685	15764495	15764547	15764963	15765233	3406	37,45	6,0	71,44	0,0	287	149	0.00212035	0.0206794	0.762,1.0	1.0,1.0	-0.119
1253	ENSG00000185324.22	CDK10	chr16	+	89693273	89694232	89693273	89693326	89694664	89694788	1253	524342	11,8	656476	4,0	1055	149	3.76177e-05	0.00121351	0.871,0.858	0.959,1.0	-0.115
6596	ENSG00000164896.20	FASTK	chr7	-	151077620	151078092	151077878	151078092	151076912	151077027	6596	155109	5,10	245155	0,3	407	149	6.21296e-05	0.00175802	0.919,0.8	1.0,0.95	-0.115
3667	ENSG00000164039.15	BDH2	chr4	-	103085348	103086540	103086479	103086540	103082870	103082929	3667	446457	93,89	667477	97,53	1280	149	0.00498151	0.0383969	0.358,0.374	0.445,0.512	-0.113
4295	ENSG00000114670.14	NEK11	chr3	+	131026878	131028002	131026878	131027006	131029612	131029878	4295	0,0	2,10	6,2	4,4	1145	149	0.00140544	0.0149536	0.0,0.0	0.163,0.061	-0.112
3458	ENSG00000171453.20	POLR1C	chr6	+	43519705	43519905	43519705	43519838	43520065	43520185	3458	6,0	36,31	22,8	61,38	216	149	0.00232569	0.0221301	0.103,0.0	0.199,0.127	-0.112
6706	ENSG00000185386.15	MAPK11	chr22	-	50267252	50267286	50267256	50267286	50267126	50267174	6706	0,0	31,20	4,2	22,26	153	149	0.00315195	0.0272219	0.0,0.0	0.15,0.07	-0.11
474	ENSG00000131848.10	ZSCAN5A	chr19	-	56314619	56314839	56314680	56314839	56313282	56313384	474	0,0	6,8	7,0	18,13	210	149	0.00143722	0.0150768	0.0,0.0	0.216,0.0	-0.108
2123	ENSG00000126091.21	ST3GAL3	chr1	+	43736232	43736425	43736232	43736380	43792101	43792149	2123	2,0	18,37	9,6	43,26	194	149	0.000473257	0.00799159	0.079,0.0	0.138,0.151	-0.105
8118	ENSG00000082996.20	RNF13	chr3	+	149895472	149895570	149895472	149895560	149902071	149902162	8118	0,1	7,21	15,9	70,96	159	149	0.00150052	0.0155511	0.0,0.043	0.167,0.081	-0.103
6411	ENSG00000127980.16	PEX1	chr7	-	92518959	92519078	92518994	92519078	92518140	92518255	6411	0,0	7,8	6,3	41,22	184	149	0.0015584	0.0159968	0.0,0.0	0.106,0.099	-0.103
2878	ENSG00000175455.16	CCDC14	chr3	-	123946802	123947319	123947279	123947319	123944848	123944990	2878	210268	16,6	662545	12,7	626	149	0.00414635	0.0335178	0.758,0.914	0.929,0.949	-0.103
5579	ENSG00000269609.6	C10orf95-AS1	chr10	+	102450186	102450360	102450186	102450330	102451398	102451555	5579	0,0	57,69	14,9	99,70	179	149	5.08953e-07	4.20963e-05	0.0,0.0	0.105,0.097	-0.101
443	ENSG00000088836.14	SLC4A11	chr20	-	3238979	3239190	3239094	3239190	3237543	3237588	443	0,1	4,17	5,9	22,37	264	149	0.00143225	0.0150768	0.0,0.032	0.114,0.121	-0.101
5614	ENSG00000180228.14	PRKRA	chr2	-	178447455	178447586	178447504	178447586	178445425	178445535	5614	3,14	1,0	11,12	1,6	198	149	0.00413803	0.0335178	0.693,1.0	0.892,0.601	0.1
5011	ENSG00000166881.10	NEMP1	chr12	-	57070673	57070893	57070819	57070893	57069233	57069306	5011	21,54	0,0	232133	16,6	295	149	0.000133671	0.00330412	1.0,1.0	0.88,0.918	0.101
7744	ENSG00000120705.13	ETF1	chr5	-	138542633	138542936	138542832	138542936	138518691	138518867	7744	71,41	117,96	44,38	203215	348	149	4.95587e-07	4.17945e-05	0.206,0.155	0.085,0.07	0.103
4729	ENSG00000183723.13	CMTM4	chr16	-	66696339	66696707	66696426	66696707	66636404	66636581	4729	49,50	0,0	122114	8,9	236	149	5.66215e-05	0.00165666	1.0,1.0	0.906,0.889	0.103
1590	ENSG00000177082.13	WDR73	chr15	-	84653631	84654000	84653699	84654000	84652713	84652802	1590	80,72	0,3	96,77	9,9	217	149	0.000382935	0.00689122	1.0,0.943	0.88,0.855	0.104
416	ENSG00000101310.17	SEC23B	chr20	+	18507939	18508297	18507939	18507972	18510821	18511056	416	26,21	24,28	33,45	119,76	474	149	0.00358619	0.0300082	0.254,0.191	0.08,0.157	0.104
2960	ENSG00000108654.16	DDX5	chr17	-	64500986	64501143	64501056	64501143	64500548	64500882	2960	37,23	0,0	81,71	13,1	219	149	0.000234245	0.00501238	1.0,1.0	0.809,0.98	0.105
689	ENSG00000011243.19	AKAP8L	chr19	-	15403652	15403715	15403657	15403715	15403474	15403555	689	7,8	46,66	0,1	58,50	154	149	2.36097e-05	0.00087539	0.128,0.105	0.0,0.019	0.107
7977	ENSG00000117523.17	PRRC2C	chr1	+	171514535	171514645	171514535	171514630	171515733	171515859	7977	10,3	0,0	20,11	5,0	164	149	0.00608254	0.044416	1.0,1.0	0.784,1.0	0.108
5127	ENSG00000119760.16	SUPT7L	chr2	-	27660983	27662281	27662178	27662281	27657344	27657669	5127	177112	0,0	325254	5,3	1344	149	0.00103965	0.0124555	1.0,1.0	0.878,0.904	0.109
8675	ENSG00000037757.14	MRI1	chr19	+	13765953	13766129	13765953	13766065	13768560	13768870	8675	188150	0,0	223143	14,16	213	149	2.02038e-09	3.77811e-07	1.0,1.0	0.918,0.862	0.11
2534	ENSG00000124356.17	STAMBP	chr2	+	73828982	73829510	73828982	73829070	73830844	73831059	2534	143,57	0,0	148183	7,3	589	149	0.000259922	0.00540061	1.0,1.0	0.842,0.939	0.11
688	ENSG00000011243.19	AKAP8L	chr19	-	15403474	15404042	15404009	15404042	15401149	15401603	688	255268	0,0	247129	0,8	684	149	0.000581705	0.00887204	1.0,1.0	1.0,0.778	0.111
2200	ENSG00000141994.16	DUS3L	chr19	-	5786748	5787171	5787060	5787171	5786466	5786542	2200	79,68	0,0	98,74	4,3	461	149	0.00123844	0.0138949	1.0,1.0	0.888,0.889	0.111
2062	ENSG00000186141.9	POLR3C	chr1	+	145826453	145826709	145826453	145826492	145826819	145827005	2062	37,51	0,0	116,71	14,0	366	149	0.000187216	0.00430597	1.0,1.0	0.771,1.0	0.115
64	ENSG00000089682.16	RBM41	chrX	-	107088435	107088839	107088734	107088839	107069254	107070425	64	53,62	0,0	153,71	0,7	448	149	0.00235706	0.0223537	1.0,1.0	1.0,0.771	0.115
4794	ENSG00000092148.13	HECTD1	chr14	-	31122913	31123047	31122919	31123047	31121382	31121505	4794	16,6	0,1	11,11	2,3	155	149	0.00697102	0.0494758	1.0,0.852	0.841,0.779	0.116
5295	ENSG00000234741.8	GAS5	chr1	-	173866527	173866796	173866760	173866796	173865470	173865547	5295	12,37	0,1	36,22	6,0	382	149	0.00402218	0.0328262	1.0,0.935	0.701,1.0	0.117
6496	ENSG00000008311.16	AASS	chr7	-	122078861	122079712	122079596	122079712	122077837	122078014	6496	122,91	0,0	165114	2,4	884	149	0.00258686	0.0238246	1.0,1.0	0.933,0.828	0.119
2533	ENSG00000124356.17	STAMBP	chr2	+	73828966	73829510	73828966	73828996	73830844	73831059	2533	143,57	0,0	148183	8,2	663	149	0.000229613	0.00496264	1.0,1.0	0.806,0.954	0.12
7876	ENSG00000123106.10	CCDC91	chr12	+	28305648	28305806	28305648	28305779	28306741	28306945	7876	16,4	0,0	26,19	7,0	176	149	0.0010657	0.0126018	1.0,1.0	0.759,1.0	0.121
8403	ENSG00000129933.21	MAU2	chr19	+	19347279	19347366	19347279	19347363	19348888	19348938	8403	26,6	1,0	27,17	8,1	152	149	0.00129257	0.0142913	0.962,1.0	0.768,0.943	0.126
7584	ENSG00000115486.12	GGCX	chr2	-	85558916	85559075	85558945	85559075	85558439	85558662	7584	27,17	0,0	33,21	7,1	178	149	0.000261533	0.00540795	1.0,1.0	0.798,0.946	0.128
4201	ENSG00000164068.16	RNF123	chr3	+	49699667	49700564	49699667	49699772	49700635	49700709	4201	93106	1,0	193167	5,6	941	149	0.000557721	0.0085977	0.936,1.0	0.859,0.815	0.131
5751	ENSG00000112874.10	NUDT12	chr5	-	103560042	103560254	103560096	103560254	103558878	103559468	5751	12,13	0,0	46,25	2,5	203	149	0.00124379	0.0138949	1.0,1.0	0.944,0.786	0.135
4501	ENSG00000153208.17	MERTK	chr2	+	111929119	111929540	111929119	111929304	111944959	111945060	4501	26,25	0,0	81,28	4,2	385	149	0.00321108	0.027457	1.0,1.0	0.887,0.844	0.135
1523	ENSG00000187535.14	IFT140	chr16	-	1526618	1526796	1526732	1526796	1525886	1526077	1523	19,21	0,1	19,35	3,3	263	149	0.00596959	0.0436653	1.0,0.922	0.782,0.869	0.136
7284	ENSG00000167549.19	CORO6	chr17	-	29617241	29618971	29618789	29618971	29616937	29617042	7284	238199	0,0	364346	6,4	1697	149	9.81636e-05	0.00252815	1.0,1.0	0.842,0.884	0.137
2889	ENSG00000113522.14	RAD50	chr5	+	132575776	132575928	132575776	132575863	132579316	132579502	2889	34,17	0,0	32,29	5,2	214	149	0.0004816	0.00802853	1.0,1.0	0.817,0.91	0.137
1995	ENSG00000038274.17	MAT2B	chr5	+	163512001	163513669	163512001	163512196	163513841	163513994	1995	112,86	0,0	184145	0,5	1622	149	0.00483184	0.0374446	1.0,1.0	1.0,0.727	0.137
3016	ENSG00000168268.11	NT5DC2	chr3	-	52527616	52527931	52527828	52527931	52525208	52525295	3016	52,42	0,0	38,24	6,0	361	149	0.000606379	0.009119	1.0,1.0	0.723,1.0	0.139
3441	ENSG00000169231.13	THBS3	chr1	-	155203085	155203137	155203092	155203137	155202811	155202960	3441	12,10	1,0	17,11	4,2	156	149	0.00412372	0.0335178	0.92,1.0	0.802,0.84	0.139
5860	ENSG00000170852.11	KBTBD2	chr7	-	32879434	32879942	32879700	32879942	32874991	32875157	5860	16,20	0,0	51,36	0,5	415	149	0.00589419	0.0433867	1.0,1.0	1.0,0.721	0.139
7065	ENSG00000197912.16	SPG7	chr16	+	89540943	89542279	89540943	89541346	89544647	89544772	7065	111,69	0,0	219,93	8,1	1082	149	0.000150328	0.00359201	1.0,1.0	0.79,0.928	0.141
1167	ENSG00000011295.16	TTC19	chr17	+	16000117	16000382	16000117	16000245	16001914	16002025	1167	39,20	42,31	52,28	121119	286	149	0.000423099	0.00742585	0.326,0.252	0.183,0.109	0.143
3584	ENSG00000244754.9	N4BP2L2	chr13	-	32535768	32537027	32537005	32537027	32521372	32521449	3584	108,88	0,0	190193	3,4	1386	149	0.000838145	0.0107608	1.0,1.0	0.872,0.838	0.145
1493	ENSG00000131652.14	THOC6	chr16	+	3025923	3026288	3025923	3025988	3026364	3026413	1493	92,64	3,0	87,40	7,3	449	149	0.00682818	0.0486225	0.911,1.0	0.805,0.816	0.145
1545	ENSG00000161996.19	WDR90	chr16	+	653745	655147	653745	653803	655306	655468	1545	133,77	0,0	94119	0,5	1493	149	0.00227283	0.0218202	1.0,1.0	1.0,0.704	0.148
2415	ENSG00000187097.13	ENTPD5	chr14	-	74015823	74015930	74015847	74015930	74011090	74011150	2415	10,2	0,0	24,24	1,7	173	149	0.000727339	0.0100912	1.0,1.0	0.954,0.747	0.149
4768	ENSG00000078747.16	ITCH	chr20	+	34477771	34477906	34477771	34477860	34479629	34479789	4768	5,0	9,1	0,0	34,23	195	149	0.0017878	0.0180925	0.298,0.0	0.0,0.0	0.149
3659	ENSG00000182134.16	TDRKH	chr1	-	151790379	151790488	151790398	151790488	151782898	151783049	3659	3,12	0,0	30,16	0,6	168	149	0.00290226	0.0259514	1.0,1.0	1.0,0.703	0.149
1265	ENSG00000260630.7	SNAI3-AS1	chr16	+	88671276	88671693	88671276	88671465	88671812	88672122	1265	2,6	16,7	0,0	2,4	377	149	0.00167169	0.0169574	0.047,0.253	0.0,0.0	0.15
8433	ENSG00000117450.15	PRDX1	chr1	-	45521608	45521938	45521857	45521938	45518937	45519054	8433	112,65	0,2	90,95	13,4	398	149	7.86417e-05	0.00215438	1.0,0.924	0.722,0.899	0.151
5310	ENSG00000001497.18	LAS1L	chrX	-	65528259	65529258	65529211	65529258	65524964	65525050	5310	337242	7,3	410308	25,11	1101	149	0.00185555	0.0185603	0.867,0.916	0.689,0.791	0.151
3531	ENSG00000183258.12	DDX41	chr5	-	177513352	177513847	177513684	177513847	177512495	177512645	3531	20,31	1,0	27,29	2,3	481	149	0.00464664	0.036536	0.861,1.0	0.807,0.75	0.152
6111	ENSG00000104231.11	ZFAND1	chr8	-	81721226	81721295	81721248	81721295	81718181	81718224	6111	42,38	5,3	59,39	14,14	171	149	0.00556211	0.0418228	0.88,0.917	0.786,0.708	0.152
1015	ENSG00000108439.11	PNPO	chr17	+	47944615	47945612	47944615	47944715	47945860	47945989	1015	131154	0,0	205175	2,8	1046	149	7.6299e-05	0.00211717	1.0,1.0	0.936,0.757	0.153
8224	ENSG00000170581.14	STAT2	chr12	-	56354989	56355351	56355275	56355351	56354777	56354863	8224	0,25	14,16	2,7	75,74	435	149	0.000527866	0.00834688	0.0,0.349	0.009,0.031	0.154
2474	ENSG00000163482.12	STK36	chr2	+	218672740	218673017	218672740	218672913	218673624	218673765	2474	3,11	12,13	1,12	97,42	253	149	0.00189345	0.0187643	0.128,0.333	0.006,0.144	0.156
5080	ENSG00000160087.21	UBE2J2	chr1	-	1267732	1267992	1267861	1267992	1263345	1263386	5080	42,16	43,15	22,22	42,55	278	149	0.00415077	0.0335178	0.344,0.364	0.219,0.177	0.156
2064	ENSG00000136261.15	BZW2	chr7	+	16646133	16646304	16646133	16646288	16665436	16665501	2064	20,25	81,39	16,11	102,78	165	149	0.00439427	0.0348996	0.182,0.367	0.124,0.113	0.156
8225	ENSG00000170581.14	STAT2	chr12	-	56355088	56355351	56355275	56355351	56354777	56354863	8225	0,20	14,16	2,5	75,74	336	149	0.00062846	0.00929498	0.0,0.357	0.012,0.029	0.158
5251	ENSG00000147162.14	OGT	chrX	+	71544566	71548023	71544566	71544635	71554512	71554592	5251	195196	0,0	1051710	20,1	3537	149	0.000149137	0.00358346	1.0,1.0	0.689,0.968	0.171
3782	ENSG00000174720.16	LARP7	chr4	+	112644667	112644768	112644667	112644699	112646350	112646451	3782	29,26	0,0	19,14	0,5	218	149	0.00371926	0.0310011	1.0,1.0	1.0,0.657	0.171
2620	ENSG00000072682.20	P4HA2	chr5	-	132226931	132227221	132227085	132227221	132218544	132218644	2620	0,6	5,5	0,1	17,18	303	149	0.00346368	0.0290963	0.0,0.371	0.0,0.027	0.172
6445	ENSG00000087077.14	TRIP6	chr7	+	100870369	100870743	100870369	100870463	100871542	100871721	6445	149153	2,0	157172	14,13	429	149	1.00654e-07	1.11003e-05	0.963,1.0	0.796,0.821	0.173
8515	ENSG00000134905.17	CARS2	chr13	-	110645966	110647239	110647100	110647239	110644384	110644483	8515	150185	0,0	242179	15,0	1283	149	8.58828e-05	0.0023158	1.0,1.0	0.652,1.0	0.174
4000	ENSG00000121940.16	CLCC1	chr1	-	108963360	108963504	108963400	108963504	108962308	108962469	4000	26,13	0,0	40,40	13,2	189	149	5.0809e-05	0.00151757	1.0,1.0	0.708,0.94	0.176
461	ENSG00000125875.15	TBC1D20	chr20	-	441587	441689	441619	441689	440247	440389	461	7,18	0,0	29,20	0,9	181	149	0.000694675	0.00984708	1.0,1.0	1.0,0.647	0.176
3889	ENSG00000158796.17	DEDD	chr1	-	161124339	161124526	161124413	161124526	161124137	161124210	3889	39,40	0,0	76,71	5,17	223	149	2.32587e-06	0.000148335	1.0,1.0	0.91,0.736	0.177
7625	ENSG00000110171.20	TRIM3	chr11	-	6458064	6458296	6458069	6458296	6457695	6457847	7625	16,21	0,0	15,8	8,0	154	149	0.000210839	0.00462662	1.0,1.0	0.645,1.0	0.177
5825	ENSG00000265681.8	RPL17	chr18	-	49491735	49491833	49491745	49491833	49491531	49491584	5825	31,22	2,0	23,17	6,4	159	149	0.00104709	0.0125098	0.936,1.0	0.782,0.799	0.177
1617	ENSG00000179335.20	CLK3	chr15	+	74620008	74622216	74620008	74620225	74622493	74622560	1617	34,54	1,0	38,19	5,0	2140	149	0.00631508	0.0457258	0.703,1.0	0.346,1.0	0.178
7572	ENSG00000111664.11	GNB3	chr12	+	6843631	6843698	6843631	6843695	6843776	6843978	7572	15,8	0,0	11,28	6,0	152	149	0.0030402	0.0267401	1.0,1.0	0.642,1.0	0.179
7871	ENSG00000214530.10	STARD10	chr11	-	72781061	72781294	72781112	72781294	72759233	72759381	7871	34,33	1,0	45,26	8,5	200	149	2.83683e-05	0.00100837	0.962,1.0	0.807,0.795	0.18
6250	ENSG00000106603.20	COA1	chr7	-	43650492	43650712	43650611	43650712	43648599	43648652	6250	15,13	17,17	9,12	27,55	268	149	0.00133953	0.0145488	0.329,0.298	0.156,0.108	0.181
4808	ENSG00000158545.16	ZC3H18	chr16	+	88577109	88577726	88577109	88577375	88586599	88586684	4808	114,75	0,0	127,64	9,4	500	149	2.13063e-06	0.000140982	1.0,1.0	0.808,0.827	0.182
3832	ENSG00000127483.19	HP1BP3	chr1	-	20786252	20786652	20786648	20786652	20780344	20780540	3832	66,88	0,2	207179	21,10	545	149	8.80102e-05	0.00232228	1.0,0.923	0.729,0.83	0.182
7092	ENSG00000234665.9	LERFS	chr9	-	62897418	62898095	62897528	62898095	62869189	62869304	7092	4,9	0,0	15,5	5,0	259	149	0.001215	0.0138099	1.0,1.0	0.633,1.0	0.183
5538	ENSG00000182173.14	TSEN54	chr17	+	75521408	75523335	75521408	75522333	75523662	75523779	5538	68,76	0,0	120118	3,4	1151	149	0.000315372	0.00608469	1.0,1.0	0.838,0.792	0.185
3532	ENSG00000183258.12	DDX41	chr5	-	177513352	177513847	177513684	177513847	177512779	177512876	3532	38,43	0,1	47,52	9,1	481	149	0.000720008	0.0100219	1.0,0.93	0.618,0.942	0.185
8264	ENSG00000257815.7	PRANCR	chr12	-	70243065	70243376	70243311	70243376	70242796	70242893	8264	84,76	1,1	113,79	8,12	395	149	2.58601e-05	0.00094258	0.969,0.966	0.842,0.713	0.19
1034	ENSG00000073670.14	ADAM11	chr17	+	44772398	44772466	44772398	44772462	44772856	44772931	1034	38,49	0,14	93,70	39,30	153	149	0.00337665	0.0285324	1.0,0.773	0.699,0.694	0.19
1812	ENSG00000099797.15	TECR	chr19	+	14564785	14564992	14564785	14564858	14565201	14565290	1812	16,19	0,0	24,34	5,2	283	149	0.000252994	0.00531267	1.0,1.0	0.716,0.9	0.192
7093	ENSG00000117222.14	RBBP5	chr1	-	205094872	205095064	205094986	205095064	205086141	205088815	7093	28,6	0,2	24,21	17,3	263	149	0.00560993	0.0421087	1.0,0.63	0.444,0.799	0.193
7603	ENSG00000110713.17	NUP98	chr11	-	3685972	3686194	3686063	3686194	3683199	3683441	7603	23,18	0,0	32,42	2,11	240	149	3.46947e-05	0.00115676	1.0,1.0	0.909,0.703	0.194
3100	ENSG00000123737.13	EXOSC9	chr4	+	121813865	121816447	121813865	121814047	121816771	121817021	3100	63,50	0,0	135119	5,0	2549	149	0.00124888	0.0139157	1.0,1.0	0.612,1.0	0.194
8364	ENSG00000073060.17	SCARB1	chr12	-	124807760	124807927	124807765	124807927	124787405	124787457	8364	9,12	0,0	8,5	5,0	154	149	0.00218415	0.0211102	1.0,1.0	0.608,1.0	0.196
286	ENSG00000205581.11	HMGN1	chr21	-	39347113	39347292	39347246	39347292	39345829	39345958	286	4,1	4,11	0,0	25,16	282	149	0.00574676	0.0427626	0.346,0.046	0.0,0.0	0.196
4712	ENSG00000197217.13	ENTPD4	chr8	-	23441568	23441723	23441592	23441723	23439748	23439915	4712	30,10	0,0	69,39	24,4	173	149	3.39484e-06	0.000193832	1.0,1.0	0.712,0.894	0.197
1554	ENSG00000185615.16	PDIA2	chr16	+	284386	284792	284386	284593	285505	285703	1554	24,11	0,0	18,38	5,0	348	149	0.00350792	0.0294105	1.0,1.0	0.607,1.0	0.197
8014	ENSG00000110080.20	ST3GAL4	chr11	+	126406472	126406557	126406472	126406545	126406942	126407023	8014	31,25	9,5	53,37	32,25	161	149	0.00395174	0.0324359	0.761,0.822	0.605,0.578	0.2
1668	ENSG00000138592.14	USP8	chr15	+	50424381	50424654	50424381	50424514	50439008	50439177	1668	5,13	0,0	24,45	5,3	289	149	0.000303832	0.00593991	1.0,1.0	0.712,0.885	0.202
7581	ENSG00000177595.19	PIDD1	chr11	-	800984	801120	801017	801120	800761	800912	7581	76,62	16,5	67,33	25,17	182	149	0.00116027	0.0133633	0.795,0.91	0.687,0.614	0.202
2273	ENSG00000215190.9	LINC00680	chr6	-	57948872	57949068	57948917	57949068	57946077	57947177	2273	18,8	0,0	14,8	2,2	194	149	0.00630849	0.0457258	1.0,1.0	0.843,0.754	0.202
7830	ENSG00000173599.15	PC	chr11	-	66957739	66957996	66957868	66957996	66954248	66954436	7830	3,5	0,0	11,5	4,0	278	149	0.00682397	0.0486225	1.0,1.0	0.596,1.0	0.202
4711	ENSG00000070371.16	CLTCL1	chr22	-	19201328	19201493	19201390	19201493	19199733	19199841	4711	32,15	2,0	36,60	11,10	211	149	0.000652967	0.00945576	0.919,1.0	0.698,0.809	0.206
3526	ENSG00000214719.13	AC005562.1	chr17	+	30631754	30631979	30631754	30631927	30633097	30633390	3526	16,28	0,3	25,24	12,3	201	149	0.00700515	0.0496361	1.0,0.874	0.607,0.856	0.206
7280	ENSG00000160326.14	SLC2A6	chr9	-	133473414	133474088	133473979	133474088	133473104	133473250	7280	63,28	19,8	61,40	51,31	714	149	0.000299306	0.00590511	0.409,0.422	0.2,0.212	0.209
4582	ENSG00000152556.17	PFKM	chr12	+	48134942	48135383	48134942	48135038	48139284	48139349	4582	13,10	1,0	25,15	6,1	494	149	0.00254604	0.0236003	0.797,1.0	0.557,0.819	0.211
3786	ENSG00000145029.14	NICN1	chr3	-	49424948	49425438	49425366	49425438	49424074	49424874	3786	26,6	0,0	24,26	0,5	567	149	0.00137756	0.0147753	1.0,1.0	1.0,0.577	0.212
3809	ENSG00000169359.16	SLC33A1	chr3	-	155833467	155834041	155833856	155834041	155829687	155829903	3809	20,4	0,0	40,34	0,7	538	149	0.000595632	0.00902047	1.0,1.0	1.0,0.574	0.213
8569	ENSG00000204271.13	SPIN3	chrX	-	56995215	56995555	56995280	56995555	56994722	56994949	8569	10,9	0,0	50,49	7,12	214	149	6.13043e-05	0.00175376	1.0,1.0	0.833,0.74	0.214
5920	ENSG00000214021.16	TTLL3	chr3	+	9817644	9818920	9817644	9817759	9820545	9820741	5920	68,62	7,8	115,96	32,29	1310	149	0.00294924	0.0262295	0.525,0.469	0.29,0.274	0.215
360	ENSG00000124228.15	DDX27	chr20	+	49233567	49236231	49233567	49233709	49236332	49236510	360	194130	0,0	242165	2,4	2671	149	0.000114872	0.00288927	1.0,1.0	0.871,0.697	0.216
5839	ENSG00000178700.9	DHFR2	chr3	-	94062745	94062916	94062868	94062916	94057921	94061606	5839	18,25	0,0	15,37	3,4	272	149	0.00011592	0.00289867	1.0,1.0	0.733,0.835	0.216
3195	ENSG00000096063.16	SRPK1	chr6	-	35920064	35920528	35920467	35920528	35904878	35904974	3195	16,36	1,0	158,98	11,19	552	149	0.00027834	0.00564689	0.812,1.0	0.795,0.582	0.218
8594	ENSG00000224616.3	RTCA-AS1	chr1	-	100265067	100265247	100265152	100265247	100264008	100264031	8594	14,15	0,0	20,17	7,1	234	149	8.63052e-05	0.0023158	1.0,1.0	0.645,0.915	0.22
6721	ENSG00000104365.16	IKBKB	chr8	+	42319269	42320844	42319269	42319421	42321895	42321945	6721	50,32	0,0	80,66	1,3	1572	149	0.00510291	0.0391223	1.0,1.0	0.883,0.676	0.22
5618	ENSG00000164548.11	TRA2A	chr7	-	23522120	23522432	23522353	23522432	23521706	23521840	5618	26,34	0,1	68,26	2,8	382	149	0.000920452	0.0113435	1.0,0.93	0.93,0.559	0.221
1192	ENSG00000187838.17	PLSCR3	chr17	-	7393143	7393509	7393466	7393509	7392790	7392952	1192	142,86	12,12	97,94	34,23	472	149	0.000330991	0.00627134	0.789,0.693	0.474,0.563	0.223
2074	ENSG00000115687.14	PASK	chr2	-	241115021	241115177	241115042	241115177	241112239	241112439	2074	1,3	5,6	0,0	17,23	170	149	0.00514813	0.0393988	0.149,0.305	0.0,0.0	0.227
6231	ENSG00000139350.12	NEDD1	chr12	+	96907603	96907856	96907603	96907624	96919984	96920125	6231	1,3	0,0	18,34	6,0	381	149	0.00142019	0.0150079	1.0,1.0	0.54,1.0	0.23
32	ENSG00000155966.14	AFF2	chrX	+	148962714	148962937	148962714	148962931	148966789	148967079	32	7,6	0,0	8,19	3,4	155	149	0.000198937	0.00444259	1.0,1.0	0.719,0.82	0.231
1912	ENSG00000145979.18	TBC1D7	chr6	-	13328295	13328531	13328455	13328531	13326786	13326963	1912	9,6	0,0	11,19	0,8	309	149	0.000363821	0.00671586	1.0,1.0	1.0,0.534	0.233
1228	ENSG00000182853.12	VMO1	chr17	-	4785936	4786052	4785956	4786052	4785284	4785659	1228	3,6	6,8	0,1	16,3	169	149	0.000164788	0.00389424	0.306,0.398	0.0,0.227	0.238
146	ENSG00000285756.2	RP11-706O15.1	chrX	-	3828505	3829392	3829363	3829392	3817527	3817778	146	34,18	0,0	52,55	3,2	1007	149	0.000808016	0.0105631	1.0,1.0	0.719,0.803	0.239
5619	ENSG00000164548.11	TRA2A	chr7	-	23522131	23522432	23522353	23522432	23521706	23521840	5619	25,33	0,1	64,22	2,8	371	149	0.000835215	0.0107608	1.0,0.93	0.928,0.525	0.239
7507	ENSG00000107862.6	GBF1	chr10	+	102358505	102359435	102358505	102358729	102360183	102360395	7507	38,11	0,0	74,54	4,3	855	149	0.000147521	0.00356454	1.0,1.0	0.763,0.758	0.24
5854	ENSG00000127837.10	AAMP	chr2	-	218265578	218266587	218266442	218266587	218265019	218265174	5854	74,29	0,0	54,37	0,5	1013	149	0.00132267	0.014402	1.0,1.0	1.0,0.521	0.24
1060	ENSG00000131480.9	AOC2	chr17	+	42849085	42849371	42849085	42849290	42849600	42849730	1060	40,34	1,0	41,33	15,4	230	149	2.34522e-06	0.000148335	0.963,1.0	0.639,0.842	0.241
2385	ENSG00000178974.11	FBXO34	chr14	+	55350380	55352870	55350380	55350550	55354500	55354585	2385	165141	0,0	205154	4,3	2469	149	7.33735e-05	0.00204922	1.0,1.0	0.756,0.756	0.244
4248	ENSG00000172046.19	USP19	chr3	-	49117436	49117570	49117466	49117570	49116726	49116943	4248	12,2	0,0	32,15	3,8	179	149	0.000135991	0.00334227	1.0,1.0	0.899,0.609	0.246
5841	ENSG00000222009.8	BTBD19	chr1	+	44810212	44810426	44810212	44810249	44812995	44813064	5841	4,4	0,0	9,8	4,0	326	149	0.00625196	0.0454218	1.0,1.0	0.507,1.0	0.246
3038	ENSG00000147548.17	NSD3	chr8	-	38281466	38281583	38281499	38281583	38279539	38279681	3038	6,19	0,0	9,25	2,8	182	149	1.60985e-05	0.000660538	1.0,1.0	0.787,0.719	0.247
6862	ENSG00000157193.18	LRP8	chr1	-	53246917	53247056	53246955	53247056	53245544	53245981	6862	10,4	0,0	14,7	2,3	187	149	0.000802444	0.0105327	1.0,1.0	0.848,0.65	0.251
3663	ENSG00000156170.13	NDUFAF6	chr8	+	95031994	95032098	95031994	95032094	95035453	95035576	3663	8,2	0,0	12,8	12,0	153	149	0.000384905	0.00689781	1.0,1.0	0.493,1.0	0.254
4480	ENSG00000058673.17	ZC3H11A	chr1	+	203796292	203796601	203796292	203796496	203801574	203801628	4480	16,6	21,11	2,0	28,42	254	149	1.94773e-09	3.77811e-07	0.309,0.242	0.04,0.0	0.255
6572	ENSG00000099326.9	MZF1	chr19	-	58570343	58571429	58570993	58571429	58569515	58569586	6572	15,29	0,0	20,22	4,0	799	149	0.00446322	0.0353523	1.0,1.0	0.483,1.0	0.258
6769	ENSG00000232677.9	LINC00665	chr19	-	36326481	36327225	36326996	36327225	36324925	36325764	6769	6,23	0,0	28,7	7,0	664	149	0.000283257	0.0056938	1.0,1.0	0.473,1.0	0.264
5900	ENSG00000123983.15	ACSL3	chr2	+	222916318	222918155	222916318	222916496	222919063	222919202	5900	25,37	0,0	64,43	6,0	1808	149	0.000508434	0.00827005	1.0,1.0	0.468,1.0	0.266
5802	ENSG00000013441.16	CLK1	chr2	-	200856890	200857884	200857717	200857884	200856681	200856811	5802	57,72	0,0	89,53	5,3	976	149	1.61257e-05	0.000660538	1.0,1.0	0.731,0.73	0.27
1582	ENSG00000140543.15	DET1	chr15	-	88530622	88531715	88531612	88531715	88527598	88527786	1582	25,16	0,0	52,25	3,1	1139	149	0.00158032	0.0161832	1.0,1.0	0.694,0.766	0.27
3669	ENSG00000272462.3	U91328.19	chr6	+	25997902	25998285	25997902	25998011	25998886	26000104	3669	13,3	0,0	17,17	4,1	423	149	0.000239555	0.00510063	1.0,1.0	0.6,0.857	0.272
5113	ENSG00000143379.12	SETDB1	chr1	+	150926423	150926517	150926423	150926463	150927703	150927974	5113	17,8	1,0	10,10	2,5	203	149	0.000404858	0.00716583	0.926,1.0	0.786,0.595	0.273
2476	ENSG00000011143.19	MKS1	chr17	-	58206464	58207218	58207084	58207218	58206282	58206380	2476	22,23	0,0	17,18	4,0	769	149	0.00398736	0.032666	1.0,1.0	0.452,1.0	0.274
2480	ENSG00000011143.19	MKS1	chr17	-	58219147	58219255	58219150	58219255	58218619	58218729	2480	7,4	17,8	0,1	20,14	152	149	1.74754e-05	0.000702445	0.288,0.329	0.0,0.065	0.276
3673	ENSG00000235257.9	ITGA9-AS1	chr3	-	37818679	37818930	37818809	37818930	37808495	37808880	3673	4,2	0,0	4,6	0,4	279	149	0.00555332	0.0418228	1.0,1.0	1.0,0.445	0.277
8028	ENSG00000196323.14	ZBTB44	chr11	-	130236792	130237093	130237009	130237093	130236109	130236216	8028	34,34	0,0	36,23	4,5	366	149	7.02107e-06	0.000341558	1.0,1.0	0.786,0.652	0.281
8698	ENSG00000119616.11	FCF1	chr14	+	74713169	74713259	74713169	74713200	74714871	74714943	8698	1,1	0,0	5,8	1,3	208	149	0.00258105	0.0238221	1.0,1.0	0.782,0.656	0.281
2999	ENSG00000180376.17	CCDC66	chr3	+	56563683	56564125	56563683	56563825	56566949	56567053	2999	15,8	0,0	14,11	6,0	449	149	0.000773256	0.010393	1.0,1.0	0.436,1.0	0.282
6707	ENSG00000147535.17	PLPP5	chr8	-	38268822	38268990	38268881	38268990	38267266	38267391	6707	10,1	0,1	12,17	16,12	208	149	0.00088675	0.0111193	1.0,0.417	0.349,0.504	0.282
4357	ENSG00000114388.14	NPRL2	chr3	-	50349385	50349828	50349664	50349828	50348873	50349010	4357	72,52	0,1	72,47	9,9	428	149	3.559e-07	3.13668e-05	1.0,0.948	0.736,0.645	0.283
3065	ENSG00000068745.15	IP6K2	chr3	-	48715314	48715527	48715388	48715527	48695089	48695418	3065	14,4	0,0	13,5	1,3	223	149	0.00533427	0.040487	1.0,1.0	0.897,0.527	0.288
6494	ENSG00000095787.24	WAC	chr10	+	28533997	28534182	28533997	28534034	28535561	28535757	6494	6,4	4,8	1,2	36,29	297	149	2.1022e-05	0.00079312	0.429,0.201	0.014,0.033	0.291
3980	ENSG00000223960.7	CHROMR	chr2	+	178426365	178426680	178426365	178426505	178430694	178430889	3980	31,27	9,4	51,37	25,40	324	149	0.00339828	0.0286027	0.613,0.756	0.484,0.298	0.293
3981	ENSG00000223960.7	CHROMR	chr2	+	178426365	178426703	178426365	178426505	178430694	178430889	3981	24,20	9,4	43,24	25,40	347	149	0.00680631	0.0486225	0.534,0.682	0.425,0.205	0.293
6093	ENSG00000260565.7	ERVK13-1	chr16	-	2671344	2672570	2671594	2672570	2669410	2669561	6093	16,16	0,0	53,30	0,16	399	149	0.000736923	0.0101587	1.0,1.0	1.0,0.412	0.294
5046	ENSG00000132950.19	ZMYM5	chr13	-	19851354	19852190	19851688	19852190	19835476	19835689	5046	5,2	0,0	11,5	5,0	483	149	0.00102829	0.0123539	1.0,1.0	0.404,1.0	0.298
1135	ENSG00000167524.16	RSKR	chr17	-	28611392	28611656	28611543	28611656	28610419	28610699	1135	6,1	0,0	7,13	3,1	300	149	0.00306699	0.0268658	1.0,1.0	0.537,0.866	0.298
8299	ENSG00000173588.15	CEP83	chr12	-	94412317	94412591	94412516	94412591	94411696	94411847	8299	7,19	0,0	54,14	4,5	348	149	6.15712e-05	0.00175376	1.0,1.0	0.853,0.545	0.301
1486	ENSG00000122390.19	NAA60	chr16	+	3484698	3485083	3484698	3485061	3485466	3486952	1486	6,4	5,17	2,0	20,18	171	149	0.000628886	0.00929498	0.511,0.17	0.08,0.0	0.301
3822	ENSG00000143387.14	CTSK	chr1	-	150804020	150806016	150805860	150806016	150799543	150799709	3822	42,23	0,0	38,44	0,5	1989	149	0.000819395	0.0106795	1.0,1.0	1.0,0.397	0.301
7970	ENSG00000186318.18	BACE1	chr11	-	117293053	117294008	117293870	117294008	117291711	117291813	7970	54,31	1,0	95,57	8,5	966	149	0.000110117	0.00278596	0.893,1.0	0.647,0.637	0.304
5417	ENSG00000198315.11	ZKSCAN8	chr6	+	28148315	28148838	28148315	28148824	28149482	28149624	5417	3,12	4,10	3,10	42,27	163	149	0.00116172	0.0133633	0.407,0.523	0.061,0.253	0.308
4728	ENSG00000079277.22	MKNK1	chr1	-	46604184	46604294	46604226	46604294	46594112	46594280	4728	25,12	0,1	9,9	3,5	191	149	3.83802e-05	0.00121377	1.0,0.903	0.701,0.584	0.309
3918	ENSG00000109133.13	TMEM33	chr4	+	41935128	41935310	41935128	41935262	41935466	41935529	3918	33,15	7,8	58,16	50,31	197	149	0.00230847	0.0220149	0.781,0.586	0.467,0.281	0.309
6092	ENSG00000260565.7	ERVK13-1	chr16	-	2671023	2672570	2671594	2672570	2669410	2669561	6092	29,38	0,0	55,47	0,16	720	149	0.000522143	0.00828881	1.0,1.0	1.0,0.378	0.311
61	ENSG00000237863.3	RP6-24A23.3	chrX	+	108737264	108737923	108737264	108737879	108738428	108739223	61	38,26	4,0	22,21	11,9	193	149	2.79792e-05	0.00100282	0.88,1.0	0.607,0.643	0.315
4327	ENSG00000141279.17	NPEPPS	chr17	+	47579389	47582849	47579389	47579511	47585499	47585700	4327	50,39	0,0	196159	4,3	3487	149	5.72651e-05	0.00166417	1.0,1.0	0.677,0.694	0.315
3205	ENSG00000121578.13	B4GALT4	chr3	-	119240764	119240878	119240849	119240878	119236852	119237070	3205	8,0	3,13	0,0	25,23	234	149	0.00322713	0.0275395	0.629,0.0	0.0,0.0	0.315
2006	ENSG00000135686.13	KLHL36	chr16	+	84656870	84657944	84656870	84657913	84659759	84659917	2006	33,26	0,0	49,31	17,13	180	149	1.10956e-09	2.80719e-07	1.0,1.0	0.705,0.664	0.316
8499	ENSG00000171503.13	ETFDH	chr4	+	158697558	158699130	158697558	158697699	158703422	158703591	8499	95,60	0,0	186146	12,4	1580	149	3.88878e-06	0.000214431	1.0,1.0	0.594,0.775	0.316
6768	ENSG00000232677.9	LINC00665	chr19	-	36326052	36327225	36326996	36327225	36324925	36325764	6768	6,25	0,0	30,18	7,0	1093	149	0.000549807	0.00850619	1.0,1.0	0.369,1.0	0.316
3455	ENSG00000128973.13	CLN6	chr15	-	68211555	68211863	68211648	68211863	68211262	68211318	3455	12,24	0,0	62,11	8,6	242	149	1.45458e-05	0.000607391	1.0,1.0	0.827,0.53	0.322
3982	ENSG00000223960.7	CHROMR	chr2	+	178426365	178426680	178426365	178426661	178430694	178430889	3982	12,9	0,2	9,15	16,3	168	149	0.00256936	0.0237652	1.0,0.8	0.333,0.816	0.326
8570	ENSG00000204271.13	SPIN3	chrX	-	56995241	56995555	56995280	56995555	56994722	56994949	8570	9,12	0,0	28,21	7,12	188	149	3.55607e-06	0.000198632	1.0,1.0	0.76,0.581	0.33
6947	ENSG00000119801.13	YPEL5	chr2	+	30148244	30148541	30148244	30148305	30156627	30156792	6947	6,2	0,0	17,35	5,4	385	149	3.33938e-05	0.00114981	1.0,1.0	0.568,0.772	0.33
2257	ENSG00000247516.8	MIR4458HG	chr5	+	8459932	8460152	8459932	8459975	8479073	8479147	2257	3,14	0,0	6,10	1,3	326	149	0.00102196	0.0123122	1.0,1.0	0.733,0.604	0.332
7281	ENSG00000048991.17	R3HDM1	chr2	+	135641535	135641790	135641535	135641604	135645378	135645527	7281	12,10	0,0	35,32	15,3	335	149	1.93162e-05	0.000748458	1.0,1.0	0.509,0.826	0.333
3867	ENSG00000249069.8	LINC01033	chr5	+	54401642	54403788	54401642	54401865	54408454	54408521	3867	71,35	0,0	79,76	1,6	2072	149	1.64127e-05	0.000665953	1.0,1.0	0.85,0.477	0.337
6091	ENSG00000260565.7	ERVK13-1	chr16	-	2671023	2672570	2671344	2672570	2669410	2669561	6091	13,22	0,0	6,17	4,0	470	149	0.00527865	0.0401831	1.0,1.0	0.322,1.0	0.339
7873	ENSG00000168010.11	ATG16L2	chr11	+	72822477	72823797	72822477	72822543	72824059	72824122	7873	50,44	2,0	85,45	12,3	1403	149	0.00270335	0.024686	0.726,1.0	0.429,0.614	0.342
2193	ENSG00000103723.17	AP3B2	chr15	-	82664366	82664943	82664834	82664943	82663800	82663975	2193	10,4	1,0	1,5	13,0	617	149	0.00192285	0.0190119	0.707,1.0	0.018,1.0	0.344
8579	ENSG00000165801.10	ARHGEF40	chr14	+	21075331	21075765	21075331	21075499	21076359	21076456	8579	13,10	0,0	11,15	2,3	415	149	0.000188972	0.00432323	1.0,1.0	0.664,0.642	0.347
7265	ENSG00000130714.19	POMT1	chr9	+	131504188	131504649	131504188	131504340	131506402	131506453	7265	16,2	11,1	1,0	29,11	458	149	1.77796e-09	3.77811e-07	0.321,0.394	0.011,0.0	0.352
7789	ENSG00000110583.13	NAA40	chr11	+	63945839	63947003	63945839	63945935	63952237	63952333	7789	101,64	0,3	161111	17,15	1217	149	0.000351129	0.00653769	1.0,0.723	0.537,0.475	0.355
5837	ENSG00000021826.17	CPS1	chr2	+	210519550	210519784	210519550	210519670	210556718	210556859	5837	25,3	2,2	31,40	45,45	263	149	0.00318074	0.0272853	0.876,0.459	0.281,0.335	0.359
2607	ENSG00000247708.8	STX18-AS1	chr4	+	4542142	4542475	4542142	4542426	4544737	4544907	2607	3,5	0,0	14,3	1,4	198	149	0.00078933	0.0105198	1.0,1.0	0.913,0.361	0.363
179	ENSG00000100395.15	L3MBTL2	chr22	+	41217122	41219536	41217122	41217202	41220733	41220868	179	103,37	0,0	146,93	4,4	2483	149	7.30366e-06	0.000345463	1.0,1.0	0.687,0.582	0.365
4076	ENSG00000082258.13	CCNT2	chr2	+	134946100	134946465	134946100	134946146	134947735	134947899	4076	3,12	1,5	0,8	18,11	468	149	0.000300997	0.00591136	0.489,0.433	0.0,0.188	0.367
4250	ENSG00000228794.10	LINC01128	chr1	+	841199	844498	841199	841373	847653	847806	4250	2,1	0,0	24,25	3,0	3274	149	0.00616328	0.0448532	1.0,1.0	0.267,1.0	0.367
6374	ENSG00000119725.20	ZNF410	chr14	+	73892026	73892208	73892026	73892107	73893796	73893932	6374	21,11	0,0	15,23	14,2	250	149	1.26546e-05	0.000555383	1.0,1.0	0.39,0.873	0.369
7064	ENSG00000197912.16	SPG7	chr16	+	89540943	89541384	89540943	89541346	89544647	89544772	7064	7,16	0,0	17,2	8,1	187	149	2.92755e-06	0.000172485	1.0,1.0	0.629,0.614	0.379
7847	ENSG00000186867.11	QRFPR	chr4	-	121332820	121333056	121332933	121333056	121330425	121330523	7847	12,4	0,0	11,14	12,1	262	149	3.45096e-05	0.00115676	1.0,1.0	0.343,0.888	0.384
385	ENSG00000196756.13	SNHG17	chr20	-	38422086	38422241	38422091	38422241	38421005	38421098	385	11,20	8,8	3,3	12,7	154	149	0.000473809	0.00799159	0.571,0.708	0.195,0.293	0.395
813	ENSG00000196628.20	TCF4	chr18	-	55586920	55587136	55587044	55587136	55585279	55585352	813	14,0	2,5	0,0	10,3	273	149	0.00280369	0.0252803	0.793,0.0	0.0,0.0	0.397
1461	ENSG00000038532.16	CLEC16A	chr16	+	11003073	11003305	11003073	11003257	11020192	11020325	1461	10,16	6,3	27,7	36,21	197	149	0.00145174	0.0151921	0.558,0.801	0.362,0.201	0.398
4590	ENSG00000077616.11	NAALAD2	chr11	+	90158144	90159337	90158144	90158238	90163309	90163429	4590	17,2	0,0	6,8	0,4	1248	149	0.00166277	0.0169068	1.0,1.0	1.0,0.193	0.403
2608	ENSG00000247708.8	STX18-AS1	chr4	+	4542142	4542625	4542142	4542426	4544737	4544907	2608	15,15	0,0	38,3	1,4	348	149	0.00100577	0.0121989	1.0,1.0	0.942,0.243	0.407
4579	ENSG00000166012.17	TAF1D	chr11	-	93736693	93737239	93737063	93737239	93734624	93734660	4579	5,9	0,1	9,5	3,2	519	149	0.000909987	0.0112467	1.0,0.721	0.463,0.418	0.42
955	ENSG00000258890.7	CEP95	chr17	+	64530925	64531022	64530925	64531018	64531889	64532022	955	13,6	8,8	5,0	21,3	153	149	0.00230318	0.0220133	0.613,0.422	0.188,0.0	0.423
965	ENSG00000266173.7	STRADA	chr17	-	63741453	63741796	63741740	63741796	63728333	63728413	965	2,5	0,0	18,10	4,3	436	149	2.25813e-05	0.000844539	1.0,1.0	0.606,0.533	0.43
8286	ENSG00000133641.18	C12orf29	chr12	+	88043598	88045779	88043598	88043715	88046806	88046976	8286	100104	2,1	138161	23,12	2213	149	3.41578e-05	0.00115676	0.771,0.875	0.288,0.475	0.442
6451	ENSG00000285437.1	POLR2J3	chr7	-	102572442	102572583	102572471	102572583	102569834	102569924	6451	58,43	0,13	55,47	43,83	178	149	3.76978e-07	3.24277e-05	1.0,0.735	0.517,0.322	0.448
8297	ENSG00000177054.14	ZDHHC13	chr11	+	19166301	19170568	19166301	19166385	19172722	19172820	8297	27,21	0,0	34,15	0,5	4332	149	0.00064754	0.00945576	1.0,1.0	1.0,0.094	0.453
5152	ENSG00000105393.16	BABAM1	chr19	+	17267442	17267527	17267442	17267516	17268801	17269091	5152	22,7	0,0	2,9	8,1	160	149	6.73885e-05	0.00189437	1.0,1.0	0.189,0.893	0.459
3570	ENSG00000180198.17	RCC1	chr1	+	28508829	28508905	28508829	28508901	28516724	28516867	3570	4,4	0,0	6,2	3,3	153	149	1.29132e-05	0.000561009	1.0,1.0	0.661,0.394	0.472
8043	ENSG00000111203.13	ITFG2	chr12	+	2823769	2824013	2823769	2823943	2824089	2824252	8043	3,6	27,0	0,2	27,11	219	149	0.00266036	0.024397	0.07,1.0	0.0,0.11	0.48
6449	ENSG00000170667.15	RASA4B	chr7	-	102487785	102488598	102488462	102488598	102485038	102485159	6449	3,2	0,0	1,1	0,5	826	149	2.03384e-05	0.000781031	1.0,1.0	1.0,0.035	0.483
5990	ENSG00000118518.17	RNF146	chr6	+	127266882	127267095	127266882	127266925	127280230	127280340	5990	14,3	2,1	8,0	6,5	319	149	0.00209434	0.0204721	0.766,0.584	0.384,0.0	0.483
4473	ENSG00000116127.20	ALMS1	chr2	+	73489633	73491498	73489633	73490158	73519774	73520016	4473	7,16	0,0	34,26	4,2	1489	149	2.83468e-06	0.000169333	1.0,1.0	0.46,0.565	0.488
5685	ENSG00000144357.18	UBR3	chr2	+	170006989	170007202	170006989	170007190	170008803	170008940	5685	7,9	5,0	8,2	8,16	161	149	0.00386359	0.0319564	0.564,1.0	0.481,0.104	0.49
666	ENSG00000130518.17	IQCN	chr19	-	18264362	18267526	18264923	18267526	18257097	18258106	666	3,1	0,0	0,13	4,0	710	149	0.000669153	0.00959342	1.0,1.0	0.0,1.0	0.5
5330	ENSG00000186205.13	MTARC1	chr1	+	220797873	220798065	220797873	220798014	220798151	220798275	5330	13,4	0,0	0,1	3,0	200	149	0.000796365	0.0105327	1.0,1.0	0.0,1.0	0.5
5119	ENSG00000177133.12	PRDM16-DT	chr1	-	3060500	3061331	3061106	3061331	3060229	3060283	5119	12,1	0,0	7,0	0,2	755	149	0.00336068	0.0284533	1.0,1.0	1.0,0.0	0.5
4452	ENSG00000198001.14	IRAK4	chr12	+	43758950	43759592	43758950	43759016	43768102	43768272	4452	18,13	0,0	46,20	4,10	725	149	2.52197e-06	0.000157203	1.0,1.0	0.703,0.291	0.503
4367	ENSG00000124496.12	TRERF1	chr6	-	42263259	42263568	42263319	42263568	42259338	42259723	4367	3,8	0,0	6,6	5,4	209	149	2.08007e-06	0.000139787	1.0,1.0	0.461,0.517	0.511
5361	ENSG00000125375.17	DMAC2L	chr14	+	50312323	50313060	50312323	50312389	50314590	50314626	5361	12,13	0,0	19,11	4,2	820	149	3.42507e-06	0.000193832	1.0,1.0	0.463,0.5	0.518
22	ENSG00000130822.16	PNCK	chrX	-	153671284	153671672	153671548	153671672	153671077	153671190	22	17,7	0,0	32,2	5,2	413	149	1.90624e-05	0.00074534	1.0,1.0	0.698,0.265	0.518
3983	ENSG00000223960.7	CHROMR	chr2	+	178426365	178426703	178426365	178426661	178430694	178430889	3983	5,2	0,2	1,2	16,3	191	149	0.000542598	0.00845549	1.0,0.438	0.046,0.342	0.525
4889	ENSG00000223745.8	CCDC18-AS1	chr1	-	93345539	93345846	93345723	93345846	93340457	93340510	4889	19,17	12,0	11,13	29,22	333	149	0.00137236	0.0147563	0.415,1.0	0.145,0.209	0.53
1227	ENSG00000182853.12	VMO1	chr17	-	4785900	4786052	4785956	4786052	4785284	4785659	1227	10,17	6,8	2,0	16,3	205	149	2.95495e-07	2.76288e-05	0.548,0.607	0.083,0.0	0.536
5183	ENSG00000167646.14	DNAAF3	chr19	-	55166511	55166576	55166522	55166576	55166328	55166417	5183	18,2	4,0	1,8	6,5	160	149	0.00681005	0.0486225	0.807,1.0	0.134,0.598	0.537
6646	ENSG00000154328.16	NEIL2	chr8	+	11769709	11770335	11769709	11769791	11771445	11771585	6646	55,9	0,1	32,15	14,10	693	149	3.57352e-07	3.13668e-05	1.0,0.659	0.33,0.244	0.542
7443	ENSG00000140332.17	TLE3	chr15	-	70058158	70058291	70058185	70058291	70057458	70057658	7443	6,11	0,0	5,5	4,7	176	149	6.29748e-08	7.32039e-06	1.0,1.0	0.514,0.377	0.554
8050	ENSG00000215039.7	CD27-AS1	chr12	-	6450340	6450980	6450892	6450980	6448639	6448737	8050	7,28	0,0	16,26	8,4	701	149	2.35849e-07	2.25419e-05	1.0,1.0	0.298,0.58	0.561
3989	ENSG00000223960.7	CHROMR	chr2	+	178426365	178426703	178426365	178426661	178430769	178430889	3989	5,2	2,0	8,1	11,4	191	149	0.00642314	0.0464301	0.661,1.0	0.362,0.163	0.568
1174	ENSG00000105483.18	CARD8	chr19	-	48232452	48234543	48234402	48234543	48231659	48231810	1174	16,1	0,0	30,22	2,3	2099	149	8.43569e-07	6.47891e-05	1.0,1.0	0.516,0.342	0.571
3418	ENSG00000115459.18	ELMOD3	chr2	+	85355554	85355896	85355554	85355598	85356966	85357252	3418	12,13	3,0	8,3	6,8	447	149	0.000769698	0.0103776	0.571,1.0	0.308,0.111	0.576
8430	ENSG00000120662.16	MTRF1	chr13	-	41262047	41262331	41262214	41262331	41260492	41260915	8430	4,4	3,0	0,3	7,5	316	149	0.0038321	0.0317569	0.386,1.0	0.0,0.221	0.583
790	ENSG00000175221.15	MED16	chr19	-	868410	868499	868415	868499	867962	868251	790	14,24	0,0	8,4	5,18	154	149	1.86996e-09	3.77811e-07	1.0,1.0	0.608,0.177	0.608
3417	ENSG00000115459.18	ELMOD3	chr2	+	85355554	85355784	85355554	85355598	85356966	85357252	3417	7,6	3,0	5,0	6,8	335	149	0.00108881	0.0128301	0.509,1.0	0.27,0.0	0.619
8093	ENSG00000182400.15	TRAPPC6B	chr14	-	39158284	39159550	39159482	39159550	39154210	39154294	8093	20,16	0,0	68,26	13,5	1347	149	8.3997e-07	6.47891e-05	1.0,1.0	0.367,0.365	0.634
2790	ENSG00000086730.17	LAT2	chr7	+	74214821	74215010	74214821	74214940	74215946	74216069	2790	3,1	0,0	4,3	6,3	219	149	3.17678e-07	2.9071e-05	1.0,1.0	0.312,0.405	0.641
4603	ENSG00000152763.17	DNAI4	chr1	-	66890182	66891266	66891153	66891266	66871369	66871509	4603	18,9	1,0	7,7	8,2	1120	149	1.44311e-05	0.000607391	0.705,1.0	0.104,0.318	0.642
5652	ENSG00000180900.20	SCRIB	chr8	-	143804933	143805014	143804954	143805014	143804567	143804825	5652	13,1	0,0	4,7	39,5	170	149	7.94827e-09	1.26613e-06	1.0,1.0	0.082,0.551	0.683
4570	ENSG00000132122.12	SPATA6	chr1	-	48355669	48355769	48355717	48355769	48305786	48305878	4570	4,15	0,0	2,14	7,13	197	149	1.00616e-08	1.54553e-06	1.0,1.0	0.178,0.449	0.686
7144	ENSG00000198000.12	NOL8	chr9	-	92324905	92325350	92325305	92325350	92324022	92324209	7144	8,8	0,1	17,1	13,6	549	149	1.19983e-05	0.000534929	1.0,0.685	0.262,0.043	0.69
2846	ENSG00000158092.7	NCK1	chr3	+	136862207	136862353	136862207	136862319	136927983	136928227	2846	5,2	0,0	3,0	2,3	183	149	1.07589e-06	7.97831e-05	1.0,1.0	0.55,0.0	0.725
2460	ENSG00000119314.16	PTBP3	chr9	-	112297831	112297916	112297840	112297916	112268048	112268195	2460	3,3	0,0	7,1	7,18	158	149	6.54526e-08	7.4082e-06	1.0,1.0	0.485,0.05	0.732
6683	ENSG00000120896.14	SORBS3	chr8	+	22565825	22566484	22565825	22565872	22567060	22567175	6683	21,3	0,0	12,8	6,5	761	149	2.12563e-08	3.03677e-06	1.0,1.0	0.281,0.239	0.74
1917	ENSG00000064703.13	DDX20	chr1	+	111760705	111761125	111760705	111760848	111761225	111761284	1917	1,11	0,0	8,1	10,1	426	149	2.2594e-08	3.03677e-06	1.0,1.0	0.219,0.259	0.761
2928	ENSG00000144815.16	NXPE3	chr3	+	101779733	101779934	101779733	101779900	101782109	101782290	2928	7,9	0,6	0,0	10,5	183	149	7.75072e-09	1.26613e-06	1.0,0.55	0.0,0.0	0.775
3864	ENSG00000115392.12	FANCL	chr2	-	58198578	58198662	58198593	58198662	58194228	58194273	3864	5,8	0,0	5,2	10,12	164	149	4.56379e-10	1.63574e-07	1.0,1.0	0.312,0.132	0.778
848	ENSG00000100209.11	HSCB	chr22	+	28744614	28744709	28744614	28744704	28751240	28751288	848	3,18	0,8	0,0	19,16	154	149	1.96348e-11	1.68899e-08	1.0,0.685	0.0,0.0	0.843
6405	ENSG00000114857.18	NKTR	chr3	+	42620015	42621516	42620015	42620043	42631170	42631316	6405	2,5	0,0	5,18	4,14	1622	149	7.48662e-06	0.000349999	1.0,1.0	0.103,0.106	0.895
175	ENSG00000100412.17	ACO2	chr22	+	41517596	41518572	41517596	41517631	41522829	41522987	175	19,11	0,0	37,2	26,6	1090	149	2.46098e-10	1.17608e-07	1.0,1.0	0.163,0.044	0.896
8094	ENSG00000182400.15	TRAPPC6B	chr14	-	39159449	39159550	39159482	39159550	39154210	39154294	8094	2,2	0,0	1,0	13,5	182	149	3.90621e-10	1.60684e-07	1.0,1.0	0.059,0.0	0.971
248	ENSG00000099917.17	MED15	chr22	+	20537116	20537215	20537116	20537204	20554935	20555148	248	2,3	0,0	0,0	2,6	160	149	3.9576e-11	2.83694e-08	1.0,1.0	0.0,0.0	1

## Sheet: MXE.JCEC 10%
ID	GeneID	geneSymbol	chr	strand	1stExonStart_0base	1stExonEnd	2ndExonStart_0base	2ndExonEnd	upstreamES	upstreamEE	downstreamES	downstreamEE	ID	IJC_SAMPLE_1	SJC_SAMPLE_1	IJC_SAMPLE_2	SJC_SAMPLE_2	IncFormLen	SkipFormLen	PValue	FDR	IncLevel1	IncLevel2	IncLevelDifference
9517	ENSG00000265590.10	CFAP298-TCP10L	chr21	-	32584160	32584305	32587312	32587477	32582199	32582415	32603160	32603292	9517	0,0	2,3	7,4	0,0	314	294	1.97525e-11	3.05809e-08	0.0,0.0	1.0,1.0	-1
6636	ENSG00000077063.11	CTTNBP2	chr7	-	117767058	117767176	117777510	117777765	117760434	117760710	117780440	117780591	6636	4,0	7,3	6,12	0,0	404	267	2.94643e-10	2.53426e-07	0.274,0.0	1.0,1.0	-0.863
7811	ENSG00000010704.19	HFE	chr6	+	26090840	26091104	26091313	26091589	26087280	26087516	26092684	26092960	7811	0,0	6,3	5,8	2,0	413	425	8.58407e-11	9.49275e-08	0.0,0.0	0.72,1.0	-0.86
8574	ENSG00000165695.10	AK8	chr9	-	132866903	132866953	132875114	132875199	132863664	132863778	132878171	132878777	8574	6,0	8,2	8,6	0,0	234	199	5.29086e-08	1.41229e-05	0.389,0.0	1.0,1.0	-0.805
7632	ENSG00000007372.24	PAX6	chr11	-	31801870	31801912	31802703	31802834	31800690	31801776	31806401	31806462	7632	3,0	3,10	11,11	0,0	280	191	7.94307e-11	9.49275e-08	0.406,0.0	1.0,1.0	-0.797
9986	ENSG00000250802.7	ZBED3-AS1	chr5	+	77100235	77100391	77105655	77105689	77098654	77098747	77118319	77118521	9986	0,0	4,5	2,5	1,0	305	183	5.38801e-09	2.33815e-06	0.0,0.0	0.545,1.0	-0.772
3539	ENSG00000123485.12	HJURP	chr2	-	233844204	233844283	233849762	233849859	233840608	233842205	233852564	233852620	3539	2,0	13,2	14,12	3,2	246	228	9.858e-09	3.72033e-06	0.125,0.0	0.812,0.848	-0.768
649	ENSG00000188227.13	ZNF793	chr19	+	37520183	37520312	37523409	37523454	37508264	37508403	37532355	37532482	649	0,1	16,12	11,3	7,0	278	194	4.32954e-07	6.83979e-05	0.0,0.055	0.523,1.0	-0.734
8469	ENSG00000173258.13	ZNF483	chr9	+	111527267	111527807	111530874	111530963	111525158	111525262	111533738	111533865	8469	1,2	6,6	5,19	0,4	689	238	1.20991e-05	0.000836242	0.054,0.103	1.0,0.621	-0.732
4300	ENSG00000230189.7	GS1-124K5.2	chr7	-	66429883	66430017	66439134	66439302	66427948	66428040	66450070	66450236	4300	4,0	16,1	11,3	6,0	317	283	0.000839888	0.0181608	0.182,0.0	0.621,1.0	-0.72
1274	ENSG00000100429.18	HDAC10	chr22	-	50248661	50248751	50249634	50249719	50248224	50248292	50249859	50249964	1274	0,1	1,12	2,1	0,1	234	239	1.84741e-05	0.00112605	0.0,0.078	1.0,0.505	-0.713
7725	ENSG00000172071.15	EIF2AK3	chr2	-	88590817	88591052	88593016	88593114	88590442	88590605	88593271	88593405	7725	0,0	16,16	3,5	3,2	247	384	1.32976e-09	8.57805e-07	0.0,0.0	0.609,0.795	-0.702
4549	ENSG00000142632.17	ARHGEF19	chr1	-	16199149	16199254	16201781	16201861	16197853	16198744	16202415	16202540	4549	0,4	10,3	5,3	0,0	229	254	8.99823e-08	1.99015e-05	0.0,0.597	1.0,1.0	-0.702
3315	ENSG00000093183.14	SEC22C	chr3	-	42563764	42563880	42566743	42566836	42563522	42563686	42568864	42569073	3315	0,0	4,2	4,3	2,2	242	265	7.93994e-07	0.000105971	0.0,0.0	0.687,0.622	-0.655
9751	ENSG00000109220.11	CHIC2	chr4	-	54014062	54014119	54048954	54049110	54013836	54013896	54049250	54049305	9751	11,0	7,5	20,17	3,0	305	206	8.17923e-05	0.00345986	0.515,0.0	0.818,1.0	-0.651
3994	ENSG00000273136.7	NBPF26	chr1	+	120831297	120831349	120838050	120838102	120830415	120830588	120838744	120838917	3994	1,0	4,5	1,4	0,4	201	201	0.000710731	0.0160923	0.2,0.0	1.0,0.5	-0.65
9483	ENSG00000270629.6	NBPF14	chr1	-	148559020	148559072	148576409	148576461	148558251	148558424	148577182	148577355	9483	3,0	6,6	4,3	0,2	201	201	0.000431743	0.0114456	0.333,0.0	1.0,0.6	-0.634
5962	ENSG00000179818.15	PCBP1-AS1	chr2	-	69996685	69996888	70018014	70018131	69964230	69964427	70051202	70051305	5962	0,0	8,2	5,7	9,2	266	352	3.50195e-07	5.80883e-05	0.0,0.0	0.424,0.822	-0.623
9109	ENSG00000171714.13	ANO5	chr11	+	22203803	22203850	22211266	22211314	22193044	22193532	22221096	22221210	9109	1,0	5,2	11,8	7,2	196	197	2.56023e-05	0.00145726	0.167,0.0	0.612,0.801	-0.623
9635	ENSG00000065357.20	DGKA	chr12	+	55940896	55940980	55941251	55941325	55940623	55940722	55941509	55941584	9635	4,1	12,16	12,22	6,5	233	223	2.02427e-07	3.91747e-05	0.242,0.056	0.657,0.808	-0.584
2150	ENSG00000158458.21	NRG2	chr5	-	139871720	139871841	139880855	139880974	139865548	139865625	139887339	139887511	2150	2,7	13,8	8,12	1,2	268	270	2.7177e-05	0.0015125	0.134,0.469	0.89,0.858	-0.573
9792	ENSG00000089234.16	BRAP	chr12	-	111660599	111660675	111665638	111665787	111659206	111659345	111672660	111672774	9792	5,0	8,3	25,19	11,3	298	225	0.00150613	0.0268022	0.321,0.0	0.632,0.827	-0.569
5963	ENSG00000179818.15	PCBP1-AS1	chr2	-	69996685	69996888	70032132	70032255	69988741	69988838	70051202	70051305	5963	4,0	8,4	17,7	9,2	272	352	0.00357999	0.046111	0.393,0.0	0.71,0.819	-0.568
2693	ENSG00000162825.16	NBPF20	chr1	-	145294020	145294072	145298786	145298838	145293203	145293376	145299547	145299720	2693	0,1	7,7	6,1	2,1	201	201	6.65238e-06	0.000565891	0.0,0.125	0.75,0.5	-0.562
7407	ENSG00000135951.16	TSGA10	chr2	-	99020279	99020482	99035229	99035439	99018535	99018640	99064938	99065124	7407	8,5	16,6	4,7	0,1	359	352	3.12547e-06	0.000310183	0.329,0.45	1.0,0.873	-0.547
5994	ENSG00000179818.15	PCBP1-AS1	chr2	-	70055713	70055910	70059642	70059680	70051202	70051305	70085546	70085624	5994	2,0	22,9	8,6	9,7	187	346	7.08126e-06	0.000595826	0.144,0.0	0.622,0.613	-0.545
5177	ENSG00000058673.17	ZC3H11A	chr1	+	203796292	203796496	203801574	203801628	203795698	203795775	203802956	203803016	5177	2,6	4,10	48,52	9,7	353	203	1.15408e-06	0.000135359	0.223,0.257	0.754,0.81	-0.542
4268	ENSG00000188747.9	NOXA1	chr9	+	137430783	137430843	137431074	137431100	137428881	137429016	137431235	137431341	4268	6,0	8,9	1,4	1,0	209	175	0.000280514	0.00820613	0.386,0.0	0.456,1.0	-0.535
5010	ENSG00000183346.9	CABCOCO1	chr10	+	61760058	61760181	61760862	61761003	61690548	61690621	61765938	61766766	5010	0,0	8,10	9,6	8,6	272	290	3.76319e-08	1.12042e-05	0.0,0.0	0.545,0.516	-0.53
8167	ENSG00000107104.20	KANK1	chr9	+	540507	540667	549106	549721	504694	504754	676889	677009	8167	0,0	5,12	10,3	13,11	309	764	5.98064e-07	8.57336e-05	0.0,0.0	0.655,0.403	-0.529
1761	ENSG00000128829.12	EIF2AK4	chr15	+	39978077	39978147	39985804	39985888	39976413	39976844	39987982	39988105	1761	0,0	10,10	27,25	24,27	219	233	1.46006e-09	8.69412e-07	0.0,0.0	0.545,0.496	-0.52
8565	ENSG00000214765.8	SEPTIN7P2	chr7	-	45746826	45746948	45747214	45747311	45744996	45745048	45748625	45748714	8565	8,9	16,12	37,31	5,2	246	271	5.23889e-10	4.05542e-07	0.355,0.452	0.891,0.945	-0.514
8511	ENSG00000100600.15	LGMN	chr14	-	92733681	92733810	92741704	92741859	92732648	92732815	92748488	92748627	8511	0,1	5,13	8,2	9,1	304	278	1.48532e-05	0.000974394	0.0,0.066	0.448,0.647	-0.514
1812	ENSG00000203799.13	CCDC162P	chr6	+	109342398	109342551	109343986	109344196	109341301	109341433	109348426	109348547	1812	1,0	10,21	8,1	3,2	302	359	2.33401e-06	0.000248372	0.106,0.0	0.76,0.373	-0.513
3199	ENSG00000180376.17	CCDC66	chr3	+	56571180	56571302	56592969	56593101	56566949	56567053	56593490	56593741	3199	5,0	11,9	14,13	6,8	271	281	0.000334518	0.00938226	0.32,0.0	0.708,0.628	-0.508
5985	ENSG00000179818.15	PCBP1-AS1	chr2	-	70055655	70055910	70059642	70059680	70051202	70051305	70085546	70085624	5985	2,0	14,9	8,6	16,5	187	404	0.000520256	0.0128668	0.236,0.0	0.519,0.722	-0.503
1699	ENSG00000074603.19	DPP8	chr15	-	65474208	65474288	65485098	65485160	65467070	65467223	65487689	65487818	1699	0,0	2,5	33,20	24,32	211	229	4.1801e-06	0.00039321	0.0,0.0	0.599,0.404	-0.502
7489	ENSG00000174428.18	GTF2IRD2B	chr7	+	75120890	75121010	75123487	75123516	75112396	75112535	75125915	75125970	7489	4,8	7,3	20,16	0,1	269	178	3.10221e-06	0.000310183	0.274,0.638	1.0,0.914	-0.501
8054	ENSG00000249859.12	PVT1	chr8	+	127795893	127796071	128070159	128070272	127794564	127794734	128096517	128096654	8054	0,1	8,0	12,6	0,0	327	262	9.7764e-05	0.00394162	0.0,1.0	1.0,1.0	-0.5
7792	ENSG00000181392.17	SYNE4	chr19	-	36006422	36006671	36007124	36007268	36005332	36005437	36008216	36008367	7792	0,0	14,6	0,6	1,0	293	398	0.000140185	0.00514299	0.0,0.0	0.0,1.0	-0.5
3348	ENSG00000198873.12	GRK5	chr10	+	119439730	119439768	119441998	119442088	119436650	119436841	119443543	119443752	3348	3,0	6,11	26,12	19,5	187	239	0.000639355	0.0149977	0.39,0.0	0.636,0.754	-0.5
5715	ENSG00000136895.19	GARNL3	chr9	+	127320714	127320778	127325068	127325095	127318062	127318127	127332273	127332349	5715	1,0	1,4	2,7	0,7	213	176	0.00106495	0.0213569	0.452,0.0	1.0,0.452	-0.5
2149	ENSG00000158458.21	NRG2	chr5	-	139865548	139865625	139871720	139871841	139865114	139865173	139880855	139880974	2149	5,0	0,6	8,15	0,0	270	226	0.00344148	0.0452385	1.0,0.0	1.0,1.0	-0.5
2348	ENSG00000197603.16	CPLANE1	chr5	-	37243012	37243119	37244374	37244607	37239712	37239869	37245478	37245598	2348	2,1	2,3	4,8	2,0	382	256	0.00238233	0.0357096	0.401,0.183	0.573,1.0	-0.494
8512	ENSG00000100600.15	LGMN	chr14	-	92733681	92733810	92741717	92741859	92732648	92732815	92748488	92748627	8512	0,2	5,13	8,2	9,1	291	278	0.000510066	0.0127284	0.0,0.128	0.459,0.656	-0.493
7727	ENSG00000176049.16	JAKMIP2	chr5	-	147617910	147618114	147620665	147620743	147612305	147612371	147623620	147623689	7727	0,7	15,19	15,9	18,4	227	353	0.00204123	0.0325702	0.0,0.364	0.564,0.778	-0.489
4225	ENSG00000145362.21	ANK2	chr4	+	113373089	113373173	113374763	113374946	113369513	113369805	113381456	113383724	4225	4,0	6,12	13,11	6,7	233	332	0.00216568	0.0337314	0.487,0.0	0.755,0.691	-0.479
3244	ENSG00000145020.16	AMT	chr3	-	49420210	49420342	49421491	49421572	49419709	49419788	49422103	49422271	3244	0,3	4,12	12,10	5,16	230	281	0.0040029	0.0493414	0.0,0.234	0.746,0.433	-0.473
1235	ENSG00000167524.16	RSKR	chr17	-	28612261	28612366	28612617	28612687	28612043	28612084	28613077	28613146	1235	0,4	12,18	25,14	16,16	219	254	1.94405e-05	0.00116781	0.0,0.205	0.644,0.504	-0.472
3826	ENSG00000263956.7	NBPF11	chr1	-	148126828	148127038	148135671	148135813	148123852	148124067	148143414	148143686	3826	0,0	1,1	3,4	8,3	291	359	6.1143e-06	0.000531807	0.0,0.0	0.316,0.622	-0.469
2024	ENSG00000134490.14	TMEM241	chr18	-	23370215	23370261	23371421	23371470	23356593	23356663	23373711	23373763	2024	5,1	3,2	6,8	0,1	198	195	0.000528582	0.0129897	0.621,0.33	1.0,0.887	-0.468
45	ENSG00000186376.15	ZNF75D	chrX	-	135292280	135292473	135293729	135294258	135291471	135291563	135295767	135296039	45	15,1	24,15	41,30	15,9	678	342	7.26784e-07	0.000100465	0.24,0.033	0.58,0.627	-0.467
8182	ENSG00000138750.15	NUP54	chr4	-	76130655	76130749	76136185	76136412	76118074	76118194	76144389	76144473	8182	17,2	18,3	39,54	10,4	376	243	1.28009e-05	0.000872969	0.379,0.301	0.716,0.897	-0.467
9392	ENSG00000149308.17	NPAT	chr11	-	108186481	108186569	108188097	108188179	108185402	108185494	108189105	108189330	9392	1,1	4,6	11,8	4,7	231	237	0.00112375	0.0220227	0.204,0.146	0.738,0.54	-0.464
4432	ENSG00000228065.11	LINC01515	chr10	+	65585484	65585567	65585664	65585802	65572934	65573056	65615635	65615757	4432	4,0	25,1	20,16	15,23	232	287	0.000548521	0.0133107	0.165,0.0	0.623,0.463	-0.461
7661	ENSG00000106348.18	IMPDH1	chr7	-	128409288	128409366	128409440	128409484	128405766	128405865	128409755	128409982	7661	0,0	6,2	4,6	17,3	193	227	1.47979e-05	0.000974394	0.0,0.0	0.217,0.702	-0.459
4478	ENSG00000133059.17	DSTYK	chr1	-	205148204	205148339	205150679	205150794	205142504	205147745	205157272	205157386	4478	0,0	2,23	14,11	23,11	264	284	1.67348e-08	5.63234e-06	0.0,0.0	0.396,0.518	-0.457
3316	ENSG00000093183.14	SEC22C	chr3	-	42563764	42563980	42566743	42566836	42563522	42563686	42568864	42569073	3316	0,0	5,9	4,3	10,4	242	365	3.78449e-06	0.000361676	0.0,0.0	0.376,0.531	-0.454
5055	ENSG00000240498.9	CDKN2B-AS1	chr9	+	22056251	22056387	22097257	22097364	22049105	22049228	22112319	22112395	5055	8,1	13,2	15,6	0,4	285	256	0.00163752	0.0281202	0.356,0.31	1.0,0.574	-0.454
3696	ENSG00000169231.13	THBS3	chr1	-	155203512	155203539	155205059	155205316	155203222	155203305	155206192	155206406	3696	6,10	3,8	18,10	3,0	406	176	0.00246361	0.0363173	0.464,0.351	0.722,1.0	-0.454
6590	ENSG00000247828.8	TMEM161B-AS1	chr5	+	88283009	88283086	88285740	88285851	88282714	88282866	88287435	88287622	6590	1,0	14,5	5,15	16,7	226	260	3.23522e-05	0.00166959	0.076,0.0	0.264,0.711	-0.45
10039	ENSG00000129315.11	CCNT1	chr12	-	48695758	48695829	48695998	48696162	48688457	48694436	48698137	48698183	10039	0,0	3,8	15,13	26,6	313	220	1.93017e-06	0.000213449	0.0,0.0	0.289,0.604	-0.447
7660	ENSG00000106348.18	IMPDH1	chr7	-	128409288	128409352	128409440	128409484	128405766	128405865	128409755	128409982	7660	0,0	2,1	4,6	17,3	193	213	2.63703e-05	0.00149002	0.0,0.0	0.206,0.688	-0.447
4788	ENSG00000182389.20	CACNB4	chr2	-	151860710	151860820	151870530	151870611	151855223	151855375	151872416	151872493	4788	0,1	1,4	9,2	1,10	230	259	0.00165306	0.0281613	0.0,0.22	0.91,0.184	-0.437
8365	ENSG00000154743.19	TSEN2	chr3	+	12505153	12505231	12516610	12516661	12503261	12503784	12519058	12519197	8365	0,1	2,5	8,2	4,3	227	200	0.000233641	0.00729279	0.0,0.15	0.638,0.37	-0.429
6569	ENSG00000225096.3	XXbac-BPG55C20.7	chr6	+	57962180	57962248	57971594	57971656	57961647	57961742	58027671	58027723	6569	0,0	6,6	1,10	4,5	217	211	7.77591e-06	0.000633614	0.0,0.0	0.196,0.66	-0.428
5156	ENSG00000172456.18	FGGY	chr1	+	59339957	59340069	59346246	59346398	59321535	59321750	59378748	59378837	5156	1,0	4,22	3,5	3,5	261	301	8.42114e-06	0.000672042	0.224,0.0	0.536,0.536	-0.424
10043	ENSG00000204130.14	RUFY2	chr10	-	68386058	68386128	68393137	68393203	68384050	68384152	68394074	68394136	10043	1,0	9,10	15,16	14,22	215	219	1.11191e-06	0.00013242	0.102,0.0	0.522,0.426	-0.423
8856	ENSG00000095587.9	TLL2	chr10	-	96432806	96432962	96446090	96446168	96428630	96428748	96480348	96480459	8856	1,0	8,17	4,7	9,6	227	305	1.10245e-05	0.000790195	0.144,0.0	0.374,0.611	-0.42
5727	ENSG00000172878.14	METAP1D	chr2	+	172066263	172066306	172070906	172071070	172063710	172063860	172077796	172077894	5727	1,0	10,7	1,6	26,1	192	313	0.00301966	0.041519	0.14,0.0	0.059,0.907	-0.413
6873	ENSG00000164045.12	CDC25A	chr3	-	48182928	48183030	48184652	48184695	48177853	48177988	48186702	48186779	6873	14,2	10,9	26,11	5,3	192	251	0.00304143	0.0415571	0.647,0.225	0.872,0.827	-0.413
9508	ENSG00000168255.20	POLR2J3	chr7	-	102543524	102543702	102566581	102566736	102541500	102541662	102566996	102567083	9508	19,8	5,43	20,20	2,3	304	327	0.00351929	0.0457094	0.803,0.167	0.915,0.878	-0.412
8828	ENSG00000104205.16	SGK3	chr8	+	66841023	66841110	66843451	66843547	66840210	66840247	66847192	66847348	8828	0,2	8,5	11,20	17,9	236	245	0.000903489	0.0191614	0.0,0.293	0.402,0.698	-0.404
8330	ENSG00000106714.17	CNTNAP3	chr9	-	39140518	39140638	39149805	39149977	39132931	39133132	39165932	39166076	8330	4,8	13,4	14,3	1,1	321	269	0.000494368	0.0125472	0.205,0.626	0.921,0.715	-0.403
2559	ENSG00000145390.11	USP53	chr4	+	119235289	119235411	119239217	119239903	119217549	119217673	119245336	119245429	2559	0,0	9,13	11,4	36,27	271	835	7.61322e-06	0.000626957	0.0,0.0	0.485,0.313	-0.399
6621	ENSG00000136935.14	GOLGA1	chr9	-	124921128	124921240	124921711	124921892	124911900	124912026	124923094	124923223	6621	0,4	19,23	17,11	14,12	330	261	4.59663e-07	6.97697e-05	0.0,0.121	0.49,0.42	-0.394
2610	ENSG00000250546.6	RP11-8L2.1	chr4	-	84284205	84284326	84286668	84286827	84243110	84243216	84293219	84293409	2610	0,0	5,2	10,2	5,10	308	270	3.02825e-05	0.00157327	0.0,0.0	0.637,0.149	-0.393
8181	ENSG00000138750.15	NUP54	chr4	-	76124648	76124756	76136185	76136412	76118074	76118194	76144389	76144473	8181	17,2	41,24	39,54	42,18	376	257	9.14851e-05	0.00380298	0.221,0.054	0.388,0.672	-0.393
1246	ENSG00000142494.13	SLC47A1	chr17	+	19549634	19549677	19571477	19571572	19547984	19548133	19572779	19572861	1246	4,5	31,25	47,18	36,24	192	244	1.01091e-06	0.000124945	0.141,0.203	0.624,0.488	-0.384
4391	ENSG00000244219.7	TMEM225B	chr7	+	99604385	99604596	99606747	99606894	99600204	99600285	99607672	99607810	4391	4,6	8,12	12,5	3,3	360	296	0.00249252	0.0364049	0.291,0.291	0.767,0.578	-0.382
1431	ENSG00000141084.11	RANBP10	chr16	-	67772033	67772086	67805427	67805539	67744287	67744455	67806301	67806560	1431	7,3	8,3	40,43	10,6	261	202	0.000981769	0.020375	0.404,0.436	0.756,0.847	-0.381
6949	ENSG00000163125.16	RPRD2	chr1	+	150444250	150444377	150446225	150446401	150443230	150443283	150457287	150457570	6949	6,3	26,6	19,8	13,4	276	325	0.000362478	0.00995016	0.214,0.371	0.632,0.702	-0.375
3456	ENSG00000206561.14	COLQ	chr3	-	15453828	15453931	15466340	15466437	15450132	15451713	15470535	15470616	3456	0,0	9,3	1,7	4,6	246	252	1.04145e-05	0.000760557	0.0,0.0	0.204,0.544	-0.374
5149	ENSG00000178104.19	PDE4DIP	chr1	+	149010442	149010595	149016298	149016550	149009567	149009791	149017747	149017879	5149	0,0	1,3	5,4	16,7	302	401	2.85519e-05	0.0015125	0.0,0.0	0.293,0.431	-0.362
1748	ENSG00000103994.18	ZNF106	chr15	-	42456957	42457158	42466052	42466114	42449770	42451954	42472235	42472321	1748	0,1	3,4	23,20	36,33	211	350	0.00103743	0.0211336	0.0,0.293	0.515,0.501	-0.362
7077	ENSG00000162804.14	SNED1	chr2	+	241082276	241082364	241087391	241087475	241081676	241081793	241088364	241088402	7077	0,0	4,4	2,7	4,11	237	233	2.15765e-05	0.00127499	0.0,0.0	0.33,0.385	-0.358
5938	ENSG00000163798.13	SLC4A1AP	chr2	+	27677737	27677924	27682247	27682359	27677294	27677364	27685036	27685277	5938	4,13	10,32	34,23	11,19	336	261	0.000233025	0.00729279	0.237,0.24	0.706,0.485	-0.357
7408	ENSG00000183696.14	UPP1	chr7	+	48099669	48099787	48101823	48101870	48094762	48094827	48106872	48107082	7408	7,12	13,9	23,4	2,2	267	196	0.00189822	0.0313308	0.283,0.495	0.894,0.595	-0.355
3447	ENSG00000198707.17	CEP290	chr12	-	88054339	88054413	88055575	88055717	88053651	88053746	88059897	88060020	3447	0,0	2,5	3,3	11,2	291	223	0.000152106	0.00532784	0.0,0.0	0.173,0.535	-0.354
8782	ENSG00000151849.16	CENPJ	chr13	-	24892642	24892867	24899418	24899584	24889169	24889400	24903925	24903994	8782	24,4	30,21	42,30	27,14	315	374	0.0029628	0.0411761	0.487,0.184	0.649,0.718	-0.348
2299	ENSG00000134352.20	IL6ST	chr5	-	55951928	55952075	55952249	55952351	55951463	55951604	55954809	55954992	2299	3,7	32,18	131,72	109,79	251	296	2.81404e-05	0.0015125	0.1,0.314	0.586,0.518	-0.345
9124	ENSG00000227354.7	RBM26-AS1	chr13	+	79415261	79415364	79417834	79417916	79412681	79412907	79420759	79420815	9124	0,0	3,7	5,1	17,1	252	231	0.000272696	0.00805703	0.0,0.0	0.212,0.478	-0.345
4037	ENSG00000064225.12	ST3GAL6	chr3	+	98756368	98756540	98768429	98768529	98732235	98732532	98770878	98770956	4037	0,0	10,10	7,1	5,4	321	249	1.75918e-05	0.00109964	0.0,0.0	0.521,0.162	-0.342
367	ENSG00000241837.7	ATP5PO	chr21	-	33912288	33912399	33914449	33914500	33907340	33907453	33915727	33915761	367	14,6	15,12	34,13	10,4	200	260	0.000460722	0.011968	0.548,0.394	0.815,0.809	-0.341
3241	ENSG00000152495.11	CAMK4	chr5	+	111374849	111374912	111376859	111376942	111344023	111344102	111394709	111394782	3241	1,0	7,5	4,16	24,9	212	232	0.000710963	0.0160923	0.135,0.0	0.154,0.66	-0.34
7230	ENSG00000287151.1	C2orf27A	chr2	+	131688165	131688303	131722416	131722648	131686329	131686441	131733832	131733952	7230	3,3	3,2	16,23	2,0	287	381	0.00125041	0.0236028	0.57,0.666	0.914,1.0	-0.339
4020	ENSG00000198520.12	ARMH1	chr1	+	44724319	44724392	44724538	44724668	44724121	44724244	44724761	44724839	4020	4,8	4,3	4,3	0,0	222	279	4.48906e-05	0.00215837	0.557,0.77	1.0,1.0	-0.337
3505	ENSG00000162946.23	DISC1	chr1	+	231795241	231795296	231800107	231800210	231770834	231771070	231818328	231819244	3505	0,0	1,2	0,5	3,3	204	252	0.00373935	0.0474529	0.0,0.0	0.0,0.673	-0.337
151	ENSG00000046651.16	OFD1	chrX	+	13763744	13763855	13767126	13767284	13762343	13762444	13768053	13768224	151	5,2	18,7	35,12	18,16	260	307	0.00199011	0.0322262	0.247,0.252	0.697,0.47	-0.334
1775	ENSG00000288000.1	RP1-138B7.8	chr20	+	43528656	43528745	43532772	43532924	43516092	43516177	43533341	43533418	1775	1,0	7,19	10,7	18,13	238	301	7.25628e-06	0.000603988	0.153,0.0	0.413,0.405	-0.333
6591	ENSG00000247828.8	TMEM161B-AS1	chr5	+	88283009	88283086	88285743	88285851	88282714	88282866	88287435	88287622	6591	1,0	4,3	5,15	19,9	226	257	0.00120813	0.023264	0.221,0.0	0.23,0.655	-0.332
9787	ENSG00000115290.10	GRB14	chr2	-	164508454	164508550	164508741	164508852	164502254	164502335	164521979	164522117	9787	5,4	33,8	35,17	42,8	260	245	0.00102702	0.0209877	0.125,0.32	0.44,0.667	-0.331
2609	ENSG00000163625.16	WDFY3	chr4	-	84696731	84696823	84702352	84702506	84695969	84696182	84704337	84704444	2609	0,0	6,1	17,0	7,7	303	241	0.000902317	0.0191614	0.0,0.0	0.659,0.0	-0.33
7696	ENSG00000133597.11	ADCK2	chr7	+	140679154	140679283	140681041	140681137	140674483	140674757	140686989	140687153	7696	31,20	34,57	58,50	16,33	278	245	0.000398188	0.0107775	0.446,0.236	0.762,0.572	-0.326
4053	ENSG00000119231.11	SENP5	chr3	+	196903532	196903610	196923413	196923551	196900364	196900412	196927795	196927879	4053	30,8	27,21	63,53	21,20	227	287	0.000656853	0.0153154	0.584,0.325	0.791,0.77	-0.326
1513	ENSG00000261832.6	RP11-435I10.4	chr16	-	28488590	28488662	28491481	28491513	28487455	28487541	28491713	28491835	1513	0,1	4,6	5,3	6,8	181	221	0.000855776	0.0184016	0.0,0.169	0.504,0.314	-0.325
458	ENSG00000196756.13	SNHG17	chr20	-	38422086	38422241	38425934	38426048	38421005	38421098	38426418	38426503	458	27,16	19,40	39,34	12,10	263	304	0.00097391	0.0202662	0.622,0.316	0.79,0.797	-0.325
8431	ENSG00000165626.18	BEND7	chr10	-	13480898	13481124	13492610	13492876	13452538	13452658	13496765	13496888	8431	5,12	23,15	41,18	16,14	415	375	0.00201858	0.0323615	0.164,0.42	0.698,0.537	-0.325
154	ENSG00000285756.2	RP11-706O15.1	chrX	-	3818656	3818703	3822072	3822285	3818441	3818500	3822373	3822580	154	0,0	5,3	5,1	2,7	362	196	0.000817799	0.0177825	0.0,0.0	0.575,0.072	-0.323
585	ENSG00000126461.15	SCAF1	chr19	+	49645020	49645134	49645353	49645411	49642659	49642706	49646107	49646202	585	0,0	22,20	30,9	26,35	263	207	5.04661e-08	1.39521e-05	0.0,0.0	0.476,0.168	-0.322
5181	ENSG00000155111.15	CDK19	chr6	-	110632029	110632161	110638648	110638706	110627001	110627145	110667433	110667574	5181	1,1	20,15	22,15	37,39	207	281	2.06316e-05	0.00122854	0.064,0.083	0.447,0.343	-0.322
5420	ENSG00000068394.11	GPKOW	chrX	-	49119704	49119814	49122621	49122776	49117596	49117810	49123546	49123735	5420	17,10	17,46	26,20	13,10	304	259	0.00176222	0.0295267	0.46,0.156	0.63,0.63	-0.322
5973	ENSG00000179818.15	PCBP1-AS1	chr2	-	70051202	70051305	70059642	70059680	69996685	69996888	70085546	70085624	5973	0,0	15,21	13,0	10,8	187	252	0.000489883	0.0125155	0.0,0.0	0.637,0.0	-0.319
7341	ENSG00000139350.12	NEDD1	chr12	+	96907603	96907856	96917620	96917737	96907237	96907300	96919984	96920125	7341	0,3	15,12	17,27	31,18	402	266	6.47207e-05	0.00284661	0.0,0.142	0.266,0.498	-0.311
6796	ENSG00000185988.15	PLK5	chr19	+	1529405	1529490	1529746	1529824	1528813	1528974	1531737	1531883	6796	8,9	30,16	15,13	11,8	234	227	0.00117789	0.0227382	0.206,0.353	0.569,0.612	-0.311
3318	ENSG00000226471.6	CTA-292E10.6	chr22	+	28821971	28822179	28844126	28844199	28800682	28800737	28848390	28848559	3318	5,16	5,0	8,13	0,0	357	222	0.00391765	0.048835	0.383,1.0	1.0,1.0	-0.308
1847	ENSG00000173120.15	KDM2A	chr11	+	67243008	67243092	67248280	67248370	67240046	67240369	67250085	67250798	1847	0,1	17,22	15,7	29,16	233	239	3.13686e-07	5.47362e-05	0.0,0.045	0.347,0.31	-0.306
9784	ENSG00000115290.10	GRB14	chr2	-	164497373	164497490	164508741	164508852	164497210	164497283	164521979	164522117	9784	5,4	30,32	33,27	63,26	260	266	4.17989e-05	0.00206093	0.146,0.113	0.349,0.515	-0.302
2275	ENSG00000109066.14	TMEM104	chr17	+	74785481	74785603	74788788	74788870	74777263	74777375	74790199	74790296	2275	0,5	18,22	27,19	37,26	271	231	4.86715e-05	0.00229736	0.0,0.162	0.383,0.384	-0.302
8053	ENSG00000249859.12	PVT1	chr8	+	127795893	127796071	127890588	127890998	127794564	127794734	127939507	127939676	8053	0,1	45,19	12,9	40,30	327	559	2.30303e-07	4.34823e-05	0.0,0.083	0.339,0.339	-0.298
9259	ENSG00000173715.18	C11orf80	chr11	+	66821642	66821764	66822563	66822674	66816052	66816199	66828265	66828364	9259	14,19	29,22	56,39	23,19	271	260	0.000117083	0.00455448	0.317,0.453	0.7,0.663	-0.296
1887	ENSG00000082269.17	FAM135A	chr6	+	70452491	70452571	70475458	70475549	70428303	70428419	70475662	70475733	1887	2,0	5,7	21,4	29,5	229	240	0.00390683	0.0488231	0.295,0.0	0.431,0.456	-0.296
1846	ENSG00000135341.18	MAP3K7	chr6	-	90560075	90560214	90561621	90561667	90556499	90556624	90568557	90568623	1846	2,9	31,40	30,21	72,26	195	288	0.00147392	0.0265341	0.087,0.249	0.381,0.544	-0.295
5657	ENSG00000196104.11	SPOCK3	chr4	-	166912619	166912743	167000348	167000463	166889129	166889244	167062491	167062537	5657	33,34	57,47	110127	60,47	264	273	2.85346e-08	8.83544e-06	0.374,0.428	0.655,0.736	-0.294
1974	ENSG00000124523.17	SIRT5	chr6	+	13596962	13597016	13599031	13599155	13595476	13595564	13600833	13600949	1974	8,5	30,12	24,16	29,10	203	273	0.00289869	0.040536	0.264,0.359	0.527,0.683	-0.293
1590	ENSG00000160191.18	PDE9A	chr21	+	42731769	42731949	42732069	42732124	42698967	42699011	42733355	42733426	1590	2,0	5,11	9,6	4,15	329	204	0.00169327	0.0286818	0.199,0.0	0.582,0.199	-0.291
4213	ENSG00000130695.16	CEP85	chr1	+	26239761	26239838	26244165	26244318	26234199	26234310	26255170	26255865	4213	0,3	8,24	16,12	44,25	226	302	0.00168011	0.0285214	0.0,0.143	0.327,0.391	-0.287
2816	ENSG00000163945.19	UVSSA	chr4	+	1351714	1351835	1353029	1353413	1349523	1349854	1354734	1354847	2816	1,0	10,20	8,15	35,40	270	533	4.40343e-05	0.00213043	0.165,0.0	0.311,0.425	-0.285
4267	ENSG00000188747.9	NOXA1	chr9	+	137429275	137429383	137431074	137431100	137428881	137429016	137431235	137431341	4267	34,24	8,9	31,26	1,0	257	175	1.56611e-06	0.0001757	0.743,0.645	0.955,1.0	-0.284
5166	ENSG00000135870.12	RC3H1	chr1	-	173970504	173970617	173972508	173972627	173964838	173965120	173978487	173978620	5166	0,0	6,5	8,2	8,24	268	262	0.000183433	0.006147	0.0,0.0	0.494,0.075	-0.284
5176	ENSG00000113593.12	PPWD1	chr5	+	65567512	65567615	65576878	65577069	65563295	65563506	65579423	65579613	5176	6,2	22,30	16,11	23,20	252	340	0.00161381	0.0280101	0.269,0.083	0.484,0.426	-0.279
3483	ENSG00000146556.14	WASH2P	chr2	+	113595692	113595829	113596067	113596203	113595368	113595515	113596380	113596582	3483	16,20	20,34	83,24	18,20	286	285	0.00206571	0.032835	0.444,0.37	0.821,0.545	-0.276
4107	ENSG00000248124.8	RRN3P1	chr16	-	21800706	21800837	21802635	21802728	21799649	21799834	21806130	21806229	4107	11,6	24,38	22,17	27,15	242	280	0.00238494	0.0357096	0.347,0.154	0.485,0.567	-0.276
7367	ENSG00000111707.12	SUDS3	chr12	+	118384011	118384067	118386113	118386185	118380161	118380231	118389926	118389946	7367	2,3	18,7	28,28	35,29	205	221	0.00236282	0.0357096	0.107,0.316	0.463,0.51	-0.275
3269	ENSG00000225697.13	SLC26A6	chr3	-	48631648	48631797	48632244	48632396	48631223	48631306	48632973	48633084	3269	39,11	92,54	103,73	82,86	301	298	9.04948e-06	0.000702838	0.296,0.168	0.554,0.457	-0.274
1348	ENSG00000132388.13	UBE2G1	chr17	-	4289229	4289408	4296716	4296814	4282797	4282921	4307020	4307123	1348	2,2	27,12	31,7	43,19	247	328	0.000289928	0.00840575	0.09,0.181	0.489,0.329	-0.274
9591	ENSG00000050426.16	LETMD1	chr12	+	51052091	51052207	51053811	51053860	51049033	51049185	51056349	51056502	9591	38,30	15,35	87,71	16,14	265	198	0.00109289	0.0216925	0.654,0.39	0.802,0.791	-0.274
8366	ENSG00000154743.19	TSEN2	chr3	+	12505153	12505231	12519058	12519197	12503261	12503784	12528887	12528924	8366	0,1	2,2	8,2	5,7	227	288	0.00364562	0.0465689	0.0,0.388	0.67,0.266	-0.274
3584	ENSG00000161249.21	DMKN	chr19	-	35507457	35507511	35508204	35508240	35506125	35506185	35509910	35509961	3584	3,10	11,50	13,7	12,11	185	203	0.00159791	0.0278591	0.23,0.18	0.543,0.411	-0.272
5933	ENSG00000182973.19	CNOT10	chr3	+	32762732	32762863	32764454	32764490	32759457	32759571	32764681	32764809	5933	20,20	16,13	44,27	7,8	280	185	0.00124238	0.0235391	0.452,0.504	0.806,0.69	-0.27
5558	ENSG00000085999.13	RAD54L	chr1	+	46259963	46260099	46260541	46260611	46258685	46258746	46260726	46261015	5558	19,30	44,31	75,40	27,27	285	219	0.000937595	0.0196767	0.249,0.426	0.681,0.532	-0.269
4740	ENSG00000168970.22	JMJD7-PLA2G4B	chr15	+	41842553	41842591	41843125	41843223	41842192	41842276	41843675	41843811	4740	0,1	3,20	5,3	11,14	187	247	0.000417694	0.0111495	0.0,0.062	0.375,0.221	-0.267
8996	ENSG00000174371.17	EXO1	chr1	+	241850408	241850586	241852291	241852411	241848730	241849027	241853357	241853481	8996	0,1	6,3	10,15	34,10	327	269	0.000734693	0.016478	0.0,0.215	0.195,0.552	-0.266
7961	ENSG00000176623.12	RMDN1	chr8	-	86494828	86494966	86505299	86505379	86488551	86488639	86506994	86507112	7961	0,0	13,5	0,9	20,10	229	287	0.000996808	0.0205768	0.0,0.0	0.0,0.53	-0.265
5998	ENSG00000179818.15	PCBP1-AS1	chr2	-	70055713	70055910	70059642	70059680	70053730	70053792	70085546	70085624	5998	0,0	17,10	6,0	10,4	187	346	0.000615331	0.0145222	0.0,0.0	0.526,0.0	-0.263
4209	ENSG00000117620.15	SLC35A3	chr1	+	99999260	99999415	100007033	100007156	99993536	99993741	100011364	100011533	4209	29,15	33,41	84,65	40,47	304	272	0.00110901	0.0218443	0.44,0.247	0.653,0.553	-0.259
2501	ENSG00000226686.8	LINC01535	chr19	+	37257230	37257394	37262354	37262434	37256726	37256814	37262541	37262655	2501	8,13	5,1	27,21	1,0	313	229	0.000531017	0.0130082	0.539,0.905	0.952,1.0	-0.254
4076	ENSG00000077522.15	ACTN2	chr1	+	236734432	236734518	236737121	236737214	236731232	236731314	236739301	236739532	4076	0,0	6,10	0,6	22,6	235	242	0.00329872	0.0441026	0.0,0.0	0.0,0.507	-0.254
3125	ENSG00000049167.16	ERCC8	chr5	-	60904787	60904873	60909647	60909957	60903647	60903716	60918264	60918388	3125	2,1	36,18	37,13	57,15	459	235	7.48791e-09	3.05073e-06	0.028,0.028	0.249,0.307	-0.25
7598	ENSG00000087085.16	ACHE	chr7	-	100891168	100891338	100892707	100892818	100890210	100890335	100893164	100894233	7598	0,0	23,11	3,5	12,17	260	319	2.82899e-05	0.0015125	0.0,0.0	0.235,0.265	-0.25
9623	ENSG00000094916.16	CBX5	chr12	-	54246114	54246215	54252040	54252227	54230941	54241905	54257513	54257692	9623	25,32	26,30	139,88	38,40	336	250	0.000106602	0.00418886	0.417,0.442	0.731,0.621	-0.246
10058	ENSG00000204842.18	ATXN2	chr12	-	111461138	111461305	111464661	111464715	111457213	111457359	111470557	111470742	10058	0,0	11,26	10,0	16,5	203	316	0.000147736	0.00522202	0.0,0.0	0.493,0.0	-0.246
8697	ENSG00000172671.20	ZFAND4	chr10	-	45652983	45653059	45662579	45662681	45651965	45652033	45663541	45663842	8697	0,0	18,2	1,4	5,7	251	225	0.000552462	0.0133644	0.0,0.0	0.152,0.339	-0.245
3867	ENSG00000117360.13	PRPF3	chr1	+	150344433	150344547	150346407	150346491	150344161	150344261	150349156	150349218	3867	47,28	54,48	50,37	22,23	263	233	0.000295713	0.0084962	0.435,0.341	0.668,0.588	-0.24
6855	ENSG00000048028.11	USP28	chr11	-	113852500	113852633	113854257	113854335	113841662	113841768	113875444	113875528	6855	0,2	14,7	15,12	31,27	227	282	0.001768	0.0295595	0.0,0.262	0.375,0.356	-0.234
4464	ENSG00000140859.16	KIFC3	chr16	-	57788574	57788713	57790929	57791066	57772222	57772288	57794998	57795141	4464	9,7	1,4	2,3	0,0	286	288	0.000995919	0.0205768	0.901,0.638	1.0,1.0	-0.23
7496	ENSG00000234456.9	MAGI2-AS3	chr7	+	79454885	79455007	79458865	79458999	79454011	79454244	79470593	79470679	7496	18,16	59,27	43,15	34,15	271	283	0.000961022	0.0200984	0.242,0.382	0.569,0.511	-0.228
2571	ENSG00000162910.19	MRPL55	chr1	-	228108436	228108474	228108954	228109021	228108234	228108318	228109260	228109299	2571	48,33	8,13	54,45	1,0	216	187	8.70674e-08	1.98232e-05	0.839,0.687	0.979,1.0	-0.227
3866	ENSG00000117360.13	PRPF3	chr1	+	150344375	150344547	150346407	150346491	150344161	150344261	150349156	150349218	3866	4,6	54,48	16,10	22,23	321	233	1.07303e-05	0.000776294	0.051,0.083	0.346,0.24	-0.226
5813	ENSG00000168397.17	ATG4B	chr2	+	241654545	241654647	241655270	241655343	241651263	241651335	241666644	241666838	5813	9,11	1,5	25,12	0,0	251	222	9.37347e-05	0.00385958	0.888,0.661	1.0,1.0	-0.226
3613	ENSG00000163138.19	PACRGL	chr4	+	20709682	20709773	20712787	20712922	20704659	20704814	20713431	20713539	3613	0,0	12,3	9,0	13,2	240	284	0.000180323	0.00606906	0.0,0.0	0.45,0.0	-0.225
7633	ENSG00000288640.1	CTB-163K11.1	chr7	+	112462000	112462179	112462269	112462378	112461865	112461916	112467980	112468115	7633	22,49	45,49	87,67	57,32	328	258	0.0019941	0.0322262	0.278,0.44	0.546,0.622	-0.225
1648	ENSG00000182774.13	RPS17	chr15	-	82538305	82538985	82539980	82540132	82536808	82536881	82540425	82540452	1648	41,57	207166	79,53	120,82	301	829	6.06015e-05	0.00274337	0.353,0.486	0.645,0.64	-0.223
3631	ENSG00000172845.18	SP3	chr2	-	173954872	173956232	173963760	173963883	173918592	173918785	173964404	173964553	3631	1,0	126,77	10,13	281153	272	1509	1.16137e-05	0.000817285	0.042,0.0	0.165,0.32	-0.222
9129	ENSG00000162961.14	DPY30	chr2	-	31883385	31883462	31891991	31892134	31869847	31869952	31917925	31918037	9129	44,32	46,49	129,76	53,48	292	226	0.000179032	0.00606906	0.425,0.336	0.653,0.551	-0.222
1044	ENSG00000146872.19	TLK2	chr17	+	62523133	62523177	62536169	62536337	62522203	62522273	62552301	62552397	1044	0,1	20,2	5,2	7,6	193	317	0.000736519	0.016478	0.0,0.451	0.54,0.354	-0.222
8861	ENSG00000171311.13	EXOSC1	chr10	-	97437699	97437750	97438669	97438703	97437190	97437275	97441170	97441259	8861	36,24	53,53	77,73	51,60	183	200	0.00020824	0.00666109	0.426,0.331	0.623,0.571	-0.218
5620	ENSG00000185986.12	SDHAP3	chr5	-	1579276	1579484	1584983	1585133	1576178	1576309	1589246	1589365	5620	31,13	60,66	60,45	67,56	299	357	0.00246415	0.0363173	0.382,0.19	0.517,0.49	-0.218
201	ENSG00000100412.17	ACO2	chr22	+	41518495	41518572	41520170	41520276	41517526	41517631	41523204	41523278	201	0,0	4,11	2,3	9,11	226	255	0.00143186	0.0258973	0.0,0.0	0.2,0.235	-0.217
5857	ENSG00000117151.13	CTBS	chr1	-	84565840	84566012	84569930	84570139	84563734	84563832	84570581	84570720	5857	21,23	147,59	93,71	100121	358	321	1.80042e-05	0.00111496	0.114,0.259	0.455,0.345	-0.214
3114	ENSG00000169379.17	ARL13B	chr3	+	93997079	93997136	93997246	93997301	93996547	93996684	94003658	94003908	3114	0,0	1,9	6,0	8,10	206	204	0.00150974	0.0268049	0.0,0.0	0.426,0.0	-0.213
2393	ENSG00000186312.10	CA5BP1	chrX	+	15688660	15688858	15692962	15693058	15675714	15675778	15702781	15703349	2393	65,46	31,28	121,95	30,15	347	245	0.00016995	0.00582115	0.597,0.537	0.74,0.817	-0.212
1609	ENSG00000185615.16	PDIA2	chr16	+	285505	285703	286352	286473	285311	285437	286553	286735	1609	12,17	48,52	36,22	45,25	347	270	0.000195135	0.00645184	0.163,0.203	0.384,0.406	-0.212
5215	ENSG00000196182.11	STK40	chr1	-	36358736	36358822	36361220	36361340	36358238	36358382	36385722	36385924	5215	10,15	36,41	50,23	50,31	269	235	0.000388214	0.0105444	0.195,0.242	0.466,0.393	-0.211
3014	ENSG00000163913.13	IFT122	chr3	+	129492140	129492194	129495445	129495607	129488256	129488397	129499901	129500068	3014	3,13	74,70	36,13	76,51	203	311	0.000899271	0.0191614	0.058,0.221	0.421,0.281	-0.211
4278	ENSG00000122085.17	MTERF4	chr2	-	241094276	241094432	241097242	241097427	241089979	241090044	241102252	241102332	4278	15,8	55,39	40,22	58,32	334	305	0.000276483	0.00813784	0.199,0.158	0.386,0.386	-0.208
9886	ENSG00000120697.10	ALG5	chr13	-	36965574	36965726	36971976	36972036	36952513	36952599	36985626	36985740	9886	16,21	63,51	29,36	35,50	209	301	0.0020106	0.0323578	0.268,0.372	0.544,0.509	-0.206
9097	ENSG00000006071.16	ABCC8	chr11	-	17428564	17428670	17430813	17431032	17428288	17428405	17432203	17432244	9097	0,1	8,0	1,13	1,0	368	255	0.000479995	0.0123035	0.0,1.0	0.409,1.0	-0.205
8331	ENSG00000140526.18	ABHD2	chr15	+	89151676	89151852	89155366	89155534	89116321	89116521	89175811	89175995	8331	20,16	51,27	147,56	96,68	325	317	0.00201919	0.0323615	0.277,0.366	0.599,0.445	-0.201
3960	ENSG00000121481.11	RNF2	chr1	+	185093060	185093276	185098071	185098344	185091578	185091739	185099790	185099962	3960	20,28	68,98	111,44	118,83	365	422	0.000296341	0.0084962	0.254,0.248	0.521,0.38	-0.2
75	ENSG00000072133.11	RPS6KA6	chrX	-	84186762	84186874	84187363	84187459	84186060	84186170	84187818	84187898	75	0,0	4,1	4,4	20,15	245	261	0.000423438	0.011264	0.0,0.0	0.176,0.221	-0.199
8329	ENSG00000126749.16	EMG1	chr12	+	6975228	6975378	6983001	6983206	6975089	6975148	6987781	6987838	8329	50,67	32,16	113,75	9,6	299	354	6.38766e-06	0.00054941	0.649,0.832	0.937,0.937	-0.197
5504	ENSG00000141380.14	SS18	chr18	-	26082362	26082528	26084051	26084175	26078075	26078160	26087500	26087577	5504	0,1	4,4	7,5	18,13	273	315	0.00234859	0.0356822	0.0,0.224	0.31,0.307	-0.197
5542	ENSG00000143363.17	PRUNE1	chr1	+	151018556	151018669	151025514	151025673	151017811	151017904	151027232	151027327	5542	0,1	13,7	15,1	22,12	262	308	0.000691996	0.0158016	0.0,0.144	0.445,0.089	-0.195
2224	ENSG00000288663.1	RP11-680A11.7	chr12	+	53303033	53303193	53306197	53306320	53300149	53300262	53306679	53306861	2224	31,30	73,51	68,50	59,45	309	272	0.000241515	0.00744847	0.272,0.341	0.504,0.494	-0.193
6315	ENSG00000075292.19	ZNF638	chr2	+	71426459	71427414	71431326	71431428	71424649	71424715	71433164	71433283	6315	248173	84,64	387272	54,52	1104	251	1.37085e-05	0.000914808	0.402,0.381	0.62,0.543	-0.19
7868	ENSG00000070501.12	POLB	chr8	+	42344952	42345019	42349015	42349090	42339011	42339069	42350006	42350065	7868	2,1	28,26	18,12	50,46	216	224	0.000130324	0.00482696	0.069,0.038	0.272,0.213	-0.189
3868	ENSG00000117360.13	PRPF3	chr1	+	150346017	150346136	150346407	150346491	150344375	150344547	150349156	150349218	3868	58,31	56,45	35,59	23,27	268	233	0.00397197	0.0491166	0.474,0.375	0.57,0.655	-0.188
1426	ENSG00000141084.11	RANBP10	chr16	-	67734857	67735042	67744287	67744455	67731083	67731584	67805427	67805539	1426	2,0	17,25	12,10	24,66	317	334	0.000586619	0.0139724	0.11,0.0	0.345,0.138	-0.186
2043	ENSG00000119661.15	DNAL1	chr14	+	73654846	73654885	73661986	73662042	73653169	73653215	73671541	73671597	2043	0,0	10,11	6,0	11,13	188	205	0.00123461	0.0235284	0.0,0.0	0.373,0.0	-0.186
9018	ENSG00000177479.20	ARIH2	chr3	+	48927461	48927813	48964918	48964982	48924717	48924839	48967124	48967275	9018	140,98	61,54	410258	68,80	501	213	0.000725897	0.0163824	0.494,0.436	0.719,0.578	-0.183
8475	ENSG00000256591.5	RP11-286N22.8	chr11	+	61437624	61437848	61438003	61438113	61430149	61430182	61445940	61446231	8475	44,40	29,31	60,57	21,18	373	259	0.00373182	0.0474529	0.513,0.473	0.665,0.687	-0.183
3273	ENSG00000047849.22	MAP4	chr3	-	47977864	47977933	47998637	47998879	47928227	47928350	48088772	48088801	3273	70,94	38,48	434352	111,82	391	218	4.73247e-05	0.00224749	0.507,0.522	0.686,0.705	-0.181
4448	ENSG00000229807.13	XIST	chrX	-	73822070	73822216	73826737	73827984	73820671	73821029	73829067	73829231	4448	40873984	530436	112818742	480454	1396	295	0	0	0.62,0.659	0.832,0.803	-0.178
3989	ENSG00000070214.16	SLC44A1	chr9	+	105362820	105363007	105366345	105366429	105361190	105361330	105374597	105374735	3989	66,43	37,38	293254	105,81	336	233	0.00153602	0.0271468	0.553,0.44	0.659,0.685	-0.175
547	ENSG00000133247.14	KMT5C	chr19	+	55343679	55343843	55343977	55343997	55342741	55342851	55346212	55346349	547	23,51	6,7	76,34	0,4	313	169	0.00345965	0.0452385	0.674,0.797	1.0,0.821	-0.175
2259	ENSG00000038427.16	VCAN	chr5	+	83519348	83522309	83537006	83542268	83512102	83512396	83545536	83545650	2259	14,26	263179	191119	654488	3110	5411	8.39333e-07	0.000108288	0.085,0.202	0.337,0.298	-0.174
9883	ENSG00000165533.19	TTC8	chr14	+	88841424	88841557	88843805	88843850	88841036	88841196	88852970	88853056	9883	20,15	37,18	88,67	55,54	282	194	0.00340917	0.0451891	0.271,0.364	0.524,0.46	-0.174
8722	ENSG00000121716.20	PILRB	chr7	+	100353372	100353483	100353894	100354012	100353209	100353270	100355142	100355240	8722	80,54	59,29	92128	45,13	260	267	0.00345671	0.0452385	0.582,0.657	0.677,0.91	-0.174
7392	ENSG00000136280.17	CCM2	chr7	+	45038252	45038426	45063917	45064001	45027671	45027797	45064462	45064646	7392	0,7	24,39	19,8	49,18	323	233	0.00148082	0.0265964	0.0,0.115	0.219,0.243	-0.173
9573	ENSG00000120798.17	NR2C1	chr12	-	95025149	95025255	95028386	95028509	95022333	95022403	95031348	95031488	9573	0,0	17,19	5,6	19,33	272	255	4.22235e-05	0.00206868	0.0,0.0	0.198,0.146	-0.172
7845	ENSG00000025423.11	HSD17B6	chr12	+	56773833	56774165	56784852	56785016	56763203	56763414	56787124	56787576	7845	47,32	58,31	62,73	39,34	481	313	0.00192308	0.0315394	0.345,0.402	0.508,0.583	-0.172
767	ENSG00000032444.17	PNPLA6	chr19	+	7551361	7551437	7553874	7554015	7550825	7551107	7554208	7554243	767	15,22	77,59	69,28	107,51	225	290	0.00245556	0.0363173	0.201,0.325	0.454,0.414	-0.171
3874	ENSG00000140525.19	FANCI	chr15	+	89268398	89268525	89273376	89273469	89264521	89264607	89274167	89274304	3874	47,39	68,62	237158	171127	276	242	0.00018584	0.00620081	0.377,0.355	0.549,0.522	-0.17
2168	ENSG00000158402.21	CDC25C	chr5	-	138319218	138319374	138326020	138326054	138291969	138292116	138328483	138328529	2168	0,0	16,9	4,3	29,28	183	305	0.000664	0.0153434	0.0,0.0	0.187,0.152	-0.169
3204	ENSG00000262633.2	RP11-156P1.2	chr17	+	46931098	46931207	46938598	46938704	46929519	46929584	46966533	46966626	3204	47,50	33,19	107,57	23,12	258	255	0.002381	0.0357096	0.585,0.722	0.821,0.824	-0.169
6561	ENSG00000163161.14	ERCC3	chr2	-	127261227	127261346	127271335	127271453	127259295	127259448	127272864	127272961	6561	96,49	109,94	88100	70,69	267	268	0.00237704	0.0357096	0.469,0.343	0.558,0.593	-0.169
5035	ENSG00000147649.10	MTDH	chr8	+	97699753	97699852	97706625	97706750	97690951	97691188	97713661	97713769	5035	39,31	93,81	130,77	134112	248	274	0.000367903	0.0100634	0.317,0.297	0.517,0.432	-0.168
768	ENSG00000090674.16	MCOLN1	chr19	+	7526438	7526606	7533522	7533653	7524960	7525166	7533758	7533990	768	72,86	174104	221143	193115	317	280	0.00148651	0.0266368	0.268,0.422	0.503,0.523	-0.168
9996	ENSG00000150403.18	TMCO3	chr13	+	113534044	113534240	113548302	113548452	113520615	113520733	113549424	113550229	9996	101,74	96,88	129142	74,73	345	299	0.00016296	0.00566667	0.477,0.422	0.602,0.628	-0.165
8986	ENSG00000231312.7	MAP4K3-DT	chr2	+	39518582	39518710	39588448	39588567	39516413	39516541	39599365	39601410	8986	19,17	2,5	31,6	0,0	277	268	0.000197034	0.00646288	0.902,0.767	1.0,1.0	-0.165
1447	ENSG00000070770.10	CSNK2A2	chr16	-	58168609	58168693	58174450	58174510	58167684	58167795	58196732	58196844	1447	0,0	15,12	11,0	25,28	209	233	0.000456705	0.0119035	0.0,0.0	0.329,0.0	-0.165
5523	ENSG00000186998.16	EMID1	chr22	+	29215526	29215630	29225132	29225216	29214925	29215039	29226489	29226551	5523	87,91	23,27	149130	15,5	253	233	1.01686e-06	0.000124945	0.777,0.756	0.901,0.96	-0.164
2900	ENSG00000141568.21	FOXK2	chr17	+	82582740	82582934	82584012	82584188	82571723	82571870	82585903	82586200	2900	21,11	69,23	62,32	77,40	343	325	0.00207205	0.0328683	0.224,0.312	0.433,0.431	-0.164
9402	ENSG00000110274.16	CEP164	chr11	+	117382795	117382942	117387202	117387412	117381700	117381868	117390776	117390908	9402	0,2	42,39	21,3	55,50	296	359	0.000133973	0.0049385	0.0,0.059	0.317,0.068	-0.163
9586	ENSG00000050426.16	LETMD1	chr12	+	51052091	51052207	51053811	51053860	51049033	51049185	51055834	51056021	9586	28,26	55,64	77,57	66,73	265	198	0.00143832	0.0259534	0.276,0.233	0.466,0.368	-0.163
5125	ENSG00000179406.8	LINC00174	chr7	-	66467681	66467719	66476258	66476327	66450070	66450236	66479008	66479096	5125	12,4	5,0	9,8	0,0	218	187	0.00176181	0.0295267	0.673,1.0	1.0,1.0	-0.163
3737	ENSG00000128973.13	CLN6	chr15	-	68211674	68211863	68214289	68214388	68211262	68211318	68218535	68218650	3737	43,73	138134	166111	230123	248	338	0.0022033	0.0341116	0.298,0.426	0.496,0.552	-0.162
5820	ENSG00000075702.19	WDR62	chr19	+	36103155	36103207	36103342	36103981	36102947	36103074	36104537	36104675	5820	14,10	277317	37,41	383339	201	788	4.27637e-05	0.00208197	0.165,0.11	0.275,0.322	-0.161
9027	ENSG00000177479.20	ARIH2	chr3	+	48961611	48961679	48964918	48964982	48945135	48945181	48967124	48967170	9027	17,10	59,57	39,40	68,80	217	213	0.00141144	0.0258752	0.22,0.147	0.36,0.329	-0.161
96	ENSG00000067445.21	TRO	chrX	+	54922577	54923768	54924450	54924555	54922202	54922291	54924669	54924733	96	273298	48,45	962697	89,50	1340	254	0.000126624	0.00475823	0.519,0.557	0.672,0.725	-0.16
8561	ENSG00000107164.16	FUBP3	chr9	+	130595482	130595588	130609953	130609987	130579576	130579764	130612455	130612505	8561	204111	76,73	353365	84,88	255	183	0.000795908	0.0175032	0.658,0.522	0.751,0.749	-0.16
3285	ENSG00000131844.17	MCCC2	chr5	+	71636103	71636167	71641002	71642727	71635150	71635246	71643818	71643895	3285	3,0	177165	11,19	492415	213	1874	0.00214528	0.0335488	0.13,0.0	0.164,0.287	-0.16
4948	ENSG00000138101.19	DTNB	chr2	-	25607235	25607321	25628170	25628384	25596085	25596240	25639013	25639094	4948	74,76	53,50	140123	55,40	363	235	0.00126444	0.0237561	0.475,0.496	0.622,0.666	-0.159
3633	ENSG00000156374.16	PCGF6	chr10	-	103326533	103326632	103333924	103333952	103314185	103314272	103345023	103345132	3633	0,2	26,13	7,7	27,33	177	248	0.00210932	0.0333229	0.0,0.177	0.266,0.229	-0.159
5164	ENSG00000160447.7	PKN3	chr9	+	128715368	128715460	128716746	128716923	128715171	128715235	128718324	128718387	5164	34,27	130102	107,65	179137	241	326	0.000198597	0.00648314	0.261,0.264	0.447,0.391	-0.157
6189	ENSG00000105793.16	GTPBP10	chr7	+	90372154	90372228	90374301	90374354	90354457	90354549	90377506	90377614	6189	0,0	5,9	1,6	9,19	223	202	0.000352768	0.00975278	0.0,0.0	0.091,0.222	-0.157
8527	ENSG00000148356.15	LRSAM1	chr9	+	127489443	127489518	127492801	127492897	127487675	127487763	127495963	127496095	8527	25,17	0,10	7,23	0,1	224	245	0.00263151	0.0378634	1.0,0.65	1.0,0.962	-0.156
8057	ENSG00000249859.12	PVT1	chr8	+	127890588	127890998	128070159	128070272	127794558	127794734	128096517	128096654	8057	38,15	8,0	36,24	0,0	559	262	0.000192316	0.00638936	0.69,1.0	1.0,1.0	-0.155
9627	ENSG00000132780.17	NASP	chr1	+	45594693	45594773	45600384	45600457	45591222	45591270	45602254	45602365	9627	1,0	17,21	26,3	70,27	229	222	3.28332e-05	0.00168319	0.054,0.0	0.265,0.097	-0.154
1606	ENSG00000172366.20	MCRIP2	chr16	+	647416	647544	647782	647884	642119	642249	648119	648474	1606	58,61	98,73	96,67	69,54	277	251	0.00164755	0.0281538	0.349,0.431	0.558,0.529	-0.154
2794	ENSG00000188130.14	MAPK12	chr22	-	50256598	50256646	50256934	50256964	50256084	50256199	50257081	50257193	2794	60,59	209121	129,82	169116	179	197	0.000456538	0.0119035	0.24,0.349	0.457,0.438	-0.153
7464	ENSG00000249319.2	AC068533.7	chr7	+	66089275	66089335	66089611	66089695	66089090	66089175	66092005	66092086	7464	96,62	138130	85,88	83,78	209	233	0.00140385	0.0258752	0.437,0.347	0.533,0.557	-0.153
7189	ENSG00000157593.19	SLC35B2	chr6	-	44256341	44256496	44256684	44256878	44254095	44255644	44257399	44257554	7189	113,46	160112	157174	160159	343	304	0.00154685	0.0272761	0.385,0.267	0.465,0.492	-0.153
8673	ENSG00000269897.5	COMMD3-BMI1	chr10	+	22318104	22318168	22318958	22319018	22317883	22317995	22326430	22326521	8673	47,28	8,11	50,49	2,5	213	209	0.0034512	0.0452385	0.852,0.714	0.961,0.906	-0.151
3107	ENSG00000169379.17	ARL13B	chr3	+	93996547	93996684	93997246	93997301	93995873	93995944	94003658	94003908	3107	1,0	1,3	2,11	5,8	286	204	0.00315637	0.0425671	0.416,0.0	0.222,0.495	-0.15
5681	ENSG00000164574.16	GALNT10	chr5	+	154329571	154329738	154376276	154376462	154297940	154298079	154380447	154380631	5681	62,41	55,50	151105	88,56	316	335	0.00355008	0.0459552	0.544,0.465	0.645,0.665	-0.15
2940	ENSG00000113810.16	SMC4	chr3	+	160401914	160401923	160404327	160404504	160400821	160400965	160411919	160412084	2940	0,0	59,25	18,6	190,81	158	326	8.70843e-06	0.000687877	0.0,0.0	0.164,0.133	-0.149
4447	ENSG00000229807.13	XIST	chrX	-	73822070	73822216	73826114	73827928	73820650	73821029	73829067	73829231	4447	67256122	530436	1552112245	480454	1963	295	6.28386e-13	1.62145e-09	0.656,0.678	0.829,0.802	-0.148
397	ENSG00000101199.13	ARFGAP1	chr20	+	63275576	63275640	63276090	63276200	63272784	63272920	63276479	63276651	397	21,11	97107	62,55	221121	213	259	0.00149541	0.0267343	0.208,0.111	0.254,0.356	-0.145
4397	ENSG00000076685.19	NT5C2	chr10	-	103111744	103111805	103139405	103139479	103105705	103105801	103174857	103174982	4397	3,16	0,6	25,19	0,0	223	210	0.000360438	0.00992936	1.0,0.715	1.0,1.0	-0.143
9470	ENSG00000111684.11	LPCAT3	chr12	-	6981003	6981182	6981594	6981632	6979470	6979579	6981810	6981904	9470	14,21	121126	65,42	246128	187	328	0.00132131	0.024706	0.169,0.226	0.317,0.365	-0.143
6926	ENSG00000149476.16	TKFC	chr11	+	61341435	61341514	61341822	61341912	61339253	61339435	61342460	61342495	6926	75,44	125,96	130,76	118,93	228	239	0.00136743	0.0253843	0.386,0.325	0.536,0.461	-0.143
658	ENSG00000239382.10	ALKBH6	chr19	-	36011403	36011464	36013343	36013422	36010289	36011045	36014174	36014213	658	4,0	40,26	11,13	54,45	228	210	0.00116679	0.02263	0.084,0.0	0.158,0.21	-0.142
8945	ENSG00000023041.12	ZDHHC6	chr10	-	112443514	112443594	112445169	112445650	112442191	112442351	112446704	112446901	8945	174149	36,47	360241	49,33	630	229	0.00337287	0.0449387	0.637,0.535	0.728,0.726	-0.141
2099	ENSG00000010295.20	IFFO1	chr12	-	6548667	6548825	6549475	6549484	6548064	6548160	6549755	6549896	2099	0,0	36,37	8,2	57,55	158	307	0.00012508	0.00472313	0.0,0.0	0.214,0.066	-0.14
3806	ENSG00000142102.16	PGGHG	chr11	+	293829	293925	294098	294196	293162	293727	294266	294478	3806	55,29	127106	113,84	180121	245	247	0.00163633	0.0281202	0.304,0.216	0.388,0.412	-0.14
3469	ENSG00000124588.22	NQO2	chr6	+	3012543	3012674	3015529	3015643	3006467	3006559	3016883	3016985	3469	6,5	77,54	23,21	77,75	280	263	0.000145874	0.00520372	0.068,0.08	0.219,0.208	-0.139
5612	ENSG00000042445.14	RETSAT	chr2	-	85350039	85350241	85350779	85351021	85349383	85349581	85351679	85351862	5612	171182	172201	459399	301222	391	351	4.65486e-05	0.00222428	0.472,0.448	0.578,0.617	-0.137
4903	ENSG00000250337.7	PURPL	chr5	+	27477638	27477801	27489281	27489386	27475534	27475695	27494234	27494335	4903	38,36	0,14	49,32	2,0	312	254	0.0030439	0.0415571	1.0,0.677	0.952,1.0	-0.137
6435	ENSG00000134283.18	PPHLN1	chr12	+	42351884	42352049	42398853	42398994	42335882	42335974	42441314	42441429	6435	53,54	154110	171106	190169	314	290	0.000769159	0.0170603	0.241,0.312	0.454,0.367	-0.134
1603	ENSG00000172366.20	MCRIP2	chr16	+	642119	642249	647782	647884	641827	642043	648119	648474	1603	129102	105,73	147119	63,52	279	251	0.00126744	0.0237561	0.525,0.557	0.677,0.673	-0.134
5576	ENSG00000122417.15	ODF2L	chr1	-	86384675	86384801	86386914	86387079	86383133	86383196	86396032	86396262	5576	2,0	18,15	6,8	31,26	314	275	0.00345131	0.0452385	0.089,0.0	0.145,0.212	-0.134
8740	ENSG00000111224.14	PARP11	chr12	-	3826157	3826233	3828909	3829030	3822084	3822157	3829889	3830018	8740	0,1	10,3	17,9	48,22	270	225	0.000801142	0.0175262	0.0,0.217	0.228,0.254	-0.133
2962	ENSG00000164808.17	SPIDR	chr8	+	47396375	47396626	47407860	47407961	47291032	47291137	47440322	47440542	2962	28,35	41,71	115,77	118,66	400	250	0.00290104	0.040536	0.299,0.236	0.379,0.422	-0.133
3094	ENSG00000130299.17	GTPBP3	chr19	+	17338953	17339026	17339122	17339266	17338538	17338741	17339433	17339599	3094	84,66	184168	190116	270153	222	293	0.000678957	0.0155959	0.376,0.341	0.482,0.5	-0.132
9201	ENSG00000149499.12	EML3	chr11	-	62606062	62606214	62606957	62607099	62605854	62605980	62607665	62607821	9201	65,56	115106	143,88	152,94	291	301	0.00204484	0.0325702	0.369,0.353	0.493,0.492	-0.132
7872	ENSG00000070501.12	POLB	chr8	+	42369270	42369335	42369848	42369988	42362611	42362698	42371562	42371765	7872	41,66	134155	88,62	142,97	214	289	0.00404286	0.0495186	0.292,0.365	0.456,0.463	-0.131
954	ENSG00000141551.14	CSNK1D	chr17	-	82253015	82253244	82255428	82255577	82252433	82252604	82265685	82265796	954	10,19	144125	47,43	207143	298	378	0.000265781	0.00791361	0.081,0.162	0.224,0.276	-0.129
2231	ENSG00000164291.17	ARSK	chr5	+	95580891	95580942	95582915	95583198	95567889	95568049	95591400	95591625	2231	0,0	13,12	4,2	49,36	200	432	0.00342585	0.0452385	0.0,0.0	0.15,0.107	-0.129
1577	ENSG00000008710.20	PKD1	chr16	-	2097318	2097503	2097727	2097777	2097147	2097241	2097867	2097984	1577	1,0	32,56	7,6	73,51	199	334	0.000130164	0.00482696	0.05,0.0	0.139,0.165	-0.127
3853	ENSG00000103932.12	RPAP1	chr15	-	41520390	41521147	41521737	41521880	41518005	41518182	41522097	41522250	3853	33,47	455397	92,86	670386	292	906	0.0029749	0.0412011	0.184,0.269	0.299,0.409	-0.127
3581	ENSG00000161249.21	DMKN	chr19	-	35507457	35507511	35508204	35508240	35505938	35505986	35509910	35509961	3581	7,17	78107	23,17	69,65	185	203	0.0038171	0.0480458	0.09,0.148	0.268,0.223	-0.127
576	ENSG00000104973.19	MED25	chr19	+	49819171	49819296	49828448	49828547	49818570	49818616	49828969	49829090	576	86,64	140135	194106	182136	274	248	0.00171116	0.0289216	0.357,0.3	0.491,0.414	-0.124
10087	ENSG00000120992.18	LYPLA1	chr8	-	54052654	54052756	54055059	54055133	54051011	54051188	54062253	54062324	10087	103,92	283260	358267	596415	223	251	7.75463e-05	0.0033165	0.291,0.285	0.403,0.42	-0.123
10183	ENSG00000119650.13	IFT43	chr14	+	76059326	76059373	76076596	76076691	76022326	76022394	76082294	76082367	10183	56,46	22,6	77,60	8,1	196	244	0.000511372	0.0127284	0.76,0.905	0.923,0.987	-0.123
7153	ENSG00000088727.14	KIF9	chr3	-	47277281	47277379	47282494	47283119	47275324	47275490	47283400	47283451	7153	65,40	100,39	77,58	44,42	774	247	0.00114862	0.0223405	0.172,0.247	0.358,0.306	-0.122
8610	ENSG00000067057.18	PFKP	chr10	+	3103778	3103944	3105114	3105159	3101364	3101554	3105392	3105501	8610	172157	76,62	468352	126,78	315	194	0.00123706	0.0235284	0.582,0.609	0.696,0.735	-0.12
689	ENSG00000167491.18	GATAD2A	chr19	+	19494293	19494383	19495753	19495885	19492580	19492712	19496051	19496219	689	42,37	117,83	133124	200183	239	281	0.00353894	0.0458877	0.297,0.344	0.439,0.443	-0.12
4297	ENSG00000116171.19	SCP2	chr1	+	52948008	52948080	52950754	52950886	52941795	52941853	52954739	52954804	4297	34,22	129,98	113,94	287197	221	281	0.00332913	0.0444324	0.251,0.222	0.334,0.378	-0.119
575	ENSG00000039650.12	PNKP	chr19	-	49864323	49864403	49866398	49866528	49864178	49864236	49867053	49867234	575	0,5	75,79	5,17	102,43	279	229	0.000662362	0.0153434	0.0,0.049	0.039,0.245	-0.117
8734	ENSG00000096746.18	HNRNPH3	chr10	+	68337198	68337333	68338502	68338642	68332121	68332216	68339139	68339226	8734	173126	96107	458256	167117	284	289	0.00284569	0.0400518	0.647,0.545	0.736,0.69	-0.117
7340	ENSG00000139350.12	NEDD1	chr12	+	96907603	96907624	96917620	96917737	96907229	96907300	96919984	96920118	7340	0,0	15,12	6,0	31,18	170	266	0.00104134	0.0211575	0.0,0.0	0.232,0.0	-0.116
4674	ENSG00000284770.2	TBCE	chr1	+	235401502	235401587	235413875	235413997	235380018	235380149	235414432	235414618	4674	106,49	0,20	180105	5,1	234	271	0.000816658	0.0177825	1.0,0.739	0.977,0.992	-0.115
2051	ENSG00000112078.14	KCTD20	chr6	+	36479120	36479223	36479590	36479711	36470051	36470257	36481561	36481759	2051	0,0	13,21	17,5	100,67	252	270	0.000117874	0.00456232	0.0,0.0	0.154,0.074	-0.114
5699	ENSG00000096060.15	FKBP5	chr6	-	35580035	35580221	35587033	35587117	35576993	35577233	35591129	35591220	5699	60,43	181106	228135	366240	233	335	0.00230303	0.0352731	0.323,0.368	0.472,0.447	-0.114
301	ENSG00000099942.13	CRKL	chr22	+	20933778	20934244	20949710	20949927	20917433	20918245	20953205	20953747	301	248182	47,58	659403	106,42	615	366	0.00303673	0.0415571	0.758,0.651	0.787,0.851	-0.114
6613	ENSG00000115652.15	UXS1	chr2	-	106096717	106096821	106098715	106098773	106093307	106094157	106101057	106102952	6613	85,66	147139	181160	209200	207	253	0.00378306	0.0477727	0.414,0.367	0.514,0.494	-0.114
1804	ENSG00000112290.13	WASF1	chr6	-	110160634	110160732	110177146	110177186	110127468	110127629	110178597	110178742	1804	0,0	41,32	6,8	132,51	189	247	0.000235288	0.00731471	0.0,0.0	0.056,0.17	-0.113
6861	ENSG00000118276.12	B4GALT6	chr18	-	31645354	31645479	31657975	31658089	31638643	31638760	31684311	31684571	6861	0,0	15,9	3,10	52,52	263	274	0.000558573	0.0134701	0.0,0.0	0.057,0.167	-0.112
7704	ENSG00000102901.13	CENPT	chr16	-	67829764	67830088	67830389	67830548	67829422	67829516	67831215	67831358	7704	164,95	459331	205170	416317	308	473	0.000917952	0.019362	0.354,0.306	0.431,0.452	-0.112
10176	ENSG00000119688.21	ABCD4	chr14	-	74288715	74288765	74289482	74289519	74288206	74288259	74290290	74290499	10176	2,1	38,39	12,6	68,38	186	199	0.00163291	0.0281202	0.053,0.027	0.159,0.145	-0.112
5611	ENSG00000042445.14	RETSAT	chr2	-	85344238	85344348	85344593	85344732	85343638	85343798	85345974	85346094	5611	164148	29,35	358253	24,20	288	259	4.68509e-06	0.000426674	0.836,0.792	0.931,0.919	-0.111
762	ENSG00000104980.8	TIMM44	chr19	-	7927656	7927767	7932626	7932751	7926717	7927306	7932839	7932932	762	146142	152177	246173	154147	274	260	0.00344324	0.0452385	0.477,0.432	0.603,0.528	-0.111
773	ENSG00000088247.18	KHSRP	chr19	-	6420421	6420471	6421649	6421688	6419202	6419260	6422339	6422436	773	162122	35,30	388220	21,24	188	199	9.69036e-07	0.000122972	0.83,0.811	0.951,0.907	-0.109
1158	ENSG00000012048.23	BRCA1	chr17	-	43115725	43115779	43121557	43121676	43106455	43106533	43124016	43124115	1158	0,0	6,9	8,0	22,13	268	203	0.00104742	0.0211724	0.0,0.0	0.216,0.0	-0.108
2273	ENSG00000113312.12	TTC1	chr5	+	160043132	160043169	160049513	160049662	160036690	160036803	160051128	160051183	2273	71,58	362381	170105	497401	186	298	0.000252654	0.00769998	0.239,0.196	0.354,0.296	-0.107
6688	ENSG00000056097.16	ZFR	chr5	-	32417647	32417792	32419820	32420103	32414968	32415187	32444228	32444328	6688	157124	116,84	890599	371304	432	294	0.00242017	0.0361671	0.479,0.501	0.62,0.573	-0.107
3926	ENSG00000244754.9	N4BP2L2	chr13	-	32522181	32522270	32527407	32527532	32521372	32521449	32538682	32538792	3926	1,0	11,10	12,0	26,12	274	238	0.00210289	0.0332893	0.073,0.0	0.286,0.0	-0.106
3925	ENSG00000244754.9	N4BP2L2	chr13	-	32522181	32522270	32527407	32527532	32521372	32521449	32536932	32537027	3925	1,0	11,7	12,0	26,12	274	238	0.00271123	0.0385802	0.073,0.0	0.286,0.0	-0.106
6683	ENSG00000171612.7	SLC25A33	chr1	+	9573345	9573412	9579953	9580234	9570257	9570358	9582298	9585173	6683	32,21	349290	49,61	389300	216	430	0.00135031	0.0251873	0.154,0.126	0.2,0.288	-0.104
9559	ENSG00000167535.8	CACNB3	chr12	+	48824948	48824968	48825162	48825243	48824668	48824733	48825433	48825492	9559	0,0	39,9	5,1	38,23	169	230	0.00267042	0.0382102	0.0,0.0	0.152,0.056	-0.104
4295	ENSG00000249069.8	LINC01033	chr5	+	54396996	54397134	54408454	54408521	54395348	54395417	54415021	54415116	4295	3,2	67,53	19,11	80,64	287	216	6.10814e-05	0.00274902	0.033,0.028	0.152,0.115	-0.103
9246	ENSG00000174851.16	YIF1A	chr11	-	66285380	66285536	66288080	66288292	66284872	66284966	66288954	66289143	9246	270233	340216	401292	269221	361	305	0.00212863	0.0334234	0.402,0.477	0.557,0.527	-0.103
1485	ENSG00000174938.15	SEZ6L2	chr16	-	29872704	29872743	29873239	29873431	29872408	29872526	29873537	29873729	1485	142154	19,22	247188	14,12	341	188	0.0021333	0.0334289	0.805,0.794	0.907,0.896	-0.102
3936	ENSG00000268043.7	NBPF12	chr1	+	146986351	146986524	146989573	146989746	146985704	146985756	146990465	146990517	3936	1,0	25,4	11,4	49,65	322	322	0.00269493	0.0384188	0.038,0.0	0.183,0.058	-0.101
6198	ENSG00000115484.15	CCT4	chr2	-	61869439	61869553	61885019	61885072	61868084	61868706	61888380	61888656	6198	321243	1026848	484368	965831	202	263	0.000127441	0.0047658	0.289,0.272	0.395,0.366	-0.1
6365	ENSG00000174842.17	GLMN	chr1	-	92266418	92266492	92266539	92266593	92263622	92263732	92266699	92266741	6365	2,6	57,34	0,0	83,46	203	223	0.00067423	0.0155334	0.037,0.162	0.0,0.0	0.1
3625	ENSG00000138050.15	THUMPD2	chr2	-	39768900	39769093	39769709	39770119	39768423	39768501	39771504	39771640	3625	37,10	0,0	57,29	6,1	559	342	0.0010809	0.021549	1.0,1.0	0.853,0.947	0.1
6004	ENSG00000179818.15	PCBP1-AS1	chr2	-	70059642	70059680	70083537	70083687	70053730	70053792	70085546	70085624	6004	14,18	0,0	38,14	6,0	299	187	0.00105533	0.0212191	1.0,1.0	0.798,1.0	0.101
1993	ENSG00000119979.18	DENND10	chr10	+	119104763	119105022	119105310	119105495	119104094	119104197	119107967	119108164	1993	269180	37,5	225195	47,34	408	334	0.00107276	0.0214579	0.856,0.967	0.797,0.824	0.101
5109	ENSG00000070814.22	TCOF1	chr5	+	150391543	150391657	150391956	150392176	150389886	150390023	150392704	150392790	5109	258203	506315	190206	584482	263	369	0.00113664	0.022163	0.417,0.475	0.313,0.375	0.102
3912	ENSG00000117335.20	CD46	chr1	+	207767012	207767195	207767778	207767823	207759638	207759724	207770320	207770362	3912	205154	22,24	357306	80,75	332	194	0.00223817	0.0344447	0.845,0.789	0.723,0.705	0.103
2950	ENSG00000163660.12	CCNL1	chr3	-	157151728	157151930	157152176	157152241	157151485	157151591	157153035	157153156	2950	24,14	0,0	51,41	6,11	214	351	8.10799e-05	0.00344857	1.0,1.0	0.933,0.859	0.104
3382	ENSG00000143224.18	PPOX	chr1	+	161167354	161167486	161169905	161170024	161167099	161167234	161170408	161170519	3382	5,9	56,46	0,1	49,35	281	268	8.59849e-05	0.00359789	0.078,0.157	0.0,0.027	0.104
9702	ENSG00000135679.26	MDM2	chr12	+	68824554	68824651	68828770	68828931	68824362	68824430	68839273	68839849	9702	11,10	0,0	28,17	5,2	246	310	0.00281989	0.039761	1.0,1.0	0.876,0.915	0.105
10230	ENSG00000078304.19	PPP2R5C	chr14	+	101909588	101909690	101912400	101912473	101906401	101906529	101925140	101927519	10230	226176	17,15	286178	55,39	251	222	2.87396e-05	0.0015125	0.922,0.912	0.821,0.801	0.106
7553	ENSG00000225470.8	JPX	chrX	+	73946998	73947374	73994839	73994961	73944583	73944662	73998767	73998844	7553	683532	136106	575502	217142	525	271	0.000295748	0.0084962	0.722,0.722	0.578,0.646	0.11
2000	ENSG00000112685.14	EXOC2	chr6	-	657162	657250	689138	689212	637700	637861	693018	693111	2000	13,10	0,0	23,24	7,0	223	237	0.00157712	0.027621	1.0,1.0	0.777,1.0	0.111
9183	ENSG00000010219.13	DYRK4	chr12	+	4610154	4610284	4612542	4612718	4604896	4605086	4613514	4613873	9183	179151	130133	182151	223193	279	325	0.00250746	0.0364855	0.616,0.569	0.487,0.477	0.111
890	ENSG00000105486.14	LIG1	chr19	-	48131075	48131171	48132981	48133097	48127909	48128020	48135679	48135722	890	40,33	125120	22,18	224118	265	245	5.7175e-05	0.00265025	0.228,0.203	0.083,0.124	0.112
3981	ENSG00000162869.16	PPP1R21	chr2	+	48498492	48498735	48505563	48505596	48495678	48495771	48507268	48507385	3981	39,48	0,1	50,71	2,8	392	182	0.000661756	0.0153434	1.0,0.957	0.921,0.805	0.115
7093	ENSG00000166169.17	POLL	chr10	-	101583507	101583681	101585861	101586156	101580247	101580416	101587245	101587406	7093	41,37	0,0	94,25	7,3	444	323	0.000348338	0.00966481	1.0,1.0	0.907,0.858	0.117
4921	ENSG00000250337.7	PURPL	chr5	+	27493569	27493687	27494118	27494335	27475534	27475695	27495948	27496404	4921	77,80	7,15	81,88	28,33	267	366	0.000443365	0.0116738	0.938,0.88	0.799,0.785	0.117
10223	ENSG00000100726.15	TELO2	chr16	+	1497035	1497104	1497360	1497508	1495345	1495623	1499230	1499333	10223	95,64	206207	55,47	279208	218	297	0.0013543	0.025201	0.386,0.296	0.212,0.235	0.117
7005	ENSG00000072756.17	TRNT1	chr3	+	3140509	3140648	3144583	3144710	3137259	3137453	3147905	3148101	7005	32,13	1,0	38,28	0,10	288	276	0.00235085	0.0356822	0.968,1.0	1.0,0.729	0.119
3475	ENSG00000100162.15	CENPM	chr22	-	41945912	41946005	41946416	41946496	41944920	41945304	41947019	41947151	3475	180130	145,90	180124	211160	229	242	0.00150397	0.0268022	0.567,0.604	0.474,0.45	0.123
8857	ENSG00000219481.10	NBPF1	chr1	-	16582543	16582758	16583593	16583696	16581419	16581492	16585488	16585698	8857	4,2	0,0	27,17	0,8	252	364	0.00313071	0.0425173	1.0,1.0	1.0,0.754	0.123
1043	ENSG00000011028.14	MRC2	chr17	+	62689521	62689760	62689893	62690062	62688851	62688960	62690155	62690305	1043	245220	124127	311176	236186	388	318	0.00140749	0.0258752	0.618,0.587	0.519,0.437	0.125
7554	ENSG00000225470.8	JPX	chrX	+	73946998	73947374	73994863	73994961	73944583	73944662	73998767	73998844	7554	683532	27,10	575502	75,42	525	247	6.37994e-10	4.48974e-07	0.922,0.962	0.783,0.849	0.126
3436	ENSG00000163697.17	APBB2	chr4	-	41100638	41100750	41142986	41143142	41033235	41033304	41214404	41214485	3436	6,9	1,0	6,18	0,11	305	261	0.00376043	0.0475646	0.837,1.0	1.0,0.583	0.127
4913	ENSG00000250337.7	PURPL	chr5	+	27484925	27485029	27494118	27494335	27475534	27475695	27495948	27496404	4913	84106	7,15	98,75	28,33	253	366	3.40447e-05	0.00173382	0.946,0.911	0.835,0.767	0.128
602	ENSG00000125755.19	SYMPK	chr19	-	45827836	45827918	45828969	45829205	45827509	45827623	45830053	45830204	602	287226	63,47	312194	102,89	385	231	0.000903419	0.0191614	0.732,0.743	0.647,0.567	0.131
9973	ENSG00000095794.19	CREM	chr10	+	35148367	35148491	35178888	35178986	35127423	35127567	35179133	35179498	9973	10,3	33,33	2,0	64,45	273	247	3.85205e-05	0.00193628	0.215,0.076	0.027,0.0	0.132
2032	ENSG00000113719.16	ERGIC1	chr5	+	172897001	172897074	172909666	172909761	172888698	172888760	172914713	172914838	2032	128105	240185	110120	409373	222	244	2.89175e-05	0.0015125	0.37,0.384	0.228,0.261	0.133
2283	ENSG00000113597.18	TRAPPC13	chr5	+	65637695	65637780	65647054	65647182	65635943	65636043	65652500	65652545	2283	62,31	1,1	68,29	11,8	234	277	1.36736e-05	0.000914808	0.987,0.973	0.88,0.811	0.134
3713	ENSG00000175287.19	PHYHD1	chr9	+	128936582	128936645	128937756	128937778	128936447	128936503	128940368	128940497	3713	55,72	2,1	65,60	16,5	212	171	6.34922e-05	0.00280853	0.957,0.983	0.766,0.906	0.134
6850	ENSG00000140374.16	ETFA	chr15	-	76284364	76284460	76284804	76284927	76283756	76283825	76285636	76285738	6850	90,57	4,1	53,72	17,5	272	245	0.000470359	0.0121614	0.953,0.981	0.737,0.928	0.134
5290	ENSG00000152767.17	FARP1	chr13	+	98431042	98431280	98438803	98438872	98424571	98424650	98439106	98439196	5290	99,96	16,13	184141	59,39	387	218	0.00276253	0.0391662	0.777,0.806	0.637,0.671	0.138
9550	ENSG00000109586.12	GALNT7	chr4	+	173297794	173297977	173298114	173298297	173295763	173295843	173302046	173302164	9550	42,31	100,61	65,52	275266	332	332	0.000280923	0.00820613	0.296,0.337	0.191,0.164	0.139
2268	ENSG00000152380.10	FAM151B	chr5	+	80505942	80506076	80510713	80511086	80501791	80501917	80513603	80513769	2268	2,12	0,0	2,7	0,5	283	522	0.00356292	0.0460444	1.0,1.0	1.0,0.721	0.139
614	ENSG00000198900.7	TOP1	chr20	+	41080084	41080180	41081164	41081240	41076182	41077637	41084461	41084568	614	117107	76,49	349227	333223	245	225	0.00101187	0.0207768	0.586,0.667	0.49,0.483	0.14
3569	ENSG00000161249.21	DMKN	chr19	-	35505938	35506049	35509910	35509961	35505717	35505765	35510183	35510252	3569	163176	182165	149119	275210	200	260	0.000102861	0.00410436	0.538,0.581	0.413,0.424	0.141
1058	ENSG00000062716.13	VMP1	chr17	+	59735337	59735473	59737452	59737543	59731420	59731522	59738836	59738947	1058	110,93	47,27	179104	108,74	285	240	0.00319179	0.0428952	0.663,0.744	0.583,0.542	0.141
1417	ENSG00000132600.17	PRMT7	chr16	+	68321425	68321462	68324682	68324832	68315896	68316074	68329065	68329174	1417	24,10	95,47	8,17	131137	186	299	0.00172616	0.0291115	0.289,0.255	0.089,0.166	0.145
4914	ENSG00000250337.7	PURPL	chr5	+	27484925	27485029	27494234	27494335	27477638	27477801	27495948	27496404	4914	55,58	3,9	69,59	15,25	253	250	0.00197459	0.0321121	0.948,0.864	0.82,0.7	0.146
5629	ENSG00000187741.15	FANCA	chr16	-	89739015	89739289	89739477	89739553	89738881	89738926	89739993	89740078	5629	35,59	30,31	44,57	53,82	225	423	0.00323158	0.0433547	0.687,0.782	0.609,0.567	0.147
8463	ENSG00000136243.17	NUP42	chr7	+	23187051	23187146	23196679	23196766	23182065	23182206	23199457	23199542	8463	3,10	23,25	3,0	28,24	244	236	0.00399741	0.0493414	0.112,0.279	0.094,0.0	0.149
860	ENSG00000267374.2	MIR924HG	chr18	-	39699548	39699635	39712655	39712803	39535457	39535615	39751328	39751360	860	0,7	21,13	0,0	14,9	297	236	0.0012267	0.0235108	0.0,0.3	0.0,0.0	0.15
10076	ENSG00000092108.22	SCFD1	chr14	+	30630476	30630565	30633946	30634037	30628208	30628279	30638124	30638247	10076	44,28	84,77	33,19	176107	238	240	0.000142753	0.00518802	0.346,0.268	0.159,0.152	0.151
8542	ENSG00000119392.16	GLE1	chr9	+	128527455	128527525	128533512	128533655	128527178	128527291	128533760	128533951	8542	46,34	62,56	44,34	131,92	219	292	0.00255117	0.0369824	0.497,0.447	0.309,0.33	0.152
537	ENSG00000125875.15	TBC1D20	chr20	-	445049	445130	447888	448074	439107	439295	462335	462516	537	20,25	1,0	46,45	9,6	335	230	0.000172266	0.0058745	0.932,1.0	0.778,0.837	0.158
7524	ENSG00000142687.18	KIAA0319L	chr1	-	35478965	35479212	35506611	35507135	35474804	35474906	35554349	35554519	7524	133176	39,68	484324	341193	673	396	5.19201e-05	0.00242117	0.667,0.604	0.455,0.497	0.159
4955	ENSG00000078124.13	ACER3	chr11	+	76998762	76998821	77011329	77011375	76990538	76990574	77016674	77016779	4955	1,3	0,0	8,13	0,6	208	195	0.000833459	0.0180723	1.0,1.0	1.0,0.67	0.165
9058	ENSG00000132254.13	ARFIP2	chr11	-	6479139	6479258	6480322	6480423	6478737	6478959	6481230	6481312	9058	50,31	78,59	24,49	144140	250	268	0.00050337	0.0127284	0.407,0.36	0.152,0.273	0.171
5029	ENSG00000114491.14	UMPS	chr3	+	124731505	124731604	124735092	124735246	124730451	124730627	124737567	124738239	5029	6,6	24,52	1,0	101,92	248	303	1.05441e-06	0.000127535	0.234,0.124	0.012,0.0	0.173
5226	ENSG00000160124.9	MIX23	chr3	-	122368175	122368322	122371674	122371800	122362967	122363027	122383173	122383231	5226	25,21	62,77	9,3	74,49	275	296	0.000144317	0.00520058	0.303,0.227	0.116,0.062	0.176
4081	ENSG00000130816.17	DNMT1	chr19	-	10163325	10163360	10166597	10166685	10162666	10162748	10168329	10168364	4081	142,79	24,20	320155	144,85	237	184	9.58012e-06	0.000720606	0.821,0.754	0.633,0.586	0.178
4080	ENSG00000130816.17	DNMT1	chr19	-	10163325	10163360	10166591	10166685	10162666	10162748	10168329	10168364	4080	141,79	24,20	323155	144,85	243	184	1.20832e-05	0.000836242	0.816,0.749	0.629,0.58	0.178
8717	ENSG00000170322.15	NFRKB	chr11	-	129893061	129893152	129893296	129893385	129892714	129892870	129894358	129894438	8717	14,17	0,0	12,30	1,12	238	240	2.40909e-05	0.0013917	1.0,1.0	0.924,0.716	0.18
218	ENSG00000100372.15	SLC25A17	chr22	-	40792524	40792676	40794513	40794580	40779008	40779125	40799022	40799083	218	36,38	59,74	37,13	138,58	216	301	0.000768724	0.0170603	0.46,0.417	0.272,0.238	0.183
6586	ENSG00000144306.15	SCRN3	chr2	+	174400989	174401189	174404102	174404315	174399921	174400103	174422884	174423047	6586	55,50	27,31	111109	135128	349	362	0.000195864	0.00645184	0.679,0.626	0.46,0.469	0.188
10252	ENSG00000075413.19	MARK3	chr14	+	103487378	103487707	103489052	103491107	103480386	103480490	103491776	103492034	10252	3,5	0,0	16,4	6,8	478	2204	0.000265798	0.00791361	1.0,1.0	0.925,0.697	0.189
4751	ENSG00000101019.22	UQCC1	chr20	-	35374183	35374256	35381917	35382025	35347163	35347272	35394091	35394196	4751	9,6	1,0	22,20	5,7	257	222	0.00116936	0.02263	0.886,1.0	0.792,0.712	0.191
8598	ENSG00000204852.17	TCTN1	chr12	+	110644879	110645143	110646427	110646734	110641541	110641627	110647210	110647336	8598	29,11	0,0	5,15	1,5	413	456	0.000260242	0.00785689	1.0,1.0	0.847,0.768	0.193
1080	ENSG00000154920.15	EME1	chr17	+	50378599	50378681	50379106	50379224	50376065	50376193	50379451	50380187	1080	6,0	10,3	1,0	49,26	231	267	0.00078226	0.0173014	0.41,0.0	0.023,0.0	0.193
425	ENSG00000124222.22	STX16	chr20	+	58667489	58667597	58667986	58668127	58659622	58659634	58670511	58670603	425	104,82	36,55	78102	117,85	257	290	0.0024511	0.0363173	0.765,0.627	0.429,0.575	0.194
6459	ENSG00000138018.18	SELENOI	chr2	+	26373366	26373629	26383298	26383347	26367145	26367220	26384958	26385139	6459	10,6	0,0	90,26	5,5	412	198	0.000603219	0.0143237	1.0,1.0	0.896,0.714	0.195
9373	ENSG00000087053.20	MTMR2	chr11	-	95866402	95866486	95887611	95887759	95865600	95865676	95888155	95888261	9373	7,4	0,1	19,13	8,4	297	233	0.00141695	0.0258752	1.0,0.758	0.651,0.718	0.195
4097	ENSG00000134222.16	PSRC1	chr1	-	109281618	109282060	109282517	109282575	109280776	109281251	109282679	109282731	4097	16,10	73,85	4,5	89,96	207	591	0.0017341	0.0291819	0.385,0.251	0.114,0.129	0.197
2451	ENSG00000161533.12	ACOX1	chr17	-	75960214	75960375	75973624	75973785	75957458	75957566	75978533	75978693	2451	31,14	28,24	33,29	94,94	310	310	0.0030165	0.041519	0.525,0.368	0.26,0.236	0.199
5805	ENSG00000171163.16	ZNF692	chr1	-	248857827	248857859	248858130	248858321	248857233	248857497	248859014	248859085	5805	38,5	0,0	47,33	7,4	340	181	3.58792e-05	0.0018153	1.0,1.0	0.781,0.815	0.202
9856	ENSG00000090612.22	ZNF268	chr12	+	133187871	133188072	133191488	133191615	133181945	133182030	133191907	133192003	9856	17,7	0,1	41,17	5,10	350	276	0.00057446	0.0137256	1.0,0.847	0.866,0.573	0.204
6924	ENSG00000174827.14	PDZK1	chr1	-	145680911	145681107	145686476	145686726	145678448	145678645	145687811	145688023	6924	5,4	0,1	15,11	3,8	399	345	0.00223686	0.0344447	1.0,0.776	0.812,0.543	0.211
5017	ENSG00000121073.15	SLC35B1	chr17	-	49705865	49706309	49706964	49707068	49705123	49705281	49707342	49707444	5017	17,14	47,41	8,8	87,43	253	593	0.00350073	0.0455448	0.459,0.445	0.177,0.304	0.212
2500	ENSG00000226686.8	LINC01535	chr19	+	37256726	37256814	37262354	37262434	37255898	37255982	37262541	37262655	2500	0,7	7,9	0,0	12,7	237	229	0.000574486	0.0137256	0.0,0.429	0.0,0.0	0.214
5264	ENSG00000148660.21	CAMK2G	chr10	-	73847224	73847347	73847987	73848082	73842457	73842541	73848525	73848609	5264	65,53	35,38	75,58	98100	244	272	2.86805e-05	0.0015125	0.674,0.609	0.46,0.393	0.215
9181	ENSG00000010219.13	DYRK4	chr12	+	4573329	4573356	4580823	4580977	4567954	4568048	4588936	4589017	9181	9,2	0,0	9,6	4,3	176	303	0.000384905	0.0104914	1.0,1.0	0.795,0.775	0.215
6017	ENSG00000006837.12	CDKL3	chr5	-	134312291	134312380	134319357	134319497	134308573	134308727	134321790	134321903	6017	7,5	0,0	14,4	9,0	289	238	0.000264848	0.00791361	1.0,1.0	0.562,1.0	0.219
7525	ENSG00000142794.19	NBPF3	chr1	+	21468687	21468897	21470631	21470734	21444947	21445219	21474899	21474951	7525	10,18	1,0	24,10	6,3	359	252	0.000409849	0.010978	0.875,1.0	0.737,0.701	0.219
3339	ENSG00000114859.16	CLCN2	chr3	-	184352012	184352117	184352292	184352331	184346934	184347021	184352442	184352496	3339	20,23	26,26	15,20	63,46	188	254	0.00296152	0.0411761	0.51,0.544	0.243,0.37	0.221
1723	ENSG00000069966.19	GNB5	chr15	-	52125947	52126044	52128195	52128244	52124472	52124639	52133377	52133469	1723	34,24	16,18	24,25	30,45	198	246	0.0022218	0.0343292	0.725,0.624	0.498,0.408	0.222
9831	ENSG00000064933.18	PMS1	chr2	+	189795768	189795951	189818016	189818180	189791789	189791941	189843963	189844080	9831	55,64	2,5	59,64	42,9	332	313	0.000217965	0.00694333	0.963,0.923	0.57,0.87	0.223
3341	ENSG00000114859.16	CLCN2	chr3	-	184354903	184354973	184355373	184355529	184354547	184354658	184355693	184355778	3341	60,77	11,11	105,46	40,29	305	219	0.000245933	0.00752477	0.797,0.834	0.653,0.532	0.223
3611	ENSG00000163138.19	PACRGL	chr4	+	20707802	20707870	20709682	20709773	20704659	20704814	20713431	20713539	3611	9,14	0,0	10,6	9,0	217	240	0.000272173	0.00805703	1.0,1.0	0.551,1.0	0.224
6002	ENSG00000179818.15	PCBP1-AS1	chr2	-	70059642	70059680	70083506	70083687	70051202	70051305	70085546	70085624	6002	18,24	2,0	56,15	8,6	330	187	0.00298031	0.0412011	0.836,1.0	0.799,0.586	0.225
5936	ENSG00000138002.16	IFT172	chr2	-	27484226	27484266	27485017	27485130	27483871	27483937	27485359	27485503	5936	9,2	0,0	24,21	11,1	262	189	0.0001796	0.00606906	1.0,1.0	0.611,0.938	0.226
5638	ENSG00000187741.15	FANCA	chr16	-	89814519	89814613	89815876	89815986	89810928	89811071	89816536	89816608	5638	22,6	19,8	16,29	67,64	259	243	0.00301157	0.041519	0.521,0.413	0.183,0.298	0.226
2486	ENSG00000106771.13	TMEM245	chr9	-	109106507	109106609	109108452	109108570	109093474	109093591	109119334	109119947	2486	27,16	8,6	85,62	92,47	267	251	0.00112291	0.0220227	0.76,0.715	0.465,0.554	0.228
2166	ENSG00000158402.21	CDC25C	chr5	-	138289479	138289563	138290638	138290740	138287168	138287267	138291969	138292114	2166	9,5	1,0	6,10	2,4	251	233	0.00190541	0.0313825	0.893,1.0	0.736,0.699	0.229
3641	ENSG00000135655.16	USP15	chr12	+	62325871	62325933	62349220	62349307	62321463	62321609	62355330	62355475	3641	27,11	0,5	59,31	24,32	211	236	0.00337988	0.0449548	1.0,0.711	0.733,0.52	0.229
7462	ENSG00000128596.17	CCDC136	chr7	+	128807359	128807545	128809449	128809644	128806236	128806858	128810138	128810366	7462	26,11	2,0	48,30	14,14	335	344	0.000104376	0.00414346	0.93,1.0	0.779,0.688	0.232
5383	ENSG00000168014.18	C2CD3	chr11	-	74161398	74161556	74168343	74168613	74158326	74158694	74170737	74170877	5383	32,27	4,0	80,61	24,22	419	307	0.000204432	0.00662136	0.854,1.0	0.709,0.67	0.238
9833	ENSG00000064933.18	PMS1	chr2	+	189805651	189805754	189818016	189818180	189795768	189795951	189843963	189844080	9833	37,30	2,5	27,49	35,9	252	313	0.00344331	0.0452385	0.958,0.882	0.489,0.871	0.24
6003	ENSG00000179818.15	PCBP1-AS1	chr2	-	70059642	70059680	70083537	70083687	70051202	70051305	70085546	70085624	6003	15,24	2,0	38,14	8,6	299	187	0.00122702	0.0235108	0.824,1.0	0.748,0.593	0.241
9472	ENSG00000198625.13	MDM4	chr1	+	204526359	204526434	204537458	204537497	204525483	204525596	204538208	204538308	9472	6,3	0,0	19,6	2,3	224	188	0.00157512	0.027621	1.0,1.0	0.889,0.627	0.242
4471	ENSG00000143748.18	NVL	chr1	-	224232088	224232182	224232894	224232972	224231225	224231296	224233200	224233289	4471	2,5	0,0	6,15	6,0	227	243	0.00287623	0.0403349	1.0,1.0	0.517,1.0	0.242
1365	ENSG00000140995.17	DEF8	chr16	+	89962011	89962125	89963362	89963443	89961736	89961864	89964220	89964310	1365	37,38	6,2	32,39	22,12	263	230	0.000441198	0.0116564	0.844,0.943	0.56,0.74	0.243
8817	ENSG00000223482.8	NUTM2A-AS1	chr10	-	87288441	87288495	87326629	87326672	87246114	87246212	87336785	87336874	8817	1,4	0,0	4,7	0,7	192	203	0.000759247	0.0169375	1.0,1.0	1.0,0.514	0.243
6641	ENSG00000241399.7	CD302	chr2	-	159777937	159777964	159780004	159780178	159768629	159772053	159780881	159780998	6641	50,36	7,1	165122	60,36	323	176	0.000345735	0.00962711	0.796,0.951	0.6,0.649	0.249
9277	ENSG00000110721.12	CHKA	chr11	-	68064524	68064631	68066428	68066516	68061952	68062034	68068878	68068937	9277	26,19	18,11	18,11	29,21	237	256	0.00314735	0.0425671	0.609,0.651	0.401,0.361	0.249
653	ENSG00000239382.10	ALKBH6	chr19	-	36010893	36011045	36011403	36011464	36010566	36010645	36013343	36013422	653	8,3	29,15	0,0	28,31	210	301	1.20609e-06	0.000139348	0.283,0.223	0.0,0.0	0.253
950	ENSG00000178927.18	CYBC1	chr17	-	82446622	82446696	82447579	82447621	82445863	82445960	82449169	82449292	950	7,0	8,10	0,0	2,9	191	223	0.00105028	0.0211724	0.505,0.0	0.0,0.0	0.253
5204	ENSG00000153207.16	AHCTF1	chr1	-	246842693	246842776	246849614	246851442	246839097	246840998	246853090	246853299	5204	175160	8,1	311191	25,17	1977	232	0.0036122	0.0462948	0.72,0.949	0.593,0.569	0.254
9212	ENSG00000072518.22	MARK2	chr11	+	63903060	63903158	63903985	63904147	63902600	63902782	63904785	63905043	9212	27,35	8,16	23,20	29,22	247	311	0.000449351	0.0117913	0.81,0.734	0.5,0.534	0.255
3909	ENSG00000117481.11	NSUN4	chr1	+	46346920	46347075	46352867	46353028	46344800	46345144	46360703	46360828	3909	48,16	24,9	34,22	52,34	304	310	0.000121712	0.00464124	0.671,0.644	0.4,0.398	0.258
7333	ENSG00000122591.13	FAM126A	chr7	-	22978268	22978448	22983943	22984045	22977340	22977421	22991060	22991139	7333	45,43	26,25	93,38	137,77	251	329	4.96061e-06	0.000446108	0.694,0.693	0.471,0.393	0.262
709	ENSG00000268790.5	CTC-429P9.4	chr19	-	16647095	16647261	16659394	16659447	16578334	16578409	16659958	16660000	709	4,11	16,21	3,0	18,23	202	315	0.00230567	0.0352731	0.28,0.45	0.206,0.0	0.262
9945	ENSG00000136122.18	BORA	chr13	+	72728925	72729093	72731280	72731387	72727922	72728007	72734959	72735005	9945	8,3	0,0	12,27	5,5	317	256	9.18688e-05	0.00380298	1.0,1.0	0.66,0.813	0.264
9597	ENSG00000050426.16	LETMD1	chr12	+	51053811	51053860	51056143	51056245	51049033	51049185	51056349	51056502	9597	15,35	71,33	16,14	179103	198	251	0.00165526	0.0281613	0.211,0.573	0.102,0.147	0.267
1155	ENSG00000012048.23	BRCA1	chr17	-	43094743	43094860	43097243	43097289	43090943	43091032	43099774	43099877	1155	2,5	0,1	9,6	2,9	195	266	0.00183994	0.0304338	1.0,0.872	0.86,0.476	0.268
7334	ENSG00000122591.13	FAM126A	chr7	-	22978268	22978448	22983948	22984045	22977340	22977421	22991060	22991139	7334	45,43	26,25	83,39	137,77	246	329	8.26443e-07	0.000108288	0.698,0.697	0.448,0.404	0.271
4847	ENSG00000143458.12	GABPB2	chr1	+	151088157	151088297	151090405	151090573	151070803	151070934	151093191	151093386	4847	4,1	9,3	3,0	61,40	289	317	0.00247559	0.0363634	0.328,0.268	0.051,0.0	0.273
8860	ENSG00000052749.14	RRP12	chr10	-	97381714	97381826	97385165	97385257	97381385	97381483	97385894	97385993	8860	63,20	13,13	44,21	58,27	241	261	0.000245892	0.00752477	0.84,0.625	0.451,0.457	0.278
6596	ENSG00000180228.14	PRKRA	chr2	-	178445425	178445535	178447455	178447586	178444421	178444500	178450365	178450411	6596	13,30	0,0	41,22	15,8	280	259	6.08251e-08	1.56468e-05	1.0,1.0	0.717,0.718	0.282
3380	ENSG00000143224.18	PPOX	chr1	+	161167354	161167486	161168992	161169183	161167099	161167234	161169659	161169720	3380	7,8	27,17	0,1	57,31	281	340	8.44124e-08	1.98011e-05	0.239,0.363	0.0,0.038	0.282
1623	ENSG00000284626.1	RP11-697E2.13	chr15	+	90240899	90241724	90244117	90244217	90238491	90238548	90251553	90251594	1623	43,36	0,0	40,38	3,5	974	249	1.2856e-05	0.000872969	1.0,1.0	0.773,0.66	0.283
5929	ENSG00000182973.19	CNOT10	chr3	+	32733422	32733544	32737409	32737490	32727667	32727870	32759457	32759571	5929	27,16	4,5	31,22	21,22	271	230	0.00080148	0.0175262	0.851,0.731	0.556,0.459	0.283
1429	ENSG00000141084.11	RANBP10	chr16	-	67738012	67738035	67744287	67744455	67734857	67735042	67772033	67772086	1429	18,17	0,0	33,28	0,20	317	172	0.00047131	0.0121614	1.0,1.0	1.0,0.432	0.284
3772	ENSG00000057935.14	MTA3	chr2	+	42609457	42609584	42640172	42640236	42579106	42579200	42644126	42644244	3772	20,32	3,2	50,38	29,18	276	213	2.79797e-05	0.0015125	0.837,0.925	0.571,0.62	0.286
8683	ENSG00000082458.12	DLG3	chrX	+	70493375	70493475	70497179	70497221	70492520	70492596	70498519	70498558	8683	3,4	1,0	14,12	10,6	249	191	0.0012437	0.0235391	0.697,1.0	0.518,0.605	0.287
6656	ENSG00000250903.9	GMDS-DT	chr6	+	2263600	2263684	2397220	2397626	2248836	2248926	2398576	2398778	6656	13,7	0,0	8,9	4,15	233	555	5.2179e-07	7.76765e-05	1.0,1.0	0.827,0.588	0.292
1428	ENSG00000141084.11	RANBP10	chr16	-	67738012	67738035	67744264	67744455	67734857	67735042	67772033	67772086	1428	18,11	0,0	34,28	0,20	340	172	0.000561074	0.0134884	1.0,1.0	1.0,0.415	0.292
1583	ENSG00000160191.18	PDE9A	chr21	+	42686191	42686262	42687916	42687994	42653778	42653883	42698967	42699011	1583	11,21	5,19	15,19	37,37	220	227	0.00391039	0.0488231	0.694,0.533	0.295,0.346	0.293
479	ENSG00000061656.11	SPAG4	chr20	+	35617519	35617586	35618449	35618475	35617023	35617240	35618611	35618720	479	2,1	0,0	5,8	6,0	216	175	0.00196364	0.0320011	1.0,1.0	0.403,1.0	0.298
9695	ENSG00000135679.26	MDM2	chr12	+	68813553	68813628	68816811	68816945	68809211	68809292	68820324	68820374	9695	14,11	0,0	22,34	22,8	224	283	1.3574e-06	0.000154523	1.0,1.0	0.558,0.843	0.299
10167	ENSG00000140367.12	UBE2Q2	chr15	+	75873427	75873568	75879097	75879188	75868950	75869010	75883365	75883424	10167	43,46	7,5	53,20	23,19	290	240	0.000119171	0.00456685	0.836,0.884	0.656,0.466	0.299
2876	ENSG00000110717.13	NDUFS8	chr11	+	68032151	68032209	68032285	68032523	68030683	68030733	68032922	68033012	2876	23,14	3,0	18,9	9,15	207	387	1.69604e-05	0.00108258	0.935,1.0	0.789,0.529	0.308
6971	ENSG00000134077.16	THUMPD3	chr3	+	9365015	9365320	9366907	9366985	9363053	9363127	9371059	9371536	6971	12,23	1,4	24,41	11,24	454	227	0.00309087	0.0420499	0.857,0.742	0.522,0.461	0.308
6970	ENSG00000134077.16	THUMPD3	chr3	+	9365015	9365320	9366907	9366985	9363051	9363332	9371059	9371536	6970	8,25	1,4	23,31	10,23	454	227	0.0031538	0.0425671	0.8,0.758	0.535,0.403	0.31
4420	ENSG00000127990.19	SGCE	chr7	-	94622515	94622626	94623324	94624249	94618757	94618956	94628201	94628359	4420	17,19	0,1	51,36	7,7	1074	260	0.000326476	0.00922356	1.0,0.821	0.638,0.555	0.314
137	ENSG00000184368.16	MAP7D2	chrX	-	20044363	20044524	20050823	20050946	20042501	20042629	20052877	20052988	137	42,16	13,1	41,20	63,11	272	310	0.00105022	0.0211724	0.786,0.948	0.426,0.674	0.317
1349	ENSG00000185722.18	ANKFY1	chr17	-	4235771	4235890	4242255	4242448	4216982	4217118	4263931	4263956	1349	11,11	3,5	38,40	48,59	342	268	0.00164634	0.0281538	0.742,0.633	0.383,0.347	0.323
3935	ENSG00000268043.7	NBPF12	chr1	+	146984812	146984985	146986351	146986524	146984133	146984185	146990465	146990517	3935	1,3	0,0	13,7	7,3	322	322	7.05561e-05	0.00303431	1.0,1.0	0.65,0.7	0.325
9214	ENSG00000072518.22	MARK2	chr11	+	63903060	63903158	63904785	63905043	63902603	63902782	63908876	63909247	9214	12,19	8,15	7,10	31,19	247	407	0.00137417	0.0254485	0.712,0.676	0.271,0.464	0.326
6151	ENSG00000244306.11	DUXAP10	chr14	-	19331834	19331948	19335351	19335462	19331481	19331617	19337579	19337669	6151	8,16	33,9	1,2	32,11	260	263	0.000642701	0.0150307	0.197,0.643	0.031,0.155	0.327
4996	ENSG00000079387.14	SENP1	chr12	-	48089162	48089293	48096342	48096427	48088800	48088960	48101468	48101516	4996	5,2	0,0	17,4	0,9	234	280	0.00256858	0.0371651	1.0,1.0	1.0,0.347	0.327
4060	ENSG00000188517.16	COL25A1	chr4	-	108941365	108941437	108942208	108942268	108940538	108940646	108974366	108974393	4060	3,1	0,0	13,8	7,4	209	221	6.97569e-05	0.00301669	1.0,1.0	0.663,0.679	0.329
6007	ENSG00000179818.15	PCBP1-AS1	chr2	-	70059642	70059680	70083506	70083687	70055713	70055910	70085546	70085624	6007	14,18	0,2	43,13	13,7	330	187	0.000547109	0.0133107	1.0,0.836	0.652,0.513	0.335
6005	ENSG00000179818.15	PCBP1-AS1	chr2	-	70059642	70059680	70083537	70083687	70055616	70055910	70085546	70085624	6005	17,19	0,2	39,12	13,7	299	187	0.000147148	0.00522202	1.0,0.856	0.652,0.517	0.343
4901	ENSG00000250337.7	PURPL	chr5	+	27476086	27476158	27494118	27494335	27475534	27475695	27495948	27496404	4901	19,11	7,15	11,8	28,33	221	366	0.00177496	0.0296119	0.818,0.548	0.394,0.286	0.343
5054	ENSG00000240498.9	CDKN2B-AS1	chr9	+	22032673	22032986	22046316	22046449	22029432	22029594	22046750	22046900	5054	10,2	0,0	8,5	0,7	462	282	0.00142871	0.0258973	1.0,1.0	1.0,0.304	0.348
3179	ENSG00000163689.20	CFAP20DC	chr3	-	58884544	58884709	58913707	58913864	58870172	58870309	58937647	58937762	3179	5,2	0,0	17,14	8,9	306	314	2.78635e-05	0.0015125	1.0,1.0	0.686,0.615	0.349
6154	ENSG00000244306.11	DUXAP10	chr14	-	19333933	19334081	19335351	19335462	19333701	19333813	19337579	19337669	6154	8,15	27,13	1,4	31,56	260	297	2.54002e-05	0.00145647	0.253,0.569	0.036,0.075	0.355
1082	ENSG00000154920.15	EME1	chr17	+	50378773	50378895	50379106	50379224	50376065	50376193	50379451	50379567	1082	9,5	10,3	6,10	49,26	271	267	0.0024827	0.0363988	0.47,0.622	0.108,0.275	0.355
7533	ENSG00000114857.18	NKTR	chr3	+	42621428	42621516	42630545	42630575	42620015	42620043	42631170	42631316	7533	3,1	0,0	32,30	23,7	237	179	9.52927e-05	0.00390274	1.0,1.0	0.512,0.764	0.362
2212	ENSG00000183963.19	SMTN	chr22	+	31099064	31099179	31099744	31099896	31098666	31098840	31104315	31104624	2212	2,8	11,5	1,0	11,9	264	301	0.000283622	0.00825384	0.172,0.646	0.094,0.0	0.362
1558	ENSG00000005339.15	CREBBP	chr16	-	3782683	3782926	3791980	3792094	3781203	3781306	3793385	3793626	1558	4,1	0,0	11,2	15,1	263	392	1.14271e-05	0.000811531	1.0,1.0	0.522,0.749	0.365
6866	ENSG00000165731.21	RET	chr10	+	43100458	43100722	43111206	43111465	43077068	43077331	43112098	43112224	6866	16,10	5,0	17,28	10,41	413	408	0.00141275	0.0258752	0.76,1.0	0.627,0.403	0.365
808	ENSG00000197563.11	PIGN	chr18	-	62162252	62162329	62163530	62163656	62161132	62161385	62186843	62187038	808	13,15	0,3	47,32	45,17	275	226	0.000107437	0.00420034	1.0,0.804	0.462,0.607	0.368
4805	ENSG00000141564.15	RPTOR	chr17	+	80643727	80643810	80707840	80707999	80625690	80625793	80730559	80730706	4805	10,4	1,4	4,8	8,19	232	308	0.00402981	0.0494686	0.93,0.57	0.399,0.359	0.371
8941	ENSG00000146247.14	PHIP	chr6	-	79025518	79025619	79025942	79026164	79019088	79019159	79042842	79043003	8941	19,4	2,0	12,9	10,3	371	250	0.000937953	0.0196767	0.865,1.0	0.447,0.669	0.374
1009	ENSG00000161526.15	SAP30BP	chr17	+	75690670	75690772	75691393	75691531	75671815	75671863	75693439	75693482	1009	12,9	8,8	1,1	3,6	251	287	0.00303982	0.0415571	0.632,0.563	0.276,0.16	0.379
9261	ENSG00000173599.15	PC	chr11	-	66954248	66954436	66957739	66957996	66952429	66952468	66958321	66958383	9261	10,21	5,11	24,6	44,26	406	337	0.000101735	0.00408048	0.624,0.613	0.312,0.161	0.382
7190	ENSG00000271913.7	TAGAP-AS1	chr6	+	159027143	159027230	159040918	159041055	159025948	159026041	159041797	159042308	7190	12,3	0,1	23,1	8,4	236	286	0.000506745	0.0127284	1.0,0.784	0.777,0.233	0.387
683	ENSG00000267419.2	ZNF56	chr19	+	19788949	19789072	19789679	19789821	19786608	19786691	19806280	19806376	683	2,13	14,3	0,1	8,5	272	291	0.000788059	0.01738	0.133,0.823	0.0,0.176	0.39
4108	ENSG00000248124.8	RRN3P1	chr16	-	21809645	21809715	21812285	21812415	21806130	21806229	21812521	21812611	4108	19,23	5,1	12,13	9,15	279	219	0.000141061	0.00515071	0.749,0.948	0.511,0.405	0.391
2462	ENSG00000075151.23	EIF4G3	chr1	-	20997600	20997633	21001198	21001312	20981047	20981227	21002712	21002808	2462	1,6	0,0	12,14	7,5	263	182	1.54665e-05	0.0010061	1.0,1.0	0.543,0.66	0.398
628	ENSG00000123815.13	COQ8B	chr19	-	40710058	40710136	40714106	40714133	40705095	40705181	40714277	40714397	628	17,7	1,0	2,5	4,2	176	227	0.000144442	0.00520058	0.956,1.0	0.392,0.763	0.4
5856	ENSG00000139496.16	NUP58	chr13	+	25319325	25319350	25320529	25320595	25315356	25315467	25320918	25321093	5856	12,8	11,2	7,9	30,19	174	215	0.00211965	0.033418	0.574,0.832	0.224,0.369	0.406
9540	ENSG00000165813.20	CCDC186	chr10	-	114157553	114157680	114162636	114163329	114151091	114151220	114174014	114174203	9540	10,13	0,0	35,65	13,9	842	276	8.28479e-06	0.000668048	1.0,1.0	0.469,0.703	0.414
9955	ENSG00000088387.20	DOCK9	chr13	-	98845328	98845372	98845923	98845991	98837493	98837609	98848591	98848639	9955	1,2	0,0	2,2	10,0	217	193	0.00182608	0.030334	1.0,1.0	0.151,1.0	0.424
4568	ENSG00000140398.14	NEIL1	chr15	+	75354249	75354277	75354430	75354492	75353153	75353866	75354652	75354818	4568	12,12	16,8	1,2	37,8	177	211	2.35006e-06	0.000248372	0.472,0.641	0.031,0.23	0.426
443	ENSG00000101017.14	CD40	chr20	+	46123125	46123219	46126639	46126701	46122609	46122756	46128137	46128224	443	8,3	0,0	36,14	16,13	243	211	4.21605e-06	0.00039321	1.0,1.0	0.661,0.483	0.428
725	ENSG00000132003.9	ZSWIM4	chr19	+	13812996	13813164	13814514	13814865	13809069	13809220	13817215	13817353	725	15,18	8,6	12,19	40,46	317	500	3.18193e-07	5.47362e-05	0.747,0.826	0.321,0.394	0.429
6153	ENSG00000244306.11	DUXAP10	chr14	-	19333933	19334048	19335351	19335462	19333701	19333813	19337579	19337730	6153	8,15	22,3	1,4	7,30	260	264	0.00298057	0.0412011	0.27,0.835	0.127,0.119	0.429
2526	ENSG00000164073.11	MFSD8	chr4	-	127938782	127938836	127939852	127939997	127932984	127933093	127942044	127942158	2526	5,2	1,0	14,15	11,13	294	203	0.000494032	0.0125472	0.775,1.0	0.468,0.443	0.432
4919	ENSG00000250337.7	PURPL	chr5	+	27489281	27489386	27494118	27494335	27484925	27485029	27495948	27496404	4919	9,18	7,15	6,4	28,30	254	366	2.392e-06	0.000248372	0.649,0.634	0.236,0.161	0.443
9311	ENSG00000123106.10	CCDC91	chr12	+	28226139	28226199	28255580	28255662	28225794	28225861	28257201	28257245	9311	4,8	0,0	6,2	1,7	209	231	5.81516e-05	0.00267947	1.0,1.0	0.869,0.24	0.446
3895	ENSG00000269713.7	NBPF9	chr1	-	149058163	149058215	149061331	149061383	149057334	149057507	149062092	149062265	3895	3,1	1,0	3,1	2,3	201	201	0.00162956	0.0281202	0.75,1.0	0.6,0.25	0.45
1399	ENSG00000261390.6	MAFTRR	chr16	-	79751213	79751276	79757650	79757715	79721474	79721621	79769152	79769222	1399	4,10	2,0	3,4	3,11	214	212	0.000232098	0.00729279	0.665,1.0	0.498,0.265	0.451
7585	ENSG00000123191.16	ATP7B	chr13	-	51944108	51944291	51946283	51946478	51942385	51942554	51949661	51949796	7585	10,8	5,4	2,11	14,26	344	332	0.000260847	0.00785689	0.659,0.659	0.121,0.29	0.454
896	ENSG00000154065.17	ANKRD29	chr18	-	23617731	23617827	23619530	23619629	23612091	23612190	23629852	23629920	896	11,17	0,0	11,12	10,9	248	245	5.43686e-09	2.33815e-06	1.0,1.0	0.521,0.568	0.456
4292	ENSG00000249069.8	LINC01033	chr5	+	54395348	54395417	54396996	54397134	54320913	54320998	54401642	54401865	4292	0,8	16,1	0,0	19,4	218	287	0.00359723	0.0461794	0.0,0.913	0.0,0.0	0.457
5901	ENSG00000137601.17	NEK1	chr4	-	169537808	169537911	169555719	169555851	169508768	169508852	169555931	169556095	5901	1,5	0,0	3,14	7,3	281	252	1.94609e-05	0.00116781	1.0,1.0	0.278,0.807	0.458
7817	ENSG00000108423.15	TUBD1	chr17	-	59863663	59863847	59884660	59884756	59860321	59860424	59886082	59886230	7817	16,5	9,6	6,2	45,14	245	333	3.49068e-06	0.000342042	0.707,0.531	0.153,0.163	0.461
10060	ENSG00000204842.18	ATXN2	chr12	-	111464661	111464715	111470107	111470240	111457213	111457359	111470557	111470742	10060	14,6	0,0	1,18	10,0	282	203	0.00248777	0.0364041	1.0,1.0	0.067,1.0	0.467
8716	ENSG00000170322.15	NFRKB	chr11	-	129893061	129893152	129893292	129893385	129892714	129892870	129894358	129894438	8716	7,7	0,0	2,8	1,12	242	240	3.85595e-07	6.21852e-05	1.0,1.0	0.665,0.398	0.468
10280	ENSG00000120647.10	CCDC77	chr12	+	418493	418636	430663	430736	411746	411978	431865	431954	10280	2,13	0,1	18,13	13,12	292	222	9.37539e-06	0.000718563	1.0,0.908	0.513,0.452	0.471
1653	ENSG00000173517.11	PEAK1	chr15	-	77133004	77133750	77158502	77158696	77100655	77115319	77178789	77182040	1653	10,6	17,4	4,6	74,31	343	895	9.62954e-05	0.00390274	0.606,0.796	0.124,0.336	0.471
7816	ENSG00000108423.15	TUBD1	chr17	-	59863663	59863847	59874538	59874703	59860224	59860424	59878102	59878334	7816	6,5	7,6	0,0	45,14	314	333	1.68723e-09	8.70725e-07	0.476,0.469	0.0,0.0	0.472
4606	ENSG00000111834.13	RSPH4A	chr6	+	116627628	116628369	116629566	116629702	116622767	116623002	116630434	116630552	4606	15,4	0,0	12,6	2,3	890	285	1.04002e-05	0.000760557	1.0,1.0	0.658,0.39	0.476
5974	ENSG00000179818.15	PCBP1-AS1	chr2	-	70051202	70051305	70055713	70055910	70018014	70018131	70059642	70059680	5974	9,11	0,1	15,10	9,12	346	252	2.40639e-06	0.000248372	1.0,0.889	0.548,0.378	0.481
7527	ENSG00000090238.12	YPEL3	chr16	-	30095102	30095146	30095251	30095335	30094788	30094897	30096096	30096208	7527	21,16	8,7	0,7	25,10	233	193	1.76146e-05	0.00109964	0.685,0.654	0.0,0.367	0.486
5349	ENSG00000182718.18	ANXA2	chr15	-	60393012	60393440	60396150	60396427	60386027	60386086	60397257	60397338	5349	2,3	0,0	1,15	5,5	426	577	3.98292e-05	0.00198915	1.0,1.0	0.213,0.803	0.492
1629	ENSG00000181625.17	SLX1B	chr16	+	29455543	29455885	29457631	29457759	29455397	29455449	29457927	29458015	1629	89,81	0,125	29,20	125,57	491	277	0.000220923	0.00698026	1.0,0.268	0.116,0.165	0.493
1476	ENSG00000076928.18	ARHGEF1	chr19	+	41897314	41897326	41897945	41898113	41896376	41896482	41898441	41898587	1476	2,0	0,1	0,0	5,2	161	317	0.00125316	0.0236028	1.0,0.0	0.0,0.0	0.5
3437	ENSG00000163697.17	APBB2	chr4	-	41100638	41100750	41142986	41143142	41065575	41065673	41214404	41214458	3437	6,9	0,0	7,17	10,9	305	261	5.66616e-07	8.2758e-05	1.0,1.0	0.375,0.618	0.504
1126	ENSG00000099840.14	IZUMO4	chr19	+	2097928	2097955	2098051	2098127	2097423	2097495	2098286	2098334	1126	6,6	0,0	3,11	8,8	176	225	7.51759e-07	0.000102094	1.0,1.0	0.324,0.637	0.519
3242	ENSG00000145020.16	AMT	chr3	-	49419259	49419405	49419709	49419788	49418970	49419151	49420210	49420342	3242	4,8	0,3	2,13	9,17	228	295	0.00109744	0.021727	1.0,0.775	0.223,0.497	0.527
3700	ENSG00000162687.19	KCNT2	chr1	-	196342078	196342228	196373139	196373248	196340340	196340570	196398562	196398671	3700	6,3	2,0	5,15	18,21	258	299	0.000298172	0.00851717	0.777,1.0	0.244,0.453	0.54
1899	ENSG00000102890.16	ELMO3	chr16	+	67200191	67200361	67200450	67200550	67199950	67200001	67200656	67200808	1899	4,4	2,1	0,3	6,6	319	249	0.00142236	0.0258752	0.61,0.757	0.0,0.281	0.543
9300	ENSG00000137522.18	RNF121	chr11	+	71962151	71962289	71978085	71978235	71960749	71960891	71982760	71982915	9300	13,4	2,0	6,3	17,3	287	299	9.07942e-06	0.000702838	0.871,1.0	0.269,0.51	0.546
6463	ENSG00000136643.12	RPS6KC1	chr1	+	213077695	213077816	213104453	213104569	213071005	213071041	213117316	213117410	6463	9,9	5,0	15,7	38,19	270	265	0.000105279	0.004158	0.639,1.0	0.279,0.266	0.547
3401	ENSG00000143494.16	VASH2	chr1	+	212961165	212961254	212966270	212966345	212951338	212951818	212972579	212972961	3401	12,3	1,0	6,5	4,20	238	224	2.3351e-06	0.000248372	0.919,1.0	0.585,0.19	0.572
3678	ENSG00000170017.12	ALCAM	chr3	+	105550126	105550259	105552143	105552182	105547389	105547523	105552467	105552585	3678	5,5	2,1	4,3	32,12	282	188	9.58822e-06	0.000720606	0.625,0.769	0.077,0.143	0.587
7338	ENSG00000149548.15	CCDC15	chr11	+	124991460	124991583	124992579	124992687	124987126	124988134	124993168	124993243	7338	2,1	0,1	4,0	9,2	272	257	0.000844496	0.0182096	1.0,0.486	0.296,0.0	0.595
5167	ENSG00000162669.16	HFM1	chr1	-	91316390	91316476	91319077	91319209	91316100	91316184	91319292	91319390	5167	6,1	0,0	14,0	4,5	281	235	5.28418e-06	0.000464827	1.0,1.0	0.745,0.0	0.627
6577	ENSG00000070759.17	TESK2	chr1	-	45347917	45348000	45355302	45355449	45347608	45347693	45385911	45385960	6577	3,9	0,0	6,10	10,11	296	232	6.58407e-08	1.59273e-05	1.0,1.0	0.32,0.416	0.632
4	ENSG00000169084.15_PAR_Y	DHRSX	chrY	-	2291501	2291603	2408744	2408813	2266739	2266947	2425196	2425304	4	6,5	0,0	4,2	3,18	218	251	6.266e-08	1.56468e-05	1.0,1.0	0.606,0.113	0.641
6638	ENSG00000198246.9	SLC29A3	chr10	+	71344208	71344291	71351561	71351788	71322755	71323054	71356080	71356243	6638	9,2	0,0	1,2	2,9	232	376	1.39054e-08	4.8928e-06	1.0,1.0	0.448,0.265	0.643
6668	ENSG00000107140.16	TESK1	chr9	+	35607581	35607672	35607927	35608011	35606971	35607409	35608159	35608282	6668	2,9	1,4	1,0	28,6	240	233	2.34366e-09	1.13389e-06	0.66,0.686	0.034,0.0	0.656
10098	ENSG00000170100.14	ZNF778	chr16	+	89223156	89223283	89224718	89224802	89222091	89222183	89225554	89225631	10098	2,2	0,0	1,1	3,1	276	233	9.93578e-06	0.000739547	1.0,1.0	0.22,0.458	0.661
2174	ENSG00000157036.13	EXOG	chr3	+	38499680	38499747	38500089	38500164	38497628	38497778	38501354	38501494	2174	2,6	0,0	2,1	5,2	216	224	3.52687e-07	5.80883e-05	1.0,1.0	0.293,0.341	0.683
9071	ENSG00000166444.19	DENND2B	chr11	-	8811246	8811335	8831555	8831688	8750620	8750725	8839309	8839350	9071	3,1	1,0	2,1	8,4	282	238	0.000164707	0.00566667	0.717,1.0	0.174,0.174	0.685
1517	ENSG00000077238.14	IL4R	chr16	+	27344868	27345020	27346466	27346618	27342120	27342259	27352539	27352696	1517	3,2	0,0	4,3	17,4	301	301	2.68613e-07	4.9508e-05	1.0,1.0	0.19,0.429	0.691
9946	ENSG00000136122.18	BORA	chr13	+	72731280	72731387	72734959	72735005	72728925	72729093	72737961	72738043	9946	1,3	0,0	1,8	5,7	256	195	3.08769e-07	5.47362e-05	1.0,1.0	0.132,0.465	0.702
1414	ENSG00000196696.13	PDXDC2P-NPIPB14P	chr16	-	69978221	69978282	69982349	69982494	69978076	69978112	69986380	69986509	1414	3,3	2,0	2,0	13,17	294	210	1.70617e-05	0.00108258	0.517,1.0	0.099,0.0	0.709
4463	ENSG00000140859.16	KIFC3	chr16	-	57785463	57785666	57790929	57791066	57772222	57772288	57794998	57795141	4463	9,7	0,0	2,3	8,8	286	352	2.15451e-10	2.08476e-07	1.0,1.0	0.235,0.316	0.725
10187	ENSG00000100577.19	GSTZ1	chr14	+	77326837	77326905	77327471	77327552	77321077	77321183	77329122	77329201	10187	6,7	4,1	0,0	3,3	217	230	3.91208e-08	1.12161e-05	0.614,0.881	0.0,0.0	0.748
3762	ENSG00000125459.17	MSTO1	chr1	+	155611215	155611241	155611548	155611603	155611038	155611108	155611688	155611827	3762	4,1	4,0	0,0	23,2	175	204	1.60364e-05	0.00103448	0.538,1.0	0.0,0.0	0.769
2649	ENSG00000159267.17	HLCS	chr21	-	36946008	36946154	36947332	36948287	36938831	36938994	36962035	36962170	2649	4,2	0,0	8,4	4,11	1104	295	1.59065e-07	3.3279e-05	1.0,1.0	0.348,0.089	0.782
2253	ENSG00000184182.19	UBE2F	chr2	+	238016565	238016633	238025341	238025412	237987962	237987992	238035877	238035940	2253	7,2	0,0	2,1	9,5	217	220	1.64468e-09	8.70725e-07	1.0,1.0	0.184,0.169	0.824
8093	ENSG00000153310.19	CYRIB	chr8	-	129880375	129880458	129896748	129896854	129871374	129871496	129903311	129903350	8093	3,4	0,1	3,0	22,13	255	232	1.87166e-08	6.03689e-06	1.0,0.784	0.11,0.0	0.837
5908	ENSG00000219626.9	FAM228B	chr2	+	24135118	24135187	24167626	24167683	24124162	24124460	24169355	24169496	5908	10,3	0,0	1,0	7,5	218	206	2.95985e-13	1.14561e-09	1.0,1.0	0.119,0.0	0.941
4462	ENSG00000140859.16	KIFC3	chr16	-	57785463	57785666	57788574	57788713	57772222	57772288	57794998	57795141	4462	1,4	0,0	0,0	8,8	288	352	6.16396e-12	1.19288e-08	1.0,1.0	0.0,0.0	1
5488	ENSG00000141504.12	SAT2	chr17	-	7626706	7626793	7627362	7627414	7626341	7626614	7627556	7627796	5488	2,1	0,0	0,0	1,1	201	236	1.00926e-08	3.72033e-06	1.0,1.0	0.0,0.0	1

## Sheet: SE.JCEC 10%
GeneID	geneSymbol	chr	strand	exonStart_0base	exonEnd	upstreamES	upstreamEE	downstreamES	downstreamEE	ID	IJC_SAMPLE_1	SJC_SAMPLE_1	IJC_SAMPLE_2	SJC_SAMPLE_2	IncFormLen	SkipFormLen	PValue	FDR	IncLevel1	IncLevel2	Incleveldifference
ENSG00000143740.15	SNAP47	chr1	+	227739205	227739302	227736172	227736487	227747691	227748233	39331	0,0	6,3	19,9	0,0	246	149	6.66134e-16	7.07021e-12	0.0,0.0	1.0,1.0	-1
ENSG00000104901.7	DKKL1	chr19	+	49365508	49365649	49364581	49364754	49374716	49374991	26027	0,0	10,8	5,3	0,0	290	149	2.7145e-13	8.47386e-10	0.0,0.0	1.0,1.0	-1
ENSG00000138080.14	EMILIN1	chr2	+	27085159	27085297	27084990	27085008	27085677	27086403	65419	0,0	2,4	16,4	0,0	287	149	2.62901e-13	8.47386e-10	0.0,0.0	1.0,1.0	-1
ENSG00000172775.17	PSME3IP1	chr16	-	57174619	57174688	57173727	57173869	57175538	57175700	12832	0,0	1,5	7,7	0,0	218	149	1.22513e-12	2.57224e-09	0.0,0.0	1.0,1.0	-1
ENSG00000198939.8	ZFP2	chr5	+	178916564	178916710	178912978	178913071	178931236	178931339	64330	0,0	4,6	4,5	0,0	295	149	1.26021e-12	2.57224e-09	0.0,0.0	1.0,1.0	-1
ENSG00000198182.13	ZNF607	chr19	-	37711609	37711692	37696370	37699895	37719268	37719723	5629	0,0	1,4	14,7	0,0	232	149	2.07279e-12	3.9286e-09	0.0,0.0	1.0,1.0	-1
ENSG00000134775.15	FHOD3	chr18	+	36687127	36687178	36681435	36681570	36693208	36693423	7712	0,0	6,2	4,5	0,0	200	149	2.68696e-12	4.75315e-09	0.0,0.0	1.0,1.0	-1
ENSG00000135596.18	MICAL1	chr6	-	109447680	109447722	109447072	109447229	109448202	109448393	56600	0,0	3,4	7,1	0,0	191	149	1.11054e-11	1.30894e-08	0.0,0.0	1.0,1.0	-1
ENSG00000170035.16	UBE2E3	chr2	+	181075495	181075528	181062889	181063041	181076195	181076232	68188	0,0	2,4	7,1	0,0	182	149	2.49708e-11	2.24606e-08	0.0,0.0	1.0,1.0	-1
ENSG00000166169.17	POLL	chr10	-	101583507	101583681	101580247	101580416	101584877	101584919	61748	0,0	2,2	7,5	0,0	323	149	3.7388e-11	2.87557e-08	0.0,0.0	1.0,1.0	-1
ENSG00000158711.14	ELK4	chr1	-	205603200	205603353	205600650	205600794	205616477	205616644	42815	0,0	8,2	1,4	0,0	302	149	6.0587e-11	4.26399e-08	0.0,0.0	1.0,1.0	-1
ENSG00000166411.14	IDH3A	chr15	+	78155212	78155275	78149325	78149430	78157572	78157631	56315	0,0	2,5	2,2	0,0	212	149	3.0688e-10	1.62858e-07	0.0,0.0	1.0,1.0	-1
ENSG00000015520.15	NPC1L1	chr7	-	44532079	44532217	44531754	44531844	44534446	44534629	89331	0,0	1,5	1,3	0,0	287	149	4.96715e-10	2.35358e-07	0.0,0.0	1.0,1.0	-1
ENSG00000184923.12	NUTM2A	chr10	+	87232020	87232160	87230919	87231048	87232602	87232985	77271	0,0	7,7	2,1	0,0	289	149	7.81763e-10	3.09607e-07	0.0,0.0	1.0,1.0	-1
ENSG00000137103.20	TMEM8B	chr9	+	35835287	35835441	35834460	35834650	35841133	35841267	50595	0,0	3,2	1,2	0,0	303	149	1.79102e-09	6.21225e-07	0.0,0.0	1.0,1.0	-1
ENSG00000023191.17	RNH1	chr11	-	504823	504996	502061	502181	506608	506800	78488	0,1	17,24	6,3	0,0	322	149	2.72005e-14	1.31227e-10	0.0,0.019	1.0,1.0	-0.991
ENSG00000249859.12	PVT1	chr8	+	127795893	127796071	127794530	127794734	128096517	128096654	71089	0,1	4,11	12,6	0,0	327	149	2.10942e-15	1.86575e-11	0.0,0.04	1.0,1.0	-0.98
ENSG00000104529.18	EEF1D	chr8	-	143592646	143592942	143589829	143590081	143597347	143597415	37413	2,4	33,41	4,3	0,0	445	149	2.96011e-10	1.58677e-07	0.02,0.032	1.0,1.0	-0.974
ENSG00000104529.18	EEF1D	chr8	-	143590607	143590738	143588990	143590081	143597347	143597415	37403	5,0	33,41	15,2	0,0	280	149	0	0	0.075,0.0	1.0,1.0	-0.963
ENSG00000175449.14	RFESD	chr5	+	95653116	95653214	95652136	95652331	95654060	95654236	20842	1,0	7,5	2,3	0,0	247	149	7.21332e-11	4.97148e-08	0.079,0.0	1.0,1.0	-0.961
ENSG00000104529.18	EEF1D	chr8	-	143592714	143592893	143588990	143590081	143597347	143597415	37416	3,5	33,41	18,1	0,0	328	149	0	0	0.04,0.052	1.0,1.0	-0.954
ENSG00000138785.15	INTS12	chr4	-	105707918	105708162	105699849	105700014	105708637	105708683	80611	2,0	7,3	2,5	0,0	393	149	5.24945e-11	3.9237e-08	0.098,0.0	1.0,1.0	-0.951
ENSG00000223756.7	TSSC2	chr11	+	3393085	3393159	3384166	3384284	3397116	3398090	78724	1,0	6,2	5,2	0,0	223	149	2.34467e-11	2.17342e-08	0.1,0.0	1.0,1.0	-0.95
ENSG00000235954.7	TTC28-AS1	chr22	+	27919722	27919966	27919483	27919545	27935150	27935230	2336	1,0	3,2	9,3	0,0	393	149	3.28122e-11	2.70783e-08	0.112,0.0	1.0,1.0	-0.944
ENSG00000105223.20	PLD3	chr19	+	40365552	40365585	40348583	40348724	40365717	40365930	71929	0,0	11,6	1,8	0,1	182	149	5.17453e-12	7.62797e-09	0.0,0.0	1.0,0.868	-0.934
ENSG00000122678.17	POLM	chr7	-	44076508	44076629	44073782	44074530	44078739	44078811	64525	0,2	3,6	2,14	0,0	270	149	3.54983e-12	5.54076e-09	0.0,0.155	1.0,1.0	-0.922
ENSG00000185684.15	EP400P1	chr12	+	132085256	132085316	132084312	132084399	132090848	132090943	49971	0,4	2,15	13,14	0,0	209	149	1.98619e-13	7.027e-10	0.0,0.16	1.0,1.0	-0.92
ENSG00000123297.20	TSFM	chr12	+	57802173	57802264	57792985	57793073	57802554	57802774	84727	0,1	15,3	5,3	0,0	240	149	1.15963e-12	2.56418e-09	0.0,0.171	1.0,1.0	-0.914
ENSG00000140525.19	FANCI	chr15	+	89245755	89245839	89243989	89244044	89247628	89247731	34659	0,4	18,17	23,32	0,1	233	149	0	0	0.0,0.131	1.0,0.953	-0.911
ENSG00000102780.17	DGKH	chr13	+	42221263	42221394	42219685	42219794	42229098	42229250	86816	0,0	6,1	16,1	2,0	280	149	7.3146e-10	2.99699e-07	0.0,0.0	0.81,1.0	-0.905
ENSG00000104529.18	EEF1D	chr8	-	143590644	143590738	143589643	143590081	143597347	143597415	37406	13,0	33,41	9,2	0,0	243	149	1.11348e-11	1.30894e-08	0.195,0.0	1.0,1.0	-0.902
ENSG00000119397.18	CNTRL	chr9	+	121171407	121171548	121169610	121169816	121173242	121173509	74282	0,2	5,4	4,6	0,0	290	149	2.59714e-12	4.75269e-09	0.0,0.204	1.0,1.0	-0.898
ENSG00000170949.18	ZNF160	chr19	-	53091412	53091553	53086261	53086321	53091636	53091720	33835	1,0	2,1	4,1	0,0	290	149	1.25685e-06	0.000115597	0.204,0.0	1.0,1.0	-0.898
ENSG00000087586.18	AURKA	chr20	-	56388686	56388784	56388155	56388202	56391942	56392220	3460	3,0	7,5	2,12	0,0	247	149	2.24695e-11	2.12934e-08	0.205,0.0	1.0,1.0	-0.897
ENSG00000184465.16	WDR27	chr6	-	169638538	169638660	169634427	169634525	169658275	169658358	50220	1,0	2,1	2,2	0,0	271	149	1.66494e-06	0.00014461	0.216,0.0	1.0,1.0	-0.892
ENSG00000144451.19	SPAG16	chr2	+	213350527	213350645	213340162	213340270	213364075	213364145	55043	1,0	2,4	10,8	0,0	267	149	6.05771e-12	8.30976e-09	0.218,0.0	1.0,1.0	-0.891
ENSG00000120370.13	GORAB	chr1	+	170536309	170536421	170532150	170532284	170539209	170539567	37441	0,2	8,4	3,4	0,0	261	149	1.57694e-11	1.67373e-08	0.0,0.222	1.0,1.0	-0.889
ENSG00000147894.17	C9orf72	chr9	-	27558490	27560299	27556560	27556796	27561584	27561649	29974	7,2	3,2	17,11	0,0	1958	149	6.31701e-10	2.72551e-07	0.151,0.071	1.0,1.0	-0.889
ENSG00000097046.13	CDC7	chr1	+	91513947	91514043	91511780	91511923	91515793	91515876	40995	0,2	4,4	7,6	0,0	245	149	1.28552e-11	1.42127e-08	0.0,0.233	1.0,1.0	-0.883
ENSG00000134668.12	SPOCD1	chr1	-	31796589	31796715	31794123	31794235	31798206	31798323	37924	3,0	5,1	5,5	0,0	275	149	7.08548e-09	1.88954e-06	0.245,0.0	1.0,1.0	-0.877
ENSG00000099840.14	IZUMO4	chr19	+	2098051	2098127	2097423	2097495	2098286	2098334	9793	0,0	4,4	8,8	2,0	225	149	2.39526e-10	1.33915e-07	0.0,0.0	0.726,1.0	-0.863
ENSG00000174403.16	MIR1-1HG-AS1	chr20	-	62549444	62549641	62547826	62548000	62551425	62551511	3308	0,0	2,4	11,6	0,1	346	149	3.97096e-11	3.0105e-08	0.0,0.0	1.0,0.721	-0.861
ENSG00000144677.15	CTDSPL	chr3	+	37957110	37957143	37947056	37947211	37964570	37964672	54645	0,0	3,12	9,10	3,0	182	149	1.71242e-11	1.75767e-08	0.0,0.0	0.711,1.0	-0.855
ENSG00000162231.14	NXF1	chr11	-	62802176	62802260	62801328	62801417	62805328	62805440	69233	2,1	7,4	1,3	0,0	233	149	4.75223e-08	9.007e-06	0.154,0.138	1.0,1.0	-0.854
ENSG00000143549.21	TPM3	chr1	-	154171412	154171488	154170648	154170711	154172907	154172978	34065	0,0	7,5	7,4	2,0	225	149	7.35792e-10	2.99699e-07	0.0,0.0	0.699,1.0	-0.849
ENSG00000136449.15	MYCBPAP	chr17	+	50523596	50523784	50522938	50523128	50524876	50525023	76734	0,2	2,2	8,4	0,0	337	149	1.33855e-07	1.99537e-05	0.0,0.307	1.0,1.0	-0.847
ENSG00000136935.14	GOLGA1	chr9	-	124921722	124921892	124921128	124921240	124923094	124923223	57880	1,7	7,10	26,16	0,0	319	149	1.07248e-13	4.06537e-10	0.063,0.246	1.0,1.0	-0.846
ENSG00000224081.9	SLC44A3-AS1	chr1	-	94705438	94705557	94679424	94679607	94819955	94820219	51222	0,0	11,5	2,8	0,2	268	149	4.47489e-09	1.28367e-06	0.0,0.0	1.0,0.69	-0.845
ENSG00000175029.17	CTBP2	chr10	-	125133511	125133612	125122656	125122868	125160318	125160499	48480	2,0	4,1	23,17	0,1	250	149	1.05236e-07	1.6771e-05	0.23,0.0	1.0,0.91	-0.84
ENSG00000226686.8	LINC01535	chr19	+	37264695	37264755	37262541	37262655	37265285	37265531	22790	2,0	3,6	2,12	0,0	209	149	3.3166e-11	2.70783e-08	0.322,0.0	1.0,1.0	-0.839
ENSG00000081985.13	IL12RB2	chr1	+	67313912	67314000	67307852	67307967	67320332	67320444	20929	0,0	1,3	10,5	3,0	237	149	3.24852e-08	6.51445e-06	0.0,0.0	0.677,1.0	-0.839
ENSG00000134668.12	SPOCD1	chr1	-	31799400	31799485	31798441	31798601	31799808	31799863	37926	0,0	4,6	6,1	2,0	234	149	2.78269e-07	3.58433e-05	0.0,0.0	0.656,1.0	-0.828
ENSG00000166526.18	ZNF3	chr7	-	100077302	100077433	100075229	100075630	100081634	100081711	17972	5,0	5,2	7,7	0,0	280	149	1.00944e-08	2.48776e-06	0.347,0.0	1.0,1.0	-0.827
ENSG00000089818.18	NECAP1	chr12	+	8091839	8091850	8090194	8090299	8092675	8092784	82966	0,0	3,2	6,4	0,2	160	149	1.29927e-09	4.65886e-07	0.0,0.0	1.0,0.651	-0.826
ENSG00000270629.6	NBPF14	chr1	-	148591431	148591504	148590756	148590968	148592551	148592766	83110	0,0	3,6	8,5	3,0	222	149	7.47068e-09	1.95301e-06	0.0,0.0	0.642,1.0	-0.821
ENSG00000170949.18	ZNF160	chr19	-	53091412	53091529	53084953	53086321	53091636	53091720	33834	2,0	2,1	3,1	0,0	266	149	0.000101863	0.00313377	0.359,0.0	1.0,1.0	-0.821
ENSG00000169410.10	PTPN9	chr15	-	75490207	75490301	75479847	75479914	75505674	75505816	15087	0,5	1,5	3,8	0,0	243	149	5.12272e-07	5.7899e-05	0.0,0.38	1.0,1.0	-0.81
ENSG00000143258.16	USP21	chr1	+	161163877	161163981	161162918	161163074	161165028	161165143	32814	6,4	13,11	5,10	0,0	253	149	1.78254e-10	1.06289e-07	0.214,0.176	1.0,1.0	-0.805
ENSG00000177685.17	CRACR2B	chr11	+	830865	831032	830484	830713	831223	831295	71947	6,2	8,6	2,3	0,0	316	149	1.26627e-07	1.91453e-05	0.261,0.136	1.0,1.0	-0.801
ENSG00000237298.10	TTN-AS1	chr2	+	178571299	178571449	178542221	178542361	178597595	178597681	73709	0,0	5,5	3,3	0,1	299	149	1.73019e-08	3.89619e-06	0.0,0.0	1.0,0.599	-0.799
ENSG00000170445.16	HARS1	chr5	-	140687745	140687933	140677654	140677753	140690854	140690944	22685	0,6	6,6	19,8	1,0	337	149	1.16216e-08	2.80339e-06	0.0,0.307	0.894,1.0	-0.794
ENSG00000237298.10	TTN-AS1	chr2	+	178591138	178591314	178542221	178542361	178597595	178597681	73717	0,0	5,5	31,3	0,1	325	149	1.4071e-12	2.76567e-09	0.0,0.0	1.0,0.579	-0.789
ENSG00000276087.2	RP11-507M3.1	chr2	+	24146929	24147086	24135118	24135187	24164197	24164335	41793	6,0	4,5	5,5	0,0	306	149	2.86764e-09	8.89957e-07	0.422,0.0	1.0,1.0	-0.789
ENSG00000087586.18	AURKA	chr20	-	56390555	56390665	56388155	56388202	56391942	56392131	3463	4,2	7,5	9,9	0,0	259	149	7.39802e-10	2.99699e-07	0.247,0.187	1.0,1.0	-0.783
ENSG00000168071.22	CCDC88B	chr11	+	64354003	64354028	64353714	64353813	64355193	64355400	34015	0,0	3,2	3,1	2,0	174	149	7.93709e-05	0.00262112	0.0,0.0	0.562,1.0	-0.781
ENSG00000169607.13	CKAP2L	chr2	-	112755976	112756134	112752266	112752474	112756892	112757214	44357	3,3	10,9	29,24	3,0	307	149	7.51565e-12	9.97121e-09	0.127,0.139	0.824,1.0	-0.779
ENSG00000166526.18	ZNF3	chr7	-	100079535	100079656	100075541	100075630	100081634	100081703	17975	0,3	5,2	3,5	0,0	270	149	2.76154e-09	8.67171e-07	0.0,0.453	1.0,1.0	-0.773
ENSG00000198453.13	ZNF568	chr19	+	36991750	36991846	36974419	36974466	36996316	36996455	6937	1,2	3,3	9,7	0,0	245	149	1.36624e-08	3.20818e-06	0.169,0.288	1.0,1.0	-0.772
ENSG00000135250.17	SRPK2	chr7	-	105126247	105126340	105125781	105125874	105126992	105127062	34558	2,4	12,10	15,9	2,0	242	149	1.6739e-09	5.84422e-07	0.093,0.198	0.822,1.0	-0.766
ENSG00000109066.14	TMEM104	chr17	+	74785481	74785603	74777263	74777375	74790199	74790296	20741	0,5	2,4	27,19	1,0	271	149	6.99286e-07	7.46667e-05	0.0,0.407	0.937,1.0	-0.765
ENSG00000120334.16	CENPL	chr1	-	173806438	173806576	173802962	173803505	173807266	173807518	41456	0,0	6,4	16,5	2,1	287	149	1.23247e-10	7.78639e-08	0.0,0.0	0.806,0.722	-0.764
ENSG00000158856.18	DMTN	chr8	+	22067084	22067159	22066497	22066893	22067526	22067648	68520	0,0	7,2	22,17	7,2	224	149	1.0075e-09	3.68739e-07	0.0,0.0	0.676,0.85	-0.763
ENSG00000016864.19	GLT8D1	chr3	-	52703086	52703255	52700284	52700360	52705446	52705771	29310	1,0	4,7	1,7	0,2	318	149	1.16728e-05	0.000624459	0.105,0.0	1.0,0.621	-0.758
ENSG00000188690.15	UROS	chr10	-	125792578	125792744	125788724	125789005	125794021	125794388	66503	0,2	2,1	8,5	0,0	315	149	3.95013e-05	0.00155051	0.0,0.486	1.0,1.0	-0.757
ENSG00000183150.8	GPR19	chr12	-	12688512	12688932	12684397	12684507	12695458	12695511	51334	0,0	1,4	11,4	0,1	569	149	4.75604e-09	1.34972e-06	0.0,0.0	1.0,0.512	-0.756
ENSG00000149636.16	DSN1	chr20	-	36771424	36771473	36770872	36771193	36773661	36773720	3796	0,1	13,3	27,3	9,0	198	149	5.00213e-08	9.41341e-06	0.0,0.201	0.693,1.0	-0.746
ENSG00000219626.9	FAM228B	chr2	+	24167626	24167683	24146929	24147086	24169355	24169496	52379	0,0	12,2	8,6	6,0	206	149	5.02083e-08	9.41521e-06	0.0,0.0	0.491,1.0	-0.746
ENSG00000179406.8	LINC00174	chr7	-	66439134	66439304	66429883	66430017	66450070	66450236	45113	4,0	16,1	19,7	6,0	319	149	1.40437e-05	0.000711578	0.105,0.0	0.597,1.0	-0.746
ENSG00000005801.18	ZNF195	chr11	-	3369356	3369502	3361808	3361889	3370974	3371070	63772	0,1	5,4	6,5	2,0	295	149	7.08756e-07	7.50758e-05	0.0,0.112	0.602,1.0	-0.745
ENSG00000100031.19	GGT1	chr22	+	24609964	24610033	24607953	24608023	24610357	24610531	37489	0,0	5,3	13,4	10,0	218	149	4.64796e-07	5.38564e-05	0.0,0.0	0.47,1.0	-0.735
ENSG00000166105.16	GLB1L3	chr11	+	134313395	134313474	134312815	134312887	134313940	134314028	69145	2,7	8,7	4,3	0,0	228	149	1.36785e-07	1.99973e-05	0.14,0.395	1.0,1.0	-0.732
ENSG00000075568.17	TMEM131	chr2	-	97834774	97834925	97834620	97834677	97837076	97837157	54242	0,14	2,6	28,14	0,0	300	149	5.21098e-07	5.85893e-05	0.0,0.537	1.0,1.0	-0.732
ENSG00000249859.12	PVT1	chr8	+	128070159	128070361	127794536	127794734	128096517	128096654	71159	11,0	4,11	9,5	0,0	351	149	1.04358e-08	2.55215e-06	0.539,0.0	1.0,1.0	-0.73
ENSG00000189014.7	SHLD2P3	chr10	+	47715650	47715857	47710581	47710716	47719832	47720061	73818	0,0	1,9	2,2	0,1	356	149	2.55107e-05	0.0011106	0.0,0.0	1.0,0.456	-0.728
ENSG00000140525.19	FANCI	chr15	+	89245606	89245708	89243982	89244044	89247628	89247731	34657	3,0	18,17	18,2	0,1	251	149	5.39429e-10	2.42601e-07	0.09,0.0	1.0,0.543	-0.727
ENSG00000166839.17	ANKDD1A	chr15	+	64926900	64926999	64926065	64926170	64930821	64930920	49025	0,8	2,4	22,6	0,0	248	149	9.57601e-07	9.44985e-05	0.0,0.546	1.0,1.0	-0.727
ENSG00000165675.18	ENOX2	chrX	-	130783546	130783690	130703119	130703254	130901683	130901731	19522	8,1	4,8	26,15	0,0	293	149	1.52234e-09	5.42208e-07	0.504,0.06	1.0,1.0	-0.718
ENSG00000271147.8	ARMCX5-GPRASP2	chrX	+	102601463	102601509	102599525	102599847	102605481	102605653	57979	0,0	1,3	10,9	0,9	195	149	2.60963e-07	3.39437e-05	0.0,0.0	1.0,0.433	-0.717
ENSG00000147894.17	C9orf72	chr9	-	27558490	27558607	27556455	27556796	27561584	27561649	29973	7,0	3,2	13,6	0,0	266	149	4.18295e-06	0.000293631	0.567,0.0	1.0,1.0	-0.717
ENSG00000203546.7	RP11-176H8.1	chr14	-	31395198	31395348	31387119	31387375	31398672	31398781	56348	3,1	2,3	22,17	0,0	299	149	1.33162e-07	1.99064e-05	0.428,0.142	1.0,1.0	-0.715
ENSG00000145388.15	METTL14	chr4	+	118705610	118705821	118703934	118704051	118709997	118715430	23177	4,2	2,6	8,32	0,0	360	149	6.63729e-10	2.79551e-07	0.453,0.121	1.0,1.0	-0.713
ENSG00000078114.19	NEBL	chr10	-	20818703	20818834	20817597	20817692	20819423	20819480	76435	4,1	2,8	1,3	0,0	280	149	1.78448e-08	3.99581e-06	0.516,0.062	1.0,1.0	-0.711
ENSG00000247828.8	TMEM161B-AS1	chr5	+	88283009	88283086	88282714	88282866	88285740	88285851	57527	5,0	10,2	12,6	4,0	226	149	0.000496986	0.00933874	0.248,0.0	0.664,1.0	-0.708
ENSG00000154065.17	ANKRD29	chr18	-	23612091	23612190	23598925	23601309	23617731	23617827	7900	0,3	6,6	21,12	2,2	248	149	1.43537e-07	2.08694e-05	0.0,0.231	0.863,0.783	-0.707
ENSG00000120370.13	GORAB	chr1	+	170533463	170533651	170532150	170532284	170539209	170539567	37440	7,4	8,4	5,4	0,0	337	149	1.72916e-07	2.42764e-05	0.279,0.307	1.0,1.0	-0.707
ENSG00000119661.15	DNAL1	chr14	+	73651166	73651327	73645016	73645042	73653169	73653215	18791	1,9	5,10	17,15	2,0	310	149	4.85402e-07	5.57571e-05	0.088,0.302	0.803,1.0	-0.706
ENSG00000162341.18	TPCN2	chr11	+	69063894	69063967	69062883	69062990	69070429	69070495	81088	0,8	3,6	22,13	2,0	222	149	2.23534e-05	0.000998545	0.0,0.472	0.881,1.0	-0.705
ENSG00000063169.11	BICRA	chr19	+	47681975	47682152	47678961	47681276	47694114	47694726	43627	4,3	8,2	8,4	0,0	326	149	2.27506e-09	7.40706e-07	0.186,0.407	1.0,1.0	-0.704
ENSG00000126883.17	NUP214	chr9	+	131192207	131192292	131189052	131189131	131195232	131195294	74868	4,0	3,2	13,10	0,1	234	149	1.84837e-05	0.000861962	0.459,0.0	1.0,0.864	-0.702
ENSG00000153707.18	PTPRD	chr9	-	8497241	8497268	8492861	8492979	8499646	8499840	72057	0,0	8,2	4,8	1,4	176	149	2.30862e-08	4.96016e-06	0.0,0.0	0.772,0.629	-0.701
ENSG00000169410.10	PTPN9	chr15	-	75470679	75470830	75469791	75469999	75473688	75473767	15086	3,6	7,4	35,17	0,0	300	149	8.92838e-11	5.99772e-08	0.176,0.427	1.0,1.0	-0.699
ENSG00000182165.18	TP53TG1	chr7	-	87326262	87326449	87325136	87325444	87329934	87330094	30195	0,1	3,3	7,5	0,2	336	149	4.42768e-06	0.000303975	0.0,0.129	1.0,0.526	-0.699
ENSG00000188732.11	FAM221A	chr7	+	23698191	23698299	23691389	23691596	23700785	23700868	42381	8,0	3,4	3,2	0,0	257	149	3.69325e-07	4.50568e-05	0.607,0.0	1.0,1.0	-0.697
ENSG00000198520.12	ARMH1	chr1	+	44704088	44704173	44700922	44701119	44724121	44724244	35989	6,2	3,19	2,5	0,0	234	149	4.30191e-08	8.30175e-06	0.56,0.063	1.0,1.0	-0.689
ENSG00000100031.19	GGT1	chr22	+	24609961	24610033	24607953	24608023	24610357	24610531	37487	0,0	5,3	9,4	10,0	221	149	2.29022e-06	0.000183318	0.0,0.0	0.378,1.0	-0.689
ENSG00000157214.14	STEAP2	chr7	+	90216490	90216603	90211739	90212045	90225049	90225574	69115	1,4	3,6	9,15	0,2	262	149	5.2755e-06	0.000345636	0.159,0.275	1.0,0.81	-0.688
ENSG00000005801.18	ZNF195	chr11	-	3361742	3368855	3358102	3360565	3370974	3371070	63763	65,52	4,5	193180	1,0	7262	149	8.62959e-08	1.42225e-05	0.25,0.176	0.798,1.0	-0.686
ENSG00000158560.14	DYNC1I1	chr7	+	95828056	95828116	95813195	95813337	95869882	95869998	65913	0,0	3,5	5,12	4,1	209	149	6.73317e-08	1.18024e-05	0.0,0.0	0.471,0.895	-0.683
ENSG00000178809.11	TRIM73	chr7	+	75405181	75405204	75404838	75405069	75410117	75410225	21738	8,0	4,3	1,3	0,0	172	149	3.71066e-06	0.000269747	0.634,0.0	1.0,1.0	-0.683
ENSG00000270820.6	USP34-DT	chr2	+	61471748	61471808	61471355	61471379	61482626	61482736	29900	2,0	5,2	7,2	0,1	209	149	4.20421e-06	0.000293957	0.222,0.0	1.0,0.588	-0.683
ENSG00000166578.10	IQCD	chr12	-	113207437	113208509	113200044	113200813	113220996	113221027	85797	15,3	2,2	19,32	0,0	1221	149	5.9818e-06	0.000380633	0.478,0.155	1.0,1.0	-0.683
ENSG00000275131.3	PDE4DIPP2	chr1	-	120505710	120505962	120504381	120504513	120511665	120511818	59629	3,4	4,2	11,15	0,0	401	149	2.25309e-08	4.90037e-06	0.218,0.426	1.0,1.0	-0.678
ENSG00000271853.5	RP1-178F15.5	chr1	-	153631010	153631078	153626331	153626533	153632033	153632063	83202	5,1	4,3	7,2	0,0	217	149	9.51044e-08	1.55775e-05	0.462,0.186	1.0,1.0	-0.676
ENSG00000182141.10	ZNF708	chr19	-	21327959	21328141	21309245	21309341	21329209	21329425	81918	0,0	4,2	1,6	0,5	331	149	0.00155689	0.019733	0.0,0.0	1.0,0.351	-0.675
ENSG00000162572.21	SCNN1D	chr1	+	1281410	1281610	1280435	1280666	1282241	1282315	43089	13,3	5,9	15,7	0,0	349	149	3.76688e-08	7.40387e-06	0.526,0.125	1.0,1.0	-0.674
ENSG00000254641.1	RP11-732A19.2	chr11	-	6608836	6608978	6608666	6608725	6609907	6610135	78939	0,0	4,3	5,3	5,0	291	149	1.91084e-05	0.000881796	0.0,0.0	0.339,1.0	-0.669
ENSG00000011258.16	MBTD1	chr17	-	51202021	51202077	51201591	51201696	51203139	51203228	33077	2,0	2,2	19,19	3,1	205	149	0.000479677	0.00912551	0.421,0.0	0.822,0.932	-0.666
ENSG00000135241.17	PNPLA8	chr7	-	108521475	108521521	108514435	108515574	108526028	108526135	31641	0,1	7,3	15,6	10,0	195	149	6.28179e-06	0.000393123	0.0,0.203	0.534,1.0	-0.665
ENSG00000146757.14	ZNF92	chr7	+	65387901	65388028	65373798	65374000	65398340	65401135	82449	4,9	4,10	25,3	0,0	276	149	9.21195e-10	3.46716e-07	0.351,0.327	1.0,1.0	-0.661
ENSG00000288558.2	DUS4L-BCAP29	chr7	+	107564587	107564676	107563970	107564247	107567049	107567186	40083	2,3	4,5	6,8	0,1	238	149	1.95814e-06	0.000161612	0.238,0.273	1.0,0.834	-0.661
ENSG00000141002.20	TCF25	chr16	+	89892192	89892275	89887651	89887681	89895082	89895137	72351	0,2	1,4	3,4	0,2	232	149	0.00122618	0.0168058	0.0,0.243	1.0,0.562	-0.659
ENSG00000113240.13	CLK4	chr5	-	178617343	178617434	178616881	178616948	178618555	178618778	39762	0,0	6,5	9,7	1,5	240	149	6.70051e-08	1.18024e-05	0.0,0.0	0.848,0.465	-0.656
ENSG00000170632.14	ARMC10	chr7	+	103086868	103086937	103086629	103086764	103097276	103097348	39652	0,0	1,6	2,2	3,0	218	149	0.000879931	0.0135826	0.0,0.0	0.313,1.0	-0.656
ENSG00000134759.14	ELP2	chr18	+	36167100	36167222	36159957	36160015	36171046	36171160	7755	1,10	22,12	16,7	5,0	271	149	5.45181e-05	0.00196818	0.024,0.314	0.638,1.0	-0.65
ENSG00000175175.6	PPM1E	chr17	+	58965693	58965893	58955648	58955767	58969538	58969727	9389	0,1	4,1	23,24	0,7	349	149	3.27966e-06	0.000245831	0.0,0.299	1.0,0.594	-0.647
ENSG00000137522.18	RNF121	chr11	+	71978085	71978235	71962151	71962289	71982760	71982915	81203	0,0	4,4	5,4	6,0	299	149	1.71089e-05	0.000816505	0.0,0.0	0.293,1.0	-0.646
ENSG00000185513.17	L3MBTL1	chr20	+	43515291	43515415	43514953	43515159	43515918	43516177	26269	0,2	2,1	22,8	0,1	273	149	7.77342e-05	0.00258476	0.0,0.522	1.0,0.814	-0.646
ENSG00000110274.16	CEP164	chr11	+	117382795	117382942	117381700	117381868	117390776	117390908	82199	0,2	4,10	21,3	3,1	296	149	4.06887e-08	7.88068e-06	0.0,0.091	0.779,0.602	-0.645
ENSG00000225470.8	JPX	chrX	+	73984443	73984541	73944583	73944662	73998767	73998844	65978	4,0	15,2	9,7	1,3	247	149	3.0972e-05	0.00128171	0.139,0.0	0.844,0.585	-0.645
ENSG00000124574.15	ABCC10	chr6	+	43430747	43430866	43427855	43427967	43432141	43432176	17365	0,2	5,5	7,8	0,5	268	149	0.000120245	0.00354911	0.0,0.182	1.0,0.471	-0.645
ENSG00000188747.9	NOXA1	chr9	+	137433452	137433607	137431235	137431341	137433749	137433864	38058	6,5	4,6	2,19	0,0	304	149	9.99586e-09	2.47883e-06	0.424,0.29	1.0,1.0	-0.643
ENSG00000244055.2	AC007566.10	chr7	+	92462957	92463026	92461318	92461410	92491242	92491610	38613	0,1	3,5	5,13	5,0	218	149	1.07592e-05	0.000589247	0.0,0.12	0.406,1.0	-0.643
ENSG00000090661.12	CERS4	chr19	+	8241340	8241457	8210705	8210862	8251109	8251249	48539	0,18	5,4	13,8	0,0	266	149	1.14358e-06	0.000107604	0.0,0.716	1.0,1.0	-0.642
ENSG00000130803.15	ZNF317	chr19	+	9157979	9158075	9156611	9157394	9158825	9158908	58503	1,0	11,3	6,5	0,6	245	149	1.83157e-05	0.000857139	0.052,0.0	1.0,0.336	-0.642
ENSG00000198208.12	RPS6KL1	chr14	-	74918512	74918605	74911793	74911841	74919844	74919969	87460	12,0	11,1	7,13	2,0	242	149	0.00113854	0.0160439	0.402,0.0	0.683,1.0	-0.641
ENSG00000162910.19	MRPL55	chr1	-	228108436	228108897	228108234	228108321	228109260	228109302	23275	31,15	12,7	21,19	0,0	610	149	7.13793e-09	1.89401e-06	0.387,0.344	1.0,1.0	-0.635
ENSG00000156983.17	BRPF1	chr3	+	9744223	9744541	9743580	9743901	9745007	9745155	27106	12,3	4,3	11,20	0,0	467	149	4.79874e-08	9.06279e-06	0.489,0.242	1.0,1.0	-0.635
ENSG00000229212.8	RP11-561C5.4	chr15	-	85209829	85209918	85209385	85209574	85234478	85234785	14814	1,0	7,23	30,29	1,27	238	149	7.40128e-09	1.95301e-06	0.082,0.0	0.949,0.402	-0.634
ENSG00000225484.7	NUTM2B-AS1	chr10	-	79808758	79808963	79806038	79806122	79814612	79814716	71432	2,4	3,3	26,6	2,0	354	149	8.17627e-05	0.00268175	0.219,0.359	0.845,1.0	-0.633
ENSG00000198799.12	LRIG2	chr1	+	113103608	113103735	113100419	113100488	113107593	113107826	41824	5,0	5,2	4,6	0,2	276	149	0.00408183	0.0391503	0.351,0.0	1.0,0.618	-0.633
ENSG00000074582.15	BCS1L	chr2	+	218660306	218660421	218659759	218659800	218660938	218661217	28840	22,2	10,11	50,43	3,0	264	149	1.6137e-07	2.31452e-05	0.554,0.093	0.904,1.0	-0.628
ENSG00000137074.20	APTX	chr9	-	32988091	32988124	32987543	32987731	32989758	32989895	72466	0,0	11,11	12,10	9,3	182	149	4.03524e-10	2.00137e-07	0.0,0.0	0.522,0.732	-0.627
ENSG00000233184.7	RP11-421L21.3	chr1	+	101085051	101085157	101083460	101083574	101086851	101087124	60890	0,1	18,18	12,2	18,0	255	149	0.000189092	0.0048478	0.0,0.031	0.28,1.0	-0.625
ENSG00000178927.18	CYBC1	chr17	-	82449430	82449480	82449169	82449292	82450198	82450254	8332	4,0	1,2	3,3	0,0	199	149	0.00290077	0.0307513	0.75,0.0	1.0,1.0	-0.625
ENSG00000005810.19	MYCBP2	chr13	-	77103208	77103310	77097369	77099013	77118339	77118519	74896	0,0	2,6	4,7	3,1	251	149	2.85392e-07	3.65599e-05	0.0,0.0	0.442,0.806	-0.624
ENSG00000266338.6	NBPF15	chr1	-	144450771	144450802	144435780	144435853	144456536	144456805	63617	0,0	1,5	2,2	1,1	180	149	5.02453e-05	0.00186813	0.0,0.0	0.623,0.623	-0.623
ENSG00000034533.12	ASTE1	chr3	-	131024004	131025331	131018505	131018716	131025473	131025594	44222	6,21	6,7	36,13	0,1	1476	149	9.28271e-06	0.000527435	0.092,0.232	1.0,0.568	-0.622
ENSG00000225210.10	DUXAP9	chr14	+	19066235	19066347	19062357	19062466	19068076	19068183	55883	20,13	16,14	18,45	0,0	261	149	7.77156e-15	5.15536e-11	0.416,0.346	1.0,1.0	-0.619
ENSG00000110696.10	C11orf58	chr11	+	16748096	16748157	16738643	16738841	16754870	16754906	79259	3,2	4,2	8,6	0,0	210	149	1.05143e-06	0.000100356	0.347,0.415	1.0,1.0	-0.619
ENSG00000247828.8	TMEM161B-AS1	chr5	+	88283009	88283086	88282714	88282866	88287435	88287622	57529	1,0	5,2	5,15	6,0	226	149	2.48165e-05	0.00108573	0.116,0.0	0.355,1.0	-0.619
ENSG00000221926.13	TRIM16	chr17	-	15677175	15677280	15658801	15658876	15680864	15680953	16554	2,1	1,2	1,1	0,0	254	149	0.00142399	0.0185493	0.54,0.227	1.0,1.0	-0.617
ENSG00000170791.18	CHCHD7	chr8	+	56216679	56216754	56216388	56216506	56217330	56217412	69383	0,0	7,8	15,5	1,7	224	149	2.37762e-07	3.14658e-05	0.0,0.0	0.909,0.322	-0.616
ENSG00000070759.17	TESK2	chr1	-	45345876	45345994	45343882	45345558	45347608	45347693	57368	0,4	1,4	9,12	2,1	267	149	0.00491674	0.0449431	0.0,0.358	0.715,0.87	-0.613
ENSG00000182903.16	ZNF721	chr4	-	435769	435879	425814	427119	437445	437511	87944	0,0	12,10	4,2	0,4	259	149	9.76825e-05	0.00304578	0.0,0.0	1.0,0.223	-0.612
ENSG00000001167.15	NFYA	chr6	+	41080810	41080897	41079028	41079164	41084045	41084192	17458	0,0	7,8	12,24	12,3	236	149	2.36118e-08	5.05213e-06	0.0,0.0	0.387,0.835	-0.611
ENSG00000139116.19	KIF21A	chr12	-	39330241	39330262	39326263	39326324	39330745	39330911	83656	0,0	4,2	8,6	5,3	170	149	7.00673e-07	7.46667e-05	0.0,0.0	0.584,0.637	-0.611
ENSG00000186280.7	KDM4D	chr11	+	94975653	94975748	94973708	94974068	94997023	94999519	40179	0,0	3,3	7,2	15,0	244	149	0.000464275	0.00893618	0.0,0.0	0.222,1.0	-0.611
ENSG00000166578.10	IQCD	chr12	-	113207437	113208259	113200579	113200813	113220996	113221094	85796	19,3	2,2	24,31	0,0	971	149	3.94917e-05	0.00155051	0.593,0.187	1.0,1.0	-0.61
ENSG00000156983.17	BRPF1	chr3	+	9744223	9744508	9743577	9743901	9745007	9745155	27105	13,3	4,3	14,22	0,0	434	149	9.96386e-08	1.59784e-05	0.527,0.256	1.0,1.0	-0.609
ENSG00000077616.11	NAALAD2	chr11	+	90175971	90176062	90173823	90173915	90181619	90181701	46749	5,12	10,6	21,8	0,0	240	149	1.45977e-08	3.38291e-06	0.237,0.554	1.0,1.0	-0.605
ENSG00000050767.18	COL23A1	chr5	-	178262216	178262252	178261721	178261748	178263207	178263324	18491	14,0	3,4	4,9	0,0	185	149	1.23615e-05	0.000650163	0.79,0.0	1.0,1.0	-0.605
ENSG00000005801.18	ZNF195	chr11	-	3362545	3362602	3359996	3360565	3370974	3371070	63768	5,0	4,5	3,1	1,0	206	149	0.000627091	0.0108649	0.475,0.0	0.685,1.0	-0.605
ENSG00000157214.14	STEAP2	chr7	+	90216494	90216603	90211872	90212045	90225049	90225346	69116	1,3	3,6	8,5	0,2	258	149	0.000234977	0.00566047	0.161,0.224	1.0,0.591	-0.603
ENSG00000145362.21	ANK2	chr4	+	113374731	113374946	113373284	113373449	113381456	113381651	37565	6,12	17,7	6,7	0,1	364	149	1.84492e-05	0.000861962	0.126,0.412	1.0,0.741	-0.602
ENSG00000220804.9	LINC01881	chr2	+	242172559	242172644	242138783	242138888	242175168	242175694	45499	0,0	2,1	6,2	0,5	234	149	2.17207e-05	0.000976032	0.0,0.0	1.0,0.203	-0.602
ENSG00000140525.19	FANCI	chr15	+	89245755	89245839	89244016	89244067	89247628	89247731	34661	0,6	2,49	23,40	0,67	233	149	0.000135126	0.00383682	0.0,0.073	1.0,0.276	-0.602
ENSG00000120539.15	MASTL	chr10	+	27180952	27181066	27173117	27173259	27186378	27186919	21203	15,8	9,10	12,23	0,0	263	149	8.36125e-10	3.21539e-07	0.486,0.312	1.0,1.0	-0.601
ENSG00000196428.12	TSC22D2	chr3	+	150423048	150423120	150408334	150411308	150457075	150457127	60287	0,0	5,9	4,4	11,0	221	149	3.49209e-05	0.00141251	0.0,0.0	0.197,1.0	-0.599
ENSG00000042088.14	TDP1	chr14	+	89956577	89956800	89955901	89955970	89963107	89963552	88323	5,9	4,4	15,24	0,0	372	149	2.37391e-08	5.05213e-06	0.334,0.474	1.0,1.0	-0.596
ENSG00000256591.5	RP11-286N22.8	chr11	+	61481781	61481918	61445940	61446231	61484687	61484727	74161	0,0	4,9	6,4	3,1	286	149	1.10106e-07	1.73905e-05	0.0,0.0	0.51,0.676	-0.593
ENSG00000147050.17	KDM6A	chrX	+	45062646	45062748	45061323	45061419	45063421	45063817	87821	3,0	3,4	20,16	3,3	251	149	0.000199882	0.0050488	0.372,0.0	0.798,0.76	-0.593
ENSG00000186376.15	ZNF75D	chrX	-	135295767	135296039	135291008	135291135	135343260	135344087	384	16,1	2,4	9,22	0,0	421	149	3.00009e-06	0.000228424	0.739,0.081	1.0,1.0	-0.59
ENSG00000140451.13	PIF1	chr15	-	64820981	64821088	64819846	64820019	64821166	64821281	15546	2,6	5,2	15,17	0,0	256	149	3.00509e-07	3.80614e-05	0.189,0.636	1.0,1.0	-0.588
ENSG00000162910.19	MRPL55	chr1	-	228108436	228109021	228108246	228108321	228109260	228109290	23279	44,23	12,7	34,29	0,0	734	149	3.22269e-09	9.82902e-07	0.427,0.4	1.0,1.0	-0.587
ENSG00000175224.17	ATG13	chr11	+	46625300	46625417	46617577	46617890	46644278	46644360	78067	1,0	18,11	13,14	29,0	266	149	6.66378e-06	0.000411209	0.03,0.0	0.201,1.0	-0.586
ENSG00000142632.17	ARHGEF19	chr1	-	16205086	16205176	16204758	16204919	16205350	16205425	40542	7,2	3,4	13,4	0,0	239	149	3.67763e-07	4.49697e-05	0.593,0.238	1.0,1.0	-0.585
ENSG00000040275.17	SPDL1	chr5	+	169594393	169594492	169593353	169593548	169598475	169598579	18755	5,1	2,2	9,6	0,0	248	149	0.000155007	0.00418417	0.6,0.231	1.0,1.0	-0.585
ENSG00000229415.10	SFTA3	chr14	-	36477715	36477878	36476944	36477098	36491200	36491291	53291	0,0	1,1	2,3	0,7	312	149	0.0051261	0.0463594	0.0,0.0	1.0,0.17	-0.585
ENSG00000170581.14	STAT2	chr12	-	56350411	56350432	56348528	56348623	56350828	56350888	84549	2,7	9,3	17,19	0,0	170	149	1.17207e-07	1.83483e-05	0.163,0.672	1.0,1.0	-0.583
ENSG00000085274.16	MYNN	chr3	+	169783476	169783560	169782464	169782643	169784621	169784708	26495	3,0	10,4	15,14	7,3	233	149	1.33416e-05	0.000688834	0.161,0.0	0.578,0.749	-0.583
ENSG00000115904.14	SOS1	chr2	-	39012125	39012348	39010583	39010703	39013459	39013563	22576	13,0	1,5	39,29	0,0	372	149	1.33755e-05	0.00068982	0.839,0.0	1.0,1.0	-0.581
ENSG00000076944.16	STXBP2	chr19	+	7638725	7638775	7637104	7637186	7639730	7639807	31604	4,1	12,10	8,1	0,1	199	149	2.51367e-05	0.00109883	0.2,0.07	1.0,0.428	-0.579
ENSG00000129682.16	FGF13	chrX	-	138857511	138857679	138708817	138708928	139204058	139204271	28680	1,4	2,1	2,6	0,0	317	149	0.00268815	0.0291316	0.19,0.653	1.0,1.0	-0.579
ENSG00000167604.15	NFKBID	chr19	-	35897650	35897856	35896725	35897058	35898471	35898532	29757	13,0	1,8	27,10	0,0	355	149	3.83642e-06	0.000275501	0.845,0.0	1.0,1.0	-0.578
ENSG00000145362.21	ANK2	chr4	+	113374763	113374946	113373284	113373449	113381456	113383724	37568	7,20	17,7	9,15	0,1	332	149	4.14084e-06	0.000291446	0.156,0.562	1.0,0.871	-0.577
ENSG00000132950.19	ZMYM5	chr13	-	19837655	19837821	19835476	19835689	19851354	19852190	51819	0,1	5,2	9,16	5,1	315	149	6.25677e-06	0.00039202	0.0,0.191	0.46,0.883	-0.576
ENSG00000136870.11	ZNF189	chr9	+	101399394	101399530	101399027	101399189	101399883	101400010	73925	0,6	4,2	11,6	0,1	285	149	5.75638e-05	0.00205161	0.0,0.611	1.0,0.758	-0.574
ENSG00000173801.17	JUP	chr17	-	41772817	41772926	41771416	41771859	41786587	41786712	10210	0,4	7,2	14,19	1,3	258	149	0.000266001	0.00616168	0.0,0.536	0.89,0.785	-0.57
ENSG00000151240.17	DIP2C	chr10	-	484780	484948	472438	472549	486458	486530	72244	1,0	9,3	12,5	6,1	317	149	1.00157e-06	9.78861e-05	0.05,0.0	0.485,0.702	-0.568
ENSG00000241258.7	CRCP	chr7	+	66127703	66127740	66114603	66114970	66145442	66145500	65172	0,1	14,9	9,11	11,2	186	149	4.37047e-07	5.14272e-05	0.0,0.082	0.396,0.815	-0.564
ENSG00000100226.16	GTPBP1	chr22	+	38734149	38734232	38730611	38730659	38734323	38734397	62304	1,2	8,3	5,14	0,9	232	149	0.00190171	0.0226181	0.074,0.3	1.0,0.5	-0.563
ENSG00000173230.15	GOLGB1	chr3	-	121719645	121719753	121718387	121718501	121722261	121722378	84847	0,0	4,7	11,8	6,3	257	149	3.4325e-08	6.82245e-06	0.0,0.0	0.515,0.607	-0.561
ENSG00000173846.13	PLK3	chr1	+	44804649	44804779	44804338	44804501	44805265	44805379	28426	0,2	5,3	10,11	1,5	279	149	0.0001089	0.0033149	0.0,0.263	0.842,0.54	-0.56
ENSG00000064042.18	LIMCH1	chr4	+	41676378	41676462	41671553	41671594	41680005	41680098	86844	2,0	3,3	9,5	3,1	233	149	0.000541956	0.00984631	0.299,0.0	0.657,0.762	-0.56
ENSG00000218510.9	LINC00339	chr1	+	22027413	22028379	22025552	22025639	22030279	22030617	27893	0,0	1,7	17,2	0,2	1115	149	0.000517761	0.00956721	0.0,0.0	1.0,0.118	-0.559
ENSG00000254635.6	WAC-AS1	chr10	-	28525867	28526008	28523220	28524611	28532441	28533066	76011	13,3	6,5	14,8	1,0	290	149	1.37791e-05	0.000705614	0.527,0.236	0.878,1.0	-0.558
ENSG00000237651.8	C2orf74	chr2	+	61159317	61159439	61157861	61158012	61162841	61162955	36103	2,0	6,1	19,2	0,3	271	149	0.000887879	0.0136735	0.155,0.0	1.0,0.268	-0.556
ENSG00000130803.15	ZNF317	chr19	+	9157833	9158075	9157267	9157394	9158825	9158908	58502	0,0	11,3	4,2	0,6	391	149	0.00231281	0.0260205	0.0,0.0	1.0,0.113	-0.556
ENSG00000169193.12	CCDC126	chr7	+	23604085	23604279	23597837	23598051	23611170	23611549	64054	0,0	5,3	2,5	7,0	343	149	0.000874291	0.0135113	0.0,0.0	0.11,1.0	-0.555
ENSG00000061987.16	MON2	chr12	+	62566013	62566031	62565236	62565380	62566321	62566450	83891	10,1	5,8	31,19	0,3	167	149	4.73423e-05	0.00178311	0.641,0.1	1.0,0.85	-0.554
ENSG00000134504.14	KCTD1	chr18	-	26476514	26476659	26459619	26459925	26501071	26501250	7858	6,9	13,4	26,29	0,3	294	149	5.67606e-06	0.000366006	0.19,0.533	1.0,0.83	-0.553
ENSG00000173889.16	PHC3	chr3	-	170136418	170136665	170128683	170129552	170145422	170145521	26478	5,8	7,3	36,24	3,0	396	149	3.79245e-05	0.00150645	0.212,0.501	0.819,1.0	-0.553
ENSG00000164176.13	EDIL3	chr5	-	84229854	84229884	84180392	84180521	84254083	84254212	42056	0,3	10,3	24,18	6,4	179	149	8.66686e-05	0.0027791	0.0,0.454	0.769,0.789	-0.552
ENSG00000267106.8	ZNF561-AS1	chr19	+	9626783	9626860	9621486	9621645	9627715	9627806	49805	6,3	3,4	10,2	0,0	226	149	4.46319e-07	5.19423e-05	0.569,0.331	1.0,1.0	-0.55
ENSG00000106714.17	CNTNAP3	chr9	-	39140518	39140638	39132931	39133132	39149805	39149977	72906	7,4	2,7	1,1	0,0	269	149	1.01346e-06	9.8513e-05	0.66,0.24	1.0,1.0	-0.55
ENSG00000151849.16	CENPJ	chr13	-	24885605	24885670	24885275	24885386	24892642	24892867	76902	0,0	1,5	7,7	4,4	214	149	1.15849e-06	0.00010831	0.0,0.0	0.549,0.549	-0.549
ENSG00000167377.18	ZNF23	chr16	-	71456071	71456121	71454041	71454168	71456763	71456828	12335	0,0	5,2	10,3	2,5	199	149	1.65742e-06	0.000144362	0.0,0.0	0.789,0.31	-0.549
ENSG00000147576.17	ADHFE1	chr8	+	66445217	66445414	66444593	66444748	66447263	66447341	55020	0,0	11,6	4,9	4,1	346	149	7.50761e-07	7.84294e-05	0.0,0.0	0.301,0.795	-0.548
ENSG00000215424.10	MCM3AP-AS1	chr21	+	46230326	46230527	46229230	46229266	46236223	46236326	2718	0,0	2,1	2,6	8,0	350	149	0.000761925	0.0123276	0.0,0.0	0.096,1.0	-0.548
ENSG00000148985.20	PGAP2	chr11	+	3822908	3822993	3808598	3808651	3823882	3824135	53489	0,2	8,3	2,7	2,0	234	149	0.000248588	0.00588943	0.0,0.298	0.389,1.0	-0.545
ENSG00000131503.21	ANKHD1	chr5	+	140496519	140497278	140486957	140487060	140504820	140504966	38436	14,14	5,3	80,63	0,2	908	149	2.30761e-06	0.000184431	0.315,0.434	1.0,0.838	-0.544
ENSG00000225484.7	NUTM2B-AS1	chr10	-	79808762	79808832	79806038	79806122	79814612	79814716	71434	1,7	3,3	21,3	2,0	219	149	0.0017271	0.0211773	0.185,0.614	0.877,1.0	-0.539
ENSG00000221926.13	TRIM16	chr17	-	15651090	15651946	15642720	15642816	15677175	15677280	16547	11,16	13,3	23,15	2,0	1005	149	0.00107261	0.0154375	0.111,0.442	0.63,1.0	-0.538
ENSG00000197563.11	PIGN	chr18	-	62162252	62162329	62161132	62161385	62163530	62163656	7348	0,3	9,10	44,42	23,13	226	149	1.659e-07	2.36036e-05	0.0,0.165	0.558,0.681	-0.537
ENSG00000174851.16	YIF1A	chr11	-	66287811	66287916	66285380	66285536	66288954	66289128	80755	6,1	14,3	11,4	0,3	254	149	0.00179817	0.021777	0.201,0.164	1.0,0.439	-0.537
ENSG00000154040.21	CABYR	chr18	+	24143090	24143259	24139016	24139118	24155700	24156042	7877	5,10	8,2	22,26	0,0	318	149	2.64233e-07	3.4285e-05	0.227,0.701	1.0,1.0	-0.536
ENSG00000078304.19	PPP2R5C	chr14	+	101818991	101819085	101786120	101786183	101824013	101824229	89745	0,0	18,3	12,2	7,1	243	149	5.16087e-09	1.44713e-06	0.0,0.0	0.512,0.551	-0.532
ENSG00000060237.19	WNK1	chr12	+	879572	880031	877093	878361	880720	880814	82735	6,7	6,6	33,17	2,2	608	149	1.50995e-05	0.000750293	0.197,0.222	0.802,0.676	-0.53
ENSG00000257069.6	KCNK4-TEX40	chr11	+	64303481	64303561	64300656	64300987	64303772	64303839	53786	0,0	16,12	6,8	4,4	229	149	6.63334e-10	2.79551e-07	0.0,0.0	0.494,0.565	-0.529
ENSG00000160191.18	PDE9A	chr21	+	42731769	42731949	42698967	42699011	42733355	42733426	14311	2,0	2,5	9,6	7,0	329	149	0.00182562	0.022029	0.312,0.0	0.368,1.0	-0.528
ENSG00000101966.13	XIAP	chrX	+	123885630	123886539	123859811	123859905	123888618	123888718	459	32,39	6,5	172,57	0,0	1058	149	6.15072e-10	2.67551e-07	0.429,0.523	1.0,1.0	-0.524
ENSG00000179111.9	HES7	chr17	-	8122342	8122430	8120591	8122037	8123030	8123126	11330	13,5	9,13	15,21	1,3	237	149	2.67997e-05	0.00115441	0.476,0.195	0.904,0.815	-0.524
ENSG00000102878.18	HSF4	chr16	+	67167302	67167402	67167119	67167222	67167823	67167947	31582	4,2	8,2	2,3	0,1	249	149	0.000541596	0.00984314	0.23,0.374	1.0,0.642	-0.519
ENSG00000090905.19	TNRC6A	chr16	+	24776932	24777358	24758338	24758360	24789231	24791817	15665	0,16	10,6	51,36	8,2	575	149	8.37114e-05	0.00272211	0.0,0.409	0.623,0.823	-0.518
ENSG00000143248.13	RGS5	chr1	-	163248529	163248598	163168257	163168368	163306232	163306329	54024	4,7	6,4	17,12	0,1	218	149	1.79766e-06	0.000151189	0.313,0.545	1.0,0.891	-0.516
ENSG00000249069.8	LINC01033	chr5	+	54396996	54397134	54395348	54395417	54401642	54401829	38325	17,2	6,8	36,14	3,1	287	149	0.000438923	0.00863349	0.595,0.115	0.862,0.879	-0.516
ENSG00000235703.6	LINC00894	chrX	+	149945347	149945677	149944017	149944100	149945783	149948175	309	0,0	2,8	3,8	2,1	479	149	2.1757e-06	0.000175475	0.0,0.0	0.318,0.713	-0.515
ENSG00000104381.14	GDAP1	chr8	+	74351453	74351466	74351273	74351321	74360136	74360310	69895	1,0	6,2	9,12	6,8	162	149	2.87312e-05	0.00121107	0.133,0.0	0.58,0.58	-0.513
ENSG00000269476.1	CTD-2583A14.9	chr19	-	57912059	57912186	57888766	57889008	57916378	57916591	63238	1,0	2,1	7,5	12,0	276	149	0.00127809	0.0172882	0.213,0.0	0.239,1.0	-0.513
ENSG00000147535.17	PLPP5	chr8	-	38268370	38268407	38267896	38267960	38268881	38268990	68958	6,3	2,22	12,4	2,0	186	149	0.000779645	0.0125073	0.706,0.098	0.828,1.0	-0.512
ENSG00000138382.15	METTL5	chr2	-	169819560	169819643	169811813	169812506	169824488	169824640	58400	5,7	8,2	8,9	0,0	232	149	8.06828e-07	8.33027e-05	0.286,0.692	1.0,1.0	-0.511
ENSG00000244306.11	DUXAP10	chr14	-	19331834	19331948	19307020	19307111	19333701	19333813	53864	36,5	6,11	26,5	0,0	263	149	1.87701e-06	0.000156131	0.773,0.205	1.0,1.0	-0.511
ENSG00000159593.15	NAE1	chr16	-	66826522	66826583	66823528	66823600	66830846	66830955	12674	3,6	5,2	6,14	0,0	210	149	1.35781e-06	0.000123175	0.299,0.68	1.0,1.0	-0.51
ENSG00000198830.11	HMGN2	chr1	+	26473459	26473527	26472449	26472627	26474084	26474128	39459	0,0	2,4	12,2	2,5	217	149	7.74901e-06	0.000459477	0.0,0.0	0.805,0.215	-0.51
ENSG00000173276.14	ZBTB21	chr21	-	42002896	42002961	41986830	41994108	42010251	42010333	65454	0,0	6,4	14,1	2,3	214	149	1.2053e-05	0.000637728	0.0,0.0	0.83,0.188	-0.509
ENSG00000249859.12	PVT1	chr8	+	127890588	127890998	127794525	127794734	128096517	128096654	71109	38,15	4,11	36,24	0,0	559	149	4.82562e-07	5.55512e-05	0.717,0.267	1.0,1.0	-0.508
ENSG00000047346.13	FAM214A	chr15	-	52587055	52587219	52584744	52584944	52593577	52593736	15741	2,0	2,8	5,11	1,3	313	149	3.35063e-05	0.00136613	0.323,0.0	0.704,0.636	-0.508
ENSG00000197989.14	SNHG12	chr1	-	28581093	28581229	28580334	28580646	28581589	28581623	43620	13,15	45,20	34,36	6,9	285	149	3.68872e-10	1.88228e-07	0.131,0.282	0.748,0.677	-0.506
ENSG00000169884.14	WNT10B	chr12	-	48967945	48968319	48965339	48966553	48970088	48970351	83930	0,23	14,7	37,24	1,5	523	149	0.000321389	0.0070005	0.0,0.483	0.913,0.578	-0.504
ENSG00000128641.19	MYO1B	chr2	+	191400748	191400835	191400381	191400468	191402631	191402718	31734	7,5	15,4	17,5	1,1	236	149	8.58334e-06	0.000495658	0.228,0.441	0.915,0.759	-0.502
ENSG00000153179.13	RASSF3	chr12	+	64684786	64684894	64610494	64610743	64691469	64691579	84790	15,4	6,8	32,38	2,2	257	149	3.36549e-05	0.00136966	0.592,0.225	0.903,0.917	-0.502
ENSG00000173599.15	PC	chr11	-	66954248	66954436	66952295	66952468	66957739	66957996	80859	4,7	7,11	24,17	9,1	337	149	0.000496863	0.00933874	0.202,0.22	0.541,0.883	-0.501
ENSG00000011405.13	PIK3C2A	chr11	-	17118644	17118739	17114360	17114465	17119219	17119313	41772	8,6	3,6	77,55	0,0	244	149	1.94287e-09	6.56728e-07	0.62,0.379	1.0,1.0	-0.5
ENSG00000023191.17	RNH1	chr11	-	504823	504996	502061	502181	507112	507195	78489	0,1	39,0	16,10	0,0	322	149	1.10199e-06	0.000104431	0.0,1.0	1.0,1.0	-0.5
ENSG00000128891.16	CCDC32	chr15	-	40553436	40554127	40534342	40539355	40557215	40557372	23555	0,2	5,0	5,12	0,0	840	149	2.59141e-05	0.0011254	0.0,1.0	1.0,1.0	-0.5
ENSG00000137501.17	SYTL2	chr11	-	85757624	85758114	85748271	85748423	85810953	85811129	81603	5,0	0,11	31,10	0,0	639	149	4.76906e-05	0.00179496	1.0,0.0	1.0,1.0	-0.5
ENSG00000248712.7	CCDC153	chr11	-	119193150	119193885	119190709	119190840	119194922	119194994	60562	1,0	0,2	3,4	0,0	884	149	4.86037e-05	0.00181764	1.0,0.0	1.0,1.0	-0.5
ENSG00000188177.14	ZC3H6	chr2	+	112322648	112322902	112321755	112321865	112324151	112324663	56727	0,1	4,0	8,1	0,0	403	149	5.018e-05	0.00186746	0.0,1.0	1.0,1.0	-0.5
ENSG00000173818.17	ENDOV	chr17	+	80417810	80417945	80415468	80415821	80423519	80423611	8575	0,1	6,0	7,5	0,0	284	149	5.40295e-05	0.0019572	0.0,1.0	1.0,1.0	-0.5
ENSG00000157657.14	ZNF618	chr9	+	114028732	114028972	114016694	114016784	114032644	114032728	45448	1,0	0,4	4,6	0,0	389	149	5.53648e-05	0.00199197	1.0,0.0	1.0,1.0	-0.5
ENSG00000105053.11	VRK3	chr19	-	49994813	49994919	49989638	49989771	50000789	50000854	81184	0,1	6,0	3,1	0,0	255	149	7.31153e-05	0.00246609	0.0,1.0	1.0,1.0	-0.5
ENSG00000237489.5	C10orf143	chr10	-	130064861	130066105	130064339	130064383	130068275	130068608	33828	0,2	2,0	19,26	0,0	1393	149	7.34667e-05	0.00247229	0.0,1.0	1.0,1.0	-0.5
ENSG00000213793.5	ZNF888	chr19	-	52918818	52918937	52917858	52917997	52923368	52923481	4671	1,0	0,5	13,6	0,0	268	149	9.43812e-05	0.00298138	1.0,0.0	1.0,1.0	-0.5
ENSG00000138759.20	FRAS1	chr4	+	78526540	78526657	78522648	78522808	78534448	78534615	23835	1,0	0,5	39,20	0,0	266	149	9.6252e-05	0.00302704	1.0,0.0	1.0,1.0	-0.5
ENSG00000197056.11	ZMYM1	chr1	+	35111775	35111912	35110293	35110447	35112086	35112130	59243	0,1	4,0	12,6	0,0	286	149	0.000131236	0.0037695	0.0,1.0	1.0,1.0	-0.5
ENSG00000254004.7	ZNF260	chr19	-	36525154	36525373	36510686	36515699	36528218	36528268	5708	1,0	0,3	12,14	0,0	368	149	0.000134282	0.00381694	1.0,0.0	1.0,1.0	-0.5
ENSG00000206562.12	METTL6	chr3	-	15414729	15414914	15411335	15411437	15415771	15415860	61275	0,2	8,0	3,1	0,0	334	149	0.000165363	0.00439222	0.0,1.0	1.0,1.0	-0.5
ENSG00000226259.10	GTF2H2B	chr5	+	70422112	70422199	70421734	70421771	70427584	70427690	20795	0,1	4,0	8,1	0,0	236	149	0.000226802	0.00554008	0.0,1.0	1.0,1.0	-0.5
ENSG00000167491.18	GATAD2A	chr19	+	19427695	19427992	19386022	19386138	19465339	19465614	6019	5,0	0,8	12,17	0,0	446	149	0.000231343	0.00560837	1.0,0.0	1.0,1.0	-0.5
ENSG00000144659.13	SLC25A38	chr3	+	39389494	39389616	39384430	39384494	39396397	39396642	61801	0,1	3,0	4,3	0,0	271	149	0.000324418	0.00703577	0.0,1.0	1.0,1.0	-0.5
ENSG00000168918.14	INPP5D	chr2	+	233170025	233170164	233169304	233169401	233170495	233170576	31940	0,2	7,0	9,6	0,0	288	149	0.000343157	0.00730778	0.0,1.0	1.0,1.0	-0.5
ENSG00000175182.15	FAM131A	chr3	+	184337310	184337371	184335925	184336123	184341723	184341817	26688	5,0	0,16	6,6	0,0	210	149	0.000363222	0.00762192	1.0,0.0	1.0,1.0	-0.5
ENSG00000226688.7	ENTPD1-AS1	chr10	-	95904829	95904935	95872113	95876660	95907662	95907842	47282	1,0	0,3	4,1	0,0	255	149	0.000387707	0.00797301	1.0,0.0	1.0,1.0	-0.5
ENSG00000234684.7	SDCBP2-AS1	chr20	+	1359698	1359820	1325418	1325529	1373077	1373178	4340	2,0	0,7	13,6	0,0	271	149	0.000411361	0.00826601	1.0,0.0	1.0,1.0	-0.5
ENSG00000261377.5	PDCD6IPP2	chr15	+	28846738	28846836	28838687	28838822	28851464	28851557	16475	1,0	0,3	2,4	0,0	247	149	0.000425745	0.00846213	1.0,0.0	1.0,1.0	-0.5
ENSG00000234911.2	TEX21P	chr14	-	64357179	64357503	64354720	64354922	64387416	64387986	88991	0,4	5,0	1,22	0,0	473	149	0.000443182	0.0086672	0.0,1.0	1.0,1.0	-0.5
ENSG00000167491.18	GATAD2A	chr19	+	19436130	19436219	19385825	19386138	19465339	19465577	6024	2,0	0,8	9,4	0,0	238	149	0.000459076	0.00887912	1.0,0.0	1.0,1.0	-0.5
ENSG00000248049.7	UBA6-AS1	chr4	+	67731505	67732345	67730073	67730170	67745826	67746366	35485	0,3	2,0	12,6	0,0	989	149	0.00047604	0.00909394	0.0,1.0	1.0,1.0	-0.5
ENSG00000140632.17	GLYR1	chr16	-	4823820	4823907	4817597	4817697	4845073	4845153	44870	0,1	3,0	4,2	0,0	236	149	0.000486947	0.00920292	0.0,1.0	1.0,1.0	-0.5
ENSG00000102043.16	MTMR8	chrX	-	64337267	64337393	64336078	64336128	64348659	64348794	17980	2,0	0,6	3,2	0,0	275	149	0.000544989	0.00988112	1.0,0.0	1.0,1.0	-0.5
ENSG00000198911.12	SREBF2	chr22	+	41899236	41899553	41898648	41898781	41900019	41900122	1728	3,0	0,4	2,6	0,0	466	149	0.000546707	0.00989199	1.0,0.0	1.0,1.0	-0.5
ENSG00000104863.12	LIN7B	chr19	+	49115259	49115331	49114465	49114967	49116262	49116472	59816	0,1	3,0	5,8	0,0	221	149	0.000590793	0.0104303	0.0,1.0	1.0,1.0	-0.5
ENSG00000144959.11	NCEH1	chr3	-	172645622	172645692	172635915	172636087	172710846	172711112	57896	1,0	0,3	26,13	0,0	219	149	0.000607064	0.0106359	1.0,0.0	1.0,1.0	-0.5
ENSG00000104886.12	PLEKHJ1	chr19	-	2235761	2235828	2230083	2230612	2236154	2236272	7083	1,0	0,3	2,6	0,0	216	149	0.000632419	0.0109073	1.0,0.0	1.0,1.0	-0.5
ENSG00000134780.10	DAGLA	chr11	+	61739464	61739661	61738134	61738207	61740462	61740592	80325	2,0	0,4	24,6	0,0	346	149	0.000673695	0.0113391	1.0,0.0	1.0,1.0	-0.5
ENSG00000158636.16	EMSY	chr11	+	76454748	76454790	76453313	76453388	76458182	76458358	81440	0,0	4,4	0,6	1,0	191	149	0.000688425	0.011517	0.0,0.0	0.0,1.0	-0.5
ENSG00000176438.13	SYNE3	chr14	-	95457176	95457338	95455376	95455724	95465930	95466240	89590	7,0	0,8	28,14	0,0	311	149	0.000689757	0.011522	1.0,0.0	1.0,1.0	-0.5
ENSG00000184465.16	WDR27	chr6	-	169667981	169668185	169664165	169664286	169672254	169672396	50251	1,0	0,2	7,14	0,0	353	149	0.00071997	0.0118659	1.0,0.0	1.0,1.0	-0.5
ENSG00000105639.20	JAK3	chr19	-	17835923	17836051	17835082	17835215	17837128	17837213	6180	8,0	0,9	7,2	0,0	277	149	0.000748934	0.012185	1.0,0.0	1.0,1.0	-0.5
ENSG00000122870.12	BICC1	chr10	+	58788369	58788423	58786922	58787081	58789261	58789456	24613	0,1	3,0	10,7	0,0	203	149	0.000761568	0.0123256	0.0,1.0	1.0,1.0	-0.5
ENSG00000103852.13	TTC23	chr15	-	99241364	99241559	99228532	99228732	99249416	99249531	14534	0,1	2,0	7,10	0,0	344	149	0.000777738	0.0124845	0.0,1.0	1.0,1.0	-0.5
[truncated: 4,142 more rows]

## Sheet: GO BP skipped exon
Enrichment FDR	nGenes	Pathway Genes	Fold Enrichment	Pathway	URL	Genes
[truncated: 926 more rows]
